# Supplementary material for: Assessment of genetic and metabolite associations of branched chain amino acids with metabolic disease in the UK Biobank using Mendelian randomization
Source: BMC Med Genomics. 2025 Oct 16;18:163. doi: 10.1186/s12920-025-02232-2 (PMC12532399; doi:10.1186/s12920-025-02232-2)
Supplement: Supplementary file 8 — Supplementary Material 8. [file 12920_2025_2232_MOESM8_ESM.csv]

phecode_id	disease_name	total_n_samples	n_case_samples	n_control_samples	estimate	se	z	lo_ci	hi_ci	or	pval
1013.0	Asphyxia and hypoxemia	127784	200	127584	-0.04631723	0.078389813	-0.590857771	0.81574419	1.10924714	0.954739042	0.554615722
150.0	Cancer of esophagus	119039	449	118590	-0.029111067	0.052007444	-0.559748078	0.875810842	1.073882004	0.971308578	0.575651284
172.11	Melanomas of skin	124335	1469	122866	0.012721994	0.02828736	0.449741311	0.957711029	1.070025796	1.012803263	0.65289698
204.0	Leukemia	125590	270	125320	0.075457613	0.063731922	1.183984587	0.949386228	1.218898153	1.078377518	0.236419164
217.1	Nevus, non-neoplastic	124300	320	123980	0.032308394	0.059906832	0.539310683	0.916415042	1.159031854	1.032835977	0.589672498
250.7	Diabetic retinopathy	127784	990	126794	0.368817668	0.029164663	12.64604585	1.365011863	1.530361002	1.446023924	1.1800000000000001e-36
260.6	Anorexia	125265	682	124583	-0.000963191	0.041710029	-0.023092558	0.91962227	1.08298844	0.999037272	0.981576442
285.22	Anemia in neoplastic disease	116128	266	115862	-0.014647084	0.067238945	-0.217836316	0.861363798	1.121182068	0.985459663	0.827556648
315.2	Speech and language disorder	127356	52	127304	0.204598851	0.13598835	1.504532197	0.928487454	1.58390982	1.227032743	0.132444389
327.4	Insomnia	125054	135	124919	-0.205759309	0.102926877	-1.999082412	0.661381895	0.990062638	0.814028982	0.045599438
353.1	Nerve plexus lesions	121481	50	121431	-0.144028851	0.164984974	-0.872981624	0.616958961	1.178020093	0.865862767	0.382673094
364.5	Corneal dystrophy	120061	197	119864	-0.161975696	0.08361072	-1.937259919	0.718948999	0.997801795	0.850461874	0.052713579
368.2	Diplopia and disorders of binocular vision	125937	456	125481	0.048682817	0.049749222	0.978564392	0.950876427	1.155674921	1.049887292	0.327795261
394.0	Rheumatic disease of the heart valves	123128	1593	121535	-0.01485553	0.027711391	-0.536080252	0.932751524	1.039785753	0.985254269	0.591903088
41.0	Bacterial infection NOS	121725	1474	120251	-0.006702107	0.028609618	-0.234260611	0.938694872	1.050102324	0.993320302	0.814782663
416.0	Cardiomegaly	125276	2587	122689	0.072578187	0.020986964	3.458250807	1.0316861	1.120153411	1.075276875	0.000543695
426.23	Second degree AV block	112545	401	112144	0.148483052	0.050895433	2.917414086	1.048265412	1.279782865	1.160073137	0.003529469
427.42	Cardiac arrest	112444	300	112144	0.109860803	0.059746198	1.838791518	0.990594818	1.252091321	1.116122698	0.065945856
433.1	Occlusion and stenosis of precerebral arteries	122350	715	121635	0.114304165	0.038714034	2.952525305	1.038234435	1.208399309	1.12109307	0.003151862
446.5	Giant cell arteritis	122863	294	122569	0.08676217	0.060642029	1.430726711	0.966030392	1.225345381	1.090637263	0.152508555
456.0	Chronic venous insufficiency [CVI]	117296	203	117093	0.045442435	0.074518785	0.609811801	0.901162965	1.20701328	1.046490761	0.541986483
474.0	Acute and chronic tonsillitis	119762	159	119603	-0.183738531	0.093508842	-1.964932169	0.689519656	0.99479006	0.832153358	0.049422089
508.0	Pulmonary collapse; interstitial and compensatory emphysema	120971	2190	118781	0.002592129	0.023465101	0.110467426	0.957219448	1.049446302	1.002595492	0.912038682
513.8	Disorders of diaphragm	127605	98	127507	0.075644122	0.105950675	0.713956022	0.870450135	1.318969377	1.078578664	0.475254374
522.5	Periapical abscess	124113	603	123510	-0.048045302	0.045508885	-1.055734552	0.870675558	1.040724091	0.953090609	0.291089507
530.11	GERD	116947	10891	106056	0.050789024	0.01076727	4.716982284	1.030072861	1.07448053	1.052100902	2.39e-06
535.1	Acute gastritis	109387	202	109185	0.028327928	0.075346222	0.37597012	0.884290679	1.188251322	1.02873298	0.706939109
550.4	Umbilical hernia	106875	1816	105059	0.059487623	0.02510472	2.369579222	1.009981374	1.114433282	1.061292625	0.017808339
572.0	Ascites (non malignant)	122373	1036	121337	-0.05778806	0.034824322	-1.65941665	0.880939954	1.009796245	0.943849966	0.097031863
575.8	Other disorders of biliary tract	119930	767	119163	0.031218616	0.038857236	0.803418339	0.955131856	1.112296478	1.031711028	0.421732979
580.32	Nephritis and nephropathy with pathological lesion	116267	145	116122	0.131734535	0.084980612	1.550171651	0.9613688	1.341649048	1.140805436	0.121100322
596.0	Other disorders of bladder	124666	3755	120911	0.013747662	0.017966209	0.765195514	0.978588619	1.049993657	1.013842596	0.44415513
601.1	Prostatitis	123998	320	123678	-0.044258174	0.061900664	-0.714987071	0.845699106	1.077970687	0.956706928	0.474617032
610.2	Fibroadenosis of breast	125304	122	125182	0.017062379	0.098361118	0.173466707	0.833215933	1.225464165	1.017208773	0.862284595
614.3	Pelvic inflammatory disease (PID)	124439	57	124382	-0.010329321	0.146920647	-0.070305442	0.731176029	1.301262653	0.989723843	0.943950551
619.3	Noninflammatory disorders of cervix	125320	1070	124250	0.040988831	0.033179577	1.235363256	0.975523507	1.111034978	1.041840469	0.216695341
626.13	Irregular menstrual cycle	118251	567	117684	-0.007204894	0.046763199	-0.154071873	0.904540553	1.086544812	0.992820999	0.877553065
636.0	Early or threatened labor; hemorrhage in early pregnancy	126491	448	126043	-0.102532311	0.057377614	-1.786974123	0.80496473	1.008031384	0.902548987	0.073941671
695.1	Toxic erythema	122659	67	122592	0.099125187	0.126493068	0.783641257	0.852853109	1.401045224	1.104204523	0.43325064
700.0	Corns and callosities	125554	136	125418	0.126036379	0.087130305	1.446527465	0.951220308	1.338793869	1.134323433	0.148029314
715.0	Other inflammatory spondylopathies	125397	851	124546	0.105407638	0.035432334	2.974899621	1.035770054	1.190118824	1.11116347	0.002930844
728.0	Disorders of muscle, ligament, and fascia	116598	180	116418	0.002275477	0.080807984	0.028159056	0.852106983	1.169781114	1.002278067	0.977535293
735.2	Acquired toe deformities	122352	980	121372	-0.019559603	0.035232798	-0.555153282	0.914460011	1.049905153	0.980630444	0.578789821
740.11	Osteoarthrosis, localized, primary	110221	5207	105014	0.055226765	0.015176196	3.63903861	1.025680296	1.088551379	1.056780228	0.000273658
743.4	Stress fracture	127143	62	127081	-0.198535212	0.15116733	-1.313347342	0.601942113	1.088637799	0.819930899	0.189065933
750.21	Congenital anomalies of intestine	126837	148	126689	0.062914955	0.08662506	0.72629047	0.894363123	1.256189432	1.064936268	0.46766072
763.0	Thoracic or lumbosacral neuritis or radiculitis, unspecified	126469	1986	124483	0.059988935	0.023898207	2.510185603	1.012881777	1.112358725	1.061824798	0.012066772
782.3	Edema	127664	1685	125979	0.013552573	0.026467102	0.512053555	0.961996039	1.067175581	1.013644826	0.608613528
802.0	Fracture of pelvis	119685	538	119147	-0.158555147	0.050503917	-3.139462378	0.771810966	0.940785199	0.853375902	0.001692581
840.0	Sprains and strains	127564	385	127179	0.024753486	0.054877745	0.451066013	0.918835834	1.139419267	1.025062397	0.651941972
870.4	Open wound of nose and sinus	124127	155	123972	-0.235505208	0.096900538	-2.430380813	0.650254886	0.950668688	0.790171548	0.015082966
916.0	Contusion	127784	1061	126723	-0.079618881	0.034706778	-2.29404413	0.86212507	0.987773174	0.923468231	0.021787964
960.2	Allergy/adverse effect of penicillin	119863	8966	110897	0.055240346	0.011725975	4.71093826	1.032710091	1.081288002	1.056794581	2.47e-06
1000.0	Burns	127784	232	127552	-0.008180663	0.071690192	-0.114111323	0.859233387	1.138093491	0.991852708	0.909149547
1014.0	Effects of heat, cold and air pressure	127784	77	127707	0.030866813	0.122117734	0.252762737	0.804252251	1.298454673	1.031348132	0.800451564
151.0	Cancer of stomach	118936	346	118590	0.040724893	0.05735276	0.710077297	0.929004517	1.16325279	1.041565524	0.477656204
172.2	Other non-epithelial cancer of skin	126212	3346	122866	-0.022731222	0.019314227	-1.176915965	0.941014522	1.015027514	0.977525186	0.239229049
198.0	Secondary malignant neoplasm	116966	1121	115845	0.039556493	0.031970443	1.237283228	0.97653887	1.106929007	1.04034927	0.215981952
218.1	Uterine leiomyoma	125581	3697	121884	0.096293753	0.017801609	5.409272552	1.063126752	1.139967708	1.101082463	6.33e-08
250.0	Diabetes mellitus	117157	134	117023	0.03097407	0.093703313	0.330554698	0.853734107	1.232825562	1.031458758	0.74098087
270.32	Paraproteinemia	127447	303	127144	-0.00094863	0.062447778	-0.01519077	0.881859327	1.126498018	0.99905182	0.987879985
277.4	Disorders of bilirubin excretion	126915	260	126655	-0.070221713	0.069461463	-1.010944911	0.811325472	1.065271067	0.932187119	0.312042797
296.1	Bipolar	116312	471	115841	0.091618357	0.048235466	1.899398201	0.995601079	1.202860551	1.095946482	0.05751214
335.0	Multiple sclerosis	121168	523	120645	-0.063517647	0.049385535	-1.286158941	0.850584656	1.032288179	0.938457558	0.198387597
368.3	Anisometropia	125638	157	125481	0.113172741	0.081791285	1.383677256	0.94972436	1.308936425	1.119825356	0.166457301
379.2	Disorders of vitreous body	124896	945	123951	-0.000933759	0.035463014	-0.026330511	0.931262702	1.07015992	0.999066677	0.978993719
384.0	Other disorders of tympanic membrane	126337	145	126192	0.073129312	0.087245353	0.838202947	0.902347481	1.270479539	1.07586965	0.401916732
394.1	Mitral valve stenosis and aortic valve stenosis	122214	679	121535	0.015375464	0.041663826	0.369036293	0.934890254	1.100767417	1.015494274	0.712100673
41.1	Staphylococcus infections	120802	551	120251	0.029887025	0.045779559	0.652846501	0.940710603	1.125644546	1.030338125	0.513855242
426.24	Atrioventricular block, complete	112668	524	112144	0.121984603	0.045175424	2.700242602	1.032746913	1.232860741	1.129736707	0.006928893
427.5	Arrhythmia (cardiac) NOS	112816	672	112144	0.019318918	0.041732387	0.462923859	0.938436894	1.105245204	1.019506736	0.643418945
433.11	Occlusion of cerebral arteries, with cerebral infarction	121720	85	121635	0.128486225	0.110778736	1.159845564	0.908163881	1.402635044	1.137105758	0.246111689
442.1	Aortic aneurysm	123074	505	122569	-0.046313828	0.049503113	-0.935574034	0.865255529	1.050570151	0.954742291	0.349492549
458.0	Hypotension	114320	918	113402	0.04220067	0.035344801	1.193971069	0.97253915	1.117076813	1.043103778	0.232489285
474.1	Acute tonsillitis	119811	208	119603	0.18457454	0.069381776	2.660274067	1.046491217	1.373765932	1.202706627	0.007807709
496.0	Chronic airway obstruction	125696	5236	120460	-0.038779252	0.015708489	-2.468681264	0.932670421	0.991909291	0.961963037	0.013561195
514.0	Abnormal findings examination of lungs	127767	1702	126065	-0.062181245	0.027287384	-2.278754389	0.890384649	0.990913178	0.939712553	0.02268167
523.0	Gingival and periodontal diseases	123750	240	123510	0.001047231	0.070242257	0.014908852	0.869616935	1.145337511	1.00104778	0.988104898
527.2	Sialoadenitis	125216	179	125037	0.205567213	0.073322871	2.803589259	1.060022035	1.413239035	1.228221531	0.005053724
530.12	Ulcer of esophagus	108193	2137	106056	-0.019282739	0.024016449	-0.802897153	0.935491135	1.027842866	0.980901984	0.422034182
535.2	Atrophic gastritis	109426	241	109185	0.091837304	0.066817183	1.374456384	0.958849048	1.246066373	1.096186462	0.169300042
550.5	Ventral hernia	106631	1572	105059	-0.0032315	0.027651395	-0.116865731	0.943759835	1.05181034	0.996773715	0.906966455
573.0	Other disorders of liver	122580	1243	121337	0.013938135	0.030774203	0.452916181	0.954124285	1.076467314	1.014035723	0.650609099
575.9	Nonspecific abnormal findings on radiological and other examination of biliary tract	119382	219	119163	0.018166147	0.072993308	0.248874144	0.879627536	1.171102803	1.018332155	0.803458136
589.0	Abnormal results of function study of kidney	116230	108	116122	0.094350909	0.100258882	0.941072821	0.897192598	1.329468802	1.098945308	0.346667543
596.1	Bladder neck obstruction	121787	876	120911	0.02145813	0.036751179	0.583875971	0.950009384	1.097230413	1.021690012	0.559303761
601.11	Acute prostatitis	123981	119	123862	-0.019431677	0.10029142	-0.193752133	0.801419762	1.187533008	0.980755902	0.846369969
610.3	Fibrosclerosis of breast	125281	99	125182	0.051063706	0.107139649	0.476608863	0.846134165	1.288178736	1.052389935	0.633640671
619.4	Noninflammatory disorders of vagina	124882	632	124250	0.022215655	0.043334494	0.512655226	0.938006591	1.111700947	1.02246426	0.608192514
626.14	Irregular menstrual bleeding	118867	1183	117684	0.054192745	0.031835864	1.702254536	0.991173939	1.122929656	1.055688061	0.088707663
651.0	Multiple gestation	127784	86	127698	-0.070236243	0.127419089	-0.551222293	0.718627547	1.184410865	0.932173575	0.5814813
701.0	Other hypertrophic and atrophic conditions of skin	126186	768	125418	-0.000382855	0.039281467	-0.00974645	0.9246642	1.078603103	0.999617218	0.992223581
709.7	Unspecified diffuse connective tissue disease	122624	91	122533	-0.196375319	0.125454494	-1.565311159	0.636778591	1.041247252	0.821703776	0.117509968
715.1	Sacroiliitis NEC	124603	57	124546	0.09824214	0.136977137	0.717215604	0.832842982	1.425820768	1.103229889	0.473241073
722.9	Other and unspecified disc disorder	121811	317	121494	0.134883239	0.057254455	2.355855783	1.020800282	1.277721665	1.144403155	0.018480091
735.21	Hammer toe (acquired)	122253	881	121372	-0.045806108	0.037642949	-1.216857602	0.886476534	1.027440816	0.955227155	0.223658399
740.12	Osteoarthrosis, localized, secondary	105715	701	105014	0.038403419	0.040522261	0.947711657	0.958831897	1.123916771	1.039150362	0.343276265
743.9	Osteopenia or other disorder of bone and cartilage	127187	106	127081	0.111242474	0.099547745	1.117478593	0.913461376	1.34988406	1.117665879	0.263789748
750.22	Congenital anomaly of gallbladder, bile ducts, liver, pancreas	126761	72	126689	-0.039056103	0.130561686	-0.299139083	0.736566961	1.229174545	0.961696754	0.764833927
755.1	Congenital deformities of feet	127187	98	127089	-0.078895937	0.114228484	-0.690685326	0.732946001	1.147051407	0.924136087	0.489763313
764.0	Sciatica	125502	1019	124483	0.0205878	0.033838163	0.60841956	0.954612239	1.090026078	1.020801191	0.542909242
782.6	Pallor and flushing	126109	130	125979	0.05643056	0.092908603	0.607377126	0.877195409	1.26279655	1.058053141	0.543600665
840.3	Joint/ligament sprain	127426	247	127179	0.038383873	0.06805416	0.5640195	0.906812674	1.184127164	1.03913005	0.572740861
870.5	Open wound of lip and mouth	124209	237	123972	-0.100831095	0.074080684	-1.361098334	0.779423993	1.042072525	0.904085725	0.173482616
930.0	Allergic reaction to food	122344	68	122276	0.172383694	0.121253713	1.421677647	0.927507738	1.492873794	1.188133625	0.155119852
961.0	Poisoning by other anti-infectives	111153	256	110897	0.083203222	0.065259951	1.274950722	0.953495421	1.23156639	1.08676264	0.202326684
1010.0	Other tests	127784	26587	101197	0.032347009	0.007499223	4.313381666	1.017787011	1.048150816	1.03287586	1.61e-05
145.2	Cancer of tongue	126912	162	126750	-0.015807712	0.085856734	-0.18411732	0.828195353	1.15969574	0.984316574	0.853921419
159.2	Malignant neoplasm of small intestine, including duodenum	118687	97	118590	-0.016481857	0.110951477	-0.148550132	0.785346713	1.213493457	0.983653226	0.881908625
189.4	Malignant neoplasm of other urinary organs	125576	86	125490	0.074495548	0.113077258	0.658802213	0.856514614	1.334694064	1.077340547	0.510022786
225.1	Benign neoplasm of brain, cranial nerves, meninges	127280	442	126838	-0.006373948	0.051907605	-0.122794111	0.895993182	1.098203866	0.993646322	0.902270138
244.1	Secondary hypothyroidism	119337	682	118655	0.042845144	0.040930556	1.046776509	0.962233609	1.129727082	1.043776248	0.295202667
250.22	Type 2 diabetes with renal manifestations	117184	161	117023	0.531371767	0.067914883	7.824084203	1.485366109	1.938925612	1.701264447	5.11e-15
253.2	Pituitary hypofunction	125535	128	125407	-0.065873507	0.098887563	-0.666145524	0.767019622	1.130271944	0.936249286	0.505318089
276.13	Hyperpotassemia	121193	1022	120171	0.076568122	0.033017328	2.319028425	1.011266627	1.151009808	1.079575731	0.020393495
283.1	Autoimmune hemolytic anemias	115929	67	115862	-0.094945201	0.138634103	-0.684861799	0.685249793	1.1801394	0.909422768	0.493431134
289.4	Lymphadenitis	125009	1493	123516	0.030965682	0.027882528	1.110576564	0.976137489	1.088882403	1.031450106	0.266750655
292.3	Memory loss	123312	507	122805	-0.025336589	0.048913078	-0.51799212	0.884583638	1.071575949	0.974981689	0.604463767
300.13	Phobia	116363	522	115841	0.075174135	0.045952308	1.635916406	0.983836593	1.178063638	1.078071864	0.101857084
332.0	Parkinson's disease	121635	990	120645	0.012802242	0.034617731	0.369817482	0.945771157	1.083236734	1.012884542	0.711518488
342.0	Hemiplegia	121733	1088	120645	0.004788435	0.033004265	0.145085327	0.941246569	1.071255552	1.004799917	0.884643503
350.1	Abnormal involuntary movements	125155	647	124508	0.012343212	0.042615064	0.289644349	0.930259384	1.099406787	1.012419704	0.772088335
362.8	Retinal hemorrhage/ischemia	126798	53	126745	0.154867169	0.138314465	1.119674424	0.879067665	1.513173963	1.16750287	0.262852528
366.2	Senile cataract	120374	8010	112364	0.04992899	0.012630922	3.952917406	1.025413514	1.077464783	1.051196448	7.72e-05
370.0	Keratitis	123962	58	123904	-0.204319505	0.156099538	-1.308905255	0.592387619	1.092230726	0.815201868	0.190566447
375.2	Epiphora	124421	470	123951	-0.019556495	0.050589517	-0.38657209	0.886637913	1.081133641	0.980633493	0.699073023
380.4	Impacted cerumen	127263	185	127078	-0.040888583	0.081379484	-0.502443384	0.815124952	1.121499408	0.959936077	0.615355668
395.4	Nonrheumatic pulmonary valve disorders	121752	217	121535	0.043298351	0.072496463	0.597247777	0.90305915	1.199956875	1.044249401	0.550341965
411.9	Other acute and subacute forms of ischemic heart disease	112924	972	111952	0.074446704	0.034028711	2.187761477	1.007081264	1.150799989	1.077287927	0.028686981
420.3	Endocarditis	126177	385	125792	-0.075798872	0.057337691	-1.321972889	0.826876229	1.035284045	0.927002634	0.186177179
426.91	Cardiac pacemaker in situ	114033	1889	112144	0.084953796	0.024501329	3.467313797	1.037273295	1.141843807	1.088666764	0.000525688
433.8	Late effects of cerebrovascular disease	121998	363	121635	-0.044742597	0.058298667	-0.767472038	0.851280532	1.069869069	0.95624359	0.442800912
443.9	Peripheral vascular disease, unspecified	124255	1686	122569	0.050685499	0.026193039	1.935075156	0.998957496	1.106981516	1.051991988	0.052981074
451.0	Phlebitis and thrombophlebitis	117298	205	117093	-0.008478142	0.076121421	-0.111376561	0.851066708	1.147054145	0.991557696	0.911317746
465.0	Acute upper respiratory infections of multiple or unspecified sites	127204	656	126548	0.080194875	0.040891729	1.961151506	0.998989261	1.172689541	1.083498194	0.049861352
480.1	Bacterial pneumonia	120057	357	119700	-0.036636146	0.058564259	-0.625571759	0.857753878	1.079129388	0.964026836	0.531595867
500.1	Extrinsic allergic alveolitis	118831	50	118781	-0.145135722	0.164760641	-0.88088831	0.616567913	1.176273375	0.864904898	0.378378275
512.1	Wheezing	122504	157	122347	0.070666701	0.08380414	0.843236388	0.906534806	1.259294523	1.073223462	0.399096251
519.9	Symptoms involving respiratory system and other chest symptoms	122029	147	121882	-0.086495965	0.093401057	-0.926070521	0.759754891	1.095731807	0.917139249	0.354409332
530.9	Heartburn	107080	1024	106056	0.050086964	0.033325607	1.50295731	0.984181589	1.121544516	1.051362523	0.132850053
557.1	Celiac disease	98662	917	97745	-0.014781407	0.036298064	-0.407223019	0.916904121	1.057123449	0.985327302	0.683844197
568.0	Other disorders of peritoneum	116503	162	116341	0.061276758	0.082868103	0.73944927	0.899875169	1.245450421	1.063193121	0.459634233
574.1	Cholelithiasis	123481	4318	119163	0.112024116	0.016059942	6.975374722	1.083717537	1.154138053	1.118539835	3.05e-12
579.0	Other symptoms involving abdomen and pelvis	116815	518	116297	-0.053994028	0.04917659	-1.09796201	0.859071345	1.04173673	0.947437765	0.272221079
586.0	Other disorders of the kidney and ureters	116779	657	116122	0.067038037	0.041356025	1.620998077	0.985044022	1.158427089	1.069336151	0.105018051
599.1	Urinary obstruction	117119	96	117023	-0.095838809	0.115848658	-0.827275959	0.718720523	1.131921174	0.908610464	0.408080667
612.2	Hypertrophy of breast (Gynecomastia)	125491	309	125182	-0.022734901	0.062825012	-0.361876588	0.862100836	1.102877112	0.977521589	0.717444256
615.0	Endometriosis	125803	1421	124382	0.10699208	0.028212606	3.792350172	1.05251228	1.175604598	1.112925441	0.000149228
627.3	Postmenopausal atrophic vaginitis	118251	567	117684	0.04617718	0.044724222	1.032487047	0.958032368	1.141647105	1.047259948	0.301844013
689.0	Disorder of skin and subcutaneous tissue NOS	127784	3319	124465	0.030512068	0.018853292	1.618394691	0.99337255	1.069574049	1.030982332	0.105577565
70.2	Viral hepatitis B	124743	74	124669	0.055388938	0.122804829	0.451032247	0.823301447	1.332883443	1.056951623	0.651966308
720.0	Spinal stenosis	122540	1046	121494	0.063149613	0.03270714	1.930759262	0.998382809	1.134963616	1.065186193	0.05351283
726.3	Bursitis	116858	440	116418	0.048503735	0.050705858	0.956570624	0.948929228	1.157636072	1.049699292	0.338784022
736.5	Acquired deformities of knee	121582	210	121372	0.1397558	0.069989067	1.996823299	0.999461083	1.315123596	1.149992936	0.045844382
741.5	Hemarthrosis	124932	70	124862	-0.099322024	0.135935463	-0.730655728	0.686472305	1.169733557	0.905451084	0.464989464
749.0	Congenital anomalies of face and neck	127738	87	127651	0.1277143	0.109594561	1.165334297	0.909583018	1.398233449	1.136228336	0.243883702
790.6	Other abnormal blood chemistry	127567	342	127225	0.006826605	0.058636995	0.116421467	0.895659241	1.127147007	1.006849959	0.907318523
79.9	Viremia, NOS	125478	809	124669	0.038450508	0.037708418	1.019679674	0.964305607	1.117930149	1.039199295	0.307880405
857.0	Mechanical complication of unspecified genitourinary device, implant, and graft	117013	868	116145	0.061603698	0.035991505	1.711617741	0.990328793	1.140398254	1.063540778	0.086967137
946.0	Anaphylactic shock NOS	122382	106	122276	-0.036300848	0.107493004	-0.337704284	0.775761023	1.182443714	0.964350127	0.735586046
1010.1		127784	5904	121880	0.04157877	0.014249925	2.917823794	1.013629946	1.071862553	1.042455273	0.003524835
145.3	Cancer of major salivary glands	126805	55	126750	0.241575232	0.129985892	1.858472703	0.976009128	1.62612448	1.273253241	0.063101916
159.3	Malignant neoplasm of gallbladder and extrahepatic bile ducts	118752	162	118590	0.121261296	0.080259381	1.510867572	0.960538566	1.315889778	1.128919856	0.130822194
190.0	Cancer of eye	126921	83	126838	-0.020264227	0.12047292	-0.168205664	0.766948919	1.230165913	0.979939712	0.866421485
200.0	Myeloproliferative disease	125755	435	125320	0.049339964	0.050904766	0.969260207	0.949292201	1.158973678	1.050577449	0.332415378
210.0	Benign neoplasm of lip, oral cavity, and pharynx	127176	426	126750	-0.040868284	0.053741814	-0.76045599	0.862457908	1.064734209	0.959955563	0.446982066
244.2	Acquired hypothyroidism	118744	89	118655	-0.107604853	0.121564363	-0.885167743	0.701241568	1.129454331	0.897982362	0.376066167
250.23	Type 2 diabetes with ophthalmic manifestations	117877	854	117023	0.463987823	0.030447495	15.23894895	1.497504076	1.687378211	1.590403604	1.9499999999999997e-52
272.13	Mixed hyperlipidemia	107966	102	107864	0.366603351	0.090807568	4.037145366	1.201251463	1.715612719	1.442825511	5.41e-05
276.14	Hypopotassemia	122104	1933	120171	-0.009193296	0.025074602	-0.366637753	0.94297247	1.040372564	0.990848833	0.713889244
286.7	Other and unspecified coagulation defects	126220	179	126041	-0.018373232	0.08184021	-0.224501275	0.832873105	1.148002994	0.981794527	0.822367275
289.5	Diseases of spleen	123870	354	123516	-0.025964951	0.058526397	-0.443645128	0.866994675	1.090593734	0.97436924	0.657299173
292.4	Altered mental status	124761	1956	122805	0.012737738	0.024716833	0.515346696	0.964581507	1.062719481	1.012819209	0.606310774
300.3	Obsessive-compulsive disorders	115919	78	115841	0.043149392	0.121147054	0.356173678	0.815950005	1.312333798	1.044093862	0.721710503
343.0	Infantile cerebral palsy	120710	65	120645	-0.052926473	0.138017244	-0.383477247	0.715675059	1.229697625	0.948449747	0.701365938
350.2	Abnormality of gait	127017	2509	124508	0.035188523	0.021624315	1.627266496	0.992559073	1.080368178	1.035814966	0.10368051
360.2	Progressive myopia	119965	101	119864	-0.000276862	0.107888936	-0.00256618	0.803353752	1.226507766	0.999723176	0.997952487
370.1	Corneal ulcer	123974	70	123904	-0.051102725	0.13326185	-0.383476031	0.723946904	1.220916331	0.950181058	0.701366839
38.1	Gram negative septicemia	120420	169	120251	0.213572971	0.0755237	2.827893386	1.063834919	1.430612136	1.23809384	0.004685541
386.3	Labyrinthitis	124252	390	123862	0.089106022	0.052779469	1.688270519	0.983996623	1.21021712	1.093196553	0.091359312
395.6	Heart valve replaced	122515	980	121535	0.05454026	0.034120138	1.598477125	0.987064505	1.128331631	1.056054993	0.109936832
41.2	Streptococcus infection	121285	1034	120251	0.042138921	0.033316287	1.264814458	0.976452447	1.112685682	1.043039369	0.205937847
444.0	Arterial embolism and thrombosis	122774	205	122569	-0.121366019	0.080154983	-1.51414192	0.754222768	1.032674236	0.885709713	0.129989848
451.2	Phlebitis and thrombophlebitis of lower extremities	117579	486	117093	0.009565831	0.049071017	0.194938507	0.915690924	1.109943347	1.00961173	0.845441088
465.2	Acute pharyngitis	127007	459	126548	-0.067814701	0.052465959	-1.292546657	0.841725357	1.033944551	0.934433608	0.196167899
480.11	Pneumococcal pneumonia	124425	4725	119700	-0.025351008	0.016367798	-1.548834389	0.94404555	1.006604873	0.97496763	0.121421536
500.2	Pneumoconiosis	118976	195	118781	-0.054325175	0.080338276	-0.676205389	0.806351271	1.104875924	0.947124075	0.498910252
512.2	Painful respiration	122466	119	122347	-0.040289834	0.101878834	-0.395468153	0.78159131	1.165386568	0.96051101	0.692497421
528.5	Diseases of lips	125380	343	125037	-0.183058782	0.06387848	-2.865734789	0.733037519	0.941612474	0.832719205	0.004160426
558.0	Noninfectious gastroenteritis	103813	6068	97745	0.026811048	0.014214713	1.886147709	0.998838945	1.056079319	1.027173698	0.059275053
568.1	Peritoneal adhesions (postoperative) (postinfection)	118596	2255	116341	0.022023555	0.022876682	0.962707589	0.977134104	1.068810887	1.022267864	0.335694287
574.11	Cholelithiasis with acute cholecystitis	120118	955	119163	0.09377701	0.033820323	2.772800509	1.027129069	1.172751364	1.098314805	0.005557618
579.2	Splenomegaly	116605	308	116297	0.012538462	0.061588968	0.203582927	0.895461789	1.14001978	1.012617399	0.838679436
593.0	Hematuria	120639	6141	114498	0.034253916	0.014102025	2.429006892	1.00653001	1.063737788	1.034847338	0.015140245
599.2	Retention of urine	122106	5083	117023	-0.015174966	0.015904663	-0.954120534	0.954587125	1.015996823	0.984939594	0.340022633
604.0	Disorders of penis	118493	436	118057	0.036619999	0.051484411	0.711283234	0.936424884	1.145858434	1.037298771	0.476908739
617.0	Disorders secondary to childbirth, surgery, trauma	123120	591	122529	-0.010502583	0.045618966	-0.230224052	0.903643928	1.080607059	0.989552376	0.817917673
624.1	Dystrophy of female genital tract	124438	152	124286	-0.053667795	0.091026095	-0.589586919	0.788421158	1.126602508	0.9477469	0.555467624
627.4	Premenopausal menorrhagia	117796	112	117684	-0.008168166	0.104655445	-0.078048174	0.801883093	1.208837818	0.991865102	0.937789732
695.9	Unspecified erythematous condition	122915	323	122592	-0.005725157	0.060652693	-0.09439246	0.880864229	1.117324429	0.994291201	0.924797405
702.1	Actinic keratosis	126275	1490	124785	0.018099417	0.028114297	0.643779828	0.963220143	1.075448809	1.018264205	0.519718216
707.0	Chronic ulcer of skin	125854	101	125753	0.071006946	0.104561673	0.679091524	0.868633064	1.309047605	1.073588683	0.497079872
711.1	Pyogenic arthritis	124213	75	124138	-0.035936943	0.127188873	-0.282547853	0.744760307	1.226493537	0.964701123	0.777523459
720.1	Spinal stenosis of lumbar region	123257	1763	121494	0.020229843	0.025829925	0.78319403	0.969665833	1.072997146	1.020435853	0.43351318
726.4	Calcaneal spur; Exostosis NOS	116767	349	116418	0.097364986	0.055428392	1.75659049	0.986786135	1.226328058	1.102262611	0.078987635
732.0	Osteochondropathies	119587	94	119493	0.069881703	0.108564007	0.643691264	0.860316491	1.317044497	1.072381314	0.519775656
756.3	Congenital anomalies of muscle, tendon, fascia, and connective tissue	127337	248	127089	0.122154214	0.065007076	1.879091036	0.992081399	1.280121402	1.12992834	0.060232064
8.0	Intestinal infection	125964	182	125782	0.080024996	0.077560217	1.031778897	0.926962558	1.256473981	1.083314145	0.302175707
858.0	Complication of internal orthopedic device	118730	2585	116145	0.002673954	0.021605707	0.12376149	0.960835249	1.045759257	1.002677533	0.901504124
947.0	Urticaria	122508	232	122276	0.100332691	0.067960816	1.476331477	0.964709846	1.259311507	1.10553866	0.139854928
990.0	Effects radiation NOS	124841	3174	121667	0.030167123	0.019298288	1.563202029	0.992155984	1.070124726	1.030626761	0.118005083
1010.2		127784	4009	123775	-0.017706194	0.017682758	-1.001325395	0.948815154	1.016917817	0.982449639	0.316669519
112.0	Candidiasis	127426	1705	125721	-0.093668642	0.027661975	-3.386187781	0.862141731	0.960888659	0.910584441	0.000708709
159.4	Malignant neoplasm of retroperitoneum and peritoneum	118693	103	118590	0.032677243	0.10504686	0.311073011	0.834609391	1.260200441	1.033217008	0.755745118
180.1	Cervical cancer	121988	94	121894	-0.025904463	0.115105206	-0.225050318	0.770683077	1.210421751	0.974428179	0.82194013
191.0	Manlignant and unknown neoplasms of brain and nervous system	126952	114	126838	0.116774481	0.096244053	1.213316336	0.925135149	1.349461608	1.123865949	0.225008899
200.1	Polycythemia vera	125332	179	125153	-0.090159502	0.084521244	-1.066708168	0.771169908	1.074123806	0.913785423	0.286103637
211.0	Benign neoplasm of other parts of digestive system	123370	3754	119616	0.042060855	0.017692252	2.377360191	1.007225006	1.079562676	1.042957946	0.017437052
226.0	Benign neoplasm of thyroid glands	127596	112	127484	0.111537291	0.09732197	1.146064872	0.917817956	1.344516996	1.117995434	0.251768311
244.4	Hypothyroidism NOS	126187	7532	118655	0.060080336	0.012752875	4.711121051	1.035618294	1.088706566	1.061921853	2.46e-06
250.24	Type 2 diabetes with neurological manifestations	117369	346	117023	0.459679473	0.047877321	9.601194631	1.439827483	1.737207245	1.583566328	7.9e-22
253.7	Other disorders of neurohypophysis	125545	138	125407	-0.209632101	0.101778448	-2.059690477	0.660462524	0.984247252	0.810882514	0.03942814
289.8	Polycythemia vera, secondary	123480	205	123275	0.041923035	0.074619793	0.561821911	0.897965846	1.203191156	1.042814215	0.574237362
324.0	Other CNS infection and poliomyelitis	127411	164	127247	-0.06514796	0.087425781	-0.745180189	0.785833531	1.107106448	0.936928825	0.456162797
333.1	Essential tremor	120911	266	120645	0.099216384	0.06347907	1.562977897	0.972571676	1.247456137	1.104305228	0.118057794
344.0	Other paralytic syndromes	120980	335	120645	-0.016355095	0.059925208	-0.272925127	0.872908862	1.104072553	0.983777923	0.784910771
350.3	Lack of coordination	124760	252	124508	0.06304898	0.066395494	0.949597263	0.932535572	1.209839047	1.065079005	0.34231693
363.0	Chorioretinal inflammations, scars, and other disorders of choroid	119932	68	119864	-0.016912956	0.132749198	-0.127405335	0.74945948	1.261498536	0.983229265	0.898619594
367.0	Disorders of refraction and accommodation; blindness and low vision	124725	114	124611	0.027970692	0.100449866	0.278454248	0.839020403	1.244134901	1.028365545	0.780663681
377.0	Disorders of optic nerve and visual pathways	124042	91	123951	-0.083525973	0.118353707	-0.705731783	0.72311394	1.150203844	0.919867195	0.480354952
381.1	Otitis media	126608	416	126192	0.09604884	0.050917022	1.886379756	0.994616874	1.214386616	1.100812826	0.059243799
386.9	Dizziness and giddiness (Light-headedness and vertigo)	126849	2987	123862	0.052769323	0.019639868	2.68684708	1.014145729	1.095308436	1.054186441	0.007212997
396.0	Abnormal heart sounds	122502	967	121535	0.021665375	0.034752419	0.62342065	0.95388765	1.093110477	1.021901774	0.533008131
425.1	Primary/intrinsic cardiomyopathies	126483	691	125792	0.11898742	0.039140205	3.04003058	1.042207074	1.215053723	1.126355748	0.002365541
427.1	Paroxysmal tachycardia, unspecified	112196	52	112144	-0.244742035	0.168314801	-1.454073162	0.554530611	1.072429838	0.782906475	0.145926023
429.2	Abnormal function study of cardiovascular system	124156	346	123810	0.032082812	0.057600257	0.556990771	0.92045666	1.153661953	1.032603013	0.577533735
444.1	Arterial embolism and thrombosis of lower extremity artery	122870	301	122569	0.055825013	0.061169095	0.912634275	0.935856493	1.189513228	1.057412634	0.361434922
452.0	Other venous embolism and thrombosis	117414	321	117093	-0.059707958	0.06230226	-0.95835942	0.831854523	1.061992026	0.942039608	0.33788155
465.4	Acute laryngitis and tracheitis	126632	84	126548	0.022334655	0.117292473	0.190418481	0.805598068	1.276216053	1.02258594	0.848981217
480.12	Pseudomonal pneumonia	119758	58	119700	-0.220101199	0.157297892	-1.399263497	0.581810623	1.07772477	0.802437588	0.161733982
501.0	Pneumonitis due to inhalation of food or vomitus	119566	785	118781	-0.113406868	0.041082447	-2.760470127	0.822934469	0.966743976	0.89278734	0.005771824
512.7	Shortness of breath	126337	3990	122347	0.078465509	0.016892085	4.645104952	1.046229076	1.117854394	1.081626048	3.4e-06
526.1	Cysts of the jaws	123583	73	123510	-0.055562439	0.13048241	-0.425823212	0.725208049	1.209737069	0.945952958	0.670236672
53.1	Herpes zoster with nervous system complications	124752	83	124669	0.172387472	0.109292724	1.577300534	0.951372146	1.460940526	1.188138114	0.114726389
54.0	Herpes simplex	124802	133	124669	0.167491438	0.08680881	1.929429022	0.992350049	1.394923838	1.182335167	0.053677624
559.0	Ileostomy status	98377	632	97745	-0.080181412	0.04495973	-1.783405092	0.844107864	1.006796155	0.922948897	0.074520385
569.0	Other disorders of intestine	118428	2087	116341	-0.010454347	0.02411238	-0.433567612	0.943591619	1.037132961	0.98960011	0.664602458
574.12	Cholelithiasis with other cholecystitis	121862	2699	119163	0.118931863	0.020077221	5.92372151	1.082565395	1.171211256	1.126293173	3.15e-09
579.8	Nonspecific abnormal findings in stool contents	117667	1370	116297	0.057277211	0.028717668	1.994493816	1.000482152	1.119699503	1.058949322	0.046098115
586.11	Small kidney	116254	132	116122	-0.024361122	0.095904039	-0.254015604	0.804254465	1.171405868	0.975933215	0.799483503
599.3	Dysuria	117603	580	117023	0.018889247	0.044853679	0.421130372	0.932168163	1.111377691	1.019068777	0.673659884
624.2	Atrophy of female genital tract	124527	241	124286	0.082593861	0.067092708	1.231040802	0.949198551	1.234870756	1.086100611	0.218307604
644.0	Anemia during pregnancy	127784	252	127532	-0.152157099	0.077409885	-1.965602958	0.735308554	0.996011925	0.858853345	0.049344492
681.0	Superficial cellulitis and abscess	125759	270	125489	0.029119192	0.065272044	0.446120421	0.903533655	1.167040591	1.029547301	0.655510263
690.1	Seborrheic dermatitis	124314	1722	122592	-0.005303458	0.026417787	-0.200753288	0.944120771	1.047137466	0.994710581	0.84089149
702.2	Seborrheic keratosis	126458	1673	124785	-0.005604217	0.026797609	-0.209131229	0.943122375	1.047589436	0.994411457	0.834345797
707.1	Decubitus ulcer	127028	1275	125753	0.054625244	0.029887828	1.82767525	0.995523012	1.119272655	1.056144744	0.067598305
727.0	Other disorders of synovium, tendon, and bursa	116869	451	116418	0.068508705	0.049620318	1.380658317	0.97014629	1.178486189	1.070909947	0.167384043
732.1	Juvenile osteochondrosis	119581	88	119493	-0.108820356	0.122166235	-0.890756396	0.699700219	1.129597542	0.896891525	0.373059872
752.1	Neural tube defects	127588	146	127442	0.126676537	0.084259442	1.503410585	0.957639881	1.33270409	1.135049812	0.132733199
756.5	Congenital osteodystrophies	127379	290	127089	0.091173764	0.061013388	1.494323911	0.969705312	1.231785685	1.095459341	0.135090978
80.0	Postoperative infection	127573	2000	125573	0.029805299	0.024135237	1.234928783	0.982309337	1.079786111	1.030253923	0.21685701
859.0	Complication due to other implant and internal device	117191	1046	116145	-0.042027101	0.034440813	-1.220270296	0.895605839	1.025078397	0.958843794	0.222362426
949.0	Allergies, other	125743	3467	122276	0.057188717	0.018287802	3.127150993	1.021365952	1.097279462	1.058855615	0.001765092
994.1	Systemic inflammatory response syndrome (SIRS)	124581	159	124422	-0.033801443	0.087484412	-0.38637104	0.810761437	1.142504791	0.966763443	0.699221895
1010.3		127784	6181	121603	0.023759017	0.014072122	1.688374819	0.996077861	1.052568084	1.024043511	0.091339301
180.3	Cervical intraepithelial neoplasia [CIN] [Cervical dysplasia]	122565	671	121894	0.039221667	0.042114713	0.931305555	0.956457104	1.128160527	1.040000992	0.351695529
201.0	Hodgkin's disease	125434	114	125320	-0.067202067	0.105128608	-0.639236726	0.755942426	1.141561124	0.935006248	0.522668944
212.0	Benign neoplasm of respiratory and intrathoracic organs	127784	141	127643	-0.182252191	0.099083961	-1.839371276	0.682564112	1.006515596	0.83339114	0.065860596
250.25	Diabetes type 2 with peripheral circulatory disorders	117243	220	117023	0.437479805	0.061154253	7.153710211	1.370938022	1.74257336	1.54879902	8.45e-13
272.9	Unspecified disorder of lipoid metabolism	108119	255	107864	0.091292966	0.065532413	1.39309635	0.960953006	1.242502524	1.095589929	0.163590657
276.41	Acidosis	121253	1082	120171	0.010948038	0.033080171	0.330954692	0.946924516	1.078038642	1.011008187	0.740678709
279.1	Immunity deficiency	127553	52	127501	-0.08735224	0.157017483	-0.556321744	0.663788759	1.228712828	0.916354262	0.577990925
284.0	Aplastic anemia	116197	335	115862	0.019487939	0.058901371	0.330857127	0.906595426	1.14209812	1.019679068	0.740752408
286.81	Primary hypercoagulable state	126145	104	126041	0.09891447	0.101671421	0.97288372	0.898278453	1.338517466	1.103971873	0.330611097
292.6	Hallucinations	123075	270	122805	-0.044353898	0.067636685	-0.655766881	0.835572858	1.089292159	0.956615354	0.511974129
300.8	Acute reaction to stress	115891	50	115841	-0.064190981	0.158619513	-0.404685274	0.676919139	1.261041659	0.937825875	0.685708868
333.2	Myoclonus	120716	71	120645	-0.12528745	0.136527379	-0.917672709	0.667905135	1.140721583	0.882243265	0.35879024
345.0	Epilepsy, recurrent seizures, convulsions	122229	1584	120645	-0.020276127	0.027731145	-0.731168024	0.927663423	1.034193548	0.979928052	0.464676528
361.0	Retinal detachments and defects	120706	842	119864	0.019448138	0.037234517	0.522314773	0.947084679	1.095926835	1.019638485	0.601451185
363.3	Chorioretinal scars	119931	67	119864	0.210129804	0.119541525	1.757797583	0.966864812	1.54592826	1.233838207	0.078781957
367.1	Myopia	125502	891	124611	0.010176407	0.036363631	0.279851231	0.939962045	1.083977298	1.010228363	0.779591645
381.11	Suppurative and unspecified otitis media	126535	343	126192	0.074522775	0.056691112	1.314540714	0.962119389	1.201597387	1.077369881	0.188664306
414.0	Other forms of chronic heart disease	114205	2253	111952	0.106439655	0.022329117	4.766854714	1.064382111	1.161753221	1.112310802	1.87e-06
425.11	Hypertrophic obstructive cardiomyopathy	125865	73	125792	0.139501761	0.118840656	1.17385552	0.902638972	1.438991672	1.14970083	0.240452901
427.11	Paroxysmal supraventricular tachycardia	113419	1275	112144	-0.017588663	0.030906236	-0.569097523	0.924277265	1.04333283	0.982565115	0.569289959
440.2	Atherosclerosis of the extremities	123037	468	122569	0.085778921	0.04851543	1.768075034	0.989361737	1.196632728	1.089565421	0.07704836
470.0	Septal Deviations/Turbinate Hypertrophy	121317	1714	119603	0.085972993	0.025448435	3.378321369	1.036363486	1.145085519	1.089776897	0.000729298
502.0	Postinflammatory pulmonary fibrosis	119617	836	118781	0.025111465	0.03739813	0.67146312	0.952166145	1.102514669	1.025429413	0.501925546
512.8	Cough	124227	1880	122347	0.022935561	0.025001214	0.917377862	0.973902984	1.074186188	1.023200603	0.358944669
520.2	Disturbances in tooth eruption	124269	759	123510	0.015273466	0.039492543	0.386743053	0.938869779	1.09608068	1.015390702	0.69894644
528.7	Sialolithiasis	125168	131	125037	-0.026143284	0.096026439	-0.2722509	0.802696443	1.169687461	0.974195493	0.785429107
531.1	Hemorrhage from gastrointestinal ulcer	124498	320	124178	0.124881025	0.057352337	2.177435672	1.010528039	1.265348912	1.133013645	0.029448077
540.0	Appendiceal conditions	127105	153	126952	-0.079339473	0.091462979	-0.86744903	0.76824105	1.09962194	0.923726291	0.385696027
560.1	Paralytic ileus	98176	431	97745	-0.075460249	0.054227685	-1.391544714	0.832392801	1.029582528	0.927316592	0.16406031
569.1	Toxic gastroenteritis and colitis	116566	225	116341	0.094517289	0.069110681	1.367622006	0.956946593	1.25482399	1.099128166	0.171430425
574.2	Calculus of bile duct	120557	1394	119163	0.045706708	0.028721343	1.591384793	0.988957904	1.106820362	1.046767358	0.111523004
599.4	Urinary incontinence	119537	2514	117023	0.044976378	0.021468538	2.094990222	1.002621344	1.090652916	1.046003151	0.036171862
604.3	Peyronie's disease	118376	319	118057	0.117111791	0.058028675	2.018171033	1.001550483	1.257427533	1.124245103	0.043573452
613.1	Inflammatory disease of breast	127376	266	127110	0.112811555	0.063414527	1.778954433	0.985797541	1.264105809	1.119420963	0.075247233
618.1	Prolapse of vaginal walls	125641	3112	122529	0.101532487	0.019098608	5.316224554	1.065961338	1.148832694	1.106865877	1.06e-07
624.9	stress incontinence, female	126481	2195	124286	0.130577289	0.022140178	5.897752478	1.09075189	1.189652164	1.139486006	3.68e-09
628.0	Ovarian cyst	119455	1771	117684	0.076130826	0.025602671	2.973550091	1.025854324	1.134162512	1.07910374	0.002943764
645.0	Late pregnancy and failed induction	127784	390	127394	-0.049422767	0.059721948	-0.827547799	0.844783431	1.067666438	0.951778664	0.407926642
681.1	Cellulitis and abscess of fingers/toes	125809	320	125489	0.075271367	0.058674013	1.282874028	0.959002665	1.207054873	1.078176693	0.199536213
707.2	Chronic ulcer of leg or foot	126638	885	125753	0.102776994	0.03495075	2.940623376	1.034107195	1.185965653	1.108244236	0.003275525
721.1	Spondylosis without myelopathy	123368	1874	121494	0.011562496	0.025171514	0.459348451	0.962556641	1.062381892	1.0116296	0.64598396
727.1	Synovitis and tenosynovitis	118020	1602	116418	0.058057878	0.026569783	2.185109231	1.005561404	1.115947199	1.059776331	0.028880839
737.1	Kyphosis (acquired)	121499	127	121372	-0.274788027	0.109085362	-2.519018328	0.609657265	0.934876325	0.759733149	0.011768253
742.1	Loose body in joint	124990	128	124862	0.087841332	0.09217295	0.953005542	0.906544188	1.301318264	1.091814872	0.340587263
752.11	Spina bifida	127525	83	127442	-0.105260448	0.12601324	-0.835312608	0.696406229	1.141414548	0.900090065	0.40354172
800.0	Fracture of lower limb	119322	175	119147	-0.058433266	0.084678591	-0.6900595	0.795404999	1.108619621	0.943241185	0.490156771
8.6	Viral Enteritis	126298	516	125782	-0.00481732	0.047997129	-0.100366832	0.904538955	1.091812552	0.995194265	0.920053101
967.0	Adverse effects of sedatives or other central nervous system depressants and anesthetics	112509	1612	110897	0.115283371	0.02582685	4.463702395	1.06634053	1.179962739	1.122191389	8.06e-06
994.2	Sepsis	127738	3316	124422	0.04475422	0.01878491	2.382455914	1.007765225	1.084775392	1.045770799	0.017197591
117.0	Mycoses	125786	65	125721	-0.104983474	0.141006845	-0.744527504	0.675238168	1.173820569	0.900339401	0.456557408
165.0	Cancer within the respiratory system	126214	312	125902	-0.155689857	0.06589195	-2.362805419	0.750384717	0.971555652	0.855824578	0.01813719
182.0	Malignant neoplasm of uterus	122515	621	121894	0.205739808	0.039295942	5.235650192	1.136136071	1.325390115	1.228433534	1.64e-07
191.11	Cancer of brain	127090	252	126838	0.040810583	0.067162677	0.607637832	0.910665049	1.18501072	1.04165478	0.543427703
202.0	Cancer of other lymphoid, histiocytic tissue	126028	708	125320	0.070396333	0.039571549	1.778963304	0.99191072	1.158368218	1.072933336	0.075245778
213.0	Benign neoplasm of bone and articular cartilage	111507	108	111399	0.1467374	0.097460726	1.505605444	0.950748509	1.393524707	1.158049819	0.13216849
227.1	Benign neoplasm of adrenal gland	127488	134	127354	0.14958971	0.087117453	1.717103794	0.974191313	1.37104632	1.161357651	0.085960209
255.0	Disorders of adrenal glands	125551	144	125407	0.079354847	0.087085548	0.911228656	0.908196568	1.277936847	1.082588407	0.362174908
260.0	Protein-calorie malnutrition	124762	179	124583	-0.193387281	0.088630802	-2.181942134	0.689755512	0.976280679	0.82416273	0.029113804
269.0	Proteinuria	127309	165	127144	0.006723396	0.084265012	0.079788701	0.849912126	1.182671039	1.006746049	0.936405311
274.1	Gout	127508	1874	125634	0.205511117	0.023362212	8.796732104	1.172850562	1.2853379	1.228152635	1.41e-18
276.42	Alkalosis	120354	183	120171	0.011018637	0.079967886	0.137788271	0.860966921	1.178049941	1.011079565	0.890407754
279.11	Deficiency of humoral immunity	127589	88	127501	-0.053849756	0.118744601	-0.453492245	0.744409843	1.185875036	0.947574463	0.650194327
290.0	Delirium dementia and amnestic and other cognitive disorders	123798	993	122805	0.01222347	0.034645143	0.352819148	0.945163142	1.082657539	1.012298482	0.724224028
293.0	Symptoms involving head and neck	127355	754	126601	0.198333725	0.036290517	5.465166636	1.134767457	1.308267054	1.21936926	4.62e-08
300.9	Posttraumatic stress disorder	115962	121	115841	0.155329608	0.092472497	1.679738445	0.969311282	1.393115232	1.168042894	0.093008216
345.1	Epilepsy	120758	113	120645	-0.128443285	0.108392696	-1.184980998	0.70641531	1.080450299	0.87946344	0.23602496
350.6	Disturbances of sensation of smell and taste	124572	64	124508	-0.157474301	0.146012999	-1.07849508	0.634152144	1.124071285	0.854298768	0.280812876
361.1	Retinal detachment with retinal defect	120559	695	119864	-0.028118724	0.041872975	-0.671524383	0.894745682	1.054359806	0.972272928	0.501886532
367.2	Astigmatism	126203	1592	124611	0.054320648	0.026749933	2.030683504	1.001451045	1.112171168	1.055823095	0.042287111
377.3	Optic neuritis/neuropathy	124096	145	123951	0.02921641	0.08895659	0.328434464	0.860579116	1.219802297	1.029647396	0.742583189
381.2	Eustachian tube disorders	126281	89	126192	0.001065518	0.115652293	0.009213114	0.791416656	1.245630845	1.001066086	0.992649103
389.0	Hearing loss	126790	3103	123687	0.029569283	0.019564537	1.511371492	0.991044748	1.070042782	1.030010796	0.130693828
401.1	Essential hypertension	127407	39126	88281	0.126770603	0.006853042	18.49844314	1.120007863	1.15050327	1.135156586	2.13e-76
41.4	E. coli	122218	1967	120251	0.039377281	0.02427199	1.622334273	0.991478727	1.090451958	1.040162844	0.104731794
425.12	Other hypertrophic cardiomyopathy	125900	108	125792	0.160039439	0.09693071	1.651070541	0.964756291	1.411104963	1.173557154	0.098724172
427.12	Paroxysmal ventricular tachycardia	112737	593	112144	-0.015621188	0.045168437	-0.345842998	0.900024342	1.074389483	0.98450019	0.729460709
471.0	Nasal polyps	120808	1205	119603	0.077505948	0.030353264	2.553463373	1.01762851	1.14621474	1.08058866	0.01066575
480.2	Viral pneumonia	120359	659	119700	0.105173835	0.040408183	2.602785561	1.02528942	1.201285708	1.110903707	0.009246977
529.0	Diseases and other conditions of the tongue	125571	534	125037	0.031657277	0.046360695	0.682847333	0.941237337	1.128843398	1.032163698	0.494703316
531.2	Gastric ulcer	126310	2132	124178	0.002628627	0.023719414	0.110821749	0.956766871	1.049996052	1.002632085	0.911757698
540.1	Appendicitis	127182	230	126952	-0.040447351	0.073378305	-0.551216748	0.829015257	1.105350703	0.960359725	0.5814851
560.2	Impaction of intestine	97982	237	97745	-0.138497756	0.075340516	-1.838290519	0.748660665	1.005894128	0.870665205	0.066019607
569.2	Gastrointestinal complications	116607	266	116341	0.021351442	0.065980873	0.323600474	0.895238425	1.159543854	1.021581015	0.746240529
574.3	Cholecystitis without cholelithiasis	120418	1255	119163	0.116026271	0.029206955	3.972556261	1.059974328	1.188562748	1.123025375	7.11e-05
580.12	Non-proliferative glomerulonephritis	116189	67	116122	0.07042202	0.128636131	0.547451321	0.825109447	1.366881153	1.072960897	0.584068705
586.2	Cyst of kidney, acquired	117326	1204	116122	0.050255107	0.030916783	1.625495996	0.989146778	1.116598061	1.051539318	0.104056916
599.5	Frequency of urination and polyuria	118685	1662	117023	0.033102973	0.026470162	1.250576893	0.980993828	1.088257362	1.033656972	0.211088885
605.0	Erectile dysfunction [ED]	118230	173	118057	0.128895235	0.078566132	1.640595409	0.971935338	1.322640195	1.13757094	0.100881429
618.2	Uterine/Uterovaginal prolapse	124745	2216	122529	0.05035122	0.023007906	2.188431266	1.004926073	1.099779129	1.051640389	0.028638203
625.0	Pain and other symptoms associated with female genital organs	124996	710	124286	0.006288548	0.041645014	0.151003627	0.926363478	1.090650237	1.006308363	0.879972855
634.0	Miscarriage; stillbirth	126489	446	126043	-0.032728839	0.054921315	-0.595922348	0.86739083	1.075797695	0.967800954	0.551227103
646.0	Other complications of pregnancy NEC	127784	238	127546	-0.026022593	0.074990738	-0.347010766	0.838154386	1.124659616	0.974313076	0.728583231
681.2	Cellulitis and abscess of face/neck	125742	253	125489	0.104391946	0.065124558	1.602958228	0.974315123	1.257769756	1.110035444	0.108943877
703.0	Diseases of nail, NOS	127270	187	127083	0.05731734	0.077257984	0.741895366	0.90672906	1.227582437	1.058991817	0.458150734
721.2	Spondylosis with myelopathy	121604	110	121494	-0.051522986	0.106228124	-0.485022087	0.766122421	1.161950625	0.949781818	0.627660678
727.2	Bursitis disorders	116472	54	116418	0.041406539	0.144716952	0.286120865	0.775130478	1.367622838	1.042275746	0.774785551
733.0	Other disorders of bone and cartilage	121283	1790	119493	-0.090346065	0.027076994	-3.336635664	0.866000535	0.96298154	0.91361496	0.00084799
742.2	Pathological, developmental or recurrent dislocation	125081	219	124862	0.070110869	0.071090026	0.986226523	0.930110262	1.229120913	1.072627096	0.324021967
773.0	Pain in limb	127784	2714	125070	0.053483869	0.020567333	2.600427983	1.013000434	1.098056616	1.054939974	0.009310756
800.1	Fracture of neck of femur	120262	1115	119147	-0.100893183	0.03435272	-2.936977991	0.844558285	0.966305741	0.904029594	0.003314276
952.0	Spinal cord injury without evidence of spinal bone injury	127784	72	127712	0.099677114	0.122116693	0.816244786	0.861857665	1.391603478	1.104814132	0.414360146
1010.5		127784	1205	126579	0.022317915	0.031097534	0.717674733	0.961539171	1.086212775	1.022568822	0.472957866
149.1	Cancer of oropharynx	126897	147	126750	-0.108509688	0.093933604	-1.155174333	0.742753132	1.073420482	0.897170203	0.248019043
165.1	Cancer of bronchus; lung	127536	1634	125902	-0.010156843	0.027203917	-0.373359597	0.938085742	1.043653714	0.989894563	0.708880826
184.0	Cancer of other female genital organs	121359	50	121309	0.088259753	0.147913799	0.596697219	0.804517357	1.438084884	1.092271806	0.55070955
193.0	Thyroid cancer	127640	156	127484	0.219732655	0.077749006	2.826179596	1.065198042	1.445057465	1.245743643	0.004710684
202.2	Non-Hodgkins lymphoma	126081	761	125320	0.012051808	0.039247799	0.307069663	0.936320279	1.092057814	1.012124724	0.758790348
214.0	Lipoma	125457	877	124580	-0.017505207	0.037057591	-0.472378433	0.913099809	1.055866483	0.982647119	0.636656696
227.2	Benign neoplasm of parathyroid gland	127493	216	127277	0.125703365	0.069387104	1.811624324	0.986486804	1.294990893	1.133945751	0.070044264
250.4	Abnormal glucose	117517	494	117023	0.137939454	0.046448688	2.969716908	1.046578689	1.255635009	1.147906047	0.002980743
260.1	Cachexia	124636	53	124583	-0.442685286	0.178888979	-2.474637	0.446038485	0.898603154	0.642309319	0.013337166
274.11	Gouty arthropathy	125733	99	125634	0.053379725	0.106896959	0.499356811	0.849830405	1.292433625	1.054830114	0.617528039
276.5	Hypovolemia	122975	2804	120171	0.03550497	0.020488481	1.732923468	0.995115853	1.078337177	1.036142797	0.083109272
287.0	Purpura and other hemorrhagic conditions	126146	105	126041	0.209009341	0.0955582	2.187246537	1.015893893	1.478035491	1.232456511	0.028724531
290.1	Dementias	122928	123	122805	0.080358592	0.094376322	0.851469844	0.895710226	1.296964793	1.083675596	0.394508408
293.1	Swelling, mass, or lump in head and neck [Space-occupying lesion, intracranial NOS]	127035	434	126601	0.023078382	0.051699263	0.446396736	0.923208779	1.130646225	1.023346749	0.65531069
301.0	Personality disorders	115956	115	115841	-0.031239745	0.103740408	-0.30113382	0.785778329	1.180213835	0.969243174	0.763312453
327.0	Sleep disorders	125351	432	124919	0.137781806	0.049234276	2.798493579	1.040632402	1.26220305	1.147725097	0.005134159
333.4	Torsion dystonia	120789	144	120645	0.027680826	0.08927111	0.310075966	0.858642832	1.218562917	1.028067499	0.756503189
345.11	Generalized convulsive epilepsy	120848	203	120645	-0.148545834	0.081723515	-1.8176633	0.731599009	1.007869925	0.861960499	0.06911561
351.0	Other peripheral nerve disorders	126775	5344	121431	0.055234072	0.014847126	3.720186131	1.02634859	1.087855757	1.05678795	0.000199076
361.2	Retinoschisis and retinal cysts	119915	51	119864	-0.063053123	0.157049131	-0.40148661	0.680327407	1.259557955	0.938893596	0.688061895
364.0	Corneal opacity and other disorders of cornea	119950	86	119864	0.110796511	0.111177003	0.996577605	0.89134194	1.378730892	1.117167553	0.318969581
371.0	Inflammation of the eye	123974	70	123904	-0.179102616	0.141122973	-1.269124455	0.626853646	1.089984536	0.836020106	0.204396679
378.0	Strabismus and other disorders of binocular eye movements	124114	163	123951	0.069930937	0.082358883	0.849100114	0.90856169	1.254953359	1.072434114	0.395825587
381.3	Mastoiditis & related conditions	126264	72	126192	0.102857569	0.121775608	0.84464837	0.864690168	1.394374726	1.108333537	0.398307194
389.1	Sensorineural hearing loss	124174	487	123687	0.078013686	0.047540509	1.640993897	0.98356879	1.185086202	1.081137455	0.100798682
427.2	Atrial fibrillation and flutter	117961	5817	112144	0.036950582	0.014742458	2.506405708	1.007980275	1.067948526	1.037641741	0.012196558
430.0	Intracranial hemorrhage	121702	67	121635	-0.007197207	0.133366788	-0.053965512	0.756116245	1.275851479	0.992828631	0.956962642
440.22	Atherosclerosis of native arteries of the extremities with intermittent claudication	122626	57	122569	0.069255081	0.139980763	0.494747128	0.805271871	1.394713536	1.071709547	0.62077863
472.0	Chronic pharyngitis and nasopharyngitis	120048	445	119603	0.036912107	0.050704955	0.727978301	0.937964846	1.144246799	1.037601819	0.466626869
480.3	Pneumonia due to fungus (mycoses)	119783	83	119700	0.041964192	0.116934685	0.358868649	0.822198563	1.30076438	1.042857136	0.719693354
504.0	Other alveolar and parietoalveolar pneumonopathy	119070	289	118781	-0.023324974	0.064750618	-0.360227818	0.858334159	1.106387503	0.976944951	0.718676773
521.1	Dental caries	124947	1437	123510	0.012935462	0.028709836	0.450558542	0.957119806	1.071135315	1.013019487	0.652307752
529.1	Glossitis	125191	154	125037	0.072182123	0.084476756	0.854461351	0.906639029	1.262762177	1.074851081	0.392849415
531.3	Duodenal ulcer	125508	1330	124178	0.012228913	0.029801266	0.410348757	0.954375907	1.072643894	1.012303991	0.681550131
540.11	Acute appendicitis	127456	504	126952	0.054913216	0.047284537	1.161335598	0.96159381	1.157443729	1.056448928	0.245505448
560.3	Peritoneal or intestinal adhesions	98273	528	97745	-0.062156448	0.048735412	-1.275385724	0.852879792	1.032436219	0.939735855	0.202172749
571.5	Other chronic nonalcoholic liver disease	123688	2351	121337	0.149848344	0.021109243	7.098707434	1.114277413	1.210407302	1.161658057	1.26e-12
586.3	Vascular disorders of kidney/hypertrophy	116190	68	116122	0.222693908	0.118444284	1.880157493	0.9815173	1.562597271	1.249438072	0.060086617
594.1	Calculus of kidney	125593	1639	123954	0.110876354	0.025733333	4.308666661	1.061894898	1.174608767	1.117256754	1.64e-05
599.6	Oliguria and anuria	117108	85	117023	0.117152035	0.111218755	1.053347843	0.896956196	1.387695051	1.124290348	0.292181599
608.0	Other disorders of male genital organs	119270	1213	118057	0.030650939	0.031215982	0.981898934	0.969450882	1.095649345	1.031125516	0.326149641
613.7	Other signs and symptoms in breast	127291	181	127110	0.041778301	0.079401672	0.526163999	0.888481544	1.213051692	1.042663296	0.598774265
618.5	Prolapse of vaginal vault after hysterectomy	122722	193	122529	0.09905097	0.074451946	1.330401343	0.950400628	1.272679155	1.104122575	0.183386072
625.1	Dyspareunia	124661	375	124286	0.032044396	0.056463688	0.567522193	0.922384852	1.150944867	1.032563346	0.570359453
634.1	Missed abortion/Hydatidiform mole	126409	366	126043	-0.180056294	0.06505235	-2.767867641	0.733391142	0.946428444	0.835223192	0.005642437
696.41	Psoriasis vulgaris	123525	1147	122378	0.065660929	0.031266531	2.100038844	1.003792995	1.134692855	1.067864574	0.035725424
70.3	Viral hepatitis C	124755	86	124669	-0.201758025	0.128338406	-1.572078311	0.630122934	1.042053469	0.817292669	0.115932391
70.9	Hepatitis NOS	124799	130	124669	0.03319242	0.093777526	0.353948563	0.855453947	1.235695698	1.033749435	0.723377432
721.8	Other allied disorders of spine	121759	265	121494	-0.013911695	0.067230358	-0.20692579	0.862047824	1.122026732	0.986184625	0.836067815
727.4	Ganglion and cyst of synovium, tendon, and bursa	117729	1311	116418	0.021399786	0.029929019	0.715017967	0.962879803	1.082747331	1.021630404	0.474597941
733.2	Cyst of bone	119660	167	119493	-0.178428369	0.09155185	-1.948932415	0.695743964	0.996113935	0.83658398	0.051303496
737.3	Kyphoscoliosis and scoliosis	121877	505	121372	-0.131484968	0.051611527	-2.547589171	0.791144192	0.968552537	0.876792455	0.010847013
742.8	Articular cartilage disorder	125083	221	124862	-0.009141531	0.07373856	-0.123972195	0.854713983	1.141241819	0.990900126	0.901337291
78.0	Viral warts & HPV	125179	510	124669	0.086709822	0.046345774	1.870932658	0.994502215	1.192662061	1.090580172	0.061354416
800.2	Fracture of unspecified part of femur	119655	508	119147	-0.189448201	0.05275911	-3.590814943	0.744931348	0.916081104	0.827415575	0.000329646
818.0	Intracranial hemorrhage (injury)	127065	60	127005	0.013728665	0.139163886	0.098651058	0.763114826	1.317278346	1.013823335	0.92141533
907.0	Injuries to the nervous system	127784	359	127425	0.039296083	0.056412021	0.69659058	0.929447758	1.159511336	1.040078387	0.486059053
958.0	Certain early complications of trauma or procedure	127697	119	127578	-0.295759186	0.113469858	-2.606500001	0.591677833	0.923005362	0.743966564	0.009147282
1010.6		127784	5626	122158	-0.098846636	0.017122133	-5.77303297	0.875872624	0.93667909	0.905881627	7.79e-09
184.1	Malignant neoplasm of ovary and other uterine adnexa	121367	58	121309	-0.19812975	0.158665995	-1.248722199	0.591810031	1.102335058	0.820263417	0.211766699
202.21	Nodular lymphoma	125512	192	125320	0.07489271	0.075576457	0.990952901	0.925958407	1.245404667	1.077768511	0.321708579
214.1	Lipoma of skin and subcutaneous tissue	126502	1922	124580	0.059909234	0.024275551	2.467883565	1.012046149	1.113086248	1.061740172	0.013591452
227.3	Benign neoplasm of pituitary gland and craniopharyngeal duct (pouch)	127486	168	127318	0.046795888	0.082044457	0.570372332	0.888561871	1.225782406	1.047908097	0.568425191
274.2	Crystal arthropathies	125701	67	125634	0.062392722	0.128628229	0.485062437	0.818411329	1.355737853	1.064380268	0.627632056
276.6	Fluid overload	120950	779	120171	0.090392087	0.037524749	2.408865836	1.01611585	1.177157253	1.094603379	0.016002179
279.7	Other immunological findings	127635	134	127501	-0.148678861	0.100121264	-1.484987857	0.704406019	1.042981876	0.861845843	0.137547041
285.0	Other anemias	123359	7497	115862	0.001160496	0.012994406	0.089307346	0.975896425	1.026894567	1.00116117	0.928837657
287.1	Spontaneous ecchymoses	126121	80	126041	-0.020317891	0.12228941	-0.166145958	0.763979219	1.234191675	0.979887126	0.868042087
290.11	Alzheimer's disease	123588	783	122805	0.003268527	0.039142256	0.083503789	0.928323256	1.082287527	1.003273874	0.933450965
333.8	Other degenerative diseases of the basal ganglia	120714	69	120645	-0.186921797	0.142734493	-1.30957691	0.620046123	1.084906368	0.829508604	0.190339004
345.12	Partial epilepsy	120790	145	120645	-0.090170319	0.094349697	-0.955703325	0.755532949	1.093734654	0.913775539	0.339222142
362.0	Other retinal disorders	126800	56	126744	0.044790515	0.14214854	0.315096552	0.781451642	1.365040178	1.045808756	0.752688346
364.1	Corneal opacity	119946	82	119864	-0.258609606	0.134450578	-1.923454776	0.587641975	0.995334171	0.772124397	0.054422961
367.8	Hypermetropia	124843	232	124611	-0.067181436	0.073719584	-0.911310568	0.806497907	1.076767602	0.935025539	0.36213176
371.1	Uveitis, noninfectious or NOS	124120	216	123904	0.008043518	0.073686496	0.109158647	0.869572906	1.160859831	1.008075954	0.913076659
378.1	Strabismus (not specified as paralytic)	124278	327	123951	0.004740396	0.059963192	0.079055093	0.891323298	1.127542192	1.004751649	0.936988802
381.9	Otorrhea	126297	105	126192	0.107613621	0.100821951	1.067363005	0.908101192	1.348615184	1.113617384	0.285807947
389.2	Conductive hearing loss	123879	192	123687	0.095934137	0.075025911	1.27868006	0.946704915	1.270539363	1.100686567	0.201009744
401.21	Hypertensive heart disease	88374	93	88281	0.029333045	0.111860909	0.262227844	0.820487267	1.272416867	1.029767496	0.793145788
427.21	Atrial fibrillation	114086	1942	112144	0.011112943	0.024882547	0.446615973	0.962693654	1.061334478	1.011174921	0.655152361
430.1	Subarachnoid hemorrhage	122043	408	121635	-0.003376194	0.054008632	-0.062512127	0.894866589	1.105917308	0.996629498	0.950155005
440.9	Atherosclerosis of aorta	122649	80	122569	0.052418359	0.118691471	0.441635431	0.82784496	1.318737981	1.053816524	0.658753041
454.0	Varicose veins	117336	243	117093	-0.073553273	0.072020787	-1.021278379	0.80447954	1.06693609	0.929086649	0.307122567
473.0	Diseases of the larynx and vocal cords	120293	690	119603	-0.003230885	0.041498468	-0.077855534	0.917947424	1.080115623	0.996774328	0.937942971
480.5	Bronchopneumonia and lung abscess	119959	259	119700	-0.137261061	0.071997703	-1.906464458	0.754790711	1.000931667	0.871742618	0.056589973
513.3	Hypoventilation	127582	75	127507	0.21746702	0.112680887	1.929937051	0.988303685	1.538114981	1.242924437	0.053614638
531.4	Peptic ulcer, site unspecified	124375	197	124178	0.001619584	0.077430401	0.020916646	0.857481856	1.161665649	1.001620897	0.983312148
550.0	Abdominal hernia	105143	84	105059	0.001382895	0.118513197	0.011668704	0.786676397	1.252221576	1.001383852	0.990689932
560.4	Other intestinal obstruction	99434	1689	97745	-0.004715129	0.026699569	-0.176599425	0.94414343	1.048319477	0.99529597	0.859823046
571.51	Cirrhosis of liver without mention of alcohol	121792	455	121337	-0.068188851	0.052633164	-1.295549154	0.841189878	1.033956833	0.934084054	0.195130856
575.1	Cholangitis	119636	473	119163	-0.004652884	0.050247285	-0.092599705	0.900641251	1.096734963	0.995357924	0.926221578
580.14	Chronic glomerulonephritis, NOS	116412	290	116122	0.085320409	0.061384008	1.389945237	0.963266009	1.225409926	1.089065957	0.164545508
586.4	Stricture/obstruction of ureter	116644	522	116122	-0.038978677	0.048675982	-0.800778428	0.873025029	1.056581234	0.961771217	0.42325993
594.2	Calculus of lower urinary tract	124369	415	123954	0.167893139	0.049702557	3.377957792	1.071487808	1.302030032	1.182810208	0.000730263
613.8	Other specified disorders of breast	127261	151	127110	0.122193722	0.083711893	1.459693676	0.954183211	1.325061469	1.129972981	0.144374281
618.6	Vaginal enterocele, congenital or acquired	122810	281	122529	0.074367612	0.062520137	1.189498543	0.950315523	1.214333549	1.077202725	0.234243544
626.0	Disorders of menstruation and other abnormal bleeding from female genital tract	118225	541	117684	0.027163952	0.046856152	0.579730753	0.935970944	1.124714902	1.027536256	0.562096201
634.3	Ectopic pregnancy	126128	85	126043	0.189332545	0.110971141	1.706142188	0.963739769	1.489793962	1.208442747	0.087981609
647.1	Infections of genitourinary tract during pregnancy	127752	73	127679	-0.059830368	0.137019927	-0.4366545	0.711368621	1.217493794	0.941924301	0.662361932
694.1	Vitiligo	122642	50	122592	0.110851298	0.145156973	0.763664987	0.828741656	1.46531346	1.11722876	0.445066911
696.42	Psoriatic arthropathy	122753	375	122378	-0.004801984	0.056350224	-0.085216766	0.889412821	1.109308985	0.995209527	0.932089061
703.1	Ingrowing nail	127403	320	127083	0.203808597	0.055113694	3.697966548	1.098397403	1.363370455	1.226063459	0.000217334
709.2	Sicca syndrome	122654	287	122367	-0.118551311	0.068298961	-1.735770343	0.774615137	1.012439576	0.888206239	0.08260445
722.1	Displacement of intervertebral disc	123041	1547	121494	0.04982611	0.02718384	1.832931224	0.996100627	1.108111202	1.051088306	0.0668128
727.5	Rupture of synovium	116685	267	116418	-0.009952531	0.06682532	-0.148933539	0.866119573	1.125545343	0.990096831	0.881606076
733.4	Aseptic necrosis of bone	119600	107	119493	-0.01164001	0.105490445	-0.110341839	0.798185255	1.207171331	0.988427473	0.912138277
738.0	Other acquired musculoskeletal deformity	121571	199	121372	-0.083041282	0.080310553	-1.034002121	0.783274039	1.073126965	0.920313154	0.301135172
742.9	Other derangement of joint	125404	542	124862	0.032707609	0.046186142	0.708169319	0.94254164	1.129634027	1.033248382	0.478840117
750.13	Congenital anomalies of mouth/tongue	126815	126	126689	0.006340078	0.096236396	0.065880247	0.828759281	1.208712989	1.006360218	0.947473167
759.0	Other and unspecified congenital anomalies	127284	54	127230	0.072257788	0.143213671	0.504545324	0.801295848	1.405642746	1.074932413	0.613878221
780.0	Hypothermia/Chills	127784	175	127609	0.055340747	0.079874175	0.69284906	0.900167632	1.231257078	1.056900689	0.48840428
800.3	Fracture of tibia and fibula	120003	856	119147	-0.016839326	0.037625216	-0.447554281	0.912604704	1.057665788	0.983301663	0.654474905
819.0	Skull and face fracture and other intercranial injury	127731	726	127005	-0.080084108	0.041908099	-1.910945878	0.849408712	1.001068772	0.923038708	0.056011536
870.0	Open wounds of head; neck; and trunk	124076	104	123972	-0.150695821	0.113601878	-1.326525799	0.683610232	1.067116758	0.860109286	0.184665595
1010.7		127784	8109	119675	-0.022412572	0.012604174	-1.778186481	0.953895012	1.002210777	0.977836724	0.075373233
170.1	Bone cancer	127661	67	127594	-0.137854613	0.140944611	-0.978076506	0.653529324	1.135657183	0.871225348	0.328036487
184.11	Malignant neoplasm of ovary	121758	449	121309	0.039530087	0.050606098	0.781132879	0.940411065	1.146797527	1.040321798	0.434724346
215.0	Other benign neoplasm of connective and other soft tissue	125059	479	124580	-0.117859111	0.052579088	-2.241558686	0.800487165	0.983719471	0.888821269	0.024989909
228.0	Hemangioma and lymphangioma, any site	127784	788	126996	-0.059912503	0.039892935	-1.501832397	0.870185571	1.017486995	0.941846939	0.133140399
245.21	Chronic lymphocytic thyroiditis	118751	96	118655	0.203729037	0.099950343	2.038302523	1.000559801	1.481158685	1.225965917	0.041519688
250.42	Other abnormal glucose	117257	234	117023	0.171272318	0.066397272	2.579508366	1.039052052	1.348076221	1.186813896	0.009894106
274.21	Chondrocalcinosis	125834	200	125634	0.011572863	0.076416481	0.151444598	0.867838845	1.171018611	1.011640088	0.879625011
276.8	Polydipsia	120235	64	120171	-0.304075234	0.156342466	-1.944930516	0.536190546	0.989441037	0.737805356	0.051783342
285.1	Acute posthemorrhagic anemia	115983	121	115862	-0.001558039	0.09912048	-0.015718641	0.817018677	1.205152396	0.998443174	0.987458856
290.12	Dementia with cerebral degenerations	122871	66	122805	-0.200002284	0.14635399	-1.366565296	0.607369181	1.077914155	0.818728883	0.171761601
295.1	Schizophrenia	116119	278	115841	-0.028336891	0.06623881	-0.42779892	0.851542287	1.104041644	0.972060833	0.668797524
301.2	Antisocial/borderline personality disorder	115905	64	115841	-0.078374019	0.143503161	-0.546148381	0.689440073	1.210235568	0.924618537	0.584963945
313.3	Autism	127354	50	127304	0.298524179	0.133474623	2.236561318	1.026028102	1.733297654	1.347868127	0.025315025
327.3	Sleep apnea	127361	2442	124919	0.217410814	0.020216446	10.75415573	1.194302195	1.292803778	1.242854579	5.67e-27
334.0	Degenerative disease of the spinal cord	121514	869	120645	0.028456383	0.036499699	0.779633368	0.957059332	1.104283063	1.028865134	0.435606709
352.1	Trigeminal nerve disorders [CN5]	121704	273	121431	-0.054257302	0.06767501	-0.801733193	0.827112877	1.078429976	0.947188362	0.422707311
367.9	Blindness and low vision	125054	443	124611	0.030289997	0.050969393	0.594278168	0.93127445	1.13725907	1.030753406	0.552326078
378.2	Nystagmus and other irregular eye movements	124121	170	123951	0.010560658	0.082722614	0.127663493	0.855761867	1.183666443	1.010616618	0.898415282
382.0	Otalgia	126342	150	126192	-0.063624845	0.091787208	-0.693177691	0.779825988	1.117647679	0.938356963	0.488198047
389.3	Degenerative and vascular disorders of ear	123885	198	123687	-0.074336692	0.080048891	-0.92864112	0.790533457	1.081973982	0.92835907	0.353075104
401.22	Hypertensive chronic kidney disease	88868	587	88281	0.145519775	0.042416679	3.430720618	1.06318808	1.255546574	1.156640607	0.00060198
415.11	Pulmonary embolism and infarction, acute	124936	2247	122689	0.057091732	0.022557071	2.530990509	1.012657266	1.10628064	1.058752927	0.011374093
426.0	Cardiac conduction disorders	112260	116	112144	0.182238118	0.092921099	1.961213543	0.994710855	1.432231702	1.199899878	0.049854118
427.22	Atrial flutter	112563	419	112144	-0.005401656	0.053437094	-0.101084391	0.894214818	1.10261544	0.994612907	0.919483468
430.2	Intracerebral hemorrhage	122152	517	121635	-0.017636067	0.04832961	-0.36491226	0.892462528	1.078633995	0.982518538	0.715176902
441.0	Vascular insufficiency of intestine	122827	258	122569	-0.025129635	0.068486201	-0.366929893	0.850194569	1.112075246	0.975183486	0.713671313
454.1	Varicose veins of lower extremity	121197	4104	117093	-0.049292028	0.017687163	-2.786881614	0.91930151	0.985302191	0.951903107	0.005321792
481.0	Influenza	120166	466	119700	0.025112113	0.049875315	0.50349784	0.928491941	1.12901605	1.025430078	0.614614299
505.0	Other pulmonary inflamation or edema	118837	56	118781	-0.225152935	0.160957356	-1.398835949	0.574319174	1.079151577	0.798394107	0.161862183
53.0	Herpes zoster	124896	227	124669	-0.102581568	0.075750504	-1.354203103	0.775330079	1.043417612	0.902504531	0.175671589
550.1	Inguinal hernia	112167	7108	105059	-0.08582273	0.014257349	-6.019543467	0.892386344	0.943681204	0.917756907	1.75e-09
561.0	Symptoms involving digestive system	105590	7845	97745	0.020664681	0.012686832	1.628829115	0.995722891	1.046495543	1.020879674	0.103349199
571.6	Primary biliary cirrhosis	121451	114	121337	-0.456866764	0.12525977	-3.647354329	0.491705122	0.803208075	0.633264708	0.000264954
575.2	Obstruction of bile duct	119679	516	119163	-0.011516467	0.048240382	-0.238730843	0.898097766	1.085072662	0.988549594	0.811314299
580.2	Nephrotic syndrome without mention of glomerulonephritis	116458	336	116122	0.030898075	0.058676666	0.526581991	0.917379067	1.154666921	1.031380375	0.598483901
587.0	Kidney replaced by transpant	116287	165	116122	0.074647981	0.081980287	0.910560136	0.91378699	1.260292645	1.077504782	0.362527183
594.3	Calculus of ureter	124949	995	123954	0.078208126	0.033443953	2.338483312	1.012089046	1.153872984	1.081347692	0.01936219
599.8	Other symptoms involving urinary system	118434	1411	117023	-0.011988478	0.029315444	-0.408947505	0.932444725	1.046008777	0.988083098	0.682578186
613.9	Breast disorder NOS	127170	60	127110	-0.021330367	0.142689549	-0.149487941	0.72986219	1.277560861	0.978895516	0.881168624
619.0	Noninflammatory female genital disorders	124311	61	124250	0.097566498	0.134059192	0.727786712	0.836904491	1.416493826	1.102484753	0.46674416
626.1	Irregular menstrual cycle/bleeding	118263	579	117684	0.040403209	0.045065138	0.896551306	0.951889112	1.135839497	1.041230523	0.369958391
694.2	Other dyschromia	123016	424	122592	0.031879641	0.051962812	0.613508759	0.930817077	1.141162179	1.03239324	0.539539993
697.0	Sarcoidosis	122872	280	122592	0.171787691	0.059867444	2.869467597	1.05353726	1.332298042	1.187425706	0.004111635
704.0	Diseases of hair and hair follicles	127167	84	127083	0.058472597	0.115219818	0.507487321	0.839012973	1.318428713	1.060215932	0.61181293
709.3	Systemic sclerosis	122605	80	122525	0.067110039	0.11735121	0.571873431	0.841528458	1.333660727	1.069413149	0.567407725
714.0	Rheumatoid arthritis and other inflammatory polyarthropathies	124795	249	124546	-0.022958511	0.069608796	-0.329821984	0.850008154	1.116741827	0.97730303	0.741534475
727.6	Rupture of tendon, nontraumatic	118345	1927	116418	0.00038405	0.024942138	0.015397627	0.952303231	1.050118605	1.000384124	0.987714956
738.4	Acquired spondylolisthesis	122329	957	121372	-0.016465137	0.035501462	-0.463787594	0.916824255	1.053726359	0.983669672	0.642799933
781.0	Symptoms involving nervous and musculoskeletal systems	127784	3083	124701	-0.002215209	0.019954627	-0.111012278	0.959296719	1.037350962	0.997787243	0.91160661
800.4	Fracture of patella	119329	182	119147	-0.056495134	0.082779976	-0.682473429	0.800048201	1.106839522	0.945071083	0.494939638
830.0	Dislocation	122233	541	121692	0.047932355	0.045791642	1.046749009	0.957838027	1.146192609	1.049099687	0.295215354
870.1	Open wound or laceration of eye or eyelid	124213	241	123972	-0.025186686	0.070801422	-0.355737012	0.846307903	1.117074381	0.975127852	0.722037524
958.2	Traumatic and surgical subcutaneous emphysema	127643	65	127578	0.100300214	0.128470242	0.780727215	0.850740113	1.408452481	1.105502756	0.43496295
1011.0	Complications of surgical and medical procedures	127784	2665	125119	-0.003595512	0.021299779	-0.168805138	0.95541353	1.038611642	0.996410944	0.865949917
117.4	Aspergillosis	125832	111	125721	-0.159682878	0.110794661	-1.441250653	0.68124972	1.051789556	0.852414066	0.149513883
149.4	Cancer of larynx	126889	139	126750	-0.057284947	0.094256359	-0.607756836	0.781146993	1.130399017	0.944324949	0.543348761
170.2	Cancer of connective tissue	127723	129	127594	0.154491443	0.088840905	1.73896746	0.975706137	1.382478128	1.167064291	0.082040487
184.2	Cancer of other female genital organs, excluding uterus and ovary	121436	127	121309	-0.076920819	0.101282289	-0.759469591	0.754110476	1.121778508	0.92596317	0.447571698
195.1	Malignant neoplasm, other	123146	7301	115845	0.004971008	0.013208438	0.376350954	0.979212404	1.031248813	1.004983384	0.706656003
216.0	Benign neoplasm of skin	127465	3485	123980	0.041062711	0.018336625	2.239382109	1.004935152	1.079830197	1.041917443	0.025131064
246.0	Other disorders of thyroid	118946	291	118655	0.0721344	0.061535869	1.172233376	0.950232674	1.20953921	1.074799787	0.241103372
250.5	Glycosuria or Acetonuria	117079	56	117023	-0.054051681	0.152416773	-0.354630792	0.692939844	1.259747965	0.947383143	0.722866205
277.0	Other disorders of metabolism	127348	693	126655	-0.016633185	0.041659636	-0.399263817	0.905423165	1.066052596	0.983504382	0.689698825
280.1	Iron deficiency anemias, unspecified or not due to blood loss	121268	5406	115862	0.008452788	0.015094968	0.55997391	0.978963427	1.038639352	1.008488614	0.575497234
285.2	Anemia of chronic disease	116093	231	115862	0.042626016	0.070058217	0.60843707	0.90687628	1.193588548	1.043547552	0.542897632
287.3	Thrombocytopenia	127013	972	126041	-0.0667693	0.036052766	-1.85198825	0.870939945	1.003152131	0.935410976	0.06402751
290.13	Senile dementia	123777	972	122805	-0.009799576	0.035325366	-0.277409033	0.923315991	1.060456302	0.990248284	0.781466046
315.0	Develomental delays and disorders	127571	267	127304	-0.100124816	0.069558765	-1.439427743	0.787217404	1.034013331	0.904724486	0.150029369
334.1	Spinocerebellar disease	120721	76	120645	-0.241710401	0.138546768	-1.744612347	0.592592369	1.019923196	0.785283562	0.08105237
352.2	Facial nerve disorders [CN7]	121871	440	121431	0.078251351	0.049903045	1.568067652	0.979066727	1.190655682	1.081394434	0.116865345
364.4	Corneal degenerations	120495	631	119864	0.012897166	0.043225259	0.298371055	0.929614498	1.101280464	1.012980693	0.765419978
368.0	Visual disturbances	126145	664	125481	0.016777168	0.04193599	0.400066099	0.935650689	1.102839138	1.016918695	0.689107833
378.5	Paralytic strabismus	124143	192	123951	0.061613678	0.076034198	0.81034166	0.912980458	1.230132143	1.063551392	0.417743838
38.2	Gram positive septicemia	120606	355	120251	0.077605295	0.055746199	1.392118144	0.967003511	1.203229428	1.080696018	0.163886625
389.4	Tinnitus	124114	427	123687	0.025734332	0.051995864	0.494930378	0.925127632	1.134329957	1.026068319	0.620649267
401.3	Other hypertensive complications	88343	62	88281	0.052977431	0.135586304	0.390728479	0.798924397	1.360040169	1.054405847	0.695997946
415.2	Chronic pulmonary heart disease	123303	614	122689	0.00425614	0.043911794	0.096924755	0.920361732	1.093253948	1.00426521	0.92278615
426.2	Atrioventricular [AV] block	112262	118	112144	0.008233653	0.100140345	0.082221133	0.823682409	1.219870601	1.008267642	0.934470868
427.3	Other specified cardiac dysrhythmias	114343	2199	112144	0.04110808	0.023117499	1.778223521	0.995505057	1.089935539	1.041964715	0.075367151
430.3	Subdural hemorrhage	121807	172	121635	-0.04567436	0.084746923	-0.538950062	0.805758203	1.123327149	0.955353013	0.589921312
441.1	Acute vascular insufficiency of intestine	122770	201	122569	-0.069712587	0.07927761	-0.879347744	0.795455462	1.085449311	0.93266184	0.379212756
454.11	Varicose veins of lower extremity, symptomtic	117567	474	117093	0.014018632	0.049612232	0.282564027	0.918787478	1.116052974	1.014117354	0.777511059
473.3	Paralysis/spasm of vocal cords or larynx	119755	152	119603	0.062816724	0.085172354	0.737524813	0.896900258	1.252579497	1.064831664	0.460803259
483.0	Acute bronchitis and bronchiolitis	119827	127	119700	-0.08356037	0.100408181	-0.83220679	0.750887877	1.113126523	0.919835554	0.405292232
506.0	Empyema and pneumothorax	119483	702	118781	-0.09481109	0.042981559	-2.205855094	0.835181707	0.98845424	0.90954474	0.027394147
522.0	Diseases of pulp and periapical tissues	123771	261	123510	0.121012583	0.063609302	1.902435339	0.99377146	1.275286133	1.128639114	0.057114265
530.0	Diseases of esophagus	106360	304	106056	-0.096880778	0.065175431	-1.486461642	0.796828124	1.028792838	0.907664214	0.137157056
532.0	Dysphagia	110096	4040	106056	-0.024849936	0.01765061	-1.407879734	0.942117862	1.009612212	0.975456282	0.159166685
550.2	Diaphragmatic hernia	119271	14212	105059	0.026726012	0.009698528	2.755677209	1.007704626	1.046753277	1.027086355	0.005857077
571.8	Liver abscess and sequelae of chronic liver disease	121729	392	121337	-0.119693466	0.057986593	-2.064157579	0.790399644	0.992125201	0.88719235	0.039002778
575.6	Cholesterolosis of gallbladder	119386	223	119163	0.205462923	0.065867201	3.119351043	1.076123797	1.393323697	1.228093446	0.001812499
594.8	Renal colic	124628	674	123954	0.124264942	0.03968601	3.13120274	1.046603285	1.222791503	1.132315829	0.001740919
619.1	Noninflammatory disorders of ovary, fallopian tube, and broad ligament	124538	288	124250	0.026118646	0.063937815	0.408500763	0.903007158	1.160289947	1.026462727	0.682906071
635.2	Antepartum hemorrhage, abruptio placentae, and placenta previa	126323	280	126043	-0.164299524	0.073929911	-2.22236875	0.731642036	0.977626857	0.848487841	0.026258395
681.7	Cellulitis and abscess of trunk	125856	367	125489	0.134048348	0.053234573	2.518069364	1.028274559	1.266941971	1.143448101	0.011800008
694.3	Vascular disorders of skin	122671	79	122592	-0.054086455	0.125405859	-0.431291292	0.733855421	1.200023479	0.9473502	0.666256582
698.0	Pruritus and related conditions	127784	402	127382	-0.011013926	0.054605431	-0.201700202	0.887000711	1.098764546	0.989046505	0.840151105
70.4	Chronic hepatitis	124804	135	124669	-0.245490749	0.105449513	-2.328040624	0.632284014	0.955883712	0.782320521	0.019909947
714.1	Rheumatoid arthritis	126497	1951	124546	-0.035873403	0.025238217	-1.421392123	0.917840767	1.013292593	0.964762421	0.155202795
722.6	Degeneration of intervertebral disc	123222	1728	121494	0.010023107	0.026209389	0.382424311	0.959090404	1.06287076	1.010073507	0.702146661
735.0	Acquired foot deformities	121654	282	121372	-0.071285707	0.066844123	-1.066446891	0.814684517	1.058757766	0.931195805	0.286221674
739.0	Contracture of joint	121503	131	121372	0.056635734	0.092354079	0.613245612	0.878272426	1.261617391	1.058270248	0.539713949
743.2	Pathologic fracture	127267	186	127081	-0.258153119	0.08966647	-2.879037372	0.645157889	0.916847264	0.772476942	0.003988911
754.0	Congenital musculoskeletal deformities of spine	127212	123	127089	0.121927207	0.091992616	1.325402113	0.937872816	1.34544923	1.129671867	0.185037817
760.0	Back pain	127784	4017	123767	0.0388501	0.017119569	2.269338685	1.005137315	1.074906518	1.039614633	0.023247738
793.0	Nonspecific abnormal findings on radiological and other examination of musculoskeletal system	127358	95	127263	-0.094449324	0.116536404	-0.810470561	0.718406676	1.134496058	0.909873842	0.417669778
801.0	Fracture of ankle and foot	119670	523	119147	0.002291345	0.047575357	0.04816244	0.91179443	1.098746611	1.002293972	0.961586784
835.0	Internal derangement of knee	127284	5592	121692	0.077584211	0.014391989	5.390791594	1.050496926	1.111466295	1.080673233	7.01e-08
870.2	Open wound of ear	124052	80	123972	-0.087663092	0.126114524	-0.69510703	0.709129838	1.16274078	0.916069456	0.48698823
913.0	Toxic effect of venom	127784	56	127728	0.114479068	0.137140193	0.834759422	0.846708552	1.450472093	1.12128917	0.403853177
185.0	Cancer of prostate	127634	3685	123949	-0.024714359	0.018854074	-1.310823291	0.940042674	1.012152492	0.97558854	0.189917472
202.24	Large cell lymphoma	125666	346	125320	0.076712919	0.056329212	1.361867439	0.964963055	1.203441864	1.079732061	0.173239724
229.0	Benign neoplasm of unspecified sites	127765	72	127693	0.116928265	0.121090502	0.965627051	0.8783972	1.412702566	1.124038793	0.334230834
255.21	Glucocorticoid deficiency	125631	224	125407	-0.002654319	0.072752394	-0.036484285	0.861904405	1.146414013	0.997349201	0.970896209
275.1	Disorders of iron metabolism	125953	353	125600	0.069870716	0.056081551	1.245877022	0.958925031	1.194743571	1.072369532	0.212809547
280.2	Iron deficiency anemia secondary to blood loss (chronic)	116104	242	115862	0.015369544	0.069555381	0.220968444	0.883323818	1.160269861	1.015488263	0.825117003
287.31	Primary thrombocytopenia	126246	205	126041	-0.012152031	0.076313697	-0.159237878	0.847626608	1.143275831	0.987921507	0.873481462
295.3	Psychosis	115956	115	115841	-0.073676974	0.105246542	-0.700041754	0.750911687	1.134474191	0.928971728	0.483901229
315.1	Learning disorder	127393	89	127304	-0.136405037	0.122718975	-1.1115236	0.680335704	1.100676002	0.872489171	0.266343038
334.2	Anterior horn cell disease	120824	179	120645	-0.054408961	0.083270842	-0.653397514	0.801069295	1.110343591	0.947044723	0.513500041
346.1	Nonspecific abnormal findings on radiological and other examination of skull and head	120755	110	120645	0.057108324	0.100699365	0.567117019	0.863547761	1.281782605	1.058770494	0.570634681
353.0	Nerve root and plexus disorders	121684	253	121431	0.045042951	0.066817552	0.674118539	0.915035814	1.189095944	1.046072789	0.500235954
368.1	Amblyopia	125917	436	125481	0.046021916	0.050903698	0.904097692	0.946119297	1.155095042	1.047097359	0.365943602
371.3	Inflammation of eyelids	125003	1099	123904	-0.001626558	0.032923596	-0.049404026	0.935369077	1.064235493	0.998374764	0.96059732
379.0	Other disorders of eye	124138	187	123951	0.038268032	0.077762729	0.492112771	0.888689685	1.205527445	1.039009683	0.622639625
383.0	Otosclerosis	126286	94	126192	0.029334412	0.110863036	0.264600476	0.822114071	1.269921434	1.029768904	0.791317253
402.0	Elevated blood pressure reading without diagnosis of hypertension	89157	876	88281	0.083724917	0.035797927	2.338820254	1.012835133	1.165432776	1.087329746	0.019344738
415.21	Primary pulmonary hypertension	122861	172	122689	-0.071936687	0.085821844	-0.838209526	0.783014591	1.09622348	0.930589812	0.401913038
426.21	First degree AV block	113259	1115	112144	0.081086439	0.031746329	2.554198928	1.018445171	1.15342118	1.084464633	0.010643243
427.41	Ventricular fibrillation and flutter	112384	240	112144	-0.043792628	0.071606917	-0.611569807	0.82939816	1.098207362	0.957152423	0.54082242
433.0	Cerebrovascular disease	122767	1132	121635	0.042406876	0.031886362	1.329937743	0.979511361	1.109933341	1.043318894	0.183538784
446.4	Wegener's granulomatosis	122648	79	122569	0.042053865	0.11962466	0.351548458	0.81752697	1.307104242	1.042950655	0.725176925
455.0	Hemorrhoids	121972	4879	117093	0.011895861	0.015785008	0.753617651	0.980999476	1.043618528	1.011966898	0.451078842
473.4	Voice disturbance	120088	485	119603	-0.019824027	0.049819621	-0.397916043	0.887791278	1.07928764	0.980371177	0.690692074
507.0	Pleurisy; pleural effusion	123638	4857	118781	-0.000241333	0.016023437	-0.015061274	0.968712412	1.031514235	0.999758696	0.987983296
513.4	Hyperventilation	127606	99	127507	0.207661224	0.09841035	2.110156337	1.008161379	1.483342382	1.230796134	0.034844892
530.1	Esophagitis, GERD and related diseases	110214	4158	106056	0.003703923	0.017190948	0.215457764	0.970292741	1.037933481	1.003710791	0.829410438
535.0	Gastritis and duodenitis	117627	8442	109185	0.011180099	0.012258383	0.912036969	0.987157742	1.035752872	1.01124283	0.361749257
550.3	Femoral hernia	105403	344	105059	-0.281440883	0.06701643	-4.199580373	0.660150614	0.85846951	0.75469553	2.67e-05
561.2	Flatulence	98801	1056	97745	-0.002125691	0.033648925	-0.063172619	0.933529663	1.065165001	0.997876567	0.949629048
571.81	Portal hypertension	121682	345	121337	-0.050455166	0.059905761	-0.842242307	0.843704712	1.067046874	0.950796556	0.399652337
575.7	Other disorders of gallbladder	119956	793	119163	0.100388966	0.036929094	2.718424806	1.027498883	1.187562491	1.105600875	0.006559356
595.0	Hydronephrosis	125343	1389	123954	0.007199296	0.029228981	0.246306792	0.950666176	1.066087669	1.007225274	0.805444752
600.0	Hyperplasia of prostate	124730	6991	117739	0.027892235	0.014206711	1.963314056	0.999978298	1.057248226	1.028284866	0.049609693
610.1	Cystic mastopathy	125474	292	125182	0.104194839	0.060662392	1.717618365	0.982822187	1.246755682	1.10981667	0.085866248
614.1	Pelvic peritoneal adhesions, female (postoperative) (postinfection)	125403	1021	124382	0.062593483	0.033724298	1.856035129	0.995742061	1.136488118	1.064593975	0.063448551
619.2	Disorders of uterus, NEC	125590	1340	124250	0.075724207	0.029034345	2.60809079	1.018419087	1.141193352	1.078665045	0.00910488
626.12	Excessive or frequent menstruation	120523	2839	117684	0.096967717	0.020779942	4.666409378	1.057594639	1.14735482	1.101824803	3.07e-06
635.3	Placenta previa and abruptio placenta	126415	372	126043	-0.210672589	0.0660351	-3.190312268	0.70992645	0.919686931	0.810039239	0.001421191
649.1	Diabetes or abnormal glucose tolerance complicating pregnancy	127751	62	127689	0.339072092	0.119040011	2.848387607	1.099925405	1.755834773	1.403644533	0.004394137
686.0	Other local infections of skin and subcutaneous tissue	126351	862	125489	0.137617492	0.034771551	3.957761088	1.071131948	1.227564854	1.147536524	7.57e-05
70.0	Viral hepatitis	124722	53	124669	0.159368541	0.137836404	1.156215173	0.883925783	1.518659833	1.172770081	0.247593155
704.1	Alopecia	127163	80	127083	0.055716624	0.118029678	0.472056057	0.831001084	1.32043301	1.057298029	0.636886777
722.7	Intervertebral disc disorder with myelopathy	121863	369	121494	-0.005592814	0.056814968	-0.098439097	0.887877919	1.109425756	0.994422797	0.921583631
735.1	Flat foot	121470	98	121372	-0.10574933	0.115509443	-0.91550376	0.711485188	1.119064639	0.899650135	0.359927229
740.1	Osteoarthritis; localized	119196	14182	105014	0.080845294	0.009580976	8.438106053	1.0639939	1.104714751	1.084203151	3.23e-17
743.21	Pathologic fracture of vertebrae	127430	349	127081	-0.011478604	0.058437245	-0.19642617	0.879711544	1.106219628	0.988587024	0.844276614
761.0	Cervicalgia	127784	618	127166	0.079682768	0.042192347	1.888559727	0.995852704	1.174985408	1.082943468	0.058950848
793.2	Nonspecific abnormal findings on radiological and other examination of other intrathoracic organs (echocardiogram, etc)	127691	428	127263	0.102503994	0.050140392	2.044339718	1.002683792	1.220501117	1.107941727	0.040919998
870.3	Other open wound of head and face	125390	1418	123972	-0.087314393	0.030159994	-2.895040127	0.863340316	0.971698098	0.916388944	0.003791101
915.0	Superficial injury without mention of infection	127024	2776	124248	-0.019785334	0.021033839	-0.940643029	0.940569869	1.021409888	0.980409111	0.346887823
960.1	Adverse effects of antibacterials (not penicillins)	113852	2955	110897	0.040993739	0.02000934	2.048730181	1.001532625	1.083254247	1.041845582	0.040488506
1001.0	Foreign body injury	127784	494	127290	-0.018570961	0.049338076	-0.376402218	0.88983685	1.07972462	0.981600416	0.706617897
187.2	Malignant neoplasm of testis	123982	94	123888	0.000253677	0.111882411	0.002267351	0.797990085	1.237483694	1.000253709	0.998190917
198.1	Secondary malignancy of lymph nodes	119095	3250	115845	0.033667743	0.019036291	1.768608317	0.996146745	1.073331209	1.034240916	0.076959262
218.2	Other benign neoplasm of uterus	122007	123	121884	-0.015384346	0.100080019	-0.153720458	0.803846303	1.190209506	0.984733388	0.877830153
250.1	Type 1 diabetes	118096	1073	117023	0.22867125	0.030302534	7.546274747	1.183789636	1.333113562	1.256928756	4.48e-14
251.1	Hypoglycemia	116453	825	115628	0.200266499	0.034955658	5.729158342	1.139964609	1.30739847	1.221728304	1.01e-08
270.33	Amyloidosis	127268	124	127144	0.069013999	0.094098393	0.733423783	0.88596072	1.281444548	1.071451209	0.463299998
275.3	Disorders of magnesium metabolism	126323	723	125600	0.048916578	0.039556974	1.236610737	0.970845785	1.133704265	1.050132743	0.216231632
277.5	Other disorders of lipoid metabolism	126785	130	126655	-0.049555303	0.097246144	-0.509586305	0.782132068	1.145180706	0.951652527	0.61034132
281.11	Pernicious anemia	116272	410	115862	-0.075527488	0.055796103	-1.35363375	0.829593922	1.032431284	0.927254242	0.175853254
288.0	Diseases of white blood cells	123772	256	123516	-0.05273109	0.069692753	-0.756622286	0.825100345	1.084344576	0.948635075	0.449276186
296.22	Major depressive disorder	123691	7850	115841	0.031477499	0.012552827	2.507602438	1.006811598	1.057594004	1.031978155	0.012155334
303.3	Psychogenic disorder	115982	141	115841	0.089568064	0.087885944	1.019139801	0.915996055	1.292994466	1.093701772	0.308136601
316.0	Substance addiction and disorders	125452	132	125320	-0.127530975	0.10025449	-1.272072462	0.719296299	1.065597095	0.880266149	0.203347374
337.0	Disorders of the autonomic nervous system	120739	94	120645	-0.079326698	0.11650402	-0.680892371	0.729239707	1.151483036	0.923738091	0.495939596
355.0	Complex regional/central pain syndrome	121547	116	121431	0.074666467	0.097374264	0.766798785	0.884722746	1.29622168	1.077524701	0.443201159
364.9	Cornea replaced by transplant	119931	67	119864	-0.030985887	0.13478808	-0.229885963	0.736070564	1.248900679	0.969489255	0.818180384
368.4	Visual field defects	125744	263	125481	0.028976404	0.066074459	0.438541671	0.901939633	1.168664952	1.029400304	0.66099367
372.0	Disorders of conjunctiva	124318	414	123904	0.031917093	0.052647972	0.606235958	0.929618633	1.142735311	1.032431906	0.544358078
379.3	Aphakia and other disorders of lens	124140	189	123951	0.067298007	0.076260217	0.882478558	0.917649927	1.237518233	1.069614183	0.37751807
394.2	Mitral valve disease	121741	206	121535	0.034483244	0.07457667	0.462386477	0.891163266	1.193859868	1.035084684	0.643804195
41.11	Methicillin sensitive Staphylococcus aureus	121477	1226	120251	0.053213113	0.030445685	1.747804786	0.993003442	1.118889753	1.054654382	0.080497836
426.25	Other heart block	112247	103	112144	0.07692481	0.103313462	0.744576826	0.876228079	1.31405201	1.079960871	0.456527581
427.6	Premature beats	112760	616	112144	-0.024254037	0.044430703	-0.54588462	0.893583754	1.063608058	0.976037728	0.585145251
433.12	Cerebral atherosclerosis	121850	215	121635	0.085849097	0.071128926	1.206950561	0.944817518	1.248761718	1.089641886	0.227451184
442.11	Abdominal aortic aneurysm	123258	689	122569	0.096657254	0.040118892	2.409270281	1.017279685	1.190550596	1.10148278	0.015984455
458.1	Orthostatic hypotension	114961	1559	113402	0.035803404	0.02738596	1.307363485	0.981850254	1.09312506	1.036452064	0.191089293
474.2	Chronic tonsillitis and adenoiditis	119989	386	119603	0.069728438	0.053775091	1.296667983	0.9631986	1.189264143	1.072216969	0.19474545
496.1	Emphysema	121774	1314	120460	-0.127888444	0.031935242	-4.004617932	0.826085867	0.936252475	0.879951537	6.21e-05
509.1	Respiratory failure	120816	2035	118781	0.001469727	0.024370239	0.060308285	0.954431341	1.050110459	1.001470808	0.951910103
523.1	Gingivitis	123567	57	123510	0.157020172	0.132958854	1.180968151	0.890929776	1.501593098	1.170019215	0.237615376
527.7	Disturbance of salivary secretion	125091	54	125037	-0.13693073	0.15756891	-0.869021244	0.631072025	1.170511065	0.872030629	0.384835511
530.13	Barrett's esophagus	108030	1974	106056	-0.020356986	0.024980406	-0.814918121	0.932696942	1.028652848	0.979848819	0.41511918
535.6	Duodenitis	112965	3780	109185	0.045983793	0.01763698	2.607237356	1.01130417	1.083697827	1.047057441	0.009127606
550.6	Incisional hernia	105414	355	105059	-0.021192433	0.058321686	-0.36337141	0.871463958	1.095340297	0.979030549	0.716327455
563.0	Constipation	105314	7569	97745	-0.012023049	0.013096412	-0.918041452	0.962923406	1.013648947	0.988048939	0.358597165
577.0	Diseases of pancreas	126619	450	126169	-0.033439279	0.05201199	-0.642914824	0.871961781	1.069179874	0.967113633	0.52027937
585.1	Acute renal failure	121865	5743	116122	0.094853985	0.014338422	6.615371185	1.068917463	1.13072102	1.0994983	3.71e-11
590.0	Pyelonephritis	115362	864	114498	0.066199401	0.03599659	1.839046449	0.994829799	1.145605475	1.068439744	0.065908355
596.5	Functional disorders of bladder	121539	628	120911	0.059248598	0.042280309	1.401328395	0.975576247	1.151456256	1.06103898	0.161115894
601.12	Chronic prostatitis	124066	452	123614	-0.052326151	0.052361044	-0.999333613	0.855232456	1.050101004	0.949019293	0.317633107
610.4	Benign neoplasm of breast	125723	541	125182	0.050559241	0.046153436	1.095459955	0.959480693	1.149795527	1.051859175	0.27331518
614.32	Chronic inflammatory pelvic disease	124537	155	124382	0.062149031	0.085675612	0.725399318	0.895005321	1.252430004	1.064120919	0.468207092
619.5	Noninflammatory disorders of vulva and perineum	124822	572	124250	0.104556877	0.043576897	2.399364866	1.017985385	1.207648596	1.110218538	0.016423541
652.0	Malposition and malpresentation of fetus or obstruction	127106	454	126652	-0.212777409	0.059996473	-3.546498638	0.717173945	0.907341551	0.808336045	0.000390387
686.3	Pilonidal cyst	125653	164	125489	-0.049485765	0.086717286	-0.570656288	0.799589135	1.123359269	0.951718706	0.568232655
715.2	Ankylosing spondylitis	124768	222	124546	-0.049369795	0.07451161	-0.66257856	0.819864464	1.098020303	0.951829083	0.507600505
728.2	Laxity of ligament or hypermobility syndrome	116631	213	116418	0.130086406	0.070168668	1.853910154	0.989399848	1.302786624	1.13892679	0.063752015
740.2	Osteoarthrosis, generalized	109312	4298	105014	0.061796801	0.016560971	3.731472053	1.02961174	1.098673272	1.063746171	0.000190364
745.0	Pain in joint	127784	4430	123354	0.024528916	0.016442911	1.491762366	0.992175214	1.058233725	1.024832224	0.135761453
765.0	Cervical radiculitis	124837	354	124483	0.113801126	0.054858288	2.07445639	1.004384241	1.245406134	1.120529259	0.038036945
783.0	Fever of unknown origin	127784	2229	125555	0.020831928	0.022980763	0.906494193	0.975774179	1.067758768	1.021050428	0.364674337
803.1	Fracture of humerus	120086	939	119147	-0.055663981	0.036573126	-1.52199135	0.879706055	1.01531972	0.945856908	0.128011248
8.5	Bacterial enteritis	126713	931	125782	0.038989421	0.035091996	1.111063086	0.969908455	1.112950321	1.039759484	0.266541196
961.1	Poisoning/allergy of sulfonamides	111427	530	110897	0.057423157	0.04614332	1.244452214	0.966130023	1.15771751	1.059103883	0.213333176
979.0	Adverse drug events and drug allergies	116291	5394	110897	0.081299986	0.014702142	5.52980533	1.05375941	1.116275036	1.084696241	3.21e-08
1002.0	Symptoms concerning nutrition, metabolism, and development	127784	3986	123798	-0.108172871	0.018361478	-5.891294266	0.865581957	0.930182838	0.897472436	3.83e-09
1019.0	Other ill-defined and unknown causes of morbidity and mortality	127784	8025	119759	0.02005262	0.01243213	1.612967298	0.995612393	1.045335348	1.020255024	0.106751613
153.2	Colon cancer	114053	1718	112335	-0.019750633	0.026706459	-0.739545161	0.930053002	1.032706347	0.980443133	0.459576027
198.2	Secondary malignancy of respiratory organs	117524	1679	115845	0.024334937	0.026425554	0.92088655	0.972503459	1.078651489	1.024633448	0.357109662
204.12	Lymphoid leukemia, chronic	125608	288	125320	0.106363588	0.060930484	1.745654746	0.984780774	1.250542146	1.112226195	0.080870963
220.0	Benign neoplasm of ovary	118574	631	117943	0.060102884	0.042484601	1.414698086	0.97588006	1.152744998	1.061945798	0.157157036
241.0	Nontoxic nodular goiter	118927	272	118655	0.144016461	0.061266793	2.350644665	1.021571775	1.299006009	1.154903119	0.018740921
250.11	Type 1 diabetes with ketoacidosis	117138	115	117023	-0.275733026	0.116000101	-2.377006781	0.600540831	0.946150311	0.759015541	0.017453767
256.4	Polycystic ovaries	125497	90	125407	0.040395856	0.115451419	0.349894844	0.82281135	1.294131766	1.041222867	0.726417617
275.5	Disorders of calcium/phosphorus metabolism	126694	1094	125600	0.069820764	0.031912433	2.187885983	1.006664685	1.140818771	1.072315966	0.028677909
281.12	Other vitamin B12 deficiency anemia	115970	108	115862	0.08096405	0.100247362	0.807642695	0.884997157	1.311360409	1.084331914	0.419296301
303.4	Somatoform disorder	115910	69	115841	0.243773404	0.116230557	2.097326296	1.006619864	1.588772209	1.276055149	0.035964701
316.1	Polyneuropathy due to drugs	125389	69	125320	0.184820824	0.119222989	1.550211287	0.943351698	1.506338828	1.203002871	0.121090812
337.1	Peripheral autonomic neuropathy	120745	100	120645	0.344671544	0.091909017	3.750138492	1.172524032	1.681859468	1.411526219	0.000176737
348.0	Other conditions of brain	120741	96	120645	-0.197843624	0.120842168	-1.637206844	0.642501866	1.031769497	0.820498149	0.101587257
362.29	Macular degeneration (senile) of retina NOS	126928	2400	124528	0.023358057	0.022312142	1.046876492	0.979541073	1.069075935	1.023632993	0.295156545
365.0	Glaucoma	122726	2862	119864	0.028629323	0.020379999	1.404775436	0.988511033	1.070725077	1.029043081	0.160088066
374.0	Other disorders of eyelids	124420	516	123904	0.016589672	0.047573598	0.348715946	0.924889755	1.114529082	1.016728045	0.727302572
379.4	Anomalies of pupillary function	124044	93	123951	-0.06750584	0.11611103	-0.581390411	0.738420469	1.16423705	0.934722262	0.560977359
384.4	Perforation of tympanic membrane	126605	413	126192	0.152628786	0.049712507	3.070229117	1.055059788	1.282124427	1.164892474	0.002138946
411.1	Unstable angina (intermediate coronary syndrome)	114044	2092	111952	0.137526424	0.022769276	6.039999922	1.097025724	1.199450207	1.147432025	1.54e-09
418.1	Precordial pain	127784	2280	125504	0.088441097	0.022018859	4.016606754	1.046018265	1.140317603	1.092469901	5.9e-05
426.3	Bundle branch block	112399	255	112144	0.122410903	0.064862969	1.887223239	0.992811942	1.280336935	1.130218417	0.059130306
427.61	Supraventricular premature beats	112262	118	112144	-0.112356563	0.105507168	-1.064918772	0.722038683	1.091950411	0.893725531	0.286912689
433.2	Occlusion of cerebral arteries	121685	50	121635	-0.000472694	0.153460835	-0.003080223	0.72928138	1.331642694	0.999527418	0.997542341
442.2	Aneurysm of iliac artery	122643	74	122569	0.257227771	0.112906563	2.27823577	1.028828251	1.602573228	1.293339678	0.022712534
458.2	Iatrogenic hypotension	113584	182	113402	-0.0728267	0.083458407	-0.872610707	0.786185404	1.090505939	0.929761944	0.382875303
475.0	Chronic sinusitis	120741	1138	119603	0.074431694	0.031217814	2.384269855	1.012724852	1.144567021	1.077271756	0.017113048
496.2	Chronic bronchitis	120641	181	120460	-0.026971678	0.081764813	-0.329869013	0.825836738	1.137948938	0.973388809	0.741498938
509.2	Respiratory insufficiency	119586	805	118781	-0.000261531	0.038490385	-0.006794703	0.926274881	1.077136927	0.999738503	0.994578653
527.8	Other specified diseases of the salivary glands	125102	65	125037	0.168805464	0.123791623	1.363625909	0.919380402	1.494679462	1.183889807	0.172685333
530.14	Reflux esophagitis	111111	5055	106056	0.037094672	0.015417593	2.405996392	1.006766829	1.069489451	1.037791266	0.016128424
535.8	Other specified gastritis	114359	5174	109185	0.007198538	0.015443031	0.466135016	0.977063133	1.038038615	1.007224509	0.641118861
555.1	Regional enteritis	98504	759	97745	-0.020022919	0.039984728	-0.500764171	0.905400835	1.059063982	0.980176208	0.616537104
564.0	Functional digestive disorders	98175	430	97745	-0.078374253	0.054528953	-1.437296123	0.829381438	1.027058981	0.924618321	0.15063387
577.1	Acute pancreatitis	127181	1012	126169	0.070515612	0.033131221	2.128373493	1.004913521	1.144288807	1.073061322	0.033306129
585.2	Renal failure NOS	116797	675	116122	0.088108609	0.040438833	2.178811843	1.007885116	1.18103955	1.092106728	0.029345649
591.0	Urinary tract infection	121840	7342	114498	0.041189979	0.012940556	3.183014572	1.01586345	1.068724744	1.042050054	0.001457503
597.0	Other disorders of urethra and urinary tract	121266	355	120911	0.059736375	0.056134424	1.06416653	0.949072098	1.182717443	1.061556657	0.287253267
610.8	Other specified benign mammary dysplasias	125461	279	125182	0.127908282	0.061277932	2.087346582	1.005146771	1.278167239	1.136448766	0.036856817
614.33	Pelvic inflammatory disease, NOS	124504	122	124382	-0.071624485	0.104022609	-0.688547284	0.753794799	1.13341564	0.93088039	0.491108205
626.2	Dysmenorrhea	118171	487	117684	0.10038853	0.048438869	2.072478803	1.003874676	1.213837943	1.105600393	0.038220811
636.3	Hemorrhage in early pregnancy	126339	296	126043	-0.05204992	0.068045042	-0.764933319	0.828356026	1.081642189	0.949281478	0.444311252
653.0	Problems associated with amniotic cavity and membranes	127041	389	126652	-0.250426145	0.065861513	-3.802313864	0.682516386	0.883573627	0.778468972	0.000143351
661.0	Fetal distress and abnormal forces of labor	126319	648	125671	-0.1135712	0.04829939	-2.351400291	0.81095223	0.980016463	0.892640638	0.018702901
686.4	Pyogenic granuloma	125629	140	125489	0.044511703	0.089975126	0.494711202	0.872025099	1.241027618	1.045517212	0.620803993
695.22	Pemphigus and pemphigoid	122667	75	122592	-0.289279342	0.142806281	-2.025676606	0.55995254	0.979895051	0.748803004	0.042797936
723.1	Torticollis	121545	51	121494	-0.19172607	0.16645376	-1.151827815	0.58648974	1.12616463	0.825532976	0.249391836
728.7	Fasciitis	116563	145	116418	0.083560582	0.086825076	0.962401484	0.912590216	1.282822332	1.087151075	0.335847969
735.23	Hallux rigidus	122011	639	121372	0.009843629	0.042872535	0.229602215	0.9273861	1.097125931	1.009892237	0.818400885
766.0	Neuralgia, neuritis, and radiculitis NOS	124740	257	124483	0.064032617	0.065653338	0.975313946	0.934732025	1.209171358	1.066127172	0.329404555
803.2	Fracture of radius and ulna	121954	2807	119147	-0.048566269	0.021320306	-2.277934904	0.913355018	0.99297064	0.95259421	0.022730456
938.0	Dermatitis due to solar radiation	122327	51	122276	-0.087420389	0.158709564	-0.550819921	0.661313368	1.232271457	0.916291815	0.581757127
962.0	Poisoning by hormones and synthetic substitutes	111082	185	110897	0.102892076	0.076009409	1.353675522	0.951339497	1.281708914	1.108371783	0.175839921
981.0	Toxic effect of (non-ethyl) alcohol and petroleum and other solvents	127647	344	127303	-0.047590341	0.060400201	-0.787916927	0.845260312	1.071087886	0.953524327	0.430745299
1004.0	Other signs and symptoms involving emotional state	127784	441	127343	0.017064776	0.051370448	0.332190529	0.918301649	1.12318721	1.017211211	0.739745395
1089.0		127784	284	127500	0.009292786	0.064136679	0.144890352	0.887978692	1.141852508	1.009336098	0.884797444
153.3	Malignant neoplasm of rectum, rectosigmoid junction, and anus	113438	1103	112335	-0.066844182	0.033929179	-1.970109066	0.874585458	0.99900022	0.935340933	0.048825872
172.3	Carcinoma in situ of skin	123375	509	122866	-0.028670144	0.048782888	-0.587709024	0.881856166	1.067711331	0.971736945	0.556727618
189.0	Cancer of urinary organs (incl. kidney and bladder)	127099	1609	125490	0.043234198	0.026832816	1.611243424	0.990284458	1.100126296	1.044182412	0.107126676
198.3	Secondary malignant neoplasm of digestive systems	116992	1147	115845	-0.004990474	0.032313193	-0.154440772	0.933350175	1.059394771	0.995021957	0.877262208
221.0	Benign neoplasm of other female genital organs	118275	85	118190	0.111166461	0.11232881	0.989652264	0.888562765	1.380774688	1.117580925	0.322344115
241.1	Nontoxic uninodular goiter	118916	261	118655	0.057578015	0.065557867	0.878277742	0.928818051	1.201089361	1.059267907	0.379793012
261.2	Vitamin B-complex deficiencies	125572	989	124583	0.011765059	0.034469894	0.341314059	0.945040939	1.08177263	1.01183454	0.732867165
270.35	Macroglobulinemia	127198	54	127144	-0.091996609	0.153938604	-0.597618834	0.665153486	1.216476505	0.912108242	0.550094294
281.13	Folate-deficiency anemia	116065	203	115862	-0.040737418	0.077806893	-0.523570802	0.821337154	1.114321284	0.960081197	0.600577094
288.11	Neutropenia	125280	1764	123516	0.040083495	0.025581015	1.566923523	0.98960136	1.093985707	1.04089768	0.117132569
291.8	Alteration of consciousness	123088	283	122805	0.000476036	0.064728465	0.007354359	0.878999137	1.132929762	1.00047615	0.994132123
304.0	Adjustment reaction	115963	122	115841	0.060260167	0.096320829	0.62561928	0.874220166	1.275490117	1.062112838	0.53156469
317.0	Alcohol-related disorders	126156	836	125320	-0.224994269	0.0414878	-5.423142953	0.735516111	0.865409195	0.798520795	5.86e-08
348.2	Cerebral edema and compression of brain	120840	195	120645	0.006016246	0.077568591	0.077560336	0.860883664	1.166899609	1.00603438	0.938177795
356.0	Hereditary and idiopathic peripheral neuropathy	126428	87	126341	-0.174285763	0.125574659	-1.387905529	0.651153054	1.065292428	0.840056806	0.165165814
365.1	Open-angle glaucoma	120719	855	119864	-0.01083593	0.037523619	-0.288776249	0.918296419	1.063828912	0.989222567	0.772752609
374.1	Ectropion or entropion	124557	653	123904	-0.016310522	0.042952673	-0.37973241	0.903406542	1.069083916	0.983821774	0.70414406
379.5	Disorders of iris and ciliary body	124213	262	123951	0.049463907	0.065419399	0.756104581	0.921748584	1.191280591	1.050707669	0.449586495
385.0	Other disorders of middle ear and mastoid	126266	74	126192	0.009973054	0.125737471	0.079316481	0.781632674	1.279995014	1.01002295	0.936780898
426.31	Right bundle branch block	113553	1409	112144	0.033547612	0.02889187	1.161143676	0.976719407	1.093851165	1.034116679	0.245583476
427.7	Tachycardia NOS	113749	1605	112144	-0.019334928	0.027612303	-0.700228744	0.928752601	1.034926261	0.980850793	0.483784463
433.21	Cerebral artery occlusion, with cerebral infarction	123900	2265	121635	0.041807388	0.022708478	1.841047552	0.997006172	1.089831146	1.042693624	0.065614591
442.3	Aneurysm of artery of lower extremity	122675	106	122569	0.093713527	0.100928381	0.92851511	0.895554151	1.330562704	1.098245083	0.353140434
446.9	Arteritis NOS	122755	186	122569	0.134437502	0.074761562	1.798216865	0.984423147	1.319844787	1.143893166	0.072142648
458.9	Hypotension NOS	116533	3131	113402	-0.024374705	0.019994566	-1.219066471	0.938199266	1.014693332	0.975919959	0.222818964
496.21	Obstructive chronic bronchitis	122605	2145	120460	-0.077760628	0.024597778	-3.161286638	0.881332579	0.970551318	0.925185864	0.001570738
516.0	Abnormal sputum	126773	70	126703	-0.012008448	0.130479584	-0.092033158	0.757442735	1.263576469	0.988063366	0.926671695
523.31	Acute periodontitis	123571	61	123510	0.102787089	0.132769468	0.774177154	0.844580809	1.422155436	1.108255424	0.438826037
528.0	Diseases of the oral soft tissues, excluding lesions specific for gingiva and tongue	126085	1048	125037	-0.008997922	0.033815851	-0.266085926	0.926834605	1.058227176	0.991042438	0.790173034
535.9	Gastritis and duodenitis, NOS	109525	340	109185	-0.016959839	0.059462002	-0.28522146	0.873178673	1.10241266	0.983183169	0.77547448
555.2	Ulcerative colitis	98997	1252	97745	-0.04376939	0.031535845	-1.387925085	0.899277637	1.017613529	0.957174666	0.165159858
564.1	Irritable Bowel Syndrome	101141	3396	97745	0.028268557	0.018806223	1.503149102	0.991233736	1.067072747	1.028671905	0.132800599
573.3	Hepatomegaly	121515	178	121337	-0.036872721	0.082940162	-0.444570158	0.815909378	1.129481371	0.963798799	0.656630417
577.2	Chronic pancreatitis	126442	273	126169	-0.131668057	0.069688612	-1.889376945	0.762660393	1.002244693	0.876631939	0.058841338
585.3	Chronic renal failure [CKD]	118730	2608	116122	0.139398863	0.020397787	6.834019034	1.104269547	1.196198692	1.149582535	8.26e-12
592.1	Cystitis	115407	909	114498	0.078773768	0.034886129	2.258025506	1.009674629	1.157649924	1.081959521	0.023944069
597.1	Urethral stricture (not specified as infectious)	122370	1459	120911	0.015497692	0.028434771	0.545026082	0.960113528	1.073331996	1.015618404	0.58573558
601.4	Balanoposthitis	123960	157	123803	0.271105929	0.07719265	3.512069223	1.123559801	1.520871338	1.31141398	0.000444632
614.4	Inflammatory diseases of uterus, except cervix	124488	106	124382	0.067861372	0.102877535	0.65963257	0.868238571	1.29990007	1.070216937	0.509489648
663.0	Umbilical cord complications during labor and delivery	125848	177	125671	-0.383149421	0.101120045	-3.789055077	0.556194333	0.826700046	0.68171103	0.000151221
695.3	Rosacea	122798	206	122592	-0.031604951	0.076870228	-0.411146838	0.830417389	1.122498624	0.968889265	0.680964867
701.2	Scar conditions and fibrosis of skin	126343	925	125418	-0.067381828	0.037052449	-1.818552598	0.868631868	1.004422607	0.934838186	0.068979715
716.0	Other arthropathies	124233	95	124138	-0.264116031	0.125529889	-2.104009124	0.595472166	0.973884374	0.767884436	0.035377651
728.71	Contracture of palmar fascia [Dupuytren's disease]	117837	1419	116418	-0.076679006	0.030058047	-2.551030855	0.872766211	0.981906918	0.926187107	0.010740482
735.3	Hallux valgus (Bunion)	124167	2795	121372	-0.046390165	0.021430894	-2.164639765	0.915137545	0.995343614	0.954669411	0.030415283
740.9	Osteoarthrosis NOS	114179	9165	105014	0.070771828	0.01171124	6.043068635	1.048912363	1.098188606	1.073336292	1.51e-09
747.1	Cardiac congenital anomalies	127247	117	127130	-0.163244969	0.108642131	-1.502593586	0.681953364	1.044016347	0.84938309	0.132943878
785.0	Abdominal pain	127784	8417	119367	0.01446275	0.012216987	1.183822997	0.990482102	1.039071897	1.014567842	0.236483137
803.3	Fracture of clavicle or scapula	119622	475	119147	-0.028342744	0.050579948	-0.56035534	0.879006268	1.071791512	0.972055144	0.575237088
851.0	Complications of transplants and reattached limbs	125136	8991	116145	0.025049039	0.011810899	2.120840991	1.001829333	1.04930444	1.025365403	0.033935186
871.0	Open wounds of extremities	124558	586	123972	-0.137420143	0.047827596	-2.873239625	0.792588435	0.95603199	0.871603951	0.004062858
1090.0		127784	11074	116710	0.046182976	0.010708933	4.312565562	1.025455934	1.069420638	1.047266018	1.61e-05
155.0	Cancer of liver and intrahepatic bile duct	118789	199	118590	0.08322964	0.073812238	1.127585927	0.937118716	1.251698415	1.086791351	0.259494833
173.0	Neoplasm of uncertain behavior of skin	122936	70	122866	-0.10888036	0.136652817	-0.796766305	0.678725428	1.15981801	0.896837709	0.425586768
198.4	Secondary malignant neoplasm of liver	117726	1881	115845	0.035183612	0.024845698	1.416084652	0.986209697	1.087098591	1.035809878	0.156750721
204.21	Myeloid leukemia, acute	125520	200	125320	0.022020551	0.075946012	0.289950063	0.877764754	1.1822618	1.022264793	0.771854441
222.0	Benign neoplasm of male genital organs	123955	67	123888	-0.090224942	0.137276786	-0.657248354	0.691344256	1.18429749	0.913725627	0.511021239
241.2	Nontoxic multinodular goiter	118996	341	118655	0.117357375	0.055586014	2.111275216	1.006305343	1.251372779	1.124521233	0.034748663
250.13	Type 1 diabetes with ophthalmic manifestations	117256	233	117023	0.035112105	0.070984125	0.494647286	0.898447426	1.186757918	1.035735813	0.620849118
252.1	Hyperparathyroidism	125947	540	125407	0.09969238	0.044562498	2.237136224	1.011083509	1.204116932	1.104830997	0.025277438
257.1	Testicular hypofunction	125506	99	125407	-0.122892523	0.114424337	-1.074006854	0.702018541	1.099408968	0.884358706	0.282819609
275.53	Disorders of phosphorus metabolism	126033	433	125600	0.020071487	0.051825696	0.387288328	0.920225368	1.127543131	1.020274274	0.698542765
286.12	Congenital deficiency of other clotting factors (including factor VII)	126179	138	126041	0.045829902	0.090795783	0.504758041	0.87149085	1.244241921	1.046896321	0.61372879
297.2	Suicide or self-inflicted injury	116474	633	115841	-0.02306445	0.044059601	-0.523482952	0.895320846	1.064120621	0.977199501	0.600638211
317.1	Alcoholism	127041	1721	125320	-0.099219713	0.027551674	-3.601222617	0.857587007	0.955400455	0.905543726	0.000316724
348.4	Cerebral cysts	120728	83	120645	-0.072659296	0.12346345	-0.588508548	0.723679888	1.174323161	0.929917603	0.556190998
357.0	Inflammatory and toxic neuropathy	127473	1132	126341	0.073873256	0.031311139	2.359328273	1.011980577	1.144142148	1.076670335	0.018308052
362.31	Separation of retinal layers	126803	524	126279	-0.010098642	0.04782183	-0.211172212	0.90013161	1.085749026	0.989952178	0.832752894
368.9	Subjective visual disturbances	125735	254	125481	0.038902312	0.067076983	0.579965144	0.908946675	1.182383229	1.039668916	0.561938123
385.3	Cholesteatoma	126403	211	126192	0.054355383	0.072900862	0.745606866	0.91226414	1.214133072	1.05585977	0.455904934
394.7	Disease of tricuspid valve	121933	398	121535	-0.101718456	0.057291034	-1.77546904	0.805800957	1.008708293	0.90328383	0.075820473
411.2	Myocardial infarction	118505	6553	111952	0.125196053	0.013491259	9.279789997	1.103703254	1.163645794	1.133370632	1.7e-20
426.32	Left bundle branch block	113634	1490	112144	0.129330282	0.02679336	4.82695277	1.079380476	1.198922466	1.138065944	1.39e-06
427.8	Sinoatrial node dysfunction (Bradycardia)	112493	349	112144	-0.030493991	0.059218989	-0.514936025	0.86183546	1.087060986	0.969966261	0.606597726
433.3	Cerebral ischemia	122931	1296	121635	0.010918426	0.030294959	0.360404049	0.952173251	1.072244791	1.010978249	0.718544999
447.0	Other disorders of arteries and arterioles	122870	301	122569	0.003350198	0.062597215	0.053519926	0.885431197	1.131718537	1.003355816	0.957317655
459.0	Other disorders of circulatory system	113489	87	113402	0.085421872	0.111707141	0.76469482	0.868051206	1.345491525	1.089176463	0.444453291
476.0	Allergic rhinitis	120610	1007	119603	0.048477168	0.033614982	1.442129828	0.982057105	1.120390038	1.049671405	0.149265752
496.3	Bronchiectasis	122016	1556	120460	-0.092652265	0.028956554	-3.199699297	0.860790077	0.964260585	0.911510409	0.00137571
509.5	Respiratory arrest	118841	60	118781	-0.299011054	0.16056956	-1.862190151	0.534121006	1.001966113	0.741551213	0.062576292
516.1	Hemoptysis	127724	1021	126703	0.016495392	0.033852548	0.487271806	0.950717342	1.08563909	1.016632192	0.626065725
523.32	Chronic periodontitis	124001	491	123510	-0.022899172	0.05002473	-0.457757023	0.884718658	1.07641496	0.977361025	0.647127015
530.2	Esophageal bleeding (varices/hemorrhage)	106856	800	106056	-0.030030016	0.039091859	-0.768191035	0.897999405	1.046719501	0.970416406	0.442373699
555.21	Ulcerative colitis (chronic)	98055	310	97745	-0.002646578	0.061883014	-0.042767431	0.881379931	1.123403685	0.997356922	0.965886927
564.8	Abnormal findings on exam of gastrointestinal tract/ abdominal area	98900	1155	97745	-0.010443259	0.032287333	-0.323447557	0.928331269	1.053595743	0.989611083	0.746356318
577.3	Cyst and pseudocyst of pancreas	126449	280	126169	0.005407084	0.064748585	0.083508916	0.883288263	1.138546971	1.005421729	0.933446888
585.31	Renal dialysis	116380	258	116122	0.160793287	0.062973768	2.553337579	1.035520779	1.325568289	1.174442172	0.010669603
592.11	Acute cystitis	114559	61	114498	0.188235365	0.127272026	1.479000298	0.930817201	1.534102071	1.207117595	0.139140235
601.8	Other inflammatory disorders of male genital organs	123971	150	123821	0.03009465	0.087656519	0.343324728	0.864311791	1.218828314	1.030552072	0.73135418
614.5	Inflammatory disease of cervix, vagina, and vulva	124443	61	124382	-0.005975502	0.139835349	-0.042732416	0.74552014	1.29051617	0.994042316	0.965914839
621.0	Endometrial hyperplasia	123597	369	123228	0.074565633	0.054795654	1.360794655	0.965652679	1.197095549	1.077416055	0.173578592
626.4	Premenstrual tension syndromes	117735	51	117684	0.163574925	0.143948018	1.136347185	0.874843123	1.539801559	1.177713593	0.25581129
654.1	Abnormality of organs and soft tissues of pelvis complicating pregnancy, childbirth, or the puerperium	127029	377	126652	-0.177078781	0.064096976	-2.762669828	0.737016513	0.947555441	0.837713786	0.005733073
665.0	Obstetrical/birth trauma	127267	1596	125671	-0.178941509	0.032859233	-5.445699464	0.783554674	0.891280819	0.836154805	5.16e-08
687.0	Symptoms affecting skin	124835	176	124659	-0.079929021	0.084996657	-0.940378413	0.7781484	1.085914106	0.92318187	0.347023491
701.3	Circumscribed scleroderma	125685	267	125418	0.033111281	0.065319633	0.506911612	0.906785734	1.171487861	1.03366556	0.612216838
729.0	Other disorders of soft tissues	116538	120	116418	0.02538857	0.097932195	0.259246405	0.841447027	1.235444959	1.025713604	0.795445128
736.0	Other acquired deformities of limbs	121524	152	121372	-0.009376006	0.088545956	-0.105888589	0.828748459	1.172779731	0.990667811	0.915670748
741.0	Symptoms and disorders of the joints	125416	554	124862	0.070037123	0.044759413	1.564746257	0.981219	1.169430122	1.072547997	0.117642418
747.11	Cardiac shunt/ heart septal defect	127413	283	127130	0.022047154	0.064045684	0.344241053	0.899410759	1.156136988	1.022291988	0.730665011
751.11	Congenital anomalies of female genital organs	126853	164	126689	0.149756068	0.079686958	1.879304606	0.989101561	1.352021962	1.161550868	0.060202913
770.0	Myalgia and myositis unspecified	127784	921	126863	0.062977761	0.035074567	1.795539229	0.993441035	1.139882632	1.065003155	0.072567828
788.0	Syncope and collapse	127784	5149	122635	-0.006874053	0.015538663	-0.442383819	0.96322983	1.023725841	0.993149519	0.658211486
804.0	Fracture of hand or wrist	120176	1029	119147	0.01337157	0.033871459	0.39477397	0.947734391	1.08231211	1.013461369	0.693009707
938.2	Chronic dermatitis due to solar radiation	122413	137	122276	-0.120210083	0.098159204	-1.22464403	0.727465883	1.068894164	0.886734129	0.220709371
1006.0	Crushing injury	127784	71	127713	-0.001032678	0.128512679	-0.008035615	0.769442055	1.273720978	0.998967855	0.993588576
1100.0	Family history	127784	13086	114698	0.071658703	0.009772676	7.332557012	1.053860755	1.095016178	1.07428863	2.26e-13
134.1	Intestinal helminthiases	127481	63	127418	-0.100348339	0.143900817	-0.697343771	0.673967948	1.184955195	0.904522283	0.485587681
155.1	Malignant neoplasm of liver, primary	118702	112	118590	0.058641536	0.099746566	0.587905308	0.86689646	1.281951005	1.060395059	0.556595853
174.0	Breast cancer	125521	3627	121894	0.051298643	0.018196029	2.819221873	1.015553228	1.090639812	1.052637209	0.004814023
189.11	Malignant neoplasm of kidney, except pelvis	126104	614	125490	0.045717587	0.04299453	1.063334958	0.961116118	1.137578946	1.046778745	0.287630077
198.5	Secondary malignancy of brain/spine	116378	533	115845	-0.011809197	0.047415283	-0.249058877	0.899304571	1.08302128	0.988260258	0.803315239
204.22	Myeloid leukemia, chronic	125386	66	125320	0.039537539	0.13115624	0.301453744	0.795950233	1.331604948	1.040329552	0.763068517
223.0	Benign neoplasm of kidney and other urinary organs	111496	97	111399	0.008960411	0.109687207	0.081690576	0.807948018	1.242265973	1.009000676	0.934892772
242.0	Thyrotoxicosis with or without goiter	119502	847	118655	0.065189408	0.036313131	1.795202085	0.993174875	1.145122626	1.067361172	0.072621508
250.14	Type 1 diabetes with neurological manifestations	117120	97	117023	0.094432515	0.106904203	0.883337718	0.884982843	1.346009241	1.099034992	0.377053831
252.2	Hypoparathyroidism	125539	132	125407	0.003498125	0.094427952	0.03704544	0.829118136	1.200703852	1.003504251	0.970448775
261.4	Vitamin D deficiency	125840	1257	124583	0.044372328	0.030114828	1.473437873	0.98489024	1.108303477	1.045371504	0.140633004
271.3	Intestinal disaccharidase deficiencies and disaccharide malabsorption	127771	108	127663	-0.021776853	0.10581703	-0.205797247	0.789594779	1.195691034	0.97845855	0.836949292
292.1	Aphasia/speech disturbance	123479	674	122805	0.018685809	0.041609204	0.449078738	0.938079113	1.104287938	1.018861481	0.653374857
300.0	Anxiety, phobic and dissociative disorders	116043	202	115841	-0.161409077	0.082557715	-1.955105929	0.721051116	0.996585941	0.850943898	0.050570569
317.11	Alcoholic liver damage	125731	411	125320	-0.265283954	0.059978342	-4.422995812	0.680720498	0.861134129	0.766988129	9.73e-06
339.0	Other headache syndromes	126308	3876	122432	0.040064086	0.017442589	2.296911714	1.005713573	1.076885444	1.040877478	0.021623807
348.7	Coma	120860	215	120645	-0.116461419	0.078157145	-1.490093051	0.760954587	1.03377753	0.890064436	0.136199771
362.4	Retinal vascular changes and abnomalities	126827	434	126393	0.039834414	0.051314179	0.776284738	0.939531573	1.148899692	1.040638445	0.437580882
365.2	Primary angle-closure glaucoma	120310	446	119864	0.0189541	0.051072722	0.371119827	0.920517682	1.124581479	1.019134869	0.710548284
368.91	Psychophysical visual disturbances	125662	181	125481	0.062762241	0.078269208	0.801876536	0.909840826	1.236682777	1.06477365	0.42262438
374.3	Ptosis of eyelid	124807	903	123904	0.050650101	0.035381346	1.431548173	0.980701458	1.126614653	1.051954751	0.152273171
379.9	Pain, swelling or discharge of eye	124054	103	123951	-0.043601196	0.109232368	-0.399160034	0.767110057	1.177288511	0.957335671	0.689775289
385.5	Tympanosclerosis and middle ear disease related to otitis media	126286	94	126192	-0.062343381	0.115762245	-0.538546752	0.742717664	1.169386353	0.939560204	0.590199638
411.3	Angina pectoris	119855	7903	111952	0.142777915	0.012258561	11.64719997	1.126015796	1.181446594	1.153473604	2.37e-31
420.1	Myocarditis	125855	63	125792	-0.04367947	0.139274668	-0.313621069	0.72018844	1.24363602	0.957260739	0.753808855
426.4	Anomalous atrioventricular excitation	112229	85	112144	-0.048864915	0.120808421	-0.404482688	0.745021668	1.196487205	0.952309764	0.685857806
427.9	Palpitations	114165	2021	112144	0.02161469	0.024209091	0.8928336	0.974142233	1.071118961	1.021849979	0.37194629
433.31	Transient cerebral ischemia	122829	1194	121635	0.060381148	0.030762344	1.962826642	0.999514518	1.127619603	1.06224134	0.049666321
442.8	Aneurysm of other specified artery	122710	141	122569	-0.22111366	0.101342181	-2.181852186	0.653557761	0.972280268	0.801625562	0.029120444
447.1	Stricture of artery	123095	526	122569	0.122505478	0.044982373	2.723410724	1.033686615	1.233046116	1.130325312	0.006461168
477.0	Epistaxis or throat hemorrhage	120897	1294	119603	0.0281884	0.029942088	0.941430648	0.969441743	1.090179308	1.028589452	0.346484214
497.0	Bronchitis	120799	339	120460	0.028730648	0.058158294	0.49400774	0.916292715	1.150962363	1.029147354	0.621300713
509.8	Dependence on respirator [Ventilator] or supplemental oxygen	119155	374	118781	0.141728018	0.052647557	2.692015079	1.03750997	1.275380697	1.152263212	0.007102173
528.11	Stomatitis and mucositis (ulcerative)	125275	238	125037	0.021951751	0.06967798	0.315045742	0.888969061	1.168247137	1.022194463	0.752726924
530.3	Stricture and stenosis of esophagus	107109	1053	106056	-0.020767564	0.033976986	-0.611224431	0.915715037	1.04617868	0.979446597	0.541051011
556.0	Ulceration of the lower GI tract	97971	226	97745	-0.043095855	0.073816263	-0.583826024	0.826109254	1.103371162	0.957819574	0.559337368
564.9	Personal history of diseases of digestive system	107796	10051	97745	-0.00692997	0.011485872	-0.60334732	0.970924598	1.015639358	0.993093987	0.54627766
573.5	Jaundice (not of newborn)	121812	475	121337	-0.065794595	0.051473977	-1.278210846	0.845150042	1.034132455	0.93632317	0.201175093
578.1	Hematemesis	117274	977	116297	-0.055143614	0.035768939	-1.541662004	0.881617461	1.014321817	0.946349229	0.12315575
585.32	End stage renal disease	116452	330	116122	0.078059802	0.057970668	1.346539635	0.96309178	1.208862415	1.081187313	0.178128547
592.12	Chronic cystitis	114916	418	114498	-0.024086346	0.053912486	-0.44676749	0.876725768	1.083065486	0.976201415	0.655042947
602.0	Other disorders of prostate	124079	612	123467	0.003649582	0.044155953	0.082652098	0.91950877	1.093287333	1.00365625	0.934128175
614.51	Cervicitis and endocervicitis	124820	438	124382	0.071873637	0.050617934	1.419924356	0.971293053	1.184514592	1.074519556	0.155629704
622.0	Polyp of female genital organs	123306	78	123228	0.100057421	0.117180307	0.853875739	0.86973325	1.377564056	1.10523438	0.393173843
626.8	Infertility, female	117975	291	117684	-0.009177972	0.067223177	-0.136529881	0.865968628	1.127126719	0.990864017	0.891402404
654.2	Rhesus isoimmunization in pregnancy	126749	97	126652	-0.100744418	0.121025834	-0.83242077	0.706719641	1.135916966	0.904164092	0.405171483
687.1	Rash and other nonspecific skin eruption	125767	1108	124659	-0.000627221	0.032786755	-0.019130328	0.936556873	1.065017497	0.999372975	0.984737137
695.41	Cutaneous lupus erythematosus	122176	78	122098	-0.195199474	0.135984529	-1.435453541	0.62343055	1.062371531	0.82267054	0.151157898
701.4	Keloid scar	125503	85	125418	-0.010754221	0.119024872	-0.090352718	0.776422508	1.23832934	0.989303399	0.928006928
705.3	Hidradenitis	124357	63	124294	0.192095126	0.124457847	1.543455315	0.939259592	1.531101925	1.211785783	0.122720341
710.12	Chronic osteomyelitis	124215	77	124138	0.078315277	0.119148676	0.657290365	0.848873923	1.354754833	1.081463565	0.510994231
729.1	Rheumatism, unspecified and fibrositis	116562	144	116418	-0.004529181	0.091183001	-0.049671329	0.827935424	1.183833592	0.99548106	0.960384304
747.12	Valvular heart disease/ heart chambers	127284	154	127130	-0.061250162	0.090007848	-0.680498024	0.784834747	1.116946439	0.940587911	0.496189173
751.12	Congenital anomalies of male genital organs	126785	96	126689	-0.050638753	0.113241491	-0.447174909	0.756285112	1.179020319	0.950622017	0.654748776
771.0	Musculoskeletal symptoms referable to limbs	127707	350	127357	0.083727933	0.055765145	1.501438463	0.972810484	1.210550916	1.087333026	0.133242192
789.0	Nausea and vomiting	127784	6539	121245	0.012037804	0.013757423	0.875004278	0.985080048	1.03966318	1.01211055	0.381571578
805.0	Fracture of vertebral column without mention of spinal cord injury	120141	994	119147	-0.040015212	0.035244881	-1.135348206	0.895981986	1.028733713	0.960774824	0.256229452
8.52	Intestinal infection due to C. difficile	126173	391	125782	0.019101971	0.054444444	0.35085254	0.914439883	1.132022127	1.019285581	0.725698978
871.2	Open wound of finger(s)	125030	1058	123972	-0.031324258	0.03403269	-0.920416774	0.906030538	1.035338799	0.969161263	0.357355006
939.0	Atopic/contact dermatitis due to other or unspecified	124047	1771	122276	0.048251222	0.025413244	1.898664429	0.998053585	1.102603851	1.049434263	0.057608611
1007.0	Injury to blood vessels	127784	120	127664	-0.212962739	0.108548868	-1.961906584	0.649299718	0.993619086	0.80818625	0.049773361
136.0	Other infectious and parasitic diseases	127613	195	127418	0.00807668	0.07741686	0.104327151	0.862970714	1.169049362	1.008109385	0.916909732
157.0	Pancreatic cancer	119054	464	118590	-0.011785112	0.050723624	-0.232339712	0.893339587	1.089879053	0.98828406	0.816274171
174.1	Breast cancer [female]	122779	885	121894	0.033916376	0.036376091	0.932381004	0.962444146	1.109963852	1.034498095	0.351139658
198.6	Secondary malignancy of bone	117441	1596	115845	0.045209496	0.02685023	1.683765695	0.992183716	1.102317778	1.046247022	0.092226959
242.1	Graves' disease	118878	223	118655	-0.00033828	0.07322189	-0.004619925	0.862951269	1.149954	0.999661778	0.996313847
253.0	Disorders of the pituitary gland and its hypothalamic control	125466	59	125407	0.030251394	0.139489248	0.216872588	0.774619365	1.338934107	1.030713617	0.828307641
276.1	Electrolyte imbalance	120364	193	120171	-0.040392421	0.079782729	-0.506280265	0.818105714	1.118594641	0.960412479	0.612659915
289.0	Other diseases of blood and blood-forming organs	123787	271	123516	-0.0889762	0.068861797	-1.292098137	0.797152594	1.044198828	0.914867347	0.196323161
300.1	Anxiety disorder	120665	4824	115841	0.019782627	0.015906411	1.243688939	0.988525402	1.052125756	1.0199796	0.213614068
340.0	Migraine	124164	1732	122432	0.032823241	0.02603371	1.260797696	0.981541147	1.087004541	1.033367866	0.207381744
348.8	Encephalopathy, not elsewhere classified	120739	94	120645	-0.028551046	0.113226652	-0.252158351	0.772573511	1.204406246	0.971852684	0.800918669
358.1	Myasthenia gravis	126442	101	126341	-0.168595533	0.116706429	-1.444612218	0.666985381	1.053900706	0.844850549	0.148566839
369.0	Infection of the eye	123990	86	123904	-0.180920671	0.127511006	-1.418863182	0.64407526	1.061729812	0.834501556	0.155938908
38.0	Septicemia	123377	3126	120251	0.041991796	0.01939479	2.165107029	1.003770238	1.083061508	1.042885922	0.03037949
386.0	Vertiginous syndromes and other disorders of vestibular system	123920	58	123862	0.086559244	0.136702542	0.633194104	0.823980015	1.409105135	1.090415966	0.526606896
395.1	Nonrheumatic mitral valve disorders	123353	1818	121535	-0.005157149	0.025808714	-0.199822004	0.945410652	1.046070585	0.994856126	0.841619792
411.4	Coronary atherosclerosis	121632	9680	111952	0.126739969	0.011369966	11.14690832	1.110048737	1.160643272	1.135121813	7.41e-29
420.2	Pericarditis	126531	739	125792	0.029634044	0.039508237	0.750072538	0.95242339	1.11197494	1.030077501	0.453211018
428.1	Congestive heart failure (CHF) NOS	125600	1790	123810	0.095472912	0.024882802	3.836903551	1.047435477	1.15475607	1.10017902	0.000124595
443.1	Raynaud's syndrome	123410	841	122569	-0.144011626	0.040348804	-3.569167141	0.799261557	0.936225641	0.865877681	0.000358118
478.0	Throat pain	119777	174	119603	-0.011976285	0.08287017	-0.144518648	0.836391917	1.15751476	0.988095145	0.885090932
510.0	Other diseases of lung	127764	889	126875	-0.032835384	0.037090844	-0.885269254	0.899104823	1.039818395	0.967697845	0.376011429
519.1	Tracheostomy complications	121937	55	121882	-0.099890183	0.153100915	-0.652446679	0.661962778	1.20653542	0.90493679	0.51411306
530.5	Disorders of esophageal motility	106477	421	106056	-0.03137468	0.053892796	-0.582168349	0.870386648	1.075163996	0.969112398	0.56045329
556.1	Ulceration of intestine	98148	403	97745	-0.005267374	0.054317503	-0.09697378	0.892653752	1.104502802	0.994746475	0.922747217
565.0	Anal and rectal conditions	119978	3637	116341	0.002733639	0.018283221	0.149516251	0.967255999	1.039124737	1.002737379	0.881146287
573.6	Nonspecific elevation of levels of transaminase or lactic acid dehydrogenase [LDH]	121399	62	121337	-0.073165856	0.142983976	-0.511706684	0.693835962	1.215637861	0.929446663	0.608856307
578.2	Blood in stool	117593	1296	116297	0.012108171	0.030153542	0.401550518	0.953577769	1.073236218	1.012181771	0.688014852
585.33	Chronic Kidney Disease, Stage III	119288	3166	116122	0.14223658	0.018578374	7.656029643	1.111410859	1.195376095	1.152849357	1.92e-14
592.13	Chronic interstitial cystitis	114627	129	114498	-0.010388624	0.096515659	-0.107636673	0.813991674	1.188524223	0.989665151	0.914283905
611.3	Lump or mass in breast	125805	623	125182	-0.011021425	0.044170557	-0.24951972	0.905823458	1.077082308	0.989039088	0.802958789
614.52	Vaginitis and vulvovaginitis	124663	281	124382	-0.008287211	0.065483076	-0.126555002	0.86971826	1.124302662	0.991747033	0.899292614
622.1	Polyp of corpus uteri	126239	3011	123228	0.066339282	0.019729857	3.362380307	1.027804149	1.110454569	1.068589209	0.000772736
627.0	Menopausal and postmenopausal disorders	117869	185	117684	0.046575538	0.078408135	0.594014111	0.894528844	1.216564776	1.047677216	0.552502675
655.0	Known or suspected fetal abnormality affecting management of mother	127784	574	127210	-0.211735509	0.053507166	-3.957143024	0.727430667	0.897200694	0.80917869	7.59e-05
669.0	Complications of labor and delivery NEC	125862	191	125671	-0.268321944	0.093372266	-2.873679271	0.633714214	0.91380295	0.764661563	0.004057207
687.2	Localized superficial swelling, mass, or lump	125098	439	124659	0.064676435	0.050284603	1.286207525	0.965128685	1.175463143	1.066813785	0.198370646
695.42	Systemic lupus erythematosus	122281	183	122098	-0.191118565	0.088493927	-2.159680021	0.69130451	0.977955737	0.826034643	0.030797449
701.5	Abnormal granulation tissue	125632	214	125418	-0.052413512	0.076126692	-0.688503736	0.81453771	1.097818758	0.948936389	0.491135618
710.19	Unspecified osteomyelitis	124231	93	124138	0.098215302	0.107589283	0.912872539	0.887159795	1.3529963	1.103200281	0.361309582
726.0	Peripheral enthesopathies and allied syndromes	119404	2986	116418	0.02758123	0.019899961	1.385994185	0.988410811	1.068603436	1.027965113	0.165748679
736.2	Acquired deformities of finger	121486	114	121372	-0.117899764	0.107549373	-1.0962385	0.715053909	1.090056501	0.888785137	0.272974415
741.2	Stiffness of joint	125123	261	124862	-0.084948978	0.070149333	-1.210973436	0.798235722	1.050905681	0.91855915	0.225905586
747.13	Congenital anomalies of great vessels	127188	58	127130	-0.193210724	0.155394652	-1.243355038	0.599985314	1.103201792	0.824308254	0.213737031
771.1	Swelling of limb	127435	78	127357	0.09539592	0.117087996	0.814736979	0.866806049	1.372292218	1.100094318	0.415222882
79.0	Viral infection	125652	983	124669	0.091955289	0.033309529	2.760630083	1.026331828	1.169495599	1.096315803	0.005768998
797.1	Cardiogenic shock	127748	81	127667	0.214899291	0.10888571	1.97362254	0.99410379	1.524102045	1.239737038	0.048424679
807.0	Fracture of ribs	119236	89	119147	0.062768694	0.111918708	0.560841837	0.848601865	1.3163226	1.06478052	0.574905363
871.3	Open wound of foot except toe(s) alone	124051	79	123972	-0.16411364	0.132036209	-1.242944201	0.648819174	1.088693407	0.848645576	0.213888396
1008.0	Crushing or internal injury to organs	127784	268	127516	-0.026341433	0.067160609	-0.392215515	0.85162358	1.108148703	0.974002476	0.694898981
110.11	Dermatophytosis of nail	125777	56	125721	-0.12081404	0.152784162	-0.790749762	0.648445832	1.180389192	0.886198742	0.429090031
145.0	Cancer of mouth	126832	82	126750	0.148684379	0.111541683	1.332993864	0.924960671	1.432860341	1.160306715	0.182533817
158.0	Neoplasm of unspecified nature of digestive system	119067	477	118590	0.029022657	0.049091392	0.591196455	0.933631419	1.131773304	1.029447919	0.554388798
174.11	Malignant neoplasm of female breast	122166	272	121894	0.184164162	0.059909802	3.074023898	1.066227974	1.348614188	1.202213164	0.002111925
189.2	Cancer of bladder	125889	399	125490	0.029666889	0.053770192	0.551734856	0.925513256	1.142705602	1.030111336	0.581130025
198.7	Secondary malignant neoplasm of skin	115983	138	115845	-0.011921318	0.093025954	-0.128150453	0.818980696	1.179491912	0.988149459	0.898029909
204.4	Multiple myeloma	125709	389	125320	0.047858728	0.053915582	0.887660403	0.942164991	1.163931462	1.049022447	0.374723451
224.1	Benign neoplasm of eye, uveal	126891	53	126838	0.139305471	0.139188099	1.000843266	0.863829653	1.491991156	1.149475178	0.316902589
250.2	Type 2 diabetes	126782	9759	117023	0.360224443	0.010303925	34.95992404	1.4049455	1.462855322	1.433651151	9.149999999999999e-268
262.0	Mineral deficiency NEC	124878	295	124583	-0.013260881	0.063738039	-0.208052855	0.868740978	1.115361683	0.986826657	0.835187698
272.1	Hyperlipidemia	111314	3450	107864	0.149476637	0.017834087	8.381513197	1.121145464	1.202331093	1.161226341	5.23e-17
276.11	Hyperosmolality and/or hypernatremia	120581	410	120171	0.110486985	0.051082154	2.162927288	1.008793596	1.232486361	1.116821814	0.030546773
278.1	Obesity	127738	9373	118365	0.242694696	0.010640875	22.80777709	1.248309476	1.301480967	1.2746794	3.84e-115
300.11	Generalized anxiety disorder	115941	100	115841	0.050497232	0.106226026	0.475375328	0.847797186	1.286018578	1.051793952	0.634519476
320.0	Meningitis	127423	176	127247	-0.098268106	0.085814516	-1.145122177	0.762818376	1.067898866	0.906405858	0.25215855
331.1	Hydrocephalus	120970	325	120645	-0.170035502	0.065303595	-2.60376938	0.74046218	0.956481659	0.843634865	0.009220478
340.1	Migrain with aura	122571	139	122432	0.155230109	0.085472848	1.816133578	0.982868267	1.374365475	1.16792668	0.069349884
348.9	Other conditions of brain, NOS	120782	137	120645	-0.133769142	0.098633117	-1.356229489	0.717068096	1.055563348	0.874791994	0.175026162
359.1	Muscular dystrophies	126401	60	126341	0.008572455	0.139469424	0.061464766	0.758337518	1.310691867	1.008609304	0.950989074
362.6	Peripheral retinal degenerations	126798	113	126685	0.04198942	0.100291995	0.418671699	0.851417316	1.261726669	1.042883445	0.675456081
366.0	Cataract	124249	11885	112364	0.017024787	0.010783209	1.578823765	0.995848137	1.038845278	1.017170535	0.114376486
369.2	Eye infection, viral	123991	87	123904	-0.238486301	0.1294475	-1.842339957	0.605830893	1.006225101	0.78781948	0.065425438
375.0	Disorders of lacrimal system	124937	986	123951	-0.033057151	0.03525778	-0.937584597	0.902182442	1.035907221	0.967483265	0.34845793
380.0	Disorders of external ear	127383	305	127078	-0.147520507	0.06656143	-2.216306161	0.755419772	0.980630058	0.862844744	0.026670541
386.1	Meniere's disease	124213	351	123862	0.109444666	0.055069998	1.987373719	0.999531207	1.240422524	1.115658335	0.046880998
395.2	Nonrheumatic aortic valve disorders	123595	2060	121535	0.068881556	0.023556748	2.924068993	1.022645382	1.121579488	1.071309312	0.003454882
411.41	Aneurysm and dissection of heart	112068	116	111952	0.116081682	0.09581693	1.211494483	0.925397626	1.347576359	1.123087604	0.225705948
420.21	Acute pericarditis	125886	94	125792	0.030689425	0.110493235	0.277749355	0.824354776	1.271505966	1.0311652	0.781204771
428.2	Heart failure NOS	126292	2482	123810	0.084336381	0.021366855	3.947065736	1.043106096	1.134242473	1.087994813	7.91e-05
433.5	Cerebral aneurysm	121836	201	121635	-0.048836679	0.078679252	-0.620705937	0.813070642	1.106877097	0.952336654	0.534793122
448.0	Disease of capillaries	122627	58	122569	-0.275996851	0.16159597	-1.707943896	0.545348277	1.027210429	0.75881532	0.087646753
459.9	Circulatory disease NEC	123968	10566	113402	0.048112608	0.010969949	4.385855196	1.026909775	1.072034837	1.049288807	1.16e-05
479.0	Other upper respiratory disease	121219	1616	119603	0.00733184	0.027125051	0.270297754	0.954784493	1.061903228	1.007358784	0.786931193
525.0	Other diseases of the teeth and supporting structures	124760	1250	123510	0.032032061	0.03044958	1.051970532	0.972178983	1.095435845	1.032550609	0.29281307
528.3	Cellulitis and abscess of oral soft tissues	125131	94	125037	0.106947626	0.106676263	1.002543792	0.896406247	1.362216922	1.112875967	0.316081027
530.6	Diverticulum of esophagus, acquired	106149	93	106056	0.076212443	0.108497082	0.702437724	0.865883699	1.325269322	1.079191817	0.482406226
536.8	Dyspepsia and other specified disorders of function of stomach	113821	4636	109185	-0.023925746	0.016507598	-1.449377817	0.945124689	1.008306001	0.976358206	0.1472321
565.1	Anal and rectal polyp	120473	4132	116341	0.048074241	0.016864469	2.850622787	1.014971897	1.084338916	1.04924855	0.00436337
573.7	Abnormal results of function study of liver	123782	2445	121337	0.017682886	0.022034098	0.802523709	0.974538902	1.062456935	1.017840154	0.422250079
578.8	Hemorrhage of rectum and anus	121278	4981	116297	0.014889173	0.015626051	0.95284293	0.984249334	1.046423618	1.015000569	0.340669659
585.34	Chronic Kidney Disease, Stage IV	116558	436	116122	0.229115768	0.046913305	4.883812098	1.145447844	1.376771859	1.257487607	1.04e-06
592.2	Urethritis and urethral syndrome	114548	50	114498	0.053336004	0.150245601	0.354992118	0.775318739	1.39805619	1.054783997	0.722595496
598.9	Other nonspecific findings on examination of urine	127778	219	127559	-0.012430152	0.073752764	-0.168538112	0.851890704	1.13755002	0.987646784	0.866159963
614.53	Cyst or abscess of Bartholin's gland	124631	249	124382	-0.07050152	0.072583334	-0.971318298	0.805562023	1.070740009	0.931926323	0.3313898
622.2	Mucous polyp of cervix	124352	1124	123228	0.068796285	0.031708388	2.169655734	1.005981279	1.139136926	1.071217964	0.030032936
627.1	Postmenopausal bleeding	121041	3357	117684	0.051294014	0.018887835	2.715716937	1.014154849	1.092096808	1.052632337	0.006613243
642.0	Hypertension complicating pregnancy, childbirth, and the puerperium	127713	312	127401	-0.001969347	0.064945454	-0.030323099	0.876380199	1.130537434	0.99803259	0.975809375
671.0	Venous/cerebrovascular complications embolism in pregnancy and the puerperium	127707	55	127652	-0.012049327	0.153137986	-0.078682812	0.720525179	1.313873213	0.988022975	0.937284917
687.3	Changes in skin texture	124710	51	124659	-0.224687384	0.168345933	-1.334676637	0.565476266	1.093768884	0.798765887	0.181982203
695.7	Prurigo and Lichen	122995	403	122592	0.018759038	0.053702475	0.349314222	0.915443149	1.129973837	1.018936094	0.726853423
716.9	Arthropathy NOS	124197	59	124138	0.228943191	0.12533806	1.826605506	0.972688579	1.591328637	1.257270612	0.067759105
726.1	Enthesopathy	120723	4305	116418	0.038676184	0.016572349	2.333777943	1.006053538	1.07358065	1.039433843	0.019607352
741.3	Difficulty in walking	125097	235	124862	0.06527324	0.068517093	0.952656292	0.930493157	1.217283328	1.067450655	0.340764246
747.2	Congenital anomalies of peripheral vascular system	127210	80	127130	-0.143333572	0.129716897	-1.10497225	0.665557214	1.106711832	0.866464992	0.269171614
751.21	Cystic kidney disease	126873	184	126689	0.021287109	0.079285394	0.268487139	0.871100479	1.188740402	1.021515296	0.788324373
772.0	Symptoms of the muscles	127653	61	127592	0.000592974	0.138834111	0.004271094	0.753270662	1.298613103	1.000593149	0.996592171
790.0	Nonspecific findings on examination of blood	127410	185	127225	-0.022813118	0.080770786	-0.282442691	0.831055265	1.140682735	0.977445133	0.777604084
798.0	Malaise and fatigue	127495	2243	125252	0.008347123	0.023045798	0.362197167	0.963542053	1.054642506	1.008382057	0.717204696
854.0	Complications of cardiac/vascular device, implant, and graft	117548	1403	116145	0.07097794	0.028296935	2.508326086	1.015156589	1.134256816	1.073557542	0.012130467
987.0	Toxic effect of other gases, fumes, or vapors	127357	54	127303	-0.107182388	0.155257653	-0.690351723	0.653895434	1.201910464	0.898361807	0.489973029
1009.0	Injury, NOS	127784	2869	124915	-0.018182132	0.020690928	-0.87874897	0.942727963	1.022377983	0.981982166	0.379537401
110.12	Althete's foot	125785	64	125721	0.192294211	0.123839076	1.552774915	0.941526341	1.530987182	1.212027056	0.120476918
159.0	Malignant neoplasm of other and ill-defined sites within the digestive organs and peritoneum	121405	2815	118590	-0.032243334	0.021056791	-1.531255862	0.928887521	1.008814363	0.96827094	0.125706169
189.21	Malignant neoplasm of bladder	126664	1174	125490	0.071030402	0.03094622	2.295285235	1.00987987	1.140137138	1.073613866	0.021716783
199.0	Neoplasm of uncertain behavior	116417	572	115845	0.019310707	0.045060194	0.428553568	0.932159596	1.112267265	1.019498365	0.668248142
208.0	Benign neoplasm of colon	126411	12249	114162	0.034112162	0.010262467	3.323972924	1.014046455	1.05567204	1.034700655	0.000887448
250.21	Type 2 diabetes with ketoacidosis	117124	101	117023	0.426595275	0.089204066	4.782240281	1.279915792	1.816555558	1.532032485	1.73e-06
272.11	Hypercholesterolemia	126178	18314	107864	0.123488469	0.0086456	14.28338982	1.112400651	1.150746858	1.131436958	2.7799999999999997e-46
276.12	Hyposmolality and/or hyponatremia	122417	2246	120171	-0.067023606	0.02393679	-2.800024759	0.892011887	0.979766356	0.935173125	0.005109869
289.3	Personal history of diseases of blood and blood-forming organs	123767	251	123516	-0.119688373	0.072741842	-1.64538551	0.766912187	1.019973583	0.887196869	0.099890336
300.12	Agorophobia, social phobia, and panic disorder	116407	566	115841	0.097082898	0.043711231	2.221005832	1.010207817	1.199047838	1.10195172	0.026350566
306.9	Tension headache	116019	178	115841	-0.033449677	0.083414265	-0.401006669	0.817622438	1.133958656	0.967103578	0.688415214
323.0	Encephalitis	127402	155	127247	-0.029552474	0.088418235	-0.334235066	0.812612132	1.149367124	0.97087993	0.738202185
331.9	Cerebral degeneration, unspecified	121068	423	120645	-0.013923747	0.053287546	-0.261294583	0.886863176	1.092910054	0.98617274	0.793865344
341.0	Other demyelinating diseases of central nervous system	120739	94	120645	0.009063518	0.112104819	0.080848599	0.803697115	1.247474251	1.009104716	0.935562358
349.0	Other and unspecified disorders of the nervous system	120835	190	120645	0.005832442	0.078701615	0.074108293	0.858768271	1.169210812	1.005849484	0.940924217
359.2	Myopathy	126475	134	126341	-0.032276056	0.095301661	-0.338672542	0.798908999	1.160869068	0.968239257	0.734856428
362.7	Hereditary retinal dystrophies	126794	60	126734	-0.273954306	0.15853981	-1.727984315	0.550083212	1.023786797	0.760366819	0.083991037
369.5	Conjunctivitis, infectious	124069	165	123904	-0.165212104	0.091126754	-1.812992314	0.705746466	1.0087552	0.847713882	0.069833007
380.1	Otitis externa	127331	253	127078	0.06123996	0.066367849	0.922735345	0.930909815	1.20759167	1.063153998	0.356145142
386.2	Peripheral or central vertigo	124240	378	123862	0.015959804	0.055574923	0.287176367	0.909428929	1.130822153	1.016087842	0.773977281
395.3	Nonrheumatic tricuspid valve disorders	121676	141	121535	0.154065893	0.084945579	1.813701134	0.983027521	1.371732185	1.166567752	0.06972375
411.8	Other chronic ischemic heart disease, unspecified	120107	8155	111952	0.131933373	0.012259658	10.7615864	1.113871791	1.168709985	1.141032293	5.2300000000000004e-27
420.22	Chronic pericarditis	125843	51	125792	-0.421631675	0.179555321	-2.348199275	0.454964837	0.919113204	0.655975607	0.018864426
426.9	Cardiac pacemaker/device in situ	112258	114	112144	0.203722854	0.092636183	2.199171494	1.01693496	1.462628133	1.225958337	0.02786573
450.0	Noninfectious disorders of lymphatic channels	127784	603	127181	0.009749819	0.044097946	0.221094632	0.92503968	1.099618204	1.009797503	0.82501875
464.0	Acute sinusitis	126617	69	126548	-0.122049474	0.138691367	-0.880007724	0.666922671	1.148799344	0.885104578	0.378855125
480.0	Pneumonia	122796	3096	119700	0.021466337	0.019676152	1.090982464	0.9828302	1.061637633	1.021698396	0.275280599
500.0	Lung disease due to external agents	118850	69	118781	0.052449638	0.128021262	0.409694744	0.811768244	1.341357773	1.053849487	0.682029886
519.8	Other diseases of respiratory system, NEC	127594	5712	121882	0.011859136	0.014675814	0.808073463	0.983120557	1.041337451	1.011929734	0.419048293
530.7	Gastroesophageal laceration-hemorrhage syndrome	106188	132	106056	-0.252476664	0.105760664	-2.387245445	0.627764014	0.950198232	0.776874342	0.016975154
537.0	Other disorders of stomach and duodenum	111266	2081	109185	-0.048005637	0.024567396	-1.95403848	0.907997135	0.999791285	0.953128414	0.050696667
557.0	Intestinal malabsorption (non-celiac)	97906	161	97745	-0.027755274	0.08700717	-0.318999851	0.816248505	1.148109724	0.972626364	0.749726626
567.0	Peritonitis and retroperitoneal infections	116854	513	116341	0.048958493	0.04693266	1.043164676	0.956585098	1.149828216	1.05017676	0.29687203
573.9	Abnormal serum enzyme levels	121478	141	121337	-0.041780258	0.0932338	-0.448123512	0.79476083	1.145505504	0.959080508	0.65406406
578.9	Hemorrhage of gastrointestinal tract	119990	3693	116297	0.003768924	0.018127738	0.20790921	0.968553792	1.039884959	1.003776035	0.835299858
585.4	Chronic kidney disease, Stage I or II	116597	475	116122	0.12366005	0.047194008	2.620248927	1.030194354	1.239586938	1.131631107	0.00878656
599.0	Other symptoms/disorders or the urinary system	119115	2092	117023	-0.069049996	0.024792309	-2.785137782	0.888707891	0.979415759	0.933280019	0.005350498
603.1	Hydrocele	118697	640	118057	0.00101283	0.043230379	0.02342866	0.918795816	1.08848057	1.001013343	0.981308344
614.54	Abscess or ulceration of vulva	124471	89	124382	0.013320512	0.115377528	0.115451532	0.800850117	1.259260793	1.013409626	0.908087236
623.0	Hypertrophy of female genital organs	123733	505	123228	0.102846422	0.046671912	2.203604216	1.009904937	1.212692782	1.108321183	0.027552191
627.2	Symptomatic menopause	117756	72	117684	0.028125601	0.127124808	0.221243997	0.79253569	1.305109036	1.02852486	0.824902453
642.1	Preeclampsia and eclampsia	127510	109	127401	-0.086947064	0.113938825	-0.763103035	0.72729926	1.136945376	0.916725623	0.44540195
656.0	Other perinatal conditions of fetus or newborn	127781	165	127616	-0.098989835	0.093173493	-1.062424852	0.750507665	1.081444151	0.905751915	0.288042857
674.0	Other complications of the puerperium NEC	127708	56	127652	0.217308262	0.134054718	1.621041514	0.942964599	1.596516168	1.242727129	0.105008736
687.4	Disturbance of skin sensation	126105	1446	124659	0.001793501	0.028756063	0.062369473	0.94641953	1.059351949	1.00179511	0.950268605
695.8	Other specified erythematous conditions	122673	81	122592	0.220992558	0.10800846	2.046067115	1.001250974	1.529907895	1.247314149	0.040749768
706.2	Sebaceous cyst	127679	3385	124294	0.056092838	0.018454699	3.039488121	1.019917785	1.096436748	1.057695874	0.002369805
717.0	Polymyalgia Rheumatica	127784	1066	126718	0.026430721	0.033018349	0.800485832	0.961775766	1.094691192	1.02678311	0.423429369
726.2	Synoviopathy	116715	297	116418	0.058567397	0.06147757	0.952662857	0.937664305	1.193246087	1.060316446	0.340760918
736.4	Genu valgum or varum (acquired)	121693	321	121372	0.111058133	0.057322465	1.937427722	0.996578017	1.247736155	1.117459866	0.052693081
741.4	Joint effusions	125698	836	124862	0.01011057	0.037485274	0.269721112	0.937803374	1.086253435	1.010161854	0.787374818
751.22	Other specified congenital anomalies of kidney	126882	193	126689	-0.030155389	0.079267094	-0.380427585	0.827528897	1.12916652	0.970294748	0.703628041
772.1	Muscular wasting and disuse atrophy	127668	76	127592	-0.048678022	0.127278642	-0.382452399	0.735222709	1.211129803	0.95248776	0.70212583
798.1	Chronic fatigue syndrome	125580	328	125252	0.040472522	0.05920466	0.683603647	0.925095321	1.166800436	1.041302696	0.494225481
81.0	Infection/inflammation of internal prosthetic device; implant; and graft	125839	266	125573	0.013877862	0.066238056	0.209514928	0.888072824	1.151421848	1.013974606	0.834046283
872.0	Traumatic amputation	124144	172	123972	0.00159793	0.082650466	0.01933359	0.848528988	1.17329014	1.001599208	0.984574988
965.0	Poisoning by analgesics, antipyretics, and antirheumatics	114137	3240	110897	0.038144299	0.01913189	1.993754934	1.000424607	1.078345478	1.038881132	0.046178843
