# Supplementary material for: Assessment of genetic and metabolite associations of branched chain amino acids with metabolic disease in the UK Biobank using Mendelian randomization
Source: BMC Med Genomics. 2025 Oct 16;18:163. doi: 10.1186/s12920-025-02232-2 (PMC12532399; doi:10.1186/s12920-025-02232-2)
Supplement: Supplementary file 9 — Supplementary Material 9. [file 12920_2025_2232_MOESM9_ESM.csv]

phecode_id	disease_name	total_n_samples	n_case_samples	n_control_samples	estimate	se	z	lo_ci	hi_ci	or	pval
1013.0	Asphyxia and hypoxemia	127949	200	127749	-0.090751028	0.078982532	-1.149001242	0.779871724	1.062863902	0.913245055	0.250555468
150.0	Cancer of esophagus	119198	449	118749	-0.087985288	0.052768162	-1.667393449	0.824704348	1.01421593	0.91577435	0.095436196
172.11	Melanomas of skin	124490	1471	123019	0.018880352	0.028042721	0.673271065	0.964165743	1.076202196	1.019059713	0.500774857
204.0	Leukemia	125754	269	125485	0.010910518	0.065445252	0.166712146	0.887339941	1.146861645	1.010970255	0.867596548
217.1	Nevus, non-neoplastic	124465	321	124144	-0.029973571	0.060978987	-0.491539335	0.859550751	1.09165241	0.970471182	0.623045038
250.7	Diabetic retinopathy	127949	990	126959	0.43712292	0.028896817	15.12702659	1.462395948	1.637817111	1.548246377	1.07441388909534e-51
260.6	Anorexia	125430	681	124749	-0.068391649	0.042609919	-1.605064053	0.85827552	1.014303052	0.933894643	0.108479709
285.22	Anemia in neoplastic disease	116283	267	116016	0.000911781	0.066293202	0.013753769	0.876917808	1.137169262	1.000912197	0.989026426
315.2	Speech and language disorder	127521	52	127469	0.202359468	0.137495018	1.47175855	0.925123872	1.586844733	1.224288021	0.14108609
327.4	Insomnia	125211	135	125076	-0.274220198	0.103329894	-2.653832183	0.617848528	0.926268361	0.76016467	0.00795834
353.1	Nerve plexus lesions	121641	50	121591	-0.201909926	0.165629009	-1.219049289	0.583209013	1.11590614	0.81716853	0.222825486
364.5	Corneal dystrophy	120216	197	120019	-0.111774739	0.080514333	-1.388258899	0.761188419	1.043645918	0.894245674	0.165058223
368.2	Diplopia and disorders of binocular vision	126102	457	125645	0.023186526	0.0500509	0.46325892	0.926600389	1.127483387	1.023457423	0.643178787
394.0	Rheumatic disease of the heart valves	123287	1594	121693	-0.011196292	0.027465878	-0.407643693	0.936691604	1.043171106	0.988866153	0.683535281
41.0	Bacterial infection NOS	121886	1476	120410	-0.059011884	0.02900894	-2.034265418	0.89021976	0.997430504	0.942695566	0.041924842
416.0	Cardiomegaly	125434	2589	122845	0.090087439	0.020822284	4.326491756	1.050291107	1.139616744	1.094269961	1.51502987276599e-05
426.23	Second degree AV block	112693	402	112291	0.128730112	0.05154188	2.49758276	1.026653844	1.256551635	1.137383116	0.012504327
427.42	Cardiac arrest	112590	299	112291	0.054680956	0.061386526	0.890764793	0.934637199	1.188936166	1.056203586	0.373055366
433.1	Occlusion and stenosis of precerebral arteries	122517	717	121800	0.102792071	0.038934	2.640162101	1.026033101	1.19521753	1.108260945	0.008286638
446.5	Giant cell arteritis	123023	294	122729	0.018435451	0.062509731	0.294921291	0.899192261	1.14889132	1.018606433	0.768054007
456.0	Chronic venous insufficiency [CVI]	117447	203	117244	0.027443326	0.07483305	0.366727344	0.884984338	1.186734713	1.027823362	0.713822408
474.0	Acute and chronic tonsillitis	119922	160	119762	-0.167946688	0.090833997	-1.848940858	0.704813358	1.006215433	0.845398903	0.064466353
508.0	Pulmonary collapse; interstitial and compensatory emphysema	121131	2193	118938	-0.015543445	0.023488745	-0.661740132	0.940018698	1.030682136	0.98457673	0.50813778
513.8	Disorders of diaphragm	127770	98	127672	0.022609828	0.107996195	0.209357631	0.822979122	1.256831118	1.022867367	0.834169065
522.5	Periapical abscess	124279	603	123676	-0.046717365	0.044970766	-1.03883853	0.872931379	1.041213048	0.954357095	0.298879838
530.11	GERD	117098	10897	106201	0.046684902	0.01073533	4.348715937	1.0259266	1.07002139	1.0477918	1.36936945011614e-05
535.1	Acute gastritis	109531	202	109329	0.00423365	0.07581375	0.055842779	0.862904594	1.161566649	1.004242625	0.955467055
550.4	Umbilical hernia	107014	1818	105196	0.07330837	0.024876139	2.946935206	1.024553339	1.129498028	1.076062311	0.003209404
572.0	Ascites (non malignant)	122534	1037	121497	-0.118953162	0.035285317	-3.371180218	0.828016486	0.950842672	0.887849385	0.000748469
575.8	Other disorders of biliary tract	120086	770	119316	0.010704421	0.038912815	0.275087289	0.935768618	1.089974977	1.010761918	0.783249177
580.32	Nephritis and nephropathy with pathological lesion	116421	145	116276	0.039949914	0.088586528	0.450970542	0.871296747	1.23309286	1.040758646	0.65201078
596.0	Other disorders of bladder	124821	3761	121060	0.006077134	0.017914919	0.339221989	0.971235897	1.041894222	1.006095638	0.734442505
601.1	Prostatitis	124161	321	123840	-0.079860347	0.061987119	-1.288337781	0.816255756	1.040766102	0.923245271	0.197628407
610.2	Fibroadenosis of breast	125464	123	125341	0.049872187	0.09580899	0.520537656	0.86630384	1.26132787	1.051136739	0.60268889
614.3	Pelvic inflammatory disease (PID)	124600	57	124543	-0.108387193	0.152262928	-0.711842301	0.657220011	1.193720438	0.897280108	0.476562435
619.3	Noninflammatory disorders of cervix	125480	1073	124407	0.037323968	0.033048971	1.129353406	0.972304943	1.106797187	1.038029255	0.25874878
626.13	Irregular menstrual cycle	118404	570	117834	0.027021814	0.045613602	0.592406934	0.938365441	1.122098672	1.027390214	0.553578124
636.0	Early or threatened labor; hemorrhage in early pregnancy	126656	448	126208	-0.070939456	0.056223967	-1.261729831	0.832886618	1.038282104	0.931518288	0.207046019
695.1	Toxic erythema	122820	67	122753	0.099007777	0.126462487	0.782902337	0.854133181	1.402601113	1.104074886	0.433684465
700.0	Corns and callosities	125718	136	125582	0.118098629	0.087710718	1.346456077	0.943278242	1.330494583	1.125355098	0.178155477
715.0	Other inflammatory spondylopathies	125562	849	124713	0.087974602	0.03580144	2.457292309	1.017241324	1.170512792	1.091960388	0.013998873
728.0	Disorders of muscle, ligament, and fascia	116749	181	116568	0.022151728	0.079570834	0.27839004	0.871915855	1.191124865	1.022398899	0.780712965
735.2	Acquired toe deformities	122507	981	121526	-0.053668446	0.035469912	-1.513069604	0.883492073	1.015287007	0.947746283	0.13026198
740.11	Osteoarthrosis, localized, primary	110360	5216	105144	0.086857338	0.014946343	5.811276811	1.059142465	1.123051988	1.090741061	6.199814970874361e-09
743.4	Stress fracture	127308	61	127247	-0.22999178	0.150839037	-1.524749726	0.585140423	1.056618545	0.794540133	0.127321534
750.21	Congenital anomalies of intestine	126999	148	126851	0.053288729	0.086678438	0.614786453	0.886327325	1.245056592	1.054734134	0.538695757
763.0	Thoracic or lumbosacral neuritis or radiculitis, unspecified	126633	1993	124640	0.082344331	0.023556734	3.495575023	1.036532058	1.136807425	1.08582963	0.000473041
782.3	Edema	127829	1684	126145	-0.034506066	0.026839113	-1.285663434	0.916242447	1.017900058	0.966082479	0.198560548
802.0	Fracture of pelvis	119846	538	119308	-0.224140855	0.05086287	-4.406767751	0.722500965	0.881907421	0.799202555	1.04924586310813e-05
840.0	Sprains and strains	127729	385	127344	0.001710395	0.055003553	0.03109608	0.897928551	1.11402128	1.001711858	0.975192916
870.4	Open wound of nose and sinus	124291	155	124136	-0.297751407	0.096770957	-3.076867436	0.611790569	0.893919998	0.742485893	0.002091883
916.0	Contusion	127949	1061	126888	-0.107328428	0.034671901	-3.095544917	0.83872219	0.960823569	0.89823062	0.001964516
960.2	Allergy/adverse effect of penicillin	120021	8980	111041	0.05569879	0.011667835	4.773703792	1.033312358	1.081671865	1.057279173	1.80868346261554e-06
1000.0	Burns	127949	233	127716	0.002019645	0.070662495	0.028581569	0.870246635	1.148008347	1.002021686	0.977198312
1014.0	Effects of heat, cold and air pressure	127949	77	127872	0.033278464	0.121319735	0.274303795	0.808651906	1.301217142	1.033838386	0.783851168
151.0	Cancer of stomach	119095	346	118749	-0.013059046	0.058385137	-0.223670731	0.878818098	1.104839332	0.987025853	0.823013522
172.2	Other non-epithelial cancer of skin	126375	3356	123019	-0.012931282	0.019068606	-0.678145082	0.950773656	1.024566553	0.987151968	0.497679709
198.0	Secondary malignant neoplasm	117115	1120	115995	0.028210201	0.032036707	0.880558709	0.965484902	1.09467853	1.028611877	0.378556716
218.1	Uterine leiomyoma	125743	3702	122041	0.109343022	0.017661603	6.191002275	1.077416432	1.154655589	1.115544941	5.97828465544281e-10
250.0	Diabetes mellitus	117310	134	117176	0.083942565	0.091698523	0.915418945	0.904554011	1.2958968	1.087566428	0.359971736
270.32	Paraproteinemia	127612	304	127308	-0.055186228	0.063294174	-0.871900592	0.834226574	1.06915154	0.946308902	0.383262611
277.4	Disorders of bilirubin excretion	127079	261	126818	-0.06793703	0.068493194	-0.99188001	0.815124211	1.066172816	0.934319306	0.321256062
296.1	Bipolar	116468	470	115998	0.021044722	0.049663324	0.423747757	0.925312168	1.124191381	1.021267724	0.671749782
335.0	Multiple sclerosis	121326	522	120804	-0.150956994	0.050633518	-2.981364928	0.777632598	0.948365925	0.859884678	0.002869666
368.3	Anisometropia	125802	157	125645	0.087476089	0.082802379	1.056444151	0.924301653	1.278827442	1.091416167	0.290765344
379.2	Disorders of vitreous body	125060	946	124114	-0.00619256	0.035273665	-0.175557605	0.926835242	1.064275852	0.993826574	0.860641512
384.0	Other disorders of tympanic membrane	126501	145	126356	0.027817082	0.08867883	0.313683459	0.860517114	1.218276582	1.02820759	0.753761465
394.1	Mitral valve stenosis and aortic valve stenosis	122372	679	121693	0.001869377	0.041693812	0.044835831	0.922439838	1.08622497	1.001871125	0.964238165
41.1	Staphylococcus infections	120960	550	120410	0.034838726	0.045562644	0.764633537	0.94597044	1.13096402	1.035452703	0.444489793
426.24	Atrioventricular block, complete	112817	526	112291	0.125700199	0.045238689	2.77859952	1.036637719	1.237796849	1.13394216	0.005459379
427.5	Arrhythmia (cardiac) NOS	112965	674	112291	0.044396247	0.041150255	1.078881451	0.963536446	1.132211277	1.045396508	0.280640579
433.11	Occlusion of cerebral arteries, with cerebral infarction	121886	86	121800	0.095939106	0.111950965	0.856974357	0.878025638	1.362002214	1.100692036	0.391459057
442.1	Aortic aneurysm	123234	505	122729	-0.056113204	0.049303691	-1.138113657	0.857349726	1.040144281	0.945432103	0.255073026
458.0	Hypotension	114468	917	113551	-0.012151339	0.036053051	-0.337040517	0.919905793	1.059550665	0.98792219	0.736086357
474.1	Acute tonsillitis	119969	207	119762	0.136721989	0.071164032	1.921223182	0.994391655	1.314450828	1.146509362	0.054703577
496.0	Chronic airway obstruction	125861	5240	120621	-0.101945992	0.015930481	-6.399429689	0.87521338	0.931612732	0.903078323	1.55958376897799e-10
514.0	Abnormal findings examination of lungs	127932	1706	126226	-0.081216366	0.027158716	-2.990434639	0.873881595	0.972054147	0.921994181	0.002785807
523.0	Gingival and periodontal diseases	123915	239	123676	-0.025084886	0.070672052	-0.35494775	0.846864237	1.117201783	0.975227126	0.722628735
527.2	Sialoadenitis	125378	178	125200	0.16023303	0.075611497	2.119162237	1.008843909	1.357022996	1.173784366	0.034076758
530.12	Ulcer of esophagus	108341	2140	106201	-0.068714389	0.024240203	-2.834728276	0.890025521	0.978745025	0.933593287	0.004586468
535.2	Atrophic gastritis	109571	242	109329	0.106526963	0.066323028	1.606183631	0.974408888	1.263784756	1.11240792	0.108233569
550.5	Ventral hernia	106771	1575	105196	-0.021864353	0.027598175	-0.792239066	0.926500804	1.032357227	0.97837294	0.428221294
573.0	Other disorders of liver	122744	1247	121497	-0.011706794	0.030889975	-0.378983601	0.929834986	1.04953579	0.988361464	0.704700042
575.9	Nonspecific abnormal findings on radiological and other examination of biliary tract	119536	220	119316	0.012117577	0.072576333	0.166963204	0.875504568	1.163652714	1.012191292	0.867399002
589.0	Abnormal results of function study of kidney	116384	108	116276	0.015938842	0.103627242	0.153809383	0.824704281	1.2380418	1.016066543	0.877760035
596.1	Bladder neck obstruction	121937	877	121060	0.000182524	0.036850792	0.004953056	0.929932468	1.07445498	1.000182541	0.996048049
601.11	Acute prostatitis	124144	119	124025	-0.044412767	0.100421183	-0.442264925	0.782137922	1.159417834	0.95655904	0.658297509
610.3	Fibrosclerosis of breast	125441	100	125341	0.051167581	0.106229764	0.481668969	0.848793903	1.28740088	1.052499258	0.630041123
619.4	Noninflammatory disorders of vagina	125041	634	124407	0.008369219	0.043308286	0.193247526	0.925324598	1.096545252	1.008404339	0.84676512
626.14	Irregular menstrual bleeding	119018	1184	117834	0.097203149	0.031118116	3.123683582	1.036297591	1.170750303	1.102084239	0.001786024
651.0	Multiple gestation	127949	86	127863	-0.049883437	0.125168587	-0.398530003	0.737494837	1.204680094	0.951340309	0.690239546
701.0	Other hypertrophic and atrophic conditions of skin	126351	769	125582	0.010633288	0.038802603	0.274035416	0.935930489	1.089690661	1.010690022	0.784057405
709.7	Unspecified diffuse connective tissue disease	122785	90	122695	-0.262639235	0.126666046	-2.073477798	0.595510602	0.978229096	0.769019283	0.038127835
715.1	Sacroiliitis NEC	124770	57	124713	0.055628502	0.139524338	0.398701063	0.795467511	1.374853137	1.057204861	0.690113484
722.9	Other and unspecified disc disorder	121967	318	121649	0.13453388	0.057319169	2.347101029	1.020615946	1.277781009	1.144003418	0.018920124
735.21	Hammer toe (acquired)	122410	884	121526	-0.059382121	0.037428101	-1.586565156	0.875025408	1.013307862	0.94234661	0.112611164
740.12	Osteoarthrosis, localized, secondary	105847	703	105144	0.040464818	0.040254377	1.00522779	0.961465991	1.125812364	1.041294675	0.314787176
743.9	Osteopenia or other disorder of bone and cartilage	127353	106	127247	0.131849553	0.098866573	1.333611034	0.934667616	1.377354596	1.140936656	0.182331365
750.22	Congenital anomaly of gallbladder, bile ducts, liver, pancreas	126923	72	126851	-0.056379577	0.130245471	-0.432871686	0.725673901	1.209194053	0.945180299	0.665107991
755.1	Congenital deformities of feet	127352	98	127254	-0.121529211	0.11467755	-1.05974719	0.702667303	1.101423074	0.885565184	0.289259628
764.0	Sciatica	125660	1020	124640	0.023293651	0.033612601	0.693003503	0.957729929	1.092614411	1.023567066	0.488307353
782.6	Pallor and flushing	126275	130	126145	0.09323815	0.091237253	1.021930706	0.91389241	1.306941488	1.097723127	0.306813698
840.3	Joint/ligament sprain	127591	247	127344	0.038297399	0.067675666	0.565896151	0.907796994	1.183615483	1.039040197	0.571464378
870.5	Open wound of lip and mouth	124373	237	124136	-0.109980253	0.073277906	-1.500865123	0.77397581	1.031503295	0.895851826	0.133390451
930.0	Allergic reaction to food	122505	68	122437	0.133740963	0.123927743	1.079185015	0.888682819	1.44499525	1.143096677	0.280505258
961.0	Poisoning by other anti-infectives	111296	255	111041	0.058279528	0.066161351	0.880869678	0.928731479	1.203770068	1.060011257	0.378388361
1010.0	Other tests	127949	26613	101336	0.015515259	0.007477854	2.074827918	1.000843215	1.030615153	1.015636246	0.038002486
145.2	Cancer of tongue	127075	162	126913	-0.025345008	0.085495995	-0.296446726	0.821510098	1.148630168	0.974973481	0.766888946
159.2	Malignant neoplasm of small intestine, including duodenum	118846	97	118749	-0.054312999	0.11180296	-0.48579214	0.755838567	1.171567536	0.947135608	0.627114548
189.4	Malignant neoplasm of other urinary organs	125739	87	125652	0.077924561	0.112143665	0.694863691	0.862109555	1.338244413	1.081041103	0.487140729
225.1	Benign neoplasm of brain, cranial nerves, meninges	127445	442	127003	-0.052517815	0.052524651	-0.99986985	0.854770116	1.050192156	0.948837417	0.317373497
244.1	Secondary hypothyroidism	119495	684	118811	0.043883343	0.040684075	1.078636872	0.96385796	1.130530446	1.044860458	0.280749637
250.22	Type 2 diabetes with renal manifestations	117337	161	117176	0.577488392	0.068516557	8.428450213	1.554003847	2.033235288	1.781558231	3.50273140561612e-17
253.2	Pituitary hypofunction	125698	129	125569	-0.011684534	0.095408476	-0.122468511	0.816160489	1.186334358	0.988383465	0.902527983
276.13	Hyperpotassemia	121349	1021	120328	0.016974553	0.033828667	0.501780134	0.951323029	1.08622506	1.017119439	0.615822189
283.1	Autoimmune hemolytic anemias	116083	67	116016	-0.172161927	0.141269887	-1.218673917	0.632360316	1.099970579	0.841842845	0.222967982
289.4	Lymphadenitis	125172	1496	123676	0.024676791	0.027790492	0.887958043	0.970262345	1.081935397	1.024983783	0.374563321
292.3	Memory loss	123471	508	122963	-0.051264387	0.049011124	-1.045974514	0.861976625	1.044576704	0.950027463	0.295572799
300.13	Phobia	116520	522	115998	0.070777945	0.045999135	1.538679915	0.979617885	1.173211091	1.073342859	0.123882458
332.0	Parkinson's disease	121795	991	120804	-0.034305041	0.035086174	-0.977736721	0.901515304	1.034439448	0.966276706	0.328204555
342.0	Hemiplegia	121892	1088	120804	-0.036983748	0.033368624	-1.108339029	0.90217976	1.028254926	0.963691797	0.267715426
350.1	Abnormal involuntary movements	125319	649	124670	-0.003724919	0.042570627	-0.08749974	0.915670585	1.081966238	0.99628201	0.930274292
362.8	Retinal hemorrhage/ischemia	126963	53	126910	0.178926248	0.137598657	1.300348794	0.903447478	1.550174688	1.195932538	0.193481452
366.2	Senile cataract	120528	8015	112513	0.044373614	0.012622099	3.515549382	1.019762044	1.07148915	1.045372848	0.000438845
370.0	Keratitis	124123	58	124065	-0.262218842	0.156161041	-1.679156591	0.560492134	1.033342574	0.769342641	0.093121529
375.2	Epiphora	124584	470	124114	-0.017261255	0.050150732	-0.344187495	0.88967677	1.082958517	0.982886867	0.730705286
380.4	Impacted cerumen	127429	185	127244	-0.011168664	0.079635643	-0.140247044	0.843189966	1.152156586	0.988893474	0.888464803
395.4	Nonrheumatic pulmonary valve disorders	121910	217	121693	0.054205074	0.071972414	0.753136806	0.914361629	1.212429343	1.055701077	0.451367709
411.9	Other acute and subacute forms of ischemic heart disease	113073	975	112098	0.087580972	0.033793973	2.591615102	1.020974825	1.165598124	1.091530644	0.009552658
420.3	Endocarditis	126343	387	125956	-0.054054989	0.056103952	-0.963479163	0.847401199	1.055847503	0.947380009	0.335307116
426.91	Cardiac pacemaker in situ	114184	1893	112291	0.085788899	0.024487101	3.503432271	1.038218606	1.142818703	1.089576293	0.000459303
433.8	Late effects of cerebrovascular disease	122163	363	121800	-0.110506125	0.059249703	-1.865091622	0.79587101	1.003937291	0.895380846	0.062168563
443.9	Peripheral vascular disease, unspecified	124417	1688	122729	0.040640869	0.026224615	1.549722225	0.9889703	1.096047501	1.041478011	0.121208201
451.0	Phlebitis and thrombophlebitis	117449	205	117244	-0.014383233	0.075739804	-0.189903218	0.847169234	1.140034939	0.985719712	0.849384971
465.0	Acute upper respiratory infections of multiple or unspecified sites	127369	657	126712	0.075890211	0.040865894	1.857054971	0.994900805	1.167761255	1.078844122	0.063303334
480.1	Bacterial pneumonia	120215	357	119858	-0.083912236	0.059201858	-1.417391945	0.81738598	1.030888242	0.919511953	0.156368366
500.1	Extrinsic allergic alveolitis	118988	50	118938	-0.213836527	0.166259165	-1.286163841	0.575594709	1.104032744	0.807480376	0.198385887
512.1	Wheezing	122661	158	122503	0.140361216	0.081054979	1.731679141	0.978040361	1.343994369	1.150689372	0.083330706
519.9	Symptoms involving respiratory system and other chest symptoms	122186	147	122039	-0.073413331	0.091816679	-0.799564218	0.772879215	1.107685844	0.929216677	0.423963326
530.9	Heartburn	107225	1024	106201	0.057365449	0.033047687	1.73583855	0.992016875	1.129237326	1.059042766	0.082592386
557.1	Celiac disease	98790	919	97871	-0.090131389	0.037145701	-2.426428578	0.849031608	0.982124321	0.913811112	0.015248251
568.0	Other disorders of peritoneum	116657	162	116495	0.067276706	0.082495813	0.815516613	0.90654485	1.252765129	1.0695914	0.414776659
574.1	Cholelithiasis	123638	4322	119316	0.120423341	0.015996119	7.528285007	1.093018889	1.163752025	1.127974268	5.14110801718406e-14
579.0	Other symptoms involving abdomen and pelvis	116958	519	116439	-0.105420913	0.049672817	-2.122305928	0.815410202	0.990701955	0.899945644	0.033812056
586.0	Other disorders of the kidney and ureters	116934	658	116276	0.078563434	0.041110806	1.911016646	0.997102061	1.171471181	1.081731972	0.056002442
599.1	Urinary obstruction	117268	96	117172	-0.186380936	0.118174402	-1.577168432	0.65445771	1.039903608	0.829957374	0.114756775
612.2	Hypertrophy of breast (Gynecomastia)	125650	309	125341	0.010623716	0.061376855	0.173089934	0.89425829	1.137518951	1.010680348	0.862580737
615.0	Endometriosis	125966	1423	124543	0.126557428	0.027915764	4.533547022	1.074008917	1.198217352	1.134914625	5.80013466116379e-06
627.3	Postmenopausal atrophic vaginitis	118401	567	117834	0.048022008	0.044601902	1.0766807	0.960227454	1.143699105	1.049193745	0.281622938
689.0	Disorder of skin and subcutaneous tissue NOS	127949	3321	124628	0.043029283	0.018662993	2.30559389	1.006294172	1.082678153	1.043968465	0.021133335
70.2	Viral hepatitis B	124907	75	124832	0.071522118	0.120762421	0.592254757	0.841366966	1.350993904	1.074141909	0.553680007
720.0	Spinal stenosis	122695	1046	121649	0.064658095	0.032637721	1.981084856	1.00012709	1.136632011	1.06679422	0.047581758
726.3	Bursitis	117011	443	116568	0.089160119	0.049596708	1.797702366	0.990715983	1.203355849	1.093255694	0.072224186
736.5	Acquired deformities of knee	121736	210	121526	0.170909932	0.069368184	2.46380864	1.032840804	1.355685526	1.186383889	0.013746948
741.5	Hemarthrosis	125093	70	125023	-0.139863281	0.13601254	-1.028311661	0.660389852	1.125317476	0.869477102	0.303803247
749.0	Congenital anomalies of face and neck	127903	87	127816	0.150779745	0.108705367	1.387049686	0.933528706	1.429842171	1.162740531	0.165426613
790.6	Other abnormal blood chemistry	127732	342	127390	-0.057606682	0.059752622	-0.964086257	0.838199649	1.059425315	0.944021175	0.335002682
79.9	Viremia, NOS	125641	809	124832	0.016456784	0.037849772	0.43479216	0.943187269	1.094045702	1.016592943	0.663713296
857.0	Mechanical complication of unspecified genitourinary device, implant, and graft	117157	870	116287	0.037121457	0.036281796	1.023142754	0.965935404	1.113567424	1.037819064	0.306240355
946.0	Anaphylactic shock NOS	122543	106	122437	-0.051735016	0.107051176	-0.483273687	0.765433899	1.16453376	0.949580457	0.628901421
1010.1		127949	5913	122036	0.045778861	0.014162086	3.232494193	1.018089348	1.076207176	1.046842887	0.001227146
145.3	Cancer of major salivary glands	126968	55	126913	0.221323994	0.132463238	1.670833339	0.953018521	1.602717784	1.247727621	0.094754601
159.3	Malignant neoplasm of gallbladder and extrahepatic bile ducts	118911	162	118749	0.086031052	0.081667574	1.053429747	0.925204149	1.274380571	1.089840169	0.292144076
190.0	Cancer of eye	127085	82	127003	-0.06553375	0.122382492	-0.535483053	0.731279879	1.181471515	0.936567437	0.592315873
200.0	Myeloproliferative disease	125922	437	125485	0.017296516	0.051276765	0.337316829	0.91890157	1.123483782	1.017446967	0.735878075
210.0	Benign neoplasm of lip, oral cavity, and pharynx	127341	428	126913	-0.042614818	0.053142779	-0.801892914	0.86222219	1.061930019	0.958280431	0.422614905
244.2	Acquired hypothyroidism	118900	89	118811	-0.063886034	0.117717204	-0.542707712	0.739340283	1.17288046	0.938111906	0.587331064
250.23	Type 2 diabetes with ophthalmic manifestations	118030	854	117176	0.552028861	0.030234048	18.25851668	1.636158665	1.842067832	1.736773117	1.77035610594219e-74
272.13	Mixed hyperlipidemia	108098	102	107996	0.459514347	0.088926343	5.167359081	1.324313117	1.877332317	1.583304862	2.3742485094255e-07
276.14	Hypopotassemia	122262	1934	120328	-0.048353415	0.025319768	-1.90971005	0.906373315	1.000952355	0.952796995	0.056170556
286.7	Other and unspecified coagulation defects	126381	180	126201	-0.054074801	0.082139734	-0.658326955	0.8037142	1.109036917	0.94736124	0.510328061
289.5	Diseases of spleen	124030	354	123676	-0.059924266	0.058818195	-1.018804909	0.837843418	1.055103726	0.94183586	0.308295595
292.4	Altered mental status	124920	1957	122963	-0.036619407	0.025067792	-1.46081502	0.917542681	1.012284117	0.964042973	0.144066213
300.3	Obsessive-compulsive disorders	116076	78	115998	-0.039330531	0.1247004	-0.315400202	0.747023916	1.217972622	0.961432873	0.752457814
343.0	Infantile cerebral palsy	120869	65	120804	-0.214889027	0.144855358	-1.483473099	0.601610668	1.061319121	0.80663095	0.137948759
350.2	Abnormality of gait	127180	2510	124670	-0.002163338	0.021857661	-0.098973902	0.955767362	1.041272005	0.997839	0.921158992
360.2	Progressive myopia	120121	102	120019	0.003035183	0.106505913	0.028497792	0.809207371	1.228576474	1.003039794	0.977265129
370.1	Corneal ulcer	124135	70	124065	0.049782738	0.126411727	0.393814241	0.813327781	1.335230322	1.05104272	0.69371819
38.1	Gram negative septicemia	120579	169	120410	0.200938072	0.076625579	2.622336753	1.048650796	1.416194597	1.222549059	0.008732909
386.3	Labyrinthitis	124415	392	124023	0.102221551	0.0522998	1.954530417	0.998197127	1.22535305	1.107628841	0.050638521
395.6	Heart valve replaced	122673	980	121693	0.048480665	0.034116698	1.421024555	0.981206309	1.121614141	1.049675077	0.155309621
41.2	Streptococcus infection	121447	1037	120410	0.016958258	0.0334878	0.506401069	0.951944426	1.085482287	1.017102865	0.612575124
444.0	Arterial embolism and thrombosis	122935	206	122729	-0.125282303	0.078975032	-1.586353299	0.753529753	1.0269222	0.882247806	0.112659188
451.2	Phlebitis and thrombophlebitis of lower extremities	117730	486	117244	-0.006475282	0.049124822	-0.131812842	0.901224228	1.09262194	0.993545637	0.895132329
465.2	Acute pharyngitis	127171	459	126712	-0.090289718	0.05229283	-1.726617547	0.823526568	1.01088893	0.913666441	0.084236372
480.11	Pneumococcal pneumonia	124586	4728	119858	-0.077608642	0.016552634	-4.688597669	0.895672306	0.955717755	0.92532649	2.75083617138391e-06
500.2	Pneumoconiosis	119133	195	118938	-0.131431402	0.081919945	-1.604388313	0.744610756	1.026540599	0.876839422	0.108628485
512.2	Painful respiration	122623	120	122503	0.023682883	0.097869668	0.24198389	0.840831571	1.234093007	1.02396555	0.808792646
528.5	Diseases of lips	125544	344	125200	-0.166749495	0.062198589	-2.680920876	0.747883148	0.954364759	0.846411615	0.007341987
558.0	Noninfectious gastroenteritis	103942	6071	97871	0.009037887	0.014234937	0.634908787	0.981218614	1.037531286	1.009078852	0.525487906
568.1	Peritoneal adhesions (postoperative) (postinfection)	118754	2259	116495	0.035383419	0.022601633	1.565524887	0.990860358	1.082655676	1.036016861	0.117459887
574.11	Cholelithiasis with acute cholecystitis	120272	956	119316	0.114715581	0.033455886	3.428860945	1.049726313	1.196835944	1.121554401	0.00060612
579.2	Splenomegaly	116749	310	116439	0.052275425	0.060173476	0.868745305	0.934732952	1.183410128	1.053665908	0.384986455
593.0	Hematuria	120794	6151	114643	0.030677951	0.014050897	2.183344627	1.003053876	1.059851311	1.031153369	0.02901044
599.2	Retention of urine	122265	5093	117172	-0.033595505	0.015891849	-2.114008543	0.937205702	0.997446698	0.966962557	0.034514538
604.0	Disorders of penis	118651	439	118212	0.083539181	0.050245144	1.662631935	0.984048112	1.198285704	1.087127809	0.096386134
617.0	Disorders secondary to childbirth, surgery, trauma	123277	592	122685	-0.009129368	0.045201914	-0.201968604	0.905821373	1.081429843	0.990912179	0.839941268
624.1	Dystrophy of female genital tract	124600	152	124448	0.041755309	0.086178463	0.484521398	0.876620981	1.229012891	1.042639323	0.628015882
627.4	Premenopausal menorrhagia	117946	112	117834	0.023139794	0.102311111	0.226170882	0.832120933	1.242823969	1.023409596	0.821068517
695.9	Unspecified erythematous condition	123077	324	122753	-0.030967601	0.060720431	-0.510002985	0.85910738	1.08998469	0.969506983	0.61004937
702.1	Actinic keratosis	126438	1492	124946	0.011047684	0.028032422	0.394103811	0.956676125	1.067796544	1.011108935	0.693504397
707.0	Chronic ulcer of skin	126016	101	125915	0.107848339	0.102762918	1.04948692	0.905450865	1.354788464	1.1138788	0.293954072
711.1	Pyogenic arthritis	124380	75	124305	-0.06387349	0.127422285	-0.50127409	0.725056529	1.19483661	0.938123674	0.616178238
720.1	Spinal stenosis of lumbar region	123417	1768	121649	0.038139119	0.025487812	1.496366937	0.98791747	1.091726597	1.03887575	0.134558061
726.4	Calcaneal spur; Exostosis NOS	116916	348	116568	0.10746592	0.055349422	1.941590635	0.997247073	1.238916412	1.113452914	0.052186677
732.0	Osteochondropathies	119743	94	119649	0.048336666	0.109287229	0.442290157	0.841684652	1.29194984	1.049523935	0.658279253
756.3	Congenital anomalies of muscle, tendon, fascia, and connective tissue	127502	248	127254	0.156710625	0.064168665	2.44216745	1.029086365	1.323472407	1.169657096	0.014599373
8.0	Intestinal infection	126128	182	125946	0.01132882	0.079657887	0.142218433	0.862296716	1.178370697	1.011393234	0.886907472
858.0	Complication of internal orthopedic device	118878	2591	116287	0.015012194	0.021347574	0.703227182	0.973300864	1.05825418	1.015125443	0.481914182
947.0	Urticaria	122668	231	122437	0.033051575	0.070167709	0.471036833	0.898349001	1.182801987	1.033603846	0.637614433
990.0	Effects radiation NOS	125003	3180	121823	0.021385815	0.0192683	1.109896291	0.983571939	1.060740453	1.02161613	0.267043719
1010.2		127949	4013	123936	-0.011833577	0.017463903	-0.677602069	0.954840016	1.022497026	0.988236164	0.498024034
112.0	Candidiasis	127592	1705	125887	-0.133887729	0.027735492	-4.827306808	0.828098164	0.923209775	0.874688262	1.38391832222391e-06
159.4	Malignant neoplasm of retroperitoneum and peritoneum	118853	104	118749	0.135071985	0.099224198	1.361280693	0.936633496	1.382240445	1.144619177	0.173425002
180.1	Cervical cancer	122141	94	122047	-0.035205414	0.11442893	-0.307661827	0.765609549	1.199065073	0.965407088	0.758339669
191.0	Manlignant and unknown neoplasms of brain and nervous system	127117	114	127003	0.073047879	0.09808785	0.744718936	0.883021172	1.297176205	1.075782043	0.456441649
200.1	Polycythemia vera	125498	179	125319	-0.178641164	0.086073329	-2.075453179	0.704240549	0.986801949	0.836405978	0.037944554
211.0	Benign neoplasm of other parts of digestive system	123534	3756	119778	0.043380823	0.017607687	2.46374347	1.008750625	1.080838793	1.044335526	0.013749448
226.0	Benign neoplasm of thyroid glands	127761	112	127649	0.075439718	0.098940563	0.762475124	0.883167895	1.301783555	1.07835822	0.445776485
244.4	Hypothyroidism NOS	126353	7542	118811	0.074978499	0.012626819	5.938035407	1.051437343	1.104790245	1.077860976	2.88457754330419e-09
250.24	Type 2 diabetes with neurological manifestations	117521	345	117176	0.565314551	0.047120053	11.99732408	1.603009359	1.92834311	1.760001306	3.66969938821414e-33
253.7	Other disorders of neurohypophysis	125707	138	125569	-0.241607218	0.100819585	-2.396431381	0.641638757	0.952527075	0.785364594	0.016555593
289.8	Polycythemia vera, secondary	123639	205	123434	-0.058551616	0.077175599	-0.758680423	0.808440283	1.094059805	0.943129558	0.448043751
324.0	Other CNS infection and poliomyelitis	127576	164	127412	-0.123228571	0.088368361	-1.394487454	0.740696807	1.047283412	0.884061569	0.163170455
333.1	Essential tremor	121070	266	120804	0.068586292	0.064454224	1.064108568	0.94175125	1.212498113	1.07099304	0.28727952
344.0	Other paralytic syndromes	121140	336	120804	-0.084475605	0.060918054	-1.386708854	0.814106484	1.033680886	0.918994074	0.16553056
350.3	Lack of coordination	124922	252	124670	0.044938573	0.066797798	0.672755305	0.915436336	1.189478832	1.045963608	0.501102977
363.0	Chorioretinal inflammations, scars, and other disorders of choroid	120087	68	120019	-0.020947366	0.131843981	-0.158879957	0.749225639	1.256264409	0.979270506	0.873763452
367.0	Disorders of refraction and accommodation; blindness and low vision	124888	115	124773	0.081680914	0.097253681	0.83987478	0.891972577	1.306066556	1.085109511	0.4009786
377.0	Disorders of optic nerve and visual pathways	124206	92	124114	-0.071763273	0.115654018	-0.620499612	0.736786319	1.159415855	0.930751203	0.534928909
381.1	Otitis media	126773	417	126356	0.106584179	0.050600194	2.106398633	1.006020723	1.226765205	1.112471569	0.03516974
386.9	Dizziness and giddiness (Light-headedness and vertigo)	127012	2989	124023	0.037911111	0.019683263	1.926058209	0.999136538	1.079280497	1.038638905	0.054097106
396.0	Abnormal heart sounds	122659	966	121693	0.049400191	0.034186588	1.445016717	0.981924519	1.122741607	1.050640723	0.14845319
425.1	Primary/intrinsic cardiomyopathies	126648	692	125956	0.093930481	0.039580443	2.373153836	1.015661862	1.186140186	1.098483378	0.017636917
427.1	Paroxysmal tachycardia, unspecified	112343	52	112291	-0.322738283	0.169144927	-1.908057717	0.513659675	0.996252091	0.724163355	0.056383757
429.2	Abnormal function study of cardiovascular system	124314	345	123969	-0.034593046	0.059058744	-0.585739615	0.858870968	1.082609238	0.965998453	0.558050508
444.1	Arterial embolism and thrombosis of lower extremity artery	123033	304	122729	0.088705103	0.06001543	1.47803828	0.969703831	1.226943838	1.092758357	0.139397533
452.0	Other venous embolism and thrombosis	117564	320	117244	-0.087243081	0.062399567	-1.398135994	0.809404953	1.033698096	0.916454296	0.162072233
465.4	Acute laryngitis and tracheitis	126796	84	126712	0.008429653	0.117247073	0.071896488	0.795672565	1.260006848	1.008465282	0.942684285
480.12	Pseudomonal pneumonia	119917	59	119858	-0.356027205	0.160206324	-2.222304311	0.506516443	0.948607402	0.700453564	0.026262747
501.0	Pneumonitis due to inhalation of food or vomitus	119724	786	118938	-0.197290799	0.041826774	-4.716854341	0.75573686	0.890390062	0.820951866	2.39519039666933e-06
512.7	Shortness of breath	126498	3995	122503	0.071770933	0.016896252	4.247742818	1.03926463	1.110430607	1.074409204	2.15935072515983e-05
526.1	Cysts of the jaws	123749	73	123676	-0.061248382	0.129324906	-0.473600827	0.723992264	1.201991132	0.940589585	0.635784585
53.1	Herpes zoster with nervous system complications	124916	84	124832	0.268771496	0.104646883	2.568366003	1.058899842	1.596529095	1.308356142	0.010217921
54.0	Herpes simplex	124965	133	124832	0.145573466	0.087992975	1.654376001	0.969166359	1.368522585	1.15670271	0.098051139
559.0	Ileostomy status	98503	632	97871	-0.124222688	0.045247623	-2.745397012	0.807433865	0.96413121	0.883183145	0.006043773
569.0	Other disorders of intestine	118581	2086	116495	-0.056601082	0.024390817	-2.320589806	0.900590572	0.990948014	0.94497096	0.020308993
574.12	Cholelithiasis with other cholecystitis	122022	2706	119316	0.148558171	0.019807741	7.50000589	1.11575052	1.20583819	1.160160284	6.38149661211732e-14
579.8	Nonspecific abnormal findings in stool contents	117811	1372	116439	0.047674337	0.028746964	1.658412954	0.990937318	1.10914123	1.048829035	0.097234144
586.11	Small kidney	116408	132	116276	-0.041182461	0.09602036	-0.428893009	0.791369231	1.153045439	0.959654014	0.668001088
599.3	Dysuria	117753	581	117172	0.016475816	0.044650448	0.368995527	0.930473952	1.108461979	1.01661229	0.712131058
624.2	Atrophy of female genital tract	124689	241	124448	0.050494798	0.068129463	0.741159484	0.917726206	1.198718158	1.051791392	0.458596746
644.0	Anemia during pregnancy	127949	252	127697	-0.13638038	0.075937328	-1.795959684	0.749493709	1.009363954	0.872510684	0.072500929
681.0	Superficial cellulitis and abscess	125921	269	125652	0.014608608	0.065461085	0.223164766	0.890534241	1.151061465	1.014715835	0.823407273
690.1	Seborrheic dermatitis	124477	1724	122753	0.008579926	0.026072584	0.329078455	0.958035428	1.061131459	1.008616839	0.742096388
702.2	Seborrheic keratosis	126621	1675	124946	0.010577672	0.026420932	0.400351954	0.959286135	1.0639693	1.010633813	0.688897306
707.1	Decubitus ulcer	127193	1278	125915	-0.007269911	0.030524751	-0.238164473	0.934667872	1.053474666	0.992756451	0.811753531
727.0	Other disorders of synovium, tendon, and bursa	117019	451	116568	0.064040811	0.049641591	1.290063619	0.965998118	1.173526985	1.066135908	0.19702857
732.1	Juvenile osteochondrosis	119736	87	119649	-0.34267487	0.131818111	-2.599603856	0.544258852	0.912179706	0.709868974	0.009333143
752.1	Neural tube defects	127753	146	127607	0.091605189	0.085768994	1.068045509	0.922449693	1.291207349	1.09593205	0.285499984
756.5	Congenital osteodystrophies	127544	290	127254	0.120321408	0.060252633	1.996948544	1.000247954	1.266767418	1.127859296	0.045830773
80.0	Postoperative infection	127737	2005	125732	0.024032014	0.024037061	0.999790009	0.976895468	1.073419984	1.02432311	0.317412142
859.0	Complication due to other implant and internal device	117335	1048	116287	-0.083284118	0.034677756	-2.401658217	0.859104838	0.984210691	0.920089696	0.016320949
949.0	Allergies, other	125910	3473	122437	0.071426554	0.018104485	3.945240829	1.036417278	1.11264887	1.074039263	7.9719815474501e-05
994.1	Systemic inflammatory response syndrome (SIRS)	124743	159	124584	-0.116914165	0.089650493	-1.304110673	0.743489983	1.056529605	0.889661554	0.19219585
1010.3		127949	6188	121761	0.033842732	0.013946684	2.426579103	1.006438107	1.062992768	1.034421912	0.015241927
180.3	Cervical intraepithelial neoplasia [CIN] [Cervical dysplasia]	122718	671	122047	0.031645109	0.042077397	0.752069067	0.949459558	1.119732521	1.032151139	0.452009525
201.0	Hodgkin's disease	125599	114	125485	-0.087409482	0.10462122	-0.835485208	0.742414841	1.118771247	0.91630181	0.403444572
212.0	Benign neoplasm of respiratory and intrathoracic organs	127949	141	127808	-0.204535141	0.098089218	-2.08519493	0.669516439	0.983364249	0.815026101	0.03705161
250.25	Diabetes type 2 with peripheral circulatory disorders	117397	221	117176	0.518088199	0.060591779	8.550470217	1.488146021	1.887345921	1.67881502	1.22588063435846e-17
272.9	Unspecified disorder of lipoid metabolism	108251	255	107996	0.134987059	0.064539776	2.091532821	1.006272364	1.296011685	1.144521973	0.036480328
276.41	Acidosis	121412	1084	120328	-0.039605111	0.033552039	-1.180408466	0.899496002	1.025933345	0.961168919	0.237837796
279.1	Immunity deficiency	127718	52	127666	-0.202213745	0.161949568	-1.248621698	0.587583702	1.10822075	0.816920297	0.211803472
284.0	Aplastic anemia	116349	333	116016	-0.045266581	0.06042798	-0.749099689	0.847454349	1.073966251	0.955742665	0.453797123
286.81	Primary hypercoagulable state	126305	104	126201	0.06301643	0.103167901	0.610814304	0.864810864	1.296003382	1.065044338	0.541322523
292.6	Hallucinations	123233	270	122963	-0.121731838	0.069070227	-1.762435746	0.771523721	1.011415262	0.885385764	0.077995704
300.8	Acute reaction to stress	116048	50	115998	-0.188560952	0.164515846	-1.146156779	0.592296416	1.128457538	0.828150025	0.251730288
333.2	Myoclonus	120875	71	120804	-0.203288656	0.138503618	-1.467749789	0.616589623	1.060962546	0.816042652	0.142172201
345.0	Epilepsy, recurrent seizures, convulsions	122391	1587	120804	-0.108896458	0.028444851	-3.828336434	0.847858197	0.947868649	0.896823271	0.000129012
361.0	Retinal detachments and defects	120861	842	120019	0.006461352	0.037230804	0.173548536	0.93499217	1.081911007	1.006482271	0.86222028
363.3	Chorioretinal scars	120087	68	120019	0.23059332	0.118579652	1.944628064	0.990126533	1.576715791	1.259346984	0.051819759
367.1	Myopia	125665	892	124773	0.023306645	0.035897873	0.649248618	0.953383743	1.097444066	1.023580367	0.516177691
381.11	Suppurative and unspecified otitis media	126698	342	126356	0.073148103	0.05667473	1.290665219	0.961114014	1.200236634	1.075889867	0.19681979
414.0	Other forms of chronic heart disease	114352	2254	112098	0.107772819	0.022367797	4.818213324	1.065763363	1.163435719	1.113794683	1.44849456907262e-06
425.11	Hypertrophic obstructive cardiomyopathy	126029	73	125956	0.084335192	0.121960264	0.691497289	0.849909879	1.371178377	1.087993519	0.489253084
427.11	Paroxysmal supraventricular tachycardia	113566	1275	112291	-0.021565154	0.030761898	-0.701034553	0.920953942	1.038989905	0.978665712	0.483281452
440.2	Atherosclerosis of the extremities	123197	468	122729	0.046329121	0.049311193	0.939525447	0.949781204	1.152327835	1.047419081	0.347461034
470.0	Septal Deviations/Turbinate Hypertrophy	121477	1715	119762	0.086438502	0.025389199	3.404538319	1.037022979	1.145546065	1.090284316	0.00066276
502.0	Postinflammatory pulmonary fibrosis	119776	838	118938	0.006993189	0.037523798	0.186366778	0.934953092	1.083109427	1.007017699	0.852157143
512.8	Cough	124387	1884	122503	0.028819582	0.024799202	1.162117302	0.980097865	1.080161388	1.029238885	0.24518782
520.2	Disturbances in tooth eruption	124435	759	123676	0.007620437	0.039314271	0.193833861	0.932165577	1.087486706	1.007649546	0.846305973
528.7	Sialolithiasis	125330	130	125200	-0.072186042	0.097188436	-0.742743118	0.765488701	1.120431613	0.930357794	0.457637219
531.1	Hemorrhage from gastrointestinal ulcer	124656	320	124336	0.061220453	0.058967506	1.038206589	0.945430335	1.191312898	1.06313326	0.299173886
540.0	Appendiceal conditions	127270	153	127117	-0.044333174	0.088949139	-0.498410382	0.80026113	1.134162438	0.956635178	0.61819482
560.1	Paralytic ileus	98302	431	97871	-0.096209342	0.054176744	-1.775842097	0.815604638	1.008599429	0.908273856	0.075758947
569.1	Toxic gastroenteritis and colitis	116720	225	116495	0.074868066	0.069720946	1.07382458	0.937589178	1.232321499	1.07774195	0.282901311
574.2	Calculus of bile duct	120712	1396	119316	0.037861666	0.028665916	1.32079038	0.981409772	1.098130517	1.038587551	0.186571268
599.4	Urinary incontinence	119688	2516	117172	0.022658201	0.021602242	1.048881946	0.980274267	1.066901124	1.022916848	0.294232456
604.3	Peyronie's disease	118531	319	118212	0.095916542	0.058535412	1.638607111	0.979821176	1.232560376	1.100667201	0.101295111
613.1	Inflammatory disease of breast	127539	268	127271	0.17557908	0.06131848	2.863395807	1.054493083	1.341096597	1.191936243	0.004191266
618.1	Prolapse of vaginal walls	125802	3117	122685	0.114548796	0.018972735	6.037547772	1.080230137	1.163635432	1.121367358	1.5647384676839902e-09
624.9	stress incontinence, female	126643	2195	124448	0.152230476	0.021966792	6.930027654	1.115058676	1.215334898	1.164428578	4.2075836208365296e-12
628.0	Ovarian cyst	119608	1774	117834	0.091187537	0.025362945	3.595305507	1.041969059	1.150894411	1.095474428	0.000324011
645.0	Late pregnancy and failed induction	127949	390	127559	-0.016064124	0.058441981	-0.274873031	0.875869027	1.101403432	0.984064215	0.783413787
681.1	Cellulitis and abscess of fingers/toes	125971	319	125652	0.006742002	0.060285707	0.111834169	0.892895551	1.130930607	1.00676478	0.910954894
707.2	Chronic ulcer of leg or foot	126801	886	125915	0.07594571	0.035351042	2.148330161	1.006036852	1.155577221	1.078903999	0.031687536
721.1	Spondylosis without myelopathy	123522	1873	121649	0.006923579	0.025104009	0.275795765	0.958287021	1.05738756	1.006947603	0.782704937
727.1	Synovitis and tenosynovitis	118173	1605	116568	0.098920856	0.026050123	3.797327772	1.048648516	1.161393954	1.103978923	0.000146264
737.1	Kyphosis (acquired)	121654	128	121526	-0.377515212	0.109575955	-3.445237707	0.550423447	0.845578813	0.685562773	0.000570557
742.1	Loose body in joint	125152	129	125023	0.209363279	0.087085573	2.404109802	1.035064882	1.456429699	1.232892801	0.016211903
752.11	Spina bifida	127690	83	127607	-0.219091012	0.129710405	-1.689078157	0.617990315	1.027384757	0.80324861	0.091204453
800.0	Fracture of lower limb	119483	175	119308	-0.061877077	0.083835141	-0.738080428	0.794577356	1.103745886	0.939998428	0.460465576
8.6	Viral Enteritis	126463	517	125946	-0.048903665	0.048460908	-1.009136363	0.864931493	1.045887937	0.952272863	0.312909241
967.0	Adverse effects of sedatives or other central nervous system depressants and anesthetics	112655	1614	111041	0.101182507	0.026032291	3.886807629	1.051043214	1.163969209	1.106478563	0.000101571
994.2	Sepsis	127903	3319	124584	0.013789234	0.018933012	0.728316979	0.976781561	1.052033617	1.013884744	0.466419571
117.0	Mycoses	125951	64	125887	-0.137916752	0.141965834	-0.971478477	0.653364048	1.139752156	0.871171212	0.331310066
165.0	Cancer within the respiratory system	126376	312	126064	-0.15981965	0.064915138	-2.461978128	0.749067001	0.966121064	0.852297487	0.013817309
182.0	Malignant neoplasm of uterus	122670	623	122047	0.226576976	0.039151167	5.787234279	1.160555266	1.353094932	1.254299157	7.155475024224051e-09
191.11	Cancer of brain	127255	252	127003	0.02822106	0.067240758	0.419701696	0.89951232	1.17081158	1.028623047	0.674703386
202.0	Cancer of other lymphoid, histiocytic tissue	126191	706	125485	0.016741618	0.040418679	0.414204968	0.93864712	1.099800624	1.016882544	0.678724004
213.0	Benign neoplasm of bone and articular cartilage	111659	109	111550	0.1812496	0.095542275	1.897061793	0.988782429	1.438255979	1.198714341	0.057819783
227.1	Benign neoplasm of adrenal gland	127653	134	127519	0.116722031	0.088649951	1.316662099	0.940427088	1.331340216	1.123807003	0.187951913
255.0	Disorders of adrenal glands	125713	144	125569	0.080306542	0.086924919	0.923860994	0.910017672	1.279575889	1.083619192	0.355558694
260.0	Protein-calorie malnutrition	124928	179	124749	-0.38959474	0.092792251	-4.19856975	0.562792526	0.809592461	0.677331314	2.68606120327356e-05
269.0	Proteinuria	127473	165	127308	-0.010205363	0.084268306	-0.121105594	0.836213613	1.163543193	0.989846535	0.903607399
274.1	Gout	127673	1874	125799	0.253986195	0.023136427	10.97776204	1.231711088	1.34864814	1.289154008	4.88885184765178e-28
276.42	Alkalosis	120512	184	120328	-0.027726619	0.080656336	-0.343762439	0.827646641	1.135428454	0.972654236	0.73102495
279.11	Deficiency of humoral immunity	127754	88	127666	-0.085977135	0.118966739	-0.722698929	0.721606855	1.150319192	0.917615212	0.469864874
290.0	Delirium dementia and amnestic and other cognitive disorders	123956	993	122963	-0.018273131	0.034915501	-0.52335297	0.916384687	1.050799048	0.98189281	0.600728646
293.0	Symptoms involving head and neck	127521	758	126763	0.231832652	0.035897933	6.458105863	1.174469707	1.351950529	1.2609087	1.06021568962161e-10
300.9	Posttraumatic stress disorder	116119	121	115998	0.057916988	0.096272895	0.601591838	0.8732238	1.273651303	1.05962703	0.547445863
345.1	Epilepsy	120918	114	120804	-0.081219347	0.10427599	-0.778888289	0.747529927	1.124971185	0.921991433	0.436045523
350.6	Disturbances of sensation of smell and taste	124734	64	124670	-0.068578802	0.138628975	-0.494693132	0.704851878	1.213656943	0.933719878	0.62081675
361.1	Retinal detachment with retinal defect	120717	698	120019	-0.026830274	0.041409608	-0.647923888	0.896869995	1.054937289	0.97352646	0.51703418
367.2	Astigmatism	126366	1593	124773	0.062602802	0.026629836	2.350852005	1.010087087	1.121231261	1.064603897	0.018730482
377.3	Optic neuritis/neuropathy	124260	146	124114	0.055731691	0.087138058	0.639579218	0.887626267	1.249108512	1.057313959	0.522446197
381.2	Eustachian tube disorders	126445	89	126356	-0.065138582	0.117811102	-0.55290699	0.738498428	1.171947536	0.936937612	0.5803271
389.0	Hearing loss	126953	3106	123847	0.022044584	0.019534617	1.128488163	0.983705916	1.061993415	1.022289361	0.259113813
401.1	Essential hypertension	127571	39175	88396	0.154872761	0.006813353	22.73076882	1.152021059	1.183204	1.167509399	2.2240681720965002e-114
41.4	E. coli	122376	1966	120410	0.002357959	0.02456897	0.095973064	0.9549358	1.051482177	1.002360741	0.923541966
425.12	Other hypertrophic cardiomyopathy	126064	108	125956	0.12226375	0.098802131	1.237460651	0.926247233	1.364543793	1.130052114	0.215916114
427.12	Paroxysmal ventricular tachycardia	112885	594	112291	-0.018074363	0.044932381	-0.402256955	0.898405022	1.071453985	0.982087999	0.68749493
471.0	Nasal polyps	120964	1202	119762	0.034052223	0.030840097	1.10415422	0.97349336	1.098592555	1.034638637	0.269526245
480.2	Viral pneumonia	120515	657	119858	0.060572027	0.041308046	1.46634937	0.978950419	1.151032761	1.06244412	0.142553132
529.0	Diseases and other conditions of the tongue	125735	535	125200	0.059412445	0.045600073	1.30290242	0.969388028	1.159132475	1.061212843	0.192608078
531.2	Gastric ulcer	126473	2137	124336	-0.008261895	0.023642409	-0.349452315	0.946596443	1.03851936	0.991772141	0.726749764
540.1	Appendicitis	127348	231	127117	-0.021401891	0.071841904	-0.297902615	0.847982487	1.123816985	0.978825504	0.765777492
560.2	Impaction of intestine	98107	236	97871	-0.230756324	0.077007764	-2.996533223	0.680831699	0.92070568	0.793932905	0.002730685
569.2	Gastrointestinal complications	116761	266	116495	-0.061356595	0.067872271	-0.904000914	0.821428872	1.07180382	0.940487807	0.365994917
574.3	Cholecystitis without cholelithiasis	120573	1257	119316	0.119915334	0.029139608	4.115200647	1.064324175	1.19312131	1.127401395	3.8684275512863e-05
580.12	Non-proliferative glomerulonephritis	116343	67	116276	-0.098901105	0.137623386	-0.718635896	0.685261374	1.175258983	0.905832285	0.47236529
586.2	Cyst of kidney, acquired	117479	1203	116276	0.039510289	0.031035758	1.273056973	0.97842777	1.10500885	1.040301202	0.202997826
599.5	Frequency of urination and polyuria	118836	1664	117172	0.027348494	0.026426081	1.034905377	0.975510632	1.081985162	1.027725896	0.300713103
605.0	Erectile dysfunction [ED]	118386	174	118212	0.164610992	0.077305024	2.129369899	1.010334389	1.368049416	1.178934415	0.033223669
618.2	Uterine/Uterovaginal prolapse	124905	2220	122685	0.055546183	0.022857508	2.430106664	1.010510635	1.105237193	1.057117837	0.01509438
625.0	Pain and other symptoms associated with female genital organs	125161	713	124448	0.032756258	0.040749885	0.803836811	0.953046113	1.118127644	1.03329865	0.421491228
634.0	Miscarriage; stillbirth	126655	447	126208	-0.024557771	0.054232877	-0.452820725	0.875875291	1.083380112	0.975741318	0.650677839
646.0	Other complications of pregnancy NEC	127949	238	127711	-0.005644228	0.073862944	-0.076414877	0.85766204	1.145729069	0.994371671	0.939089034
681.2	Cellulitis and abscess of face/neck	125904	252	125652	0.096506231	0.065409481	1.475416557	0.966477693	1.24899819	1.101316443	0.140100587
703.0	Diseases of nail, NOS	127436	187	127249	0.07759298	0.076377974	1.015907796	0.927461316	1.251262006	1.080682709	0.309673296
721.2	Spondylosis with myelopathy	121758	109	121649	-0.105768338	0.107823074	-0.980943451	0.724198508	1.105083109	0.899633035	0.326620629
727.2	Bursitis disorders	116622	54	116568	0.045158957	0.1439323	0.313751371	0.780817167	1.372984061	1.046194146	0.753709881
733.0	Other disorders of bone and cartilage	121438	1789	119649	-0.11773016	0.027038075	-4.35423608	0.842734929	0.936965632	0.888935891	1.33531744476426e-05
742.2	Pathological, developmental or recurrent dislocation	125241	218	125023	0.080543772	0.070723096	1.138860948	0.940982344	1.241649567	1.083876289	0.254761156
773.0	Pain in limb	127949	2717	125232	0.059152089	0.020431151	2.895191236	1.019070867	1.104046068	1.060936585	0.003789276
800.1	Fracture of neck of femur	120423	1115	119308	-0.186766467	0.03505856	-5.327271486	0.774077533	0.88811324	0.829637462	9.96990900546607e-08
952.0	Spinal cord injury without evidence of spinal bone injury	127949	73	127876	0.116616511	0.120349078	0.968985495	0.88097112	1.412351049	1.123688425	0.332552426
1010.5		127949	1203	126746	-0.01020196	0.031359735	-0.325320349	0.930373526	1.052083455	0.989849904	0.744938631
149.1	Cancer of oropharynx	127060	147	126913	-0.053573154	0.09063862	-0.591063216	0.790509564	1.127736371	0.9478366	0.554478065
165.1	Cancer of bronchus; lung	127701	1637	126064	-0.037512848	0.027278762	-1.375166814	0.912699919	1.015706265	0.963182043	0.169079734
184.0	Cancer of other female genital organs	121511	50	121461	-0.021239201	0.155443449	-0.136636195	0.711741086	1.309319181	0.978984762	0.891318365
193.0	Thyroid cancer	127805	156	127649	0.170358715	0.080126786	2.126114403	1.009532384	1.382228521	1.185730114	0.033493735
202.2	Non-Hodgkins lymphoma	126244	759	125485	-0.003595108	0.03930475	-0.091467509	0.921812673	1.075368931	0.996411347	0.927121122
214.0	Lipoma	125621	878	124743	-0.02037982	0.03679734	-0.553839486	0.911061796	1.052430172	0.979826445	0.579688702
227.2	Benign neoplasm of parathyroid gland	127658	216	127442	0.14553371	0.068834954	2.114241419	1.007811521	1.320062636	1.156656725	0.034494653
250.4	Abnormal glucose	117672	496	117176	0.199004399	0.045486829	4.374989464	1.114825933	1.332468549	1.220187333	1.21438343769682e-05
260.1	Cachexia	124802	53	124749	-0.76362009	0.187260388	-4.077851695	0.319844748	0.665635559	0.465976493	4.54537433943958e-05
274.11	Gouty arthropathy	125897	98	125799	0.066424102	0.106524707	0.623555828	0.862478119	1.309579944	1.06867985	0.532919328
276.5	Hypovolemia	123136	2808	120328	-0.009551843	0.020777881	-0.459712102	0.95076515	1.031445467	0.990493631	0.645722882
287.0	Purpura and other hemorrhagic conditions	126307	106	126201	0.221462136	0.095498937	2.319001063	1.029552572	1.497357401	1.247899997	0.020394979
290.1	Dementias	123087	124	122963	0.088448007	0.0937137	0.943810854	0.904945342	1.306781846	1.09247745	0.345266313
293.1	Swelling, mass, or lump in head and neck [Space-occupying lesion, intracranial NOS]	127196	433	126763	-0.011710974	0.052187349	-0.224402538	0.891002443	1.093272951	0.988357333	0.822444096
301.0	Personality disorders	116113	115	115998	-0.105256053	0.105761101	-0.99522464	0.727518761	1.101228309	0.900094021	0.31962702
327.0	Sleep disorders	125511	435	125076	0.181450629	0.048294385	3.757178604	1.089356921	1.316427264	1.198955341	0.00017184
333.4	Torsion dystonia	120948	144	120804	0.017111229	0.089352554	0.191502404	0.850142897	1.206773938	1.017258465	0.848131997
345.11	Generalized convulsive epilepsy	121007	203	120804	-0.227539732	0.082709596	-2.751068099	0.675187471	0.933704041	0.796490775	0.005940129
351.0	Other peripheral nerve disorders	126939	5348	121591	0.059347319	0.014763247	4.019936761	1.030768219	1.092180657	1.061143732	5.82137655384777e-05
361.2	Retinoschisis and retinal cysts	120070	51	120019	-0.170439865	0.161537543	-1.055109927	0.607235393	1.143487259	0.843293799	0.291375053
364.0	Corneal opacity and other disorders of cornea	120106	87	120019	0.090969628	0.11156552	0.815391962	0.874204019	1.353970113	1.09523574	0.414847984
371.0	Inflammation of the eye	124135	70	124065	-0.187329279	0.138899833	-1.348664531	0.62582334	1.07851851	0.829170663	0.177444743
378.0	Strabismus and other disorders of binocular eye movements	124277	163	124114	0.072091198	0.082018502	0.878962625	0.911739466	1.257573821	1.074753355	0.379421541
381.3	Mastoiditis & related conditions	126428	72	126356	0.031282495	0.125469254	0.24932399	0.800114578	1.308598992	1.031776935	0.803110176
389.1	Sensorineural hearing loss	124335	488	123847	0.048723109	0.047997349	1.015120824	0.954506682	1.152111232	1.049929594	0.310048236
427.2	Atrial fibrillation and flutter	118113	5822	112291	0.045312994	0.014652498	3.092509923	1.016642073	1.076745553	1.046355312	0.001984716
430.0	Intracranial hemorrhage	121867	67	121800	0.07593209	0.12791792	0.593600105	0.832204868	1.374380645	1.078889305	0.552779611
440.22	Atherosclerosis of native arteries of the extremities with intermittent claudication	122787	58	122729	0.215477549	0.130927919	1.64577235	0.951142581	1.589798319	1.240454134	0.099810637
472.0	Chronic pharyngitis and nasopharyngitis	120207	445	119762	0.043974519	0.050309858	0.874073611	0.94557534	1.151729829	1.044955728	0.382078167
480.3	Pneumonia due to fungus (mycoses)	119941	83	119858	-0.068247734	0.12207807	-0.55904991	0.729862748	1.177810837	0.934029054	0.576127658
504.0	Other alveolar and parietoalveolar pneumonopathy	119227	289	118938	-0.047270138	0.064945155	-0.727847033	0.838034179	1.081007411	0.953829697	0.46670723
521.1	Dental caries	125113	1437	123676	-0.001817304	0.028668442	-0.06339039	0.943248022	1.055437001	0.998184347	0.94945564
529.1	Glossitis	125355	155	125200	0.069308411	0.084179499	0.823340735	0.905212035	1.259204436	1.071766703	0.410314255
531.3	Duodenal ulcer	125666	1330	124336	-0.015217944	0.02994174	-0.508251825	0.928355216	1.043969792	0.984897264	0.61127675
540.11	Acute appendicitis	127620	503	127117	0.051786065	0.04721055	1.096917226	0.958924812	1.15388198	1.053150413	0.272677578
560.3	Peritoneal or intestinal adhesions	98399	528	97871	-0.11133051	0.049256495	-2.260219881	0.811303871	0.984100139	0.894643012	0.023807608
571.5	Other chronic nonalcoholic liver disease	123854	2357	121497	0.188650442	0.020807568	9.066433945	1.159098711	1.257606136	1.207618746	1.2297590631263999e-19
586.3	Vascular disorders of kidney/hypertrophy	116344	68	116276	0.04371847	0.128915354	0.33912539	0.804307142	1.333419669	1.044688202	0.734515272
594.1	Calculus of kidney	125753	1637	124116	0.092874223	0.025928512	3.581934205	1.042604139	1.154150386	1.097323708	0.00034106
599.6	Oliguria and anuria	117256	84	117172	0.030801277	0.116323801	0.264789125	0.815214334	1.28633655	1.031280545	0.791171915
608.0	Other disorders of male genital organs	119424	1212	118212	0.006273893	0.031305689	0.200407451	0.946009604	1.069528675	1.006293615	0.841161932
613.7	Other signs and symptoms in breast	127453	182	127271	0.087398692	0.077099197	1.13358758	0.934852976	1.264828829	1.091331699	0.256967585
618.5	Prolapse of vaginal vault after hysterectomy	122878	193	122685	0.108826462	0.074127429	1.468099781	0.960900266	1.285020601	1.114968844	0.142077121
625.1	Dyspareunia	124823	375	124448	0.066242255	0.055224037	1.199518521	0.957099497	1.188454139	1.068485532	0.230326387
634.1	Missed abortion/Hydatidiform mole	126572	364	126208	-0.207141467	0.065010279	-3.186287943	0.71406878	0.921327098	0.812904643	0.001441111
696.41	Psoriasis vulgaris	123686	1147	122539	0.051354737	0.031350247	1.638096697	0.989456674	1.118849836	1.052696257	0.101401524
70.3	Viral hepatitis C	124918	86	124832	-0.236366902	0.126896393	-1.862676288	0.611451363	1.005339529	0.789490955	0.062507824
70.9	Hepatitis NOS	124962	130	124832	0.01033414	0.09422393	0.109676386	0.836092204	1.209709695	1.010387722	0.912666029
721.8	Other allied disorders of spine	121915	266	121649	0.029658267	0.065408376	0.453432253	0.904116993	1.168381546	1.030102454	0.650237516
727.4	Ganglion and cyst of synovium, tendon, and bursa	117879	1311	116568	0.03810278	0.029565318	1.288766116	0.979883619	1.10029499	1.038837999	0.197479409
733.2	Cyst of bone	119816	167	119649	-0.189994426	0.090151447	-2.107502791	0.690290495	0.982839907	0.826963743	0.03507402
737.3	Kyphoscoliosis and scoliosis	122032	506	121526	-0.184155741	0.051817565	-3.553925045	0.750469457	0.919483812	0.831806247	0.000379527
742.8	Articular cartilage disorder	125244	221	125023	-0.013232248	0.073186692	-0.180801288	0.852586512	1.135895833	0.986854913	0.856523552
78.0	Viral warts & HPV	125343	511	124832	0.07763246	0.046379283	1.673860706	0.985640653	1.182174429	1.080725376	0.094157978
800.2	Fracture of unspecified part of femur	119816	508	119308	-0.275770082	0.053406107	-5.163643224	0.68266589	0.841628259	0.758987416	2.42189111580406e-07
818.0	Intracranial hemorrhage (injury)	127231	60	127171	-0.115579778	0.145168456	-0.796176944	0.663863223	1.172621621	0.890849499	0.425929197
907.0	Injuries to the nervous system	127949	358	127591	0.009684473	0.056854355	0.170338275	0.901792773	1.126937681	1.009731519	0.864744112
958.0	Certain early complications of trauma or procedure	127862	119	127743	-0.242421726	0.108474087	-2.23483536	0.631113438	0.965416368	0.784725169	0.02542816
1010.6		127949	5630	122319	-0.077610689	0.016799256	-4.619888332	0.895255686	0.956196599	0.925324596	3.8394663139578e-06
184.1	Malignant neoplasm of ovary and other uterine adnexa	121519	58	121461	-0.222229272	0.156626266	-1.418850603	0.581709597	1.074537803	0.800731758	0.155942576
202.21	Nodular lymphoma	125677	192	125485	0.042953807	0.076414067	0.562119101	0.895829644	1.20876098	1.043889673	0.574034875
214.1	Lipoma of skin and subcutaneous tissue	126666	1923	124743	0.065369021	0.02412359	2.709755097	1.017944875	1.118905363	1.067552901	0.00673329
227.3	Benign neoplasm of pituitary gland and craniopharyngeal duct (pouch)	127651	168	127483	0.119442648	0.079262461	1.506925816	0.961462384	1.311917489	1.126868614	0.131829673
274.2	Crystal arthropathies	125866	67	125799	0.065786259	0.12835081	0.512550397	0.822980202	1.361406996	1.067998418	0.608265859
276.6	Fluid overload	121108	780	120328	0.045267129	0.038256713	1.183246674	0.969995041	1.126945632	1.046307321	0.2367114
279.7	Other immunological findings	127800	134	127666	-0.188871444	0.099868357	-1.891204076	0.6777137	1.002365308	0.82789293	0.058597107
285.0	Other anemias	123520	7504	116016	-0.059095946	0.013187692	-4.481144	0.918490277	0.967220712	0.942616325	7.42439945757798e-06
287.1	Spontaneous ecchymoses	126281	80	126201	-0.076663874	0.124211686	-0.617203395	0.720479472	1.172399674	0.926201122	0.537100577
290.11	Alzheimer's disease	123749	786	122963	-0.023231558	0.039311482	-0.590961142	0.903873566	1.054472259	0.977036217	0.554546457
333.8	Other degenerative diseases of the basal ganglia	120873	69	120804	-0.172290668	0.139300226	-1.236829775	0.634851883	1.095781239	0.841734473	0.216150286
345.12	Partial epilepsy	120949	145	120804	-0.215498414	0.097547268	-2.209169143	0.662941563	0.971702541	0.806139549	0.027162878
362.0	Other retinal disorders	126965	57	126908	0.155630079	0.134108512	1.160478756	0.889291648	1.504995133	1.16839391	0.245853938
364.1	Corneal opacity	120101	82	120019	-0.216898283	0.129251689	-1.678107929	0.620192629	1.029203498	0.805011848	0.093326031
367.8	Hypermetropia	125005	232	124773	-0.013363394	0.071228727	-0.18761243	0.855801441	1.131461433	0.986725499	0.851180482
371.1	Uveitis, noninfectious or NOS	124281	216	124065	-0.045315034	0.0748279	-0.605590081	0.822952759	1.103482582	0.955696357	0.544786991
378.1	Strabismus (not specified as paralytic)	124440	326	124114	-0.01637994	0.060155076	-0.272295227	0.872666191	1.104740182	0.983753482	0.785395026
381.9	Otorrhea	126461	105	126356	0.094208749	0.101263163	0.930335829	0.896036797	1.33280554	1.098789093	0.352197233
389.2	Conductive hearing loss	124039	192	123847	0.141778385	0.073420002	1.931059409	0.994826769	1.326690865	1.152321249	0.053475706
401.21	Hypertensive heart disease	88489	93	88396	0.165679588	0.105466855	1.570916162	0.953666636	1.44229428	1.180194892	0.116202124
427.21	Atrial fibrillation	114235	1944	112291	0.01251127	0.024783353	0.504825548	0.96428279	1.062671325	1.012589863	0.61368137
430.1	Subarachnoid hemorrhage	122208	408	121800	-0.038208924	0.054426511	-0.702027801	0.863762676	1.069206014	0.962511828	0.482661826
440.9	Atherosclerosis of aorta	122809	80	122729	0.061877007	0.118063893	0.524097634	0.837905204	1.331199654	1.063831493	0.600210634
454.0	Varicose veins	117487	243	117244	-0.07631534	0.071257384	-1.070981513	0.803863109	1.062900545	0.92652399	0.284177742
473.0	Diseases of the larynx and vocal cords	120454	692	119762	-0.00417652	0.04114534	-0.101506502	0.917871628	1.078523954	0.99583219	0.919148396
480.5	Bronchopneumonia and lung abscess	120116	258	119858	-0.243229585	0.073855033	-3.293337994	0.676791974	0.904010779	0.784091477	0.000990054
513.3	Hypoventilation	127747	75	127672	0.233972142	0.112814621	2.073952296	1.005634532	1.565571828	1.26360929	0.038083741
531.4	Peptic ulcer, site unspecified	124535	199	124336	0.023888826	0.075845932	0.314965161	0.880099425	1.184868848	1.02417645	0.752788106
550.0	Abdominal hernia	105280	84	105196	0.027677216	0.116178964	0.238229154	0.812589565	1.281479339	1.028063789	0.811703366
560.4	Other intestinal obstruction	99559	1688	97871	-0.074165718	0.027319073	-2.714796266	0.87977581	0.979221566	0.928517809	0.006631655
571.51	Cirrhosis of liver without mention of alcohol	121952	455	121497	-0.074337824	0.05218181	-1.424592677	0.837003022	1.026978337	0.928358019	0.154274978
575.1	Cholangitis	119790	474	119316	-0.003924916	0.04981719	-0.078786372	0.902277905	1.09686138	0.996082777	0.937202544
580.14	Chronic glomerulonephritis, NOS	116568	292	116276	0.078310618	0.061441771	1.274550128	0.956760993	1.217368424	1.081458527	0.202468519
586.4	Stricture/obstruction of ureter	116798	522	116276	-0.072579592	0.048914108	-1.48381714	0.843974475	1.022362787	0.929991724	0.137857439
594.2	Calculus of lower urinary tract	124531	415	124116	0.193743132	0.049469196	3.916439838	1.100277943	1.335773257	1.21378446	8.98662286176846e-05
613.8	Other specified disorders of breast	127423	152	127271	0.085472391	0.084902489	1.006712433	0.918156541	1.280852477	1.089231488	0.314072986
618.6	Vaginal enterocele, congenital or acquired	122967	282	122685	0.090364224	0.061879313	1.460330094	0.967275435	1.232861264	1.09457288	0.144199375
626.0	Disorders of menstruation and other abnormal bleeding from female genital tract	118375	541	117834	0.020134195	0.046772541	0.430470402	0.929753805	1.116863417	1.020338255	0.666853493
634.3	Ectopic pregnancy	126293	85	126208	0.157376398	0.112912959	1.393785089	0.930328544	1.448832771	1.170436081	0.163382512
647.1	Infections of genitourinary tract during pregnancy	127917	74	127843	0.027625346	0.129444325	0.213414887	0.78935971	1.31138309	1.028010464	0.83100337
694.1	Vitiligo	122803	50	122753	0.077974545	0.147468084	0.528755395	0.799823106	1.42630117	1.081095139	0.596975144
696.42	Psoriatic arthropathy	122914	375	122539	-0.024145555	0.056340073	-0.428568049	0.872659683	1.088348171	0.976143617	0.668237601
703.1	Ingrowing nail	127568	319	127249	0.228586754	0.054953111	4.159669068	1.126606182	1.397475185	1.256822555	3.18709033001664e-05
709.2	Sicca syndrome	122815	287	122528	-0.193708648	0.069334379	-2.793832609	0.717435509	0.941477381	0.823897914	0.005208743
722.1	Displacement of intervertebral disc	123194	1545	121649	0.044445909	0.027159691	1.636465963	0.99086962	1.10218494	1.045448426	0.101742104
727.5	Rupture of synovium	116836	268	116568	0.023082176	0.065365219	0.353126264	0.898216438	1.160562239	1.02335063	0.723993784
733.4	Aseptic necrosis of bone	119756	107	119649	-0.059411046	0.106752068	-0.556532976	0.759915981	1.154781718	0.942319353	0.577846558
738.0	Other acquired musculoskeletal deformity	121725	199	121526	-0.105268595	0.079892799	-1.317623075	0.767193185	1.049321659	0.900082732	0.187629857
742.9	Other derangement of joint	125566	543	125023	0.056977407	0.045403864	1.254902156	0.967389224	1.155853069	1.058631892	0.209514281
750.13	Congenital anomalies of mouth/tongue	126977	126	126851	-0.04727469	0.097828387	-0.483241024	0.783731371	1.150038782	0.953825355	0.62892461
759.0	Other and unspecified congenital anomalies	127449	54	127395	-0.020475472	0.148315679	-0.13805332	0.724319096	1.295554865	0.979732727	0.890198277
780.0	Hypothermia/Chills	127949	175	127774	-0.020882979	0.082181637	-0.254107605	0.830782801	1.146564876	0.979333561	0.799412428
800.3	Fracture of tibia and fibula	120166	858	119308	-0.037404269	0.037552541	-0.996051605	0.894274789	1.036122408	0.96328663	0.319225072
819.0	Skull and face fracture and other intercranial injury	127896	725	127171	-0.12250795	0.042040479	-2.914047411	0.814051976	0.959889623	0.884698871	0.003567757
870.0	Open wounds of head; neck; and trunk	124240	104	124136	-0.208105355	0.11406143	-1.824502428	0.645733371	1.009665252	0.812121471	0.06807615
1010.7		127949	8116	119833	-0.056294807	0.012640966	-4.453362894	0.922060551	0.968903515	0.945260425	8.4535697075392e-06
170.1	Bone cancer	127826	67	127759	-0.143204838	0.139021234	-1.03009327	0.653878365	1.12748317	0.866576543	0.302966224
184.11	Malignant neoplasm of ovary	121912	451	121461	0.03575943	0.050352524	0.710181466	0.937587269	1.142195568	1.036406488	0.477591613
215.0	Other benign neoplasm of connective and other soft tissue	125222	479	124743	-0.138017001	0.05216395	-2.645831064	0.785374679	0.963566081	0.871083883	0.00814905
228.0	Hemangioma and lymphangioma, any site	127949	788	127161	-0.080501127	0.039768297	-2.024253792	0.852795715	0.996659385	0.922653864	0.042944045
245.21	Chronic lymphocytic thyroiditis	118907	96	118811	0.217007983	0.100083207	2.16827568	1.014587552	1.502479801	1.24235402	0.030137718
250.42	Other abnormal glucose	117409	233	117176	0.210772678	0.065956626	3.195625542	1.082287742	1.401698744	1.234631664	0.001395281
274.21	Chondrocalcinosis	125999	200	125799	0.051245375	0.074828417	0.684838424	0.906332748	1.215319942	1.052581139	0.493445886
276.8	Polydipsia	120392	64	120328	-0.259231489	0.149837926	-1.730079264	0.569377713	1.024193633	0.771644375	0.083616114
285.1	Acute posthemorrhagic anemia	116137	121	116016	-0.076111418	0.101560133	-0.749422194	0.755375397	1.124753023	0.926712948	0.453602778
290.12	Dementia with cerebral degenerations	123029	66	122963	-0.238432411	0.145554042	-1.638102296	0.586750272	1.037790282	0.787861937	0.101400356
295.1	Schizophrenia	116275	277	115998	-0.194430881	0.069952306	-2.779477786	0.71624751	0.942192071	0.823303082	0.005444638
301.2	Antisocial/borderline personality disorder	116062	64	115998	-0.16032701	0.14624504	-1.096290235	0.632899885	1.12259751	0.851865175	0.272951781
313.3	Autism	127519	50	127469	0.321536854	0.133543835	2.407725181	1.051276117	1.775940834	1.379245835	0.016052259
327.3	Sleep apnea	127525	2449	125076	0.269829992	0.019926288	13.54140763	1.2593426	1.361657868	1.309741766	8.906567963884609e-42
334.0	Degenerative disease of the spinal cord	121673	869	120804	0.006491715	0.036669808	0.177031612	0.936066205	1.080774135	1.006512832	0.859483559
352.1	Trigeminal nerve disorders [CN5]	121864	273	121591	-0.105177676	0.068362825	-1.538521505	0.785354993	1.026702979	0.90016457	0.123921155
367.9	Blindness and low vision	125217	444	124773	-0.003092923	0.051380293	-0.060196681	0.900191695	1.101051528	0.996911855	0.951998989
378.2	Nystagmus and other irregular eye movements	124285	171	124114	0.078850836	0.079681761	0.989571954	0.922440642	1.260727002	1.082042908	0.322383384
382.0	Otalgia	126505	149	126356	-0.103535996	0.092387655	-1.120669166	0.749051957	1.075981531	0.901643566	0.262428712
389.3	Degenerative and vascular disorders of ear	124045	198	123847	-0.062611674	0.078839148	-0.79416985	0.802318548	1.092855827	0.93930816	0.427096558
401.22	Hypertensive chronic kidney disease	88983	587	88396	0.088198837	0.043776597	2.014748602	1.001383152	1.188878313	1.092205272	0.043930997
415.11	Pulmonary embolism and infarction, acute	125097	2252	122845	0.061519449	0.022442257	2.741232708	1.017426803	1.110989495	1.063451179	0.006120914
426.0	Cardiac conduction disorders	112407	116	112291	0.166782373	0.094240407	1.769754378	0.977541893	1.414615043	1.181497112	0.076768067
427.22	Atrial flutter	112711	420	112291	0.045981353	0.0520629	0.883188467	0.944182586	1.157960965	1.047054886	0.377134452
430.2	Intracerebral hemorrhage	122316	516	121800	-0.061570216	0.048901294	-1.259071302	0.853328358	1.033632702	0.94028692	0.208004579
441.0	Vascular insufficiency of intestine	122987	258	122729	-0.056204191	0.06881787	-0.816709248	0.824028585	1.0792045	0.945346085	0.414094605
454.1	Varicose veins of lower extremity	121355	4111	117244	-0.055682827	0.017531943	-3.176078482	0.913750097	0.978755938	0.945839083	0.001492806
481.0	Influenza	120323	465	119858	-0.044564956	0.051159528	-0.871097859	0.863999148	1.055876378	0.956413474	0.383700723
505.0	Other pulmonary inflamation or edema	118994	56	118938	-0.297492787	0.161773607	-1.838945129	0.534882713	1.007942428	0.74267794	0.065923257
53.0	Herpes zoster	125059	227	124832	-0.104211921	0.074742787	-1.394273948	0.776081488	1.040272604	0.901034329	0.163234895
550.1	Inguinal hernia	112319	7123	105196	-0.126960886	0.014277132	-8.892604496	0.856395902	0.905692002	0.880768122	5.96929760681877e-19
561.0	Symptoms involving digestive system	105727	7856	97871	0.009461793	0.01267412	0.746544402	0.984666127	1.034823195	1.009506697	0.455338619
571.6	Primary biliary cirrhosis	121610	113	121497	-0.454517391	0.121074904	-3.754018177	0.497680366	0.799769596	0.634754232	0.000174022
575.2	Obstruction of bile duct	119832	516	119316	-0.035481343	0.048321211	-0.734280907	0.876882862	1.059761619	0.965140741	0.462777552
580.2	Nephrotic syndrome without mention of glomerulonephritis	116612	336	116276	-0.045545324	0.060262974	-0.75577624	0.847470864	1.073291769	0.955476296	0.449783364
587.0	Kidney replaced by transpant	116441	165	116276	-0.082179446	0.087044782	-0.944105362	0.773788605	1.08846737	0.921106655	0.345115809
594.3	Calculus of ureter	125112	996	124116	0.096671823	0.033100257	2.920576203	1.03174907	1.174698952	1.101498828	0.003493847
599.8	Other symptoms involving urinary system	118587	1415	117172	-0.010068762	0.029038553	-0.346737737	0.934821757	1.047534671	0.989981758	0.728788357
613.9	Breast disorder NOS	127331	60	127271	-0.026932819	0.141777071	-0.189965975	0.728733717	1.270587189	0.973426635	0.849335793
619.0	Noninflammatory female genital disorders	124468	61	124407	0.108017513	0.133179787	0.81106537	0.848653392	1.430955	1.114067256	0.417328131
626.1	Irregular menstrual cycle/bleeding	118413	579	117834	0.041301584	0.044903622	0.919782897	0.953224845	1.136700865	1.042166358	0.357686223
694.2	Other dyschromia	123178	425	122753	0.023544457	0.051832405	0.454242032	0.923571664	1.13168031	1.023823816	0.649654633
697.0	Sarcoidosis	123033	280	122753	0.164028998	0.06026876	2.721625568	1.044872551	1.32337766	1.178248481	0.00649617
704.0	Diseases of hair and hair follicles	127333	84	127249	0.051470109	0.115253065	0.446583431	0.834157522	1.310725418	1.052817716	0.655175861
709.3	Systemic sclerosis	122766	80	122686	0.056625925	0.117795696	0.480713021	0.833239542	1.322497396	1.058259868	0.630720475
714.0	Rheumatoid arthritis and other inflammatory polyarthropathies	124962	249	124713	-0.078343618	0.070619788	-1.109372036	0.802998629	1.059112289	0.924646646	0.267269721
727.6	Rupture of tendon, nontraumatic	118498	1930	116568	0.027243517	0.024515438	1.111280058	0.979109056	1.077871906	1.027618015	0.26644782
738.4	Acquired spondylolisthesis	122484	958	121526	-0.014422799	0.035193755	-0.409811327	0.919372577	1.055375867	0.985680711	0.681944357
781.0	Symptoms involving nervous and musculoskeletal systems	127949	3087	124862	-0.045247356	0.020149688	-2.245561147	0.918569501	0.994068529	0.955761039	0.024732131
800.4	Fracture of patella	119490	182	119308	-0.071793947	0.082382282	-0.87147315	0.789085255	1.089904717	0.930722654	0.38349586
830.0	Dislocation	122395	541	121854	0.024625191	0.046017739	0.535123878	0.935529058	1.120475142	1.024930895	0.5925642
870.1	Open wound or laceration of eye or eyelid	124378	242	124136	-0.069226639	0.071310266	-0.970780817	0.809434503	1.070487383	0.933115176	0.331657437
958.2	Traumatic and surgical subcutaneous emphysema	127808	65	127743	0.028073863	0.132082918	0.212547264	0.786906265	1.320861241	1.028471647	0.831680109
1011.0	Complications of surgical and medical procedures	127949	2669	125280	-0.025592211	0.021307217	-1.201105259	0.934651693	1.016070222	0.974732494	0.229710373
117.4	Aspergillosis	125998	111	125887	-0.363097061	0.116945226	-3.104847224	0.549984489	0.869640937	0.695518923	0.001903773
149.4	Cancer of larynx	127052	139	126913	-0.047989175	0.093116876	-0.515364963	0.790910443	1.139344075	0.953144104	0.606298011
170.2	Cancer of connective tissue	127888	129	127759	0.168566887	0.088578423	1.903024237	0.990743538	1.402215372	1.183607392	0.057037383
184.2	Cancer of other female genital organs, excluding uterus and ovary	121588	127	121461	-0.049315088	0.098785894	-0.499211843	0.779940732	1.148807685	0.951881156	0.617630153
195.1	Malignant neoplasm, other	123308	7313	115995	0.008381777	0.013110992	0.639293854	0.982759861	1.034589279	1.008417002	0.522631786
216.0	Benign neoplasm of skin	127629	3485	124144	0.0416812	0.018241805	2.284927342	1.005774099	1.080329298	1.042562057	0.022317088
246.0	Other disorders of thyroid	119101	290	118811	0.061134798	0.061922747	0.987275292	0.939461192	1.197600661	1.063042201	0.3235077
250.5	Glycosuria or Acetonuria	117232	56	117176	-0.090892988	0.153356819	-0.592689576	0.668055449	1.218552059	0.91311542	0.553388919
277.0	Other disorders of metabolism	127512	694	126818	-0.066132289	0.042125495	-1.569887535	0.861051315	1.015650898	0.936007033	0.116441278
280.1	Iron deficiency anemias, unspecified or not due to blood loss	121428	5412	116016	-0.064839667	0.015422375	-4.204259445	0.909208592	0.965870624	0.937217719	2.61938347646626e-05
285.2	Anemia of chronic disease	116247	231	116016	-0.060951943	0.072941402	-0.835628892	0.813354485	1.082589783	0.940868454	0.40336371
287.3	Thrombocytopenia	127176	975	126201	-0.097184987	0.03600893	-2.698913465	0.845030116	0.973136642	0.907388136	0.006956626
290.13	Senile dementia	123938	975	122963	-0.042470535	0.035546034	-1.194803772	0.893354601	1.026925773	0.958418705	0.232163706
315.0	Develomental delays and disorders	127736	267	127469	-0.165052368	0.070329031	-2.34685968	0.736986131	0.970920253	0.847849303	0.018932383
334.1	Spinocerebellar disease	120880	76	120804	-0.340718033	0.139979757	-2.434052188	0.536353389	0.928134355	0.711259431	0.014930842
352.2	Facial nerve disorders [CN7]	122032	441	121591	0.055622674	0.050257242	1.106759372	0.956705548	1.165056055	1.057198699	0.268397978
364.4	Corneal degenerations	120650	631	120019	0.028245246	0.042775469	0.660314116	0.945010501	1.117536328	1.028647925	0.509052273
368.0	Visual disturbances	126309	664	125645	0.005960795	0.041888211	0.142302438	0.925826697	1.09104516	1.005978595	0.886841121
378.5	Paralytic strabismus	124307	193	124114	0.06513268	0.075515767	0.862504388	0.917648754	1.233844176	1.067300625	0.38841002
38.2	Gram positive septicemia	120765	355	120410	0.045268582	0.056465981	0.80169654	0.935154875	1.166857088	1.046308842	0.422728518
389.4	Tinnitus	124275	428	123847	0.003302977	0.052114116	0.063379709	0.904622004	1.109681697	1.003308438	0.949464145
401.3	Other hypertensive complications	88458	62	88396	0.045667109	0.13606161	0.335635517	0.793679858	1.353157481	1.046725907	0.737145737
415.2	Chronic pulmonary heart disease	123460	615	122845	-0.030682766	0.044246508	-0.693450555	0.888339867	1.056588788	0.969783173	0.488026846
426.2	Atrioventricular [AV] block	112409	118	112291	0.039781425	0.098466315	0.404010497	0.853741303	1.255992416	1.040583303	0.686205
427.3	Other specified cardiac dysrhythmias	114493	2202	112291	0.040919643	0.023067969	1.773872831	0.995460278	1.089673381	1.041768389	0.076084188
430.3	Subdural hemorrhage	121973	173	121800	-0.057469957	0.08414195	-0.683011949	0.797844996	1.109581234	0.944150255	0.494599292
441.1	Acute vascular insufficiency of intestine	122930	201	122729	-0.079436443	0.078753436	-1.008672731	0.789083141	1.074489266	0.923636722	0.313131614
454.11	Varicose veins of lower extremity, symptomtic	117719	475	117244	-0.033206467	0.050228062	-0.661113849	0.875537159	1.066067311	0.967338815	0.508539305
473.3	Paralysis/spasm of vocal cords or larynx	119914	152	119762	-0.011468664	0.087722603	-0.130737849	0.829035708	1.169295461	0.98859685	0.89598269
483.0	Acute bronchitis and bronchiolitis	119986	128	119858	-0.075213836	0.098576031	-0.76300329	0.760737197	1.119557721	0.927545123	0.445461434
506.0	Empyema and pneumothorax	119640	702	118938	-0.196670288	0.044108519	-4.458782419	0.752765481	0.894847368	0.821461434	8.24265397680915e-06
522.0	Diseases of pulp and periapical tissues	123937	261	123676	0.122540386	0.063576633	1.927443771	0.995707759	1.277564227	1.13036477	0.053924349
530.0	Diseases of esophagus	106505	304	106201	-0.159853197	0.065858623	-2.427217415	0.74751706	0.967680118	0.852268895	0.015215135
532.0	Dysphagia	110251	4050	106201	-0.047986354	0.017607549	-2.725328428	0.920673382	0.986464208	0.953146794	0.006423755
550.2	Diaphragmatic hernia	119420	14224	105196	0.005012439	0.009703497	0.516560008	0.98605525	1.024284821	1.005025022	0.605463339
571.8	Liver abscess and sequelae of chronic liver disease	121890	393	121497	-0.175636651	0.058268801	-3.014248577	0.747233718	0.938961998	0.83892275	0.002576166
575.6	Cholesterolosis of gallbladder	119539	223	119316	0.213847116	0.065948037	3.242660837	1.085396963	1.405714217	1.238433304	0.001184191
594.8	Renal colic	124791	675	124116	0.116513714	0.039786366	2.92848342	1.038449699	1.213732818	1.123572919	0.0034062
619.1	Noninflammatory disorders of ovary, fallopian tube, and broad ligament	124696	289	124407	0.069779678	0.062275941	1.120491755	0.946834618	1.208675127	1.07227191	0.262504264
635.2	Antepartum hemorrhage, abruptio placentae, and placenta previa	126488	280	126208	-0.144056553	0.072514403	-1.986592279	0.748976113	0.99523502	0.865838781	0.046967598
681.7	Cellulitis and abscess of trunk	126019	367	125652	0.085948798	0.054416167	1.57947175	0.97791972	1.210459679	1.08975053	0.114227891
694.3	Vascular disorders of skin	122832	79	122753	-0.136367413	0.128091081	-1.064612866	0.673424813	1.112523288	0.872521997	0.287051155
698.0	Pruritus and related conditions	127949	402	127547	-0.047849097	0.054984382	-0.870230706	0.854531101	1.060096776	0.953277628	0.384174338
70.4	Chronic hepatitis	124967	135	124832	-0.195722372	0.10093129	-1.939164475	0.671292163	0.997026719	0.82224048	0.052481314
714.1	Rheumatoid arthritis	126664	1951	124713	-0.076573553	0.025410845	-3.013420164	0.880987662	0.973263122	0.92628478	0.00258321
722.6	Degeneration of intervertebral disc	123381	1732	121649	0.009282093	0.026025315	0.356656325	0.958790728	1.061769986	1.009325305	0.721349106
735.0	Acquired foot deformities	121808	282	121526	-0.057699704	0.065759804	-0.877431197	0.827981297	1.071446994	0.943933365	0.380252474
739.0	Contracture of joint	121657	131	121526	0.054133276	0.092186903	0.587212216	0.877092071	1.258968455	1.055625282	0.557061189
743.2	Pathologic fracture	127433	186	127247	-0.380132624	0.091128912	-4.171372373	0.569979458	0.814609809	0.683770719	3.02770619982365e-05
754.0	Congenital musculoskeletal deformities of spine	127377	123	127254	0.089303808	0.093516699	0.954950382	0.905713685	1.306912874	1.093412793	0.33960279
760.0	Back pain	127949	4026	123923	0.047052238	0.016968557	2.772907459	1.01374316	1.08346755	1.048176762	0.005555792
793.0	Nonspecific abnormal findings on radiological and other examination of musculoskeletal system	127523	95	127428	-0.157155841	0.117641202	-1.335891151	0.674266999	1.069198443	0.854570871	0.181584854
801.0	Fracture of ankle and foot	119832	524	119308	-0.023976651	0.047684514	-0.502818407	0.88815166	1.070699892	0.976308505	0.615091951
835.0	Internal derangement of knee	127449	5595	121854	0.10349272	0.014211272	7.282438633	1.078471894	1.140256547	1.109037719	3.27839086000801e-13
870.2	Open wound of ear	124215	79	124136	-0.108092725	0.126426998	-0.85498135	0.695412142	1.141433626	0.897544367	0.392561473
913.0	Toxic effect of venom	127949	56	127893	0.166043221	0.134272857	1.236610476	0.898303456	1.521298051	1.180624129	0.216231729
185.0	Cancer of prostate	127799	3687	124112	-0.031968561	0.018772113	-1.702981471	0.93342225	1.004700768	0.968537031	0.088571536
202.24	Large cell lymphoma	125829	344	125485	0.026374618	0.057604053	0.457860456	0.915532114	1.147479193	1.026725506	0.647052698
229.0	Benign neoplasm of unspecified sites	127930	71	127859	0.018748115	0.127069815	0.147541842	0.787733437	1.296445146	1.018924964	0.882704356
255.21	Glucocorticoid deficiency	125793	224	125569	-0.079671375	0.074546588	-1.068746099	0.79559798	1.065617251	0.923419756	0.285184093
275.1	Disorders of iron metabolism	126117	353	125764	0.052254646	0.056305627	0.928053703	0.942038031	1.174707297	1.053644014	0.353379713
280.2	Iron deficiency anemia secondary to blood loss (chronic)	116258	242	116016	-0.096353997	0.072452467	-1.329892564	0.785784975	1.043867878	0.90814248	0.183553672
287.31	Primary thrombocytopenia	126406	205	126201	-0.017586296	0.075881352	-0.231760444	0.844240731	1.136724482	0.982567441	0.816724082
295.3	Psychosis	116113	115	115998	-0.124702986	0.106066178	-1.175709248	0.713170438	1.080777915	0.882759056	0.239711082
315.1	Learning disorder	127558	89	127469	-0.317955267	0.128224954	-2.479667618	0.562207294	0.929140052	0.727635337	0.01315049
334.2	Anterior horn cell disease	120983	179	120804	-0.088297996	0.083600336	-1.056191875	0.774415951	1.07470838	0.915488025	0.290880562
346.1	Nonspecific abnormal findings on radiological and other examination of skull and head	120914	110	120804	0.110690185	0.098193078	1.127270751	0.916579729	1.347084771	1.117048774	0.259628025
353.0	Nerve root and plexus disorders	121845	254	121591	0.044449003	0.066463942	0.668768686	0.91553086	1.188045227	1.045451661	0.503643045
368.1	Amblyopia	126082	437	125645	0.073104045	0.050115384	1.458714655	0.973862249	1.185279736	1.075842467	0.144643661
371.3	Inflammation of eyelids	125166	1101	124065	0.00930914	0.032511677	0.286332214	0.946520402	1.075181394	1.009352605	0.774623687
379.0	Other disorders of eye	124301	187	124114	0.025146073	0.077962553	0.322540395	0.877277321	1.190899976	1.025464902	0.74704334
383.0	Otosclerosis	126451	95	126356	0.121156762	0.105191786	1.151770174	0.912636942	1.378658584	1.128801852	0.249415527
402.0	Elevated blood pressure reading without diagnosis of hypertension	89274	878	88396	0.130003192	0.03518453	3.694896347	1.062223384	1.21932157	1.138832018	0.000219977
415.21	Primary pulmonary hypertension	123018	173	122845	-0.089007421	0.085222644	-1.044410463	0.771276912	1.07717842	0.914838785	0.296295525
426.21	First degree AV block	113410	1119	112291	0.106795147	0.031391899	3.401997029	1.045791299	1.182743192	1.11270629	0.000668954
427.41	Ventricular fibrillation and flutter	112532	241	112291	-0.003985601	0.069943291	-0.056983323	0.866340012	1.139636535	0.996022331	0.95455848
433.0	Cerebrovascular disease	122931	1131	121800	0.002609661	0.032328205	0.08072396	0.940558933	1.067636356	1.002613069	0.935661482
446.4	Wegener's granulomatosis	122808	79	122729	-0.026936721	0.122771335	-0.219405623	0.759276463	1.228668229	0.973422837	0.82633409
455.0	Hemorrhoids	122129	4885	117244	0.011689546	0.015681576	0.745431855	0.981017332	1.043214031	1.011758136	0.456010693
473.4	Voice disturbance	120248	486	119762	-0.022432933	0.049397571	-0.454130297	0.886437009	1.075845144	0.977816814	0.649735048
507.0	Pleurisy; pleural effusion	123797	4859	118938	-0.022834326	0.016072046	-1.420747896	0.94700022	1.008586159	0.977424405	0.155390063
513.4	Hyperventilation	127771	99	127672	0.164732098	0.10096505	1.631575455	0.961585789	1.428784104	1.179077199	0.102768952
530.1	Esophagitis, GERD and related diseases	110366	4165	106201	-0.033868485	0.017285584	-1.959348678	0.934361182	0.999867212	0.966698631	0.050071967
535.0	Gastritis and duodenitis	117783	8454	109329	-0.003374895	0.01223046	-0.275941803	0.972958109	1.020742289	0.996630793	0.782592766
550.3	Femoral hernia	105540	344	105196	-0.349577428	0.066833256	-5.230590982	0.617203762	0.802028966	0.704985934	1.68968990821205e-07
561.2	Flatulence	98928	1057	97871	-0.010943808	0.033555787	-0.326137723	0.925598552	1.055725433	0.989115858	0.744320157
571.81	Portal hypertension	121840	343	121497	-0.140748882	0.06153845	-2.287169746	0.76864245	0.978324343	0.868707432	0.022185917
575.7	Other disorders of gallbladder	120110	794	119316	0.109466137	0.036739804	2.979497059	1.037383412	1.198089504	1.11568229	0.00288722
595.0	Hydronephrosis	125508	1392	124116	0.004350352	0.029053108	0.149737934	0.9483644	1.062770424	1.004359829	0.880971378
600.0	Hyperplasia of prostate	124893	6999	117894	0.021072485	0.014155927	1.48859808	0.993291221	1.049968915	1.021296078	0.136593237
610.1	Cystic mastopathy	125633	292	125341	0.098930374	0.060790083	1.627409737	0.977747833	1.240896645	1.10398943	0.103650105
614.1	Pelvic peritoneal adhesions, female (postoperative) (postinfection)	125564	1021	124543	0.0738526	0.033415521	2.210128633	1.007732497	1.148776893	1.076648096	0.027096236
619.2	Disorders of uterus, NEC	125750	1343	124407	0.082969198	0.028856557	2.875228619	1.026265642	1.149180715	1.086508342	0.00403735
626.12	Excessive or frequent menstruation	120674	2840	117834	0.121495431	0.020543019	5.914195615	1.084398636	1.17534079	1.129184207	3.3350134964453505e-09
635.3	Placenta previa and abruptio placenta	126580	372	126208	-0.176560447	0.064203728	-2.750003041	0.737445408	0.948496805	0.838148114	0.005959471
649.1	Diabetes or abnormal glucose tolerance complicating pregnancy	127916	62	127854	0.425797694	0.114918421	3.705217063	1.211110309	1.902211232	1.530811051	0.00021121
686.0	Other local infections of skin and subcutaneous tissue	126516	864	125652	0.141645982	0.034743813	4.076869261	1.075626453	1.232574569	1.152168688	4.56461408765772e-05
70.0	Viral hepatitis	124885	53	124832	0.160378358	0.138494656	1.158011165	0.885267235	1.524309861	1.173954962	0.24685948
704.1	Alopecia	127329	80	127249	0.004098139	0.120519944	0.034003827	0.7863741	1.261399155	1.004106548	0.972874099
722.7	Intervertebral disc disorder with myelopathy	122018	369	121649	-0.011226565	0.056515492	-0.198645802	0.883690471	1.102876713	0.988836218	0.842539823
735.1	Flat foot	121624	98	121526	-0.033731619	0.110554454	-0.305113163	0.77333798	1.192871552	0.966830949	0.760279966
740.1	Osteoarthritis; localized	119346	14202	105144	0.101622162	0.00950606	10.69025038	1.086499093	1.127749938	1.10696514	1.1306533148834599e-26
743.21	Pathologic fracture of vertebrae	127596	349	127247	-0.114902811	0.060532479	-1.898200966	0.790269313	1.001903176	0.891452779	0.057669614
761.0	Cervicalgia	127949	617	127332	0.067747437	0.042350857	1.599670992	0.983887654	1.16157733	1.070095008	0.10967159
793.2	Nonspecific abnormal findings on radiological and other examination of other intrathoracic organs (echocardiogram, etc)	127856	428	127428	0.046081185	0.051222182	0.899633373	0.945855384	1.156193847	1.047159421	0.368315391
870.3	Other open wound of head and face	125552	1416	124136	-0.131664776	0.030304058	-4.344790322	0.825726594	0.929886009	0.876634815	1.39408758248387e-05
915.0	Superficial injury without mention of infection	127188	2778	124410	-0.040912038	0.02103067	-1.945351152	0.920950073	1.000090242	0.959913563	0.05173273
960.1	Adverse effects of antibacterials (not penicillins)	113999	2958	111041	0.037616876	0.01996553	1.884091001	0.998277661	1.079547141	1.038333346	0.059552667
1001.0	Foreign body injury	127949	496	127453	-0.041347265	0.04923432	-0.839805758	0.870180692	1.055429783	0.959495873	0.401017304
187.2	Malignant neoplasm of testis	124145	94	124051	0.005239556	0.110448482	0.047438911	0.805113144	1.241362549	1.005253306	0.962163418
198.1	Secondary malignancy of lymph nodes	119244	3249	115995	0.020938471	0.019060481	1.098527965	0.983530319	1.059836943	1.021159219	0.271974013
218.2	Other benign neoplasm of uterus	122164	123	122041	-0.048259005	0.100706984	-0.479202169	0.777659776	1.15411039	0.952886952	0.631794812
250.1	Type 1 diabetes	118251	1075	117176	0.278592862	0.030018267	9.280777521	1.24518288	1.400685104	1.321269295	1.6824627357158402e-20
251.1	Hypoglycemia	116605	826	115779	0.206515699	0.035244571	5.859503902	1.146565064	1.316449859	1.229387034	4.6425197786117106e-09
270.33	Amyloidosis	127432	124	127308	-0.050466838	0.098737961	-0.511118898	0.779603029	1.148075361	0.950785458	0.609267804
275.3	Disorders of magnesium metabolism	126487	723	125764	0.023807858	0.039841543	0.597563659	0.946377062	1.10635415	1.024093528	0.550131119
277.5	Other disorders of lipoid metabolism	126948	130	126818	-0.043512946	0.09613498	-0.452623444	0.789361124	1.150637543	0.95742016	0.650819914
281.11	Pernicious anemia	116426	410	116016	-0.114702728	0.056064336	-2.045912526	0.797556709	0.993584023	0.891631162	0.040764978
288.0	Diseases of white blood cells	123932	256	123676	-0.110073807	0.070524131	-1.56079636	0.778228907	1.026037682	0.895768019	0.118571807
296.22	Major depressive disorder	123850	7852	115998	0.004063683	0.01260525	0.32238022	0.979496007	1.029111924	1.004071951	0.747164667
303.3	Psychogenic disorder	116139	141	115998	0.013262024	0.090691992	0.146231473	0.844521204	1.205138171	1.013350354	0.883738661
316.0	Substance addiction and disorders	125617	133	125484	-0.2343543	0.101990847	-2.297797377	0.644841278	0.961702458	0.791081486	0.021573324
337.0	Disorders of the autonomic nervous system	120898	94	120804	-0.11536384	0.11666694	-0.988830597	0.704166833	1.112412741	0.891041888	0.322746031
355.0	Complex regional/central pain syndrome	121706	115	121591	0.023754211	0.09981813	0.237974912	0.837424309	1.238531261	1.024038589	0.811900553
364.9	Cornea replaced by transplant	120086	67	120019	0.056756594	0.128775949	0.440739083	0.814877397	1.350255087	1.058398158	0.659401899
368.4	Visual field defects	125908	263	125645	0.010039927	0.066326029	0.15137235	0.884949365	1.147735554	1.010090496	0.879682
372.0	Disorders of conjunctiva	124480	415	124065	0.05251647	0.051893791	1.011999101	0.950635944	1.165103086	1.05391992	0.311538483
379.3	Aphakia and other disorders of lens	124303	189	124114	0.044977644	0.07696905	0.584360133	0.896632971	1.212454858	1.046004475	0.558978043
394.2	Mitral valve disease	121900	207	121693	0.084434027	0.072501289	1.164586561	0.941219357	1.250655269	1.088101057	0.244186386
41.11	Methicillin sensitive Staphylococcus aureus	121639	1229	120410	0.025639553	0.030658687	0.836289995	0.965670152	1.088996164	1.025971074	0.40299178
426.25	Other heart block	112395	104	112291	0.132401485	0.100613101	1.315946772	0.932184663	1.383117454	1.141566549	0.188191909
427.6	Premature beats	112907	616	112291	-0.032182233	0.044314979	-0.726215677	0.886894639	1.055157115	0.968330105	0.467706563
433.12	Cerebral atherosclerosis	122014	214	121800	0.008510406	0.073685302	0.115496662	0.870448717	1.161964544	1.008546723	0.908051466
442.11	Abdominal aortic aneurysm	123421	692	122729	0.09744963	0.040075239	2.431666856	1.018303887	1.191535722	1.102355914	0.015029524
458.1	Orthostatic hypotension	115114	1563	113551	0.002128496	0.027623231	0.077054571	0.948953154	1.057479437	1.002130763	0.938580132
474.2	Chronic tonsillitis and adenoiditis	120149	387	119762	0.076960099	0.053325959	1.443201396	0.971303778	1.197142034	1.079998983	0.148963747
496.1	Emphysema	121937	1316	120621	-0.239824695	0.032754093	-7.321976245	0.737491905	0.838526934	0.786765773	2.44345415055025e-13
509.1	Respiratory failure	120975	2037	118938	-0.078487232	0.024971147	-3.143116852	0.88009123	0.970599243	0.924513864	0.001671591
523.1	Gingivitis	123733	57	123676	0.093260188	0.137453465	0.678485537	0.829650453	1.422470589	1.097747318	0.497463891
527.7	Disturbance of salivary secretion	125254	54	125200	-0.158864315	0.156275482	-1.016565831	0.62067002	1.144984783	0.853112105	0.309360016
530.13	Barrett's esophagus	108179	1978	106201	-0.060662343	0.025122635	-2.414648857	0.895649999	0.988343342	0.941140969	0.015750386
535.6	Duodenitis	113116	3787	109329	0.029383675	0.01766496	1.663387557	0.994624885	1.065940716	1.029819634	0.096234882
550.6	Incisional hernia	105551	355	105196	-0.037964178	0.058158687	-0.65276882	0.857534083	1.077117685	0.962747428	0.513905328
563.0	Constipation	105453	7582	97871	-0.044183757	0.013142565	-3.361882407	0.932374072	0.981667604	0.956778127	0.000774131
577.0	Diseases of pancreas	126783	451	126332	-0.015025576	0.051137881	-0.293824769	0.889944584	1.087483092	0.985086745	0.768891807
585.1	Acute renal failure	122028	5752	116276	0.063759476	0.014467786	4.406995957	1.035941493	1.096393825	1.065836009	1.04814143975068e-05
590.0	Pyelonephritis	115506	863	114643	0.04650985	0.036259137	1.282707021	0.975040859	1.123965706	1.047608398	0.199594739
596.5	Functional disorders of bladder	121690	630	121060	0.050750314	0.042239888	1.20147841	0.967559922	1.141802304	1.052060176	0.229565676
601.12	Chronic prostatitis	124229	452	123777	-0.077655027	0.052334801	-1.483812412	0.834080677	1.024009008	0.92528357	0.137858693
610.4	Benign neoplasm of breast	125883	542	125341	0.032859273	0.046277391	0.710050249	0.942599448	1.130099114	1.033405101	0.477672976
614.32	Chronic inflammatory pelvic disease	124698	155	124543	0.074572472	0.084903457	0.878320795	0.908214047	1.266977007	1.077423424	0.379769654
619.5	Noninflammatory disorders of vulva and perineum	124980	573	124407	0.099277608	0.04365114	2.274341681	1.012652779	1.201656352	1.10437284	0.022945451
652.0	Malposition and malpresentation of fetus or obstruction	127269	455	126814	-0.172739073	0.058146285	-2.970767128	0.74939171	0.941247767	0.841357119	0.002970569
686.3	Pilonidal cyst	125816	164	125652	-0.085350071	0.086797306	-0.983326264	0.771831984	1.084633794	0.918190796	0.325446888
715.2	Ankylosing spondylitis	124935	222	124713	-0.144900002	0.076389362	-1.896861014	0.742819586	1.002123406	0.865108798	0.057846284
728.2	Laxity of ligament or hypermobility syndrome	116780	212	116568	0.122960696	0.070669802	1.739932651	0.981808722	1.295272768	1.130839974	0.081870845
740.2	Osteoarthrosis, generalized	109446	4302	105144	0.082487459	0.016403445	5.028666906	1.051489055	1.121324846	1.085985054	4.93901497162076e-07
745.0	Pain in joint	127949	4432	123517	0.027104547	0.016332292	1.659567819	0.994974168	1.060758427	1.027475216	0.097001427
765.0	Cervical radiculitis	124994	354	124640	0.08726814	0.055459037	1.573560334	0.977168076	1.21448568	1.091189232	0.11558913
783.0	Fever of unknown origin	127949	2232	125717	0.002635876	0.022997253	0.11461701	0.958193675	1.048587112	1.002639353	0.908748697
803.1	Fracture of humerus	120248	940	119308	-0.073938354	0.036424247	-2.029921296	0.864145928	0.996773489	0.928728945	0.04236454
8.5	Bacterial enteritis	126878	932	125946	0.017358233	0.03522789	0.492741192	0.949008191	1.089541379	1.017509762	0.622195468
961.1	Poisoning/allergy of sulfonamides	111571	530	111041	0.073276227	0.045726511	1.60248891	0.982583413	1.175496891	1.076027724	0.109047538
979.0	Adverse drug events and drug allergies	116437	5396	111041	0.076446808	0.014714638	5.195289872	1.048649781	1.110916221	1.07944477	2.04401095091891e-07
1090.0		127949	11085	116864	0.037741365	0.010684399	3.532380838	1.016892962	1.060388412	1.038462616	0.000411836
155.0	Cancer of liver and intrahepatic bile duct	118948	199	118749	0.062696232	0.074440591	0.842231782	0.917377968	1.228273475	1.064703367	0.399658227
173.0	Neoplasm of uncertain behavior of skin	123089	70	123019	-0.128838486	0.135614137	-0.950037282	0.668006988	1.136597639	0.879115943	0.342093309
198.4	Secondary malignant neoplasm of liver	117880	1885	115995	0.024632829	0.024824331	0.992285712	0.975953812	1.075701249	1.024938724	0.321058171
204.21	Myeloid leukemia, acute	125685	200	125485	-0.015869471	0.076751057	-0.206765506	0.844248703	1.140639619	0.984255785	0.836192996
222.0	Benign neoplasm of male genital organs	124118	67	124051	-0.109098884	0.136732287	-0.797901404	0.680326954	1.162667719	0.89664175	0.424927709
241.2	Nontoxic multinodular goiter	119151	340	118811	0.069914315	0.056970204	1.22720843	0.957296662	1.196866109	1.072416287	0.219744262
250.13	Type 1 diabetes with ophthalmic manifestations	117409	233	117176	0.069402033	0.070005908	0.991373945	0.932036868	1.226372083	1.071867049	0.321503018
252.1	Hyperparathyroidism	126109	540	125569	0.066092037	0.045256169	1.460398394	0.976506206	1.166086856	1.068325038	0.144180614
257.1	Testicular hypofunction	125669	100	125569	-0.059753165	0.110006338	-0.543179293	0.755309288	1.16250483	0.941997023	0.587006362
275.53	Disorders of phosphorus metabolism	126198	434	125764	-0.001646315	0.051912755	-0.031713109	0.900533828	1.103771493	0.99835504	0.974700841
286.12	Congenital deficiency of other clotting factors (including factor VII)	126339	138	126201	0.02955376	0.090962475	0.324900571	0.857780967	1.225343725	1.029994806	0.745256325
297.2	Suicide or self-inflicted injury	116632	634	115998	-0.101219391	0.044943582	-2.252143389	0.826708469	0.985971229	0.90373474	0.024313212
317.1	Alcoholism	127205	1721	125484	-0.156601804	0.027715315	-5.650370691	0.809557464	0.90246992	0.855044466	1.60102204718489e-08
348.4	Cerebral cysts	120887	83	120804	-0.146447683	0.125402515	-1.167820941	0.670666161	1.096336348	0.863770921	0.242878999
357.0	Inflammatory and toxic neuropathy	127637	1129	126508	0.051177898	0.031583431	1.620403407	0.988824301	1.11915056	1.052510117	0.105145648
362.31	Separation of retinal layers	126968	524	126444	0.001675009	0.047252114	0.035448337	0.912020677	1.097623176	1.001676412	0.971722242
368.9	Subjective visual disturbances	125899	254	125645	0.048505917	0.066451138	0.729948638	0.919256079	1.192821428	1.049701583	0.465421581
385.3	Cholesteatoma	126567	211	126356	0.014490569	0.073896002	0.196094094	0.875311292	1.169436101	1.014596067	0.844536519
394.7	Disease of tricuspid valve	122092	399	121693	-0.110211592	0.056639984	-1.945826675	0.800286041	0.999233448	0.895644604	0.051675563
411.2	Myocardial infarction	118661	6563	112098	0.138289217	0.013441772	10.28801969	1.118373255	1.178883578	1.148307612	7.98006667363815e-25
426.32	Left bundle branch block	113781	1490	112291	0.108013613	0.027152998	3.977962664	1.055924782	1.174520103	1.114062911	6.95082825611714e-05
427.8	Sinoatrial node dysfunction (Bradycardia)	112639	348	112291	-0.049363356	0.059390833	-0.831161209	0.845720972	1.067426837	0.951835212	0.405882565
433.3	Cerebral ischemia	123094	1294	121800	-0.059844802	0.031041777	-1.927879363	0.885888859	1.000521363	0.941910705	0.053870133
447.0	Other disorders of arteries and arterioles	123030	301	122729	-0.025445065	0.062968545	-0.404091678	0.859988022	1.100763452	0.974875932	0.686145304
459.0	Other disorders of circulatory system	113638	87	113551	-0.009542133	0.116299286	-0.082048077	0.783072653	1.235453901	0.990503249	0.934608483
476.0	Allergic rhinitis	120770	1008	119762	0.074198119	0.0330929	2.242115931	1.008788115	1.148529015	1.077020163	0.024953881
496.3	Bronchiectasis	122175	1554	120621	-0.18385363	0.02967385	-6.195813241	0.784714439	0.881512123	0.832057583	5.79848489346604e-10
509.5	Respiratory arrest	118998	60	118938	-0.417733324	0.162808822	-2.565790466	0.473656723	0.896087125	0.658537821	0.010294099
516.1	Hemoptysis	127889	1023	126866	-0.057593178	0.034619568	-1.663601842	0.881584666	1.009720002	0.944033924	0.096192024
523.32	Chronic periodontitis	124167	491	123676	-0.03968143	0.049862972	-0.795809565	0.870471159	1.058395524	0.961095566	0.426142731
530.2	Esophageal bleeding (varices/hemorrhage)	107000	799	106201	-0.08897455	0.039660909	-2.24338154	0.845770671	0.988033536	0.914868857	0.024872221
555.21	Ulcerative colitis (chronic)	98182	311	97871	-0.053186837	0.062717464	-0.848038703	0.836847193	1.070107466	0.948202837	0.396416417
564.8	Abnormal findings on exam of gastrointestinal tract/ abdominal area	99029	1158	97871	-0.028069171	0.032269293	-0.869841532	0.912230061	1.035244375	0.972321108	0.384387011
577.3	Cyst and pseudocyst of pancreas	126612	280	126332	-0.008447734	0.064730551	-0.130506128	0.871522608	1.123262064	0.991587848	0.896166007
585.31	Renal dialysis	116534	258	116276	0.057387827	0.066079815	0.86846228	0.928321755	1.202830977	1.059066466	0.385141313
592.11	Acute cystitis	114704	61	114643	0.128908267	0.131458265	0.980602221	0.871032015	1.458696958	1.137585765	0.326788939
601.8	Other inflammatory disorders of male genital organs	124134	151	123983	0.019035197	0.08722121	0.218240461	0.8561149	1.205120792	1.019217521	0.827241761
614.5	Inflammatory disease of cervix, vagina, and vulva	124604	61	124543	-0.049660769	0.141467167	-0.351040952	0.712823599	1.241299246	0.951552166	0.725557626
621.0	Endometrial hyperplasia	123756	369	123387	0.100234911	0.054043654	1.854702713	0.992540211	1.226780699	1.105430565	0.063638691
626.4	Premenstrual tension syndromes	117885	51	117834	0.268277061	0.13721913	1.955099569	0.986741693	1.691371227	1.307709406	0.050571319
654.1	Abnormality of organs and soft tissues of pelvis complicating pregnancy, childbirth, or the puerperium	127192	378	126814	-0.153640882	0.062719284	-2.449659383	0.756791106	0.967732181	0.857579938	0.014299141
665.0	Obstetrical/birth trauma	127432	1597	125835	-0.140269837	0.031989024	-4.384936395	0.815906198	0.924919225	0.869123682	1.16019673405436e-05
687.0	Symptoms affecting skin	124995	177	124818	-0.049612705	0.082709833	-0.599840475	0.806362812	1.11519116	0.951597902	0.548612556
701.3	Circumscribed scleroderma	125850	268	125582	0.058669271	0.06414934	0.914573263	0.93284601	1.199597104	1.06042447	0.3604157
729.0	Other disorders of soft tissues	116688	120	116568	0.063450912	0.095995105	0.660980705	0.878327596	1.27972737	1.065507181	0.508624688
736.0	Other acquired deformities of limbs	121678	152	121526	0.00901655	0.087205138	0.103394706	0.847066022	1.192334904	1.009057321	0.917649713
741.0	Symptoms and disorders of the joints	125577	554	125023	0.077056505	0.044493436	1.731862306	0.988831476	1.177262218	1.080103106	0.083298081
747.11	Cardiac shunt/ heart septal defect	127577	283	127294	0.015253221	0.063849447	0.238893541	0.894013004	1.148280661	1.015370145	0.811188134
751.11	Congenital anomalies of female genital organs	127015	164	126851	0.076457302	0.082673614	0.924808997	0.914155886	1.264158312	1.079456099	0.35506527
770.0	Myalgia and myositis unspecified	127949	921	127028	0.074249529	0.034771028	2.135384933	1.005418923	1.152248448	1.077075533	0.03272958
788.0	Syncope and collapse	127949	5157	122792	-0.021447615	0.015499192	-1.383789223	0.949386927	1.008856979	0.978780749	0.166423004
804.0	Fracture of hand or wrist	120337	1029	119308	-0.002795981	0.033853978	-0.082589427	0.932659477	1.065019076	0.997207924	0.934178008
938.2	Chronic dermatitis due to solar radiation	122574	137	122437	-0.128119132	0.097040553	-1.320263824	0.724079031	1.059176732	0.879748567	0.186746949
1006.0	Crushing injury	127949	71	127878	-0.067392231	0.130881406	-0.514910658	0.717766866	1.198930258	0.934828461	0.606615453
1100.0	Family history	127949	13111	114838	0.076713373	0.009713753	7.897397836	1.059331077	1.100445814	1.079732551	2.847862611588e-15
134.1	Intestinal helminthiases	127646	63	127583	-0.166367778	0.145422524	-1.144030329	0.630328965	1.11449043	0.846734766	0.252611059
155.1	Malignant neoplasm of liver, primary	118861	112	118749	0.107226574	0.097586791	1.098781639	0.914836332	1.341319522	1.113186445	0.271863323
174.0	Breast cancer	125681	3634	122047	0.048744561	0.018133108	2.688152586	1.013117555	1.087754807	1.049952118	0.007184856
189.11	Malignant neoplasm of kidney, except pelvis	126265	613	125652	0.047637321	0.042865883	1.111310857	0.963367752	1.139658358	1.048790212	0.266434568
198.5	Secondary malignancy of brain/spine	116530	535	115995	-0.014496234	0.047031384	-0.308224691	0.897767047	1.079530805	0.985608331	0.757911365
204.22	Myeloid leukemia, chronic	125550	65	125485	-0.095965731	0.138866584	-0.691064244	0.685564248	1.181550166	0.908495149	0.489525169
223.0	Benign neoplasm of kidney and other urinary organs	111647	97	111550	0.029710218	0.108110913	0.274812388	0.828442232	1.265750765	1.03015597	0.78346038
242.0	Thyrotoxicosis with or without goiter	119659	848	118811	0.064449245	0.036241684	1.778318186	0.992704343	1.14425191	1.066571443	0.075351611
250.14	Type 1 diabetes with neurological manifestations	117273	97	117176	0.062179319	0.10872245	0.571908738	0.854663402	1.308931566	1.06415315	0.567383804
252.2	Hypoparathyroidism	125701	132	125569	-0.064305683	0.096607066	-0.665641612	0.772118986	1.127584577	0.937718311	0.505640202
261.4	Vitamin D deficiency	126007	1258	124749	0.014137014	0.03038136	0.465318675	0.955133395	1.075936833	1.014237414	0.641703263
271.3	Intestinal disaccharidase deficiencies and disaccharide malabsorption	127936	108	127828	-0.092070735	0.107947225	-0.852923591	0.733705377	1.120168849	0.912040634	0.393701678
292.1	Aphasia/speech disturbance	123639	676	122963	0.009113606	0.04153742	0.219407138	0.929426871	1.093784986	1.009155262	0.82633291
300.0	Anxiety, phobic and dissociative disorders	116200	202	115998	-0.232327851	0.083248872	-2.79076274	0.671239303	0.930205443	0.792686198	0.0052584
317.11	Alcoholic liver damage	125895	411	125484	-0.384485336	0.060666864	-6.337649755	0.603646584	0.765683514	0.68080093	2.33296414463367e-10
339.0	Other headache syndromes	126475	3883	122592	0.052933314	0.017240734	3.070247086	1.019172413	1.090432964	1.054359332	0.002138817
348.7	Coma	121020	216	120804	-0.154156264	0.077982687	-1.976801139	0.73352412	0.995783058	0.857138071	0.048064113
362.4	Retinal vascular changes and abnomalities	126992	437	126555	0.095919447	0.049818306	1.925385555	0.996941245	1.211960515	1.100670398	0.054181141
365.2	Primary angle-closure glaucoma	120464	445	120019	0.018355646	0.050904234	0.360591732	0.920516001	1.123816733	1.018525146	0.718404671
368.91	Psychophysical visual disturbances	125825	180	125645	-0.008042816	0.080688873	-0.09967689	0.844058486	1.15809564	0.991989441	0.920600848
374.3	Ptosis of eyelid	124969	904	124065	0.048338871	0.035280147	1.370143696	0.978747851	1.123917808	1.049526249	0.17064205
379.9	Pain, swelling or discharge of eye	124218	104	124114	-0.010499628	0.10611878	-0.098942222	0.798892839	1.21106493	0.989555301	0.921184145
385.5	Tympanosclerosis and middle ear disease related to otitis media	126450	94	126356	-0.044609798	0.113537976	-0.392906403	0.760400553	1.186700167	0.956370587	0.694388612
411.3	Angina pectoris	120009	7911	112098	0.15816613	0.012234335	12.92805266	1.143544557	1.199724112	1.171360777	3.12637315849729e-38
420.1	Myocarditis	126019	63	125956	0.00570455	0.135309531	0.042159259	0.764164868	1.299009389	1.005720851	0.966371741
426.4	Anomalous atrioventricular excitation	112376	85	112291	-0.072663723	0.120825682	-0.601393026	0.728530578	1.169861655	0.929913486	0.547578242
427.9	Palpitations	114312	2021	112291	0.018607574	0.024121716	0.771403443	0.971436853	1.067776639	1.018781774	0.440467835
433.31	Transient cerebral ischemia	122995	1195	121800	0.052471716	0.030798487	1.703710816	0.991652946	1.118904422	1.053872753	0.088435126
442.8	Aneurysm of other specified artery	122869	140	122729	-0.16215432	0.09735233	-1.665643951	0.699410314	1.024401097	0.850309975	0.095784352
447.1	Stricture of artery	123256	527	122729	0.165572981	0.044294673	3.737988605	1.080848044	1.285820147	1.180069082	0.000185498
477.0	Epistaxis or throat hemorrhage	121056	1294	119762	0.011931532	0.029982761	0.397946393	0.953809679	1.072767596	1.012002996	0.690669702
497.0	Bronchitis	120960	339	120621	-0.015459266	0.059101288	-0.261572401	0.875327104	1.103543058	0.984659615	0.793651124
509.8	Dependence on respirator [Ventilator] or supplemental oxygen	119314	376	118938	0.166764952	0.052185127	3.195641419	1.065054608	1.306847236	1.181476529	0.001395204
528.11	Stomatitis and mucositis (ulcerative)	125438	238	125200	-0.072278853	0.072076128	-1.002812649	0.80556373	1.06856833	0.93027145	0.315951265
530.3	Stricture and stenosis of esophagus	107256	1055	106201	-0.04510866	0.033963765	-1.32814073	0.893814981	1.02110051	0.955893609	0.18413162
556.0	Ulceration of the lower GI tract	98097	226	97871	-0.117516494	0.075368648	-1.559222535	0.764903448	1.027799618	0.889125846	0.118943719
564.9	Personal history of diseases of digestive system	107941	10070	97871	-0.021936174	0.011460696	-1.914035023	0.956519085	1.000471508	0.978302675	0.055615681
573.5	Jaundice (not of newborn)	121972	475	121497	-0.109428672	0.051823692	-2.111556862	0.808716406	0.990894597	0.896346097	0.034724476
578.1	Hematemesis	117418	979	116439	-0.094687089	0.035922132	-2.635898353	0.847286987	0.975404026	0.909657532	0.008391486
585.32	End stage renal disease	116606	330	116276	-0.034342396	0.060622354	-0.566497237	0.856438257	1.086177752	0.966240611	0.571055811
592.12	Chronic cystitis	115063	420	114643	0.000958813	0.052843935	0.018144234	0.901130913	1.108545187	1.000959273	0.98552379
602.0	Other disorders of prostate	124242	611	123631	-0.003505999	0.044046385	-0.079597877	0.913293854	1.085421591	0.99650014	0.936557084
614.51	Cervicitis and endocervicitis	124983	440	124543	0.093631932	0.049864552	1.877725327	0.994389052	1.20908537	1.098155476	0.06041875
622.0	Polyp of female genital organs	123465	78	123387	0.107708513	0.116753202	0.92253155	0.878388615	1.388613769	1.113723062	0.356251381
626.8	Infertility, female	118125	291	117834	-0.038159255	0.067866383	-0.562270346	0.840405088	1.096579828	0.962559636	0.573931839
654.2	Rhesus isoimmunization in pregnancy	126911	97	126814	-0.083801978	0.119373743	-0.702013493	0.722006471	1.152891719	0.919613341	0.482670749
687.1	Rash and other nonspecific skin eruption	125929	1111	124818	-0.021744224	0.032788907	-0.663157918	0.917075509	1.04286857	0.978490478	0.50722942
695.41	Cutaneous lupus erythematosus	122338	78	122260	-0.28731542	0.137768974	-2.085487115	0.567728582	0.974007633	0.75027504	0.037025107
701.4	Keloid scar	125667	85	125582	0.049844646	0.114847074	0.434008845	0.833026624	1.306901029	1.05110779	0.664282018
705.3	Hidradenitis	124516	63	124453	0.239321259	0.122482086	1.95392866	0.99011795	1.601198789	1.270386594	0.050709655
710.12	Chronic osteomyelitis	124382	77	124305	0.053433658	0.120159592	0.444689077	0.827427024	1.325449731	1.054887006	0.656544464
729.1	Rheumatism, unspecified and fibrositis	116712	144	116568	-0.022538652	0.091310075	-0.24683642	0.813636333	1.163854214	0.977713446	0.805034823
747.12	Valvular heart disease/ heart chambers	127448	154	127294	-0.017320206	0.08757814	-0.197768604	0.824702661	1.162508385	0.982828926	0.843226111
751.12	Congenital anomalies of male genital organs	126947	96	126851	-0.006266303	0.110353464	-0.056783927	0.796119443	1.227031881	0.993753289	0.954717317
771.0	Musculoskeletal symptoms referable to limbs	127872	349	127523	0.071480493	0.05604766	1.275351959	0.960699661	1.196774635	1.074097198	0.202184695
789.0	Nausea and vomiting	127949	6545	121404	0.000193411	0.013719015	0.014098022	0.973569813	1.02736014	1.00019343	0.988751778
805.0	Fracture of vertebral column without mention of spinal cord injury	120301	993	119308	-0.090033143	0.035630349	-2.526866722	0.85172246	0.979389655	0.913900895	0.011508517
8.52	Intestinal infection due to C. difficile	126336	390	125946	-0.06451251	0.056093453	-1.150089845	0.838586733	1.044820644	0.937524386	0.250106868
871.2	Open wound of finger(s)	125194	1058	124136	-0.052752675	0.034006672	-1.551244851	0.886960273	1.013439339	0.948614599	0.120843018
939.0	Atopic/contact dermatitis due to other or unspecified	124206	1769	122437	0.030093174	0.025544176	1.178083533	0.979897439	1.083099153	1.03055055	0.238763306
1007.0	Injury to blood vessels	127949	120	127829	-0.254009715	0.107694978	-2.358603151	0.624993419	0.953149035	0.775684266	0.018343861
136.0	Other infectious and parasitic diseases	127778	195	127583	-0.051377573	0.078817932	-0.651851325	0.811380309	1.10513301	0.949919938	0.514497088
157.0	Pancreatic cancer	119214	465	118749	-0.001949069	0.050110725	-0.038895255	0.903489641	1.099601231	0.998052829	0.9689739
174.1	Breast cancer [female]	122932	885	122047	0.052911533	0.035889623	1.474285008	0.981976297	1.13032569	1.054336368	0.14040487
198.6	Secondary malignancy of bone	117594	1599	115995	0.028706392	0.026916111	1.066513331	0.975877795	1.08447915	1.029122391	0.286191656
242.1	Graves' disease	119034	223	118811	0.002525681	0.072571279	0.034802759	0.867002875	1.152360555	1.002528873	0.972237021
253.0	Disorders of the pituitary gland and its hypothalamic control	125628	59	125569	0.037282259	0.138472738	0.269238981	0.783237635	1.348048744	1.03798596	0.787745785
276.1	Electrolyte imbalance	120522	194	120328	-0.066620904	0.079775692	-0.835102796	0.797472059	1.090281735	0.935549798	0.403659833
289.0	Other diseases of blood and blood-forming organs	123946	270	123676	-0.152913913	0.069787828	-2.191125855	0.74677866	0.981728156	0.858203598	0.028442686
300.1	Anxiety disorder	120827	4829	115998	0.003837195	0.015906217	0.241238726	0.972908586	1.03550285	1.003844567	0.809370098
340.0	Migraine	124323	1731	122592	0.029484083	0.02593453	1.136865936	0.978519867	1.08323511	1.029923042	0.255594334
348.8	Encephalopathy, not elsewhere classified	120898	94	120804	-0.169510281	0.118464081	-1.430900228	0.664951097	1.057832587	0.844078077	0.152458812
358.1	Myasthenia gravis	126609	101	126508	-0.252249094	0.118098586	-2.135919668	0.612704533	0.973256053	0.777051155	0.032685962
369.0	Infection of the eye	124151	86	124065	-0.070133973	0.11975837	-0.585628988	0.731903952	1.170391672	0.932268913	0.558124864
38.0	Septicemia	123539	3129	120410	0.006733758	0.019588731	0.343756704	0.968655799	1.045966983	1.00675648	0.731029263
386.0	Vertiginous syndromes and other disorders of vestibular system	124081	58	124023	0.100360988	0.135701707	0.739570563	0.838622409	1.428071401	1.105569944	0.459560609
395.1	Nonrheumatic mitral valve disorders	123517	1824	121693	-0.001185338	0.025559607	-0.046375425	0.949697328	1.04978589	0.998815365	0.963011023
411.4	Coronary atherosclerosis	121787	9689	112098	0.140124269	0.011342336	12.35409227	1.125077027	1.176228987	1.150416751	4.6295218215921503e-35
420.2	Pericarditis	126694	738	125956	0.010395009	0.03968923	0.26191008	0.934076022	1.091318958	1.010449225	0.793390768
428.1	Congestive heart failure (CHF) NOS	125761	1792	123969	0.102728182	0.024830699	4.137144232	1.055227098	1.163106204	1.108190142	3.51655081148113e-05
443.1	Raynaud's syndrome	123570	841	122729	-0.218635464	0.040839571	-5.353520073	0.741199843	0.869879359	0.803614612	8.62594611115787e-08
478.0	Throat pain	119936	174	119762	-0.047111741	0.083329984	-0.565363622	0.807323824	1.119218689	0.953980793	0.571826463
510.0	Other diseases of lung	127929	891	127038	-0.052901658	0.037020176	-1.428995328	0.881485629	1.019152895	0.948473283	0.153005576
519.1	Tracheostomy complications	122094	55	122039	-0.137055537	0.153135742	-0.894993779	0.639364311	1.165046303	0.871921801	0.370790413
530.5	Disorders of esophageal motility	106621	420	106201	-0.057850693	0.054005925	-1.071191589	0.847694944	1.047577823	0.943790852	0.284083293
556.1	Ulceration of intestine	98274	403	97871	-0.060270434	0.05524448	-1.090976585	0.8435553	1.047527245	0.941509883	0.275283186
565.0	Anal and rectal conditions	120137	3642	116495	0.00131523	0.018157287	0.072435402	0.966152259	1.037426054	1.001316096	0.942255412
573.6	Nonspecific elevation of levels of transaminase or lactic acid dehydrogenase [LDH]	121559	62	121497	-0.032112852	0.139157486	-0.230766257	0.729969854	1.259660182	0.96839729	0.817496397
578.2	Blood in stool	117739	1300	116439	-0.032886699	0.030501419	-1.078202262	0.911075421	1.026795995	0.967648189	0.280943503
585.33	Chronic Kidney Disease, Stage III	119442	3166	116276	0.136739193	0.018702933	7.31110962	1.10507534	1.189141391	1.146529086	2.64945271752279e-13
592.13	Chronic interstitial cystitis	114771	128	114643	-0.037188744	0.097287731	-0.382255226	0.791982155	1.159748712	0.963494265	0.702272062
611.3	Lump or mass in breast	125966	625	125341	0.009624473	0.04333551	0.222092077	0.926432889	1.097978529	1.009670938	0.824242206
614.52	Vaginitis and vulvovaginitis	124824	281	124543	0.007228824	0.064553803	0.111981376	0.885347958	1.140309785	1.007255015	0.910838174
622.1	Polyp of corpus uteri	126402	3015	123387	0.084432735	0.019496854	4.3305826	1.047087636	1.130254896	1.088099651	1.48715346806949e-05
627.0	Menopausal and postmenopausal disorders	118019	185	117834	0.055914894	0.077848613	0.718251643	0.904486837	1.22733051	1.05750768	0.47260214
655.0	Known or suspected fetal abnormality affecting management of mother	127949	574	127375	-0.169713529	0.051905251	-3.269679392	0.761196198	0.93296676	0.843906537	0.001076694
669.0	Complications of labor and delivery NEC	126026	191	125835	-0.279884094	0.09209711	-3.039010622	0.628374618	0.901559379	0.755871346	0.002373565
687.2	Localized superficial swelling, mass, or lump	125256	438	124818	0.061796818	0.050289366	1.22882476	0.962569271	1.172348964	1.063746188	0.219137516
695.42	Systemic lupus erythematosus	122443	183	122260	-0.262645422	0.089037063	-2.949843748	0.643456258	0.912147877	0.769014524	0.003179347
701.5	Abnormal granulation tissue	125796	214	125582	-0.064464138	0.075618093	-0.852496213	0.806052375	1.08416895	0.937569737	0.39393874
710.19	Unspecified osteomyelitis	124398	93	124305	0.089567348	0.107983895	0.829450982	0.87975423	1.343553784	1.093700989	0.406849263
726.0	Peripheral enthesopathies and allied syndromes	119561	2993	116568	0.060363279	0.019523928	3.091758862	1.022144369	1.103445335	1.062222359	0.001989744
736.2	Acquired deformities of finger	121640	114	121526	-0.15412749	0.10743751	-1.434578024	0.690632098	1.052241668	0.857162734	0.151407381
741.2	Stiffness of joint	125284	261	125023	-0.072954329	0.068881659	-1.059125614	0.810293869	1.061466264	0.929643286	0.289542576
747.13	Congenital anomalies of great vessels	127352	58	127294	-0.27863528	0.157060445	-1.774063993	0.55048397	1.018451039	0.756815879	0.076052566
771.1	Swelling of limb	127601	78	127523	0.076749785	0.118094285	0.649902623	0.850166362	1.350944205	1.079771868	0.515755124
79.0	Viral infection	125814	982	124832	0.063209272	0.033698451	1.875732284	0.996578007	1.137317574	1.065249742	0.06069205
797.1	Cardiogenic shock	127913	82	127831	0.223729994	0.108749364	2.057299324	1.004238565	1.538528349	1.250733268	0.039657442
807.0	Fracture of ribs	119397	89	119308	0.000159064	0.11445097	0.001389801	0.793998056	1.243619451	1.000159077	0.9988911
871.3	Open wound of foot except toe(s) alone	124215	79	124136	-0.1596414	0.129352916	-1.234153859	0.656374004	1.08968828	0.852449422	0.217145577
1008.0	Crushing or internal injury to organs	127949	268	127681	-0.019975254	0.066375714	-0.300942214	0.85876702	1.113980278	0.980222929	0.763458559
110.11	Dermatophytosis of nail	125943	56	125887	-0.103408598	0.149889093	-0.689900753	0.665210839	1.196954205	0.901758441	0.490256602
145.0	Cancer of mouth	126995	82	126913	0.048743472	0.116633428	0.417920258	0.829353937	1.310243918	1.049950975	0.676005421
158.0	Neoplasm of unspecified nature of digestive system	119226	477	118749	-0.002934911	0.049528382	-0.059257162	0.903681941	1.097326199	0.997069391	0.952747281
174.11	Malignant neoplasm of female breast	122319	272	122047	0.143233232	0.061600413	2.325199194	1.020331901	1.299081417	1.153998919	0.020061311
189.2	Cancer of bladder	126051	399	125652	-0.007334503	0.054316713	-0.135032151	0.891170551	1.10263809	0.992692329	0.892586454
198.7	Secondary malignant neoplasm of skin	116133	138	115995	-0.030096638	0.093046607	-0.323457661	0.804901228	1.159187854	0.970351756	0.746348667
204.4	Multiple myeloma	125873	388	125485	-0.018931414	0.055241419	-0.342703243	0.879213777	1.091791862	0.98124666	0.731821723
224.1	Benign neoplasm of eye, uveal	127057	54	127003	0.187144094	0.13551034	1.38103184	0.914857292	1.556990022	1.205801021	0.167269171
250.2	Type 2 diabetes	126947	9771	117176	0.452714779	0.010271997	44.07271226	1.541206377	1.604531778	1.57257559	0.0
262.0	Mineral deficiency NEC	125044	295	124749	-0.120700681	0.066047299	-1.827488542	0.776997665	1.00659521	0.886299206	0.067626347
272.1	Hyperlipidemia	111448	3452	107996	0.179698644	0.0177552	10.12090244	1.155758478	1.239066604	1.196856628	4.4628161656171e-24
276.11	Hyperosmolality and/or hypernatremia	120738	410	120328	0.075280727	0.052015279	1.447281053	0.972313935	1.192243293	1.078186785	0.147818223
278.1	Obesity	127903	9387	118516	0.307229876	0.010514318	29.22014265	1.331872999	1.387915155	1.359653484	1.07597456097851e-187
300.11	Generalized anxiety disorder	116098	100	115998	-0.000192414	0.108274553	-0.001777097	0.803443251	1.228315615	0.999807604	0.998582083
320.0	Meningitis	127588	176	127412	-0.077302337	0.083897024	-0.921395455	0.782513412	1.087220466	0.925609966	0.356844001
331.1	Hydrocephalus	121130	326	120804	-0.177100534	0.064185614	-2.759193574	0.73720364	0.948090722	0.837695563	0.00579442
340.1	Migrain with aura	122731	139	122592	0.136963963	0.086351282	1.586125409	0.963982314	1.352466346	1.146786821	0.112710864
348.9	Other conditions of brain, NOS	120941	137	120804	-0.135778891	0.097206333	-1.396811167	0.718363368	1.051496943	0.873035647	0.162470363
359.1	Muscular dystrophies	126569	61	126508	-0.022737847	0.13915727	-0.163396759	0.736905387	1.271642716	0.97751871	0.870206055
362.6	Peripheral retinal degenerations	126963	114	126849	0.069246658	0.098419504	0.703586735	0.879107451	1.293095745	1.07170052	0.481690174
366.0	Cataract	124412	11899	112513	0.022338673	0.01069637	2.088434839	1.001332886	1.044211203	1.022590049	0.036758628
369.2	Eye infection, viral	124152	87	124065	-0.182527736	0.124072141	-1.47114199	0.648676365	1.05486774	0.833161535	0.141252721
375.0	Disorders of lacrimal system	125100	986	124114	-0.051229922	0.035208549	-1.455042113	0.886131873	1.017275464	0.950060206	0.145657603
380.0	Disorders of external ear	127549	305	127244	-0.171520273	0.065994592	-2.599004991	0.738677066	0.956743063	0.84238319	0.009349441
386.1	Meniere's disease	124375	352	124023	0.104723373	0.055135041	1.89939775	0.994970319	1.235046962	1.1104034	0.057512199
395.2	Nonrheumatic aortic valve disorders	123753	2060	121693	0.070627988	0.023505145	3.004788503	1.024584577	1.123477223	1.073181915	0.002657656
411.41	Aneurysm and dissection of heart	112214	116	112098	0.128520423	0.095714857	1.342742668	0.937958537	1.365169097	1.137144645	0.179355313
420.21	Acute pericarditis	126050	94	125956	0.085363093	0.107725238	0.792414992	0.876552111	1.33729621	1.089112444	0.428118741
428.2	Heart failure NOS	126458	2489	123969	0.085619913	0.02131388	4.017096575	1.044595049	1.135624326	1.089392185	5.89195823032988e-05
433.5	Cerebral aneurysm	122001	201	121800	-0.042911237	0.077674228	-0.552451405	0.820049829	1.111934752	0.957996421	0.58063912
448.0	Disease of capillaries	122787	58	122729	-0.51516176	0.169994606	-3.030459446	0.423708865	0.824427474	0.597403951	0.00244182
459.9	Circulatory disease NEC	124126	10575	113551	0.042290609	0.010949789	3.862230442	1.0209973	1.065778194	1.043197597	0.000112357
479.0	Other upper respiratory disease	121380	1618	119762	-0.003366836	0.027024423	-0.124584918	0.94487385	1.050463895	0.996638826	0.900852169
525.0	Other diseases of the teeth and supporting structures	124927	1251	123676	0.009261599	0.030549586	0.303166112	0.950182881	1.071066975	1.009304621	0.761763273
528.3	Cellulitis and abscess of oral soft tissues	125293	93	125200	0.055544729	0.109522812	0.507152148	0.847465681	1.302035321	1.0571163	0.612048068
530.6	Diverticulum of esophagus, acquired	106294	93	106201	0.003991514	0.111600899	0.03576597	0.801462951	1.241367544	1.003999491	0.971468968
536.8	Dyspepsia and other specified disorders of function of stomach	113967	4638	109329	-0.024507407	0.016382716	-1.495930643	0.944829644	1.007497418	0.975790461	0.13467173
565.1	Anal and rectal polyp	120631	4136	116495	0.049968573	0.016786211	2.976763045	1.017077198	1.08625426	1.051238059	0.002913091
573.7	Abnormal results of function study of liver	123944	2447	121497	0.017797798	0.021914269	0.812155652	0.974923351	1.062375639	1.017957122	0.416702323
578.8	Hemorrhage of rectum and anus	121432	4993	116439	0.010115892	0.015546999	0.65066525	0.979735271	1.041301232	1.010167231	0.5152626
585.34	Chronic Kidney Disease, Stage IV	116713	437	116276	0.165985505	0.048604266	3.41503986	1.071920647	1.296934777	1.180555989	0.000637727
592.2	Urethritis and urethral syndrome	114693	50	114643	-0.038879732	0.155350843	-0.250270491	0.701312632	1.28936031	0.961866384	0.802378175
598.9	Other nonspecific findings on examination of urine	127943	219	127724	0.015268548	0.072454966	0.210731555	0.878553364	1.167157099	1.015385707	0.83309675
614.53	Cyst or abscess of Bartholin's gland	124793	250	124543	-0.045163316	0.070692603	-0.638869054	0.829769804	1.094745252	0.955841364	0.522908121
622.2	Mucous polyp of cervix	124514	1127	123387	0.079789682	0.031437203	2.538065545	1.017744987	1.151228311	1.083059257	0.011146711
627.1	Postmenopausal bleeding	121202	3368	117834	0.067195974	0.018665987	3.599915338	1.03089479	1.109157389	1.069505053	0.000318321
642.0	Hypertension complicating pregnancy, childbirth, and the puerperium	127878	312	127566	0.075008489	0.062408101	1.201903091	0.95158945	1.215406139	1.077893302	0.229401077
671.0	Venous/cerebrovascular complications embolism in pregnancy and the puerperium	127872	55	127817	0.048292997	0.147811132	0.326720977	0.774882368	1.383608004	1.049478105	0.743878933
687.3	Changes in skin texture	124869	51	124818	-0.221528262	0.16450061	-1.346671372	0.573409546	1.092227179	0.801293276	0.178086096
695.7	Prurigo and Lichen	123156	403	122753	0.030746571	0.05312598	0.578748302	0.927807146	1.142630328	1.031224128	0.562759019
716.9	Arthropathy NOS	124364	59	124305	0.176245628	0.129673508	1.359149078	0.915819141	1.523303412	1.192730991	0.174099354
726.1	Enthesopathy	120875	4307	116568	0.053219202	0.016419907	3.241139004	1.021123079	1.089010203	1.054660803	0.001190531
741.3	Difficulty in walking	125258	235	125023	0.026624376	0.069563816	0.382733114	0.893753121	1.173960718	1.026981971	0.701917659
747.2	Congenital anomalies of peripheral vascular system	127374	80	127294	-0.182395643	0.129361917	-1.409963971	0.641658953	1.065274602	0.833271597	0.158550322
751.21	Cystic kidney disease	127035	184	126851	-0.023697204	0.080316098	-0.295049242	0.831588047	1.139329411	0.97658137	0.767956263
772.0	Symptoms of the muscles	127816	60	127756	-0.156576416	0.147669072	-1.060319632	0.633752323	1.130353601	0.855066175	0.288999211
790.0	Nonspecific findings on examination of blood	127575	185	127390	-0.069069517	0.081568457	-0.84676748	0.792754061	1.091435628	0.9332618	0.397124738
798.0	Malaise and fatigue	127659	2246	125413	-0.009225226	0.023050356	-0.400220557	0.946795741	1.036329742	0.990817196	0.688994075
854.0	Complications of cardiac/vascular device, implant, and graft	117694	1407	116287	0.056002537	0.028397163	1.972117301	0.999938157	1.117688637	1.057600367	0.048596217
987.0	Toxic effect of other gases, fumes, or vapors	127520	54	127466	-0.189599313	0.157507174	-1.20375033	0.601019961	1.113991104	0.827290552	0.228686093
1009.0	Injury, NOS	127949	2874	125075	-0.017735972	0.020489553	-0.865610506	0.943558798	1.022470703	0.982420385	0.386703792
110.12	Althete's foot	125951	64	125887	0.210702103	0.123446617	1.706827685	0.9611026	1.560037663	1.234544533	0.087854085
159.0	Malignant neoplasm of other and ill-defined sites within the digestive organs and peritoneum	121564	2815	118749	-0.056130819	0.021080138	-2.662734958	0.906955027	0.985083669	0.945415449	0.007750844
189.21	Malignant neoplasm of bladder	126826	1174	125652	0.052369404	0.031171408	1.680046176	0.990847607	1.11963334	1.053764936	0.092948332
199.0	Neoplasm of uncertain behavior	116569	574	115995	0.030645847	0.044557	0.687789723	0.943906526	1.124053273	1.031120265	0.491585209
208.0	Benign neoplasm of colon	126576	12264	114312	0.03540075	0.01020104	3.470307751	1.015484161	1.056914124	1.036034816	0.000519862
250.21	Type 2 diabetes with ketoacidosis	117276	100	117176	0.490878208	0.089366607	5.492859429	1.365257318	1.938767425	1.633750363	3.95477574999302e-08
272.11	Hypercholesterolemia	126343	18347	107996	0.152410721	0.00858483	17.75349275	1.14518647	1.18438064	1.16463848	1.6196053911364598e-70
276.12	Hyposmolality and/or hyponatremia	122577	2249	120328	-0.125149988	0.024216199	-5.168027683	0.841223012	0.924991798	0.882364549	2.36577274401683e-07
289.3	Personal history of diseases of blood and blood-forming organs	123927	251	123676	-0.183592107	0.073401668	-2.501198006	0.718897814	0.958549449	0.832275214	0.012377395
300.12	Agorophobia, social phobia, and panic disorder	116568	570	115998	0.084296827	0.043774487	1.925706782	0.997414496	1.184141506	1.087951779	0.054140997
306.9	Tension headache	116176	178	115998	0.00491354	0.081198983	0.060512338	0.853910373	1.173997168	1.004925632	0.951747589
323.0	Encephalitis	127567	155	127412	-0.084036738	0.089433385	-0.939657352	0.768575687	1.091320139	0.919397479	0.347393348
331.9	Cerebral degeneration, unspecified	121226	422	120804	-0.101411708	0.054847283	-1.848983264	0.810291894	1.004644948	0.903560953	0.064460229
341.0	Other demyelinating diseases of central nervous system	120899	95	120804	0.023027644	0.110040763	0.209264668	0.819366509	1.261386608	1.023294827	0.834241632
349.0	Other and unspecified disorders of the nervous system	120994	190	120804	-0.053363885	0.080061348	-0.666537422	0.807708135	1.105486591	0.948034974	0.505067652
359.2	Myopathy	126642	134	126508	-0.061603949	0.095543371	-0.644774705	0.776152288	1.128746525	0.940255203	0.519073196
362.7	Hereditary retinal dystrophies	126959	60	126899	-0.197970881	0.150575581	-1.314760861	0.604484125	1.090403552	0.820393742	0.188590285
369.5	Conjunctivitis, infectious	124229	164	124065	-0.199773944	0.090957352	-2.196347402	0.682586863	0.974938357	0.818915853	0.028067087
380.1	Otitis externa	127496	252	127244	0.041580149	0.066846782	0.622021697	0.912285032	1.185608263	1.04245671	0.533927601
386.2	Peripheral or central vertigo	124401	378	124023	-0.00657877	0.055809119	-0.117879841	0.889014538	1.106426809	0.993442823	0.906162867
395.3	Nonrheumatic tricuspid valve disorders	121834	141	121693	0.097004577	0.087452094	1.109231037	0.924408418	1.302507131	1.101865416	0.267330527
411.8	Other chronic ischemic heart disease, unspecified	120260	8162	112098	0.145139307	0.012236507	11.8611711	1.128742596	1.184205258	1.156200626	1.88322488240358e-32
420.22	Chronic pericarditis	126007	51	125956	-0.37388126	0.171228712	-2.183519666	0.486732019	0.951651038	0.688058607	0.028997562
426.9	Cardiac pacemaker/device in situ	112405	114	112291	0.1333093	0.096290501	1.384449133	0.941458598	1.373378563	1.142603351	0.166220973
450.0	Noninfectious disorders of lymphatic channels	127949	606	127343	0.020936675	0.043516022	0.481125668	0.936704496	1.110936344	1.021157385	0.630427186
464.0	Acute sinusitis	126781	69	126712	-0.133237634	0.136985893	-0.972637627	0.663044178	1.134260568	0.875257076	0.330733435
480.0	Pneumonia	122960	3102	119858	-0.025724892	0.019930025	-1.290760642	0.937087759	1.013234014	0.974603174	0.196786689
500.0	Lung disease due to external agents	119007	69	118938	0.045958196	0.128223778	0.358421789	0.807432022	1.334895403	1.04703064	0.720027688
519.8	Other diseases of respiratory system, NEC	127759	5720	122039	-0.024240153	0.01477028	-1.641143837	0.948103334	1.004618126	0.976051279	0.100767561
530.7	Gastroesophageal laceration-hemorrhage syndrome	106333	132	106201	-0.331724368	0.105759417	-3.136594158	0.580657051	0.878812125	0.717685112	0.001709225
537.0	Other disorders of stomach and duodenum	111409	2080	109329	-0.086513835	0.024708154	-3.501428597	0.873502715	0.962338596	0.91712286	0.000462771
557.0	Intestinal malabsorption (non-celiac)	98032	161	97871	-0.112208385	0.089383778	-1.255355137	0.747148673	1.06064289	0.893857971	0.209349868
567.0	Peritonitis and retroperitoneal infections	117009	514	116495	0.012443338	0.047438564	0.262304273	0.921547027	1.109893553	1.012521079	0.793086868
573.9	Abnormal serum enzyme levels	121638	141	121497	-0.041945102	0.09253172	-0.453305115	0.796417008	1.144644135	0.958922422	0.65032905
578.9	Hemorrhage of gastrointestinal tract	120132	3693	116439	-0.014599324	0.018144864	-0.80459814	0.950920696	1.021021057	0.98550673	0.421051616
585.4	Chronic kidney disease, Stage I or II	116753	477	116276	0.12955521	0.047154885	2.747439823	1.036571388	1.247050682	1.138321957	0.006006253
599.0	Other symptoms/disorders or the urinary system	119266	2094	117172	-0.110079122	0.024900086	-4.42083303	0.852850677	0.940294123	0.895763258	9.83211266430938e-06
603.1	Hydrocele	118852	640	118212	-0.009332381	0.043095262	-0.216552371	0.909728102	1.077158179	0.99071103	0.828557207
614.54	Abscess or ulceration of vulva	124632	89	124543	0.039258389	0.113293512	0.346519308	0.826479781	1.288785266	1.040039184	0.728952476
623.0	Hypertrophy of female genital organs	123893	506	123387	0.103284844	0.04658514	2.217119969	1.010718058	1.213238967	1.108807201	0.026614895
627.2	Symptomatic menopause	117906	72	117834	-0.012649792	0.129000764	-0.098059822	0.759221131	1.259030465	0.98742988	0.921884791
642.1	Preeclampsia and eclampsia	127675	109	127566	-0.017668024	0.109523889	-0.161316627	0.787069635	1.209217691	0.98248714	0.871844028
656.0	Other perinatal conditions of fetus or newborn	127946	164	127782	-0.132317441	0.093843611	-1.409978158	0.725351534	1.047872676	0.876062852	0.158546132
674.0	Other complications of the puerperium NEC	127873	56	127817	0.180582659	0.13727886	1.315444049	0.903643936	1.548837572	1.197915136	0.18836071
687.4	Disturbance of skin sensation	126267	1449	124818	-0.019319589	0.028742152	-0.6721692	0.926743367	1.037268354	0.980865838	0.501475987
695.8	Other specified erythematous conditions	122834	81	122753	0.206749365	0.109582059	1.886708156	0.984938991	1.513946732	1.229674333	0.05919959
706.2	Sebaceous cyst	127845	3392	124453	0.057231077	0.018354238	3.11813957	1.021311483	1.097501938	1.05890047	0.001819966
717.0	Polymyalgia Rheumatica	127949	1068	126881	0.02847687	0.032836525	0.867231548	0.964193568	1.096655701	1.028886213	0.385815154
726.2	Synoviopathy	116866	298	116568	0.0904377	0.060390723	1.49754293	0.970476419	1.229723304	1.094653308	0.134252044
736.4	Genu valgum or varum (acquired)	121848	322	121526	0.150288764	0.056380252	2.665627729	1.03872801	1.295685469	1.162169787	0.007684473
741.4	Joint effusions	125861	838	125023	0.02319326	0.037018556	0.626530655	0.951158177	1.099702405	1.023464316	0.530966936
751.22	Other specified congenital anomalies of kidney	127046	195	126851	0.026111778	0.076406777	0.341746892	0.880988407	1.188669803	1.026455678	0.73254138
772.1	Muscular wasting and disuse atrophy	127833	77	127756	-0.092871299	0.127294017	-0.729581025	0.70464466	1.160528587	0.911310779	0.465646324
798.1	Chronic fatigue syndrome	125742	329	125413	0.067680615	0.058117548	1.164546978	0.952985077	1.19684167	1.070023504	0.244202417
81.0	Infection/inflammation of internal prosthetic device; implant; and graft	125999	267	125732	0.007850535	0.065860533	0.119199381	0.883776125	1.144117217	1.007881431	0.905117397
872.0	Traumatic amputation	124309	173	124136	-0.036824514	0.083210727	-0.442545275	0.816157214	1.130931819	0.963845262	0.658094676
965.0	Poisoning by analgesics, antipyretics, and antirheumatics	114287	3246	111041	0.032014041	0.019074627	1.678357441	0.994453956	1.071668356	1.032532003	0.093277341
