# Supplementary material for: Assessment of genetic and metabolite associations of branched chain amino acids with metabolic disease in the UK Biobank using Mendelian randomization
Source: BMC Med Genomics. 2025 Oct 16;18:163. doi: 10.1186/s12920-025-02232-2 (PMC12532399; doi:10.1186/s12920-025-02232-2)
Supplement: Supplementary file 10 — Supplementary Material 10. [file 12920_2025_2232_MOESM10_ESM.csv]

phecode_id	disease_name	total_n_samples	n_case_samples	n_control_samples	estimate	se	z	lo_ci	hi_ci	or	pval
1000.0	Burns	127948	233	127715	0.001984758	0.070658577	0.028089412	0.870222146	1.147958264	1.001986729	0.977590839
1014.0	Effects of heat, cold and air pressure	127948	77	127871	0.033205736	0.121306389	0.273734439	0.808610151	1.301080396	1.0337632	0.78428871
151.0	Cancer of stomach	119094	346	118748	-0.013065741	0.058384152	-0.223789173	0.87881376	1.104829596	0.987019245	0.822921355
172.2	Other non-epithelial cancer of skin	126374	3356	123018	-0.012943351	0.019068197	-0.678792619	0.950762918	1.024553337	0.987140054	0.497269271
198.0	Secondary malignant neoplasm	117113	1120	115993	0.028209002	0.032036746	0.880520216	0.965483676	1.094677308	1.028610644	0.378577559
218.1	Uterine leiomyoma	125742	3702	122040	0.109201959	0.017658395	6.184138349	1.077271071	1.154485293	1.11538759	6.24425878272408e-10
250.0	Diabetes mellitus	117309	134	117175	0.083915853	0.091694914	0.915163651	0.904535312	1.295851484	1.087537376	0.360105724
270.32	Paraproteinemia	127611	304	127307	-0.055196268	0.063292845	-0.872077519	0.834220148	1.069137708	0.946299402	0.383166089
277.4	Disorders of bilirubin excretion	127078	261	126817	-0.067953374	0.068490954	-0.99215109	0.81511404	1.066150082	0.934304035	0.321123827
296.1	Bipolar	116467	470	115997	0.020991601	0.04965934	0.422712041	0.925269637	1.124122087	1.021213474	0.67250537
335.0	Multiple sclerosis	121325	522	120803	-0.15100387	0.050629788	-2.982510397	0.7776013	0.948313819	0.859844371	0.002858949
368.3	Anisometropia	125801	157	125644	0.087439802	0.082798039	1.056061277	0.924274967	1.278768596	1.091376564	0.29094022
379.2	Disorders of vitreous body	125059	946	124113	-0.006217957	0.035272266	-0.176284582	0.926814096	1.06424572	0.993801335	0.860070374
384.0	Other disorders of tympanic membrane	126500	145	126355	0.027759933	0.088671094	0.313066324	0.860479116	1.218185431	1.028148831	0.754230273
394.1	Mitral valve stenosis and aortic valve stenosis	122371	679	121692	0.00185961	0.041693075	0.044602367	0.922432071	1.08621268	1.00186134	0.964424256
41.1	Staphylococcus infections	120959	550	120409	0.034815546	0.045560967	0.764152933	0.945951394	1.130933793	1.035428703	0.444776111
426.24	Atrioventricular block, complete	112817	526	112291	0.125690278	0.045238416	2.778396943	1.036627895	1.237783789	1.13393091	0.005462784
427.5	Arrhythmia (cardiac) NOS	112965	674	112291	0.044369271	0.041149006	1.078258615	0.96351262	1.132177724	1.045368308	0.28091836
433.11	Occlusion of cerebral arteries, with cerebral infarction	121885	86	121799	0.095925021	0.111947881	0.856872144	0.87801779	1.361973402	1.100676533	0.391515549
442.1	Aortic aneurysm	123233	505	122728	-0.056119506	0.049302862	-1.138260614	0.857345601	1.040135887	0.945426145	0.255011675
458.0	Hypotension	114467	917	113550	-0.012169953	0.036051952	-0.337567095	0.919890535	1.059528517	0.987903802	0.735689442
474.1	Acute tonsillitis	119968	207	119761	0.136626942	0.07115418	1.920153427	0.994314128	1.314297251	1.146400395	0.054838522
496.0	Chronic airway obstruction	125860	5241	120619	-0.100874773	0.01592247	-6.335372293	0.87616526	0.932596654	0.904046237	2.3676885931388004e-10
514.0	Abnormal findings examination of lungs	127931	1706	126225	-0.081228251	0.027158174	-2.990931944	0.873872089	0.972041507	0.921983224	0.002781275
523.0	Gingival and periodontal diseases	123914	239	123675	-0.025145617	0.070665281	-0.355841183	0.846822757	1.11711719	0.9751679	0.721959505
527.2	Sialoadenitis	125377	178	125199	0.160174365	0.075605377	2.118557848	1.00879546	1.356925076	1.173715508	0.034127851
530.12	Ulcer of esophagus	108340	2140	106200	-0.068727909	0.024239536	-2.835364004	0.890014603	0.978730459	0.933580664	0.00457735
535.2	Atrophic gastritis	109569	242	109327	0.106526147	0.066323145	1.606168496	0.974407891	1.263784047	1.112407012	0.108236893
550.5	Ventral hernia	106770	1575	105195	-0.021892154	0.027596902	-0.79328301	0.926477251	1.032325826	0.97834574	0.427612953
573.0	Other disorders of liver	122743	1247	121496	-0.011732759	0.030888751	-0.379839204	0.929812954	1.049505881	0.988335802	0.704064779
575.9	Nonspecific abnormal findings on radiological and other examination of biliary tract	119535	220	119315	0.01209192	0.072573724	0.166615679	0.875486059	1.163616127	1.012165323	0.867672456
589.0	Abnormal results of function study of kidney	116383	108	116275	0.015918169	0.103622829	0.15361643	0.824693329	1.238003693	1.016045538	0.877912181
596.1	Bladder neck obstruction	121936	877	121059	0.000187271	0.036850466	0.005081911	0.92993746	1.074459373	1.000187288	0.995945239
601.11	Acute prostatitis	124143	119	124024	-0.044406991	0.100420937	-0.442208489	0.782142761	1.159423937	0.956564565	0.658338344
610.3	Fibrosclerosis of breast	125440	100	125340	0.051070829	0.106215575	0.48082241	0.848731512	1.287233667	1.052397431	0.630642721
619.4	Noninflammatory disorders of vagina	125040	634	124406	0.008296666	0.043303933	0.191591515	0.925264775	1.096455605	1.008331179	0.848062189
626.14	Irregular menstrual bleeding	119018	1184	117834	0.097032159	0.031110544	3.118947669	1.03613504	1.170531894	1.101895809	0.001814982
651.0	Multiple gestation	127948	86	127862	-0.049907586	0.125164925	-0.398734596	0.737480938	1.204639608	0.951317336	0.690088773
701.0	Other hypertrophic and atrophic conditions of skin	126350	769	125581	0.010601518	0.0388008	0.273229368	0.93590384	1.089651915	1.010657913	0.784676906
709.7	Unspecified diffuse connective tissue disease	122783	90	122693	-0.26264259	0.126665815	-2.073508067	0.595508924	0.978225503	0.769016703	0.038125021
715.1	Sacroiliitis NEC	124769	57	124712	0.055614644	0.139522505	0.398606976	0.795458548	1.374827431	1.05719021	0.690182821
722.9	Other and unspecified disc disorder	121966	318	121648	0.134496549	0.057316122	2.346574457	1.020583393	1.277724936	1.143960711	0.01894688
735.21	Hammer toe (acquired)	122409	884	121525	-0.059419153	0.037426203	-1.587635104	0.874996045	1.013266302	0.942311713	0.112368875
740.12	Osteoarthrosis, localized, secondary	105846	703	105143	0.040411532	0.040251001	1.003988266	0.961420711	1.125744414	1.04123919	0.315384269
743.9	Osteopenia or other disorder of bone and cartilage	127352	106	127246	0.131807904	0.09886125	1.333261557	0.934636968	1.377280376	1.140889138	0.182445985
750.22	Congenital anomaly of gallbladder, bile ducts, liver, pancreas	126922	72	126850	-0.05639863	0.130242435	-0.433028067	0.725663309	1.209161539	0.945162291	0.66499438
755.1	Congenital deformities of feet	127351	98	127253	-0.121569838	0.114670212	-1.060169296	0.702646839	1.101358495	0.885529207	0.289067587
764.0	Sciatica	125659	1020	124639	0.023249632	0.033610426	0.691738709	0.957691622	1.092561377	1.023522012	0.489101433
782.6	Pallor and flushing	126274	130	126144	0.093211291	0.091233943	1.021673388	0.913872921	1.306896467	1.097693644	0.306935511
840.3	Joint/ligament sprain	127590	247	127343	0.038246942	0.067670459	0.565194078	0.907759377	1.183542101	1.038987771	0.571941765
870.5	Open wound of lip and mouth	124372	237	124135	-0.109999539	0.07327563	-1.501174945	0.773963852	1.031478057	0.895834548	0.133310319
930.0	Allergic reaction to food	122504	68	122436	0.133663833	0.123914427	1.078678536	0.888633239	1.44483787	1.143008513	0.280731057
961.0	Poisoning by other anti-infectives	111295	255	111040	0.058227966	0.066156642	0.880152996	0.928691271	1.203695604	1.059956603	0.378776433
1010.0	Other tests	127948	26613	101335	0.015478971	0.007477483	2.07007771	1.000807615	1.030576997	1.015599391	0.038445068
145.2	Cancer of tongue	127074	162	126912	-0.02536158	0.085493839	-0.29664804	0.821499388	1.148605372	0.974957323	0.76673523
159.2	Malignant neoplasm of small intestine, including duodenum	118845	97	118748	-0.054338071	0.111798285	-0.486036714	0.755825261	1.171525035	0.947111861	0.626941136
189.4	Malignant neoplasm of other urinary organs	125738	87	125651	0.077922084	0.112142848	0.694846668	0.862108572	1.33823859	1.081038426	0.487151399
225.1	Benign neoplasm of brain, cranial nerves, meninges	127444	442	127002	-0.052554572	0.052521786	-1.000624237	0.854743058	1.050147064	0.948802541	0.317008508
244.1	Secondary hypothyroidism	119494	684	118810	0.043832014	0.040681262	1.077449712	0.963813442	1.130465734	1.044806827	0.281279405
250.22	Type 2 diabetes with renal manifestations	117336	161	117175	0.577440037	0.068512856	8.428199718	1.553939142	2.033121092	1.781472086	3.51023594290669e-17
253.2	Pituitary hypofunction	125697	129	125568	-0.011695373	0.095406699	-0.122584401	0.816153989	1.186316531	0.988372752	0.902436208
276.13	Hyperpotassemia	121348	1021	120327	0.016961579	0.033827893	0.501408093	0.951312049	1.086209224	1.017106244	0.616083945
283.1	Autoimmune hemolytic anemias	116082	67	116015	-0.172166387	0.141268241	-1.218719686	0.632359003	1.099960994	0.841839091	0.222950603
289.4	Lymphadenitis	125171	1496	123675	0.024644358	0.0277891	0.886835414	0.9702334	1.081897211	1.02495054	0.375167518
292.3	Memory loss	123470	508	122962	-0.051276981	0.049010066	-1.04625407	0.861967403	1.044561182	0.950015498	0.295443745
300.13	Phobia	116519	522	115997	0.070723561	0.045995675	1.537613291	0.979570764	1.173138704	1.073284487	0.124143196
332.0	Parkinson's disease	121794	991	120803	-0.034309053	0.035085825	-0.977860794	0.901512266	1.034434546	0.966272829	0.328143178
342.0	Hemiplegia	121891	1088	120803	-0.036997049	0.03336784	-1.108763678	0.902169066	1.028239573	0.963678979	0.267532143
350.1	Abnormal involuntary movements	125318	649	124669	-0.003754573	0.042568645	-0.08820043	0.915646733	1.081929625	0.996252467	0.929717375
362.8	Retinal hemorrhage/ischemia	126962	53	126909	0.17890008	0.137593564	1.300206745	0.903431259	1.550115423	1.195901244	0.193530119
366.2	Senile cataract	120527	8015	112512	0.044354827	0.01262176	3.514155518	1.019743548	1.071468289	1.045353209	0.000441154
370.0	Keratitis	124122	58	124064	-0.262224358	0.15616001	-1.679203007	0.560489693	1.033333593	0.769338397	0.093112486
375.2	Epiphora	124583	470	124113	-0.017288251	0.050148721	-0.344739618	0.889655962	1.082924619	0.982860333	0.730290131
380.4	Impacted cerumen	127428	185	127243	-0.011190647	0.079632756	-0.140528188	0.843175586	1.152123788	0.988871735	0.888242682
395.4	Nonrheumatic pulmonary valve disorders	121909	217	121692	0.054189803	0.071970522	0.752944425	0.914350688	1.212405792	1.055684955	0.451483311
411.9	Other acute and subacute forms of ischemic heart disease	113072	975	112097	0.087563866	0.033792894	2.59119166	1.020959415	1.165575595	1.091511973	0.009564421
420.3	Endocarditis	126342	387	125955	-0.054068404	0.056102685	-0.963740049	0.847391734	1.055830438	0.947367301	0.33517627
426.91	Cardiac pacemaker in situ	114183	1892	112291	0.0856746	0.024493537	3.497845102	1.038086608	1.142702237	1.089451763	0.000469033
433.8	Late effects of cerebrovascular disease	122162	363	121799	-0.110513731	0.059248629	-1.865253808	0.795866453	1.003927295	0.895374036	0.062145836
443.9	Peripheral vascular disease, unspecified	124416	1688	122728	0.040632634	0.026224193	1.549433179	0.988962939	1.096037528	1.041469435	0.121277623
451.0	Phlebitis and thrombophlebitis	117448	205	117243	-0.014418392	0.075735775	-0.190377554	0.84714529	1.139984556	0.985685056	0.849013285
465.0	Acute upper respiratory infections of multiple or unspecified sites	127368	657	126711	0.075848926	0.040863504	1.856153275	0.994864074	1.167707177	1.078799583	0.063431714
480.1	Bacterial pneumonia	120215	357	119858	-0.083924912	0.059201267	-1.417620203	0.817376398	1.030873744	0.919500297	0.156301678
500.1	Extrinsic allergic alveolitis	118987	50	118937	-0.21385934	0.166251954	-1.286356852	0.575587438	1.103985799	0.807461955	0.19831855
512.1	Wheezing	122660	158	122502	0.140314062	0.081049604	1.731212188	0.978003279	1.343914895	1.150635112	0.083413926
519.9	Symptoms involving respiratory system and other chest symptoms	122185	147	122038	-0.073436398	0.091813339	-0.799844539	0.772865658	1.107651711	0.929195243	0.423800874
530.9	Heartburn	107224	1024	106200	0.05730221	0.03304466	1.734083807	0.991959714	1.129158843	1.058975795	0.082903214
557.1	Celiac disease	98789	919	97870	-0.090171336	0.037143418	-2.427653167	0.849001241	0.982080387	0.91377461	0.015196868
568.0	Other disorders of peritoneum	116656	162	116494	0.067219263	0.08248878	0.814889767	0.906503738	1.252673502	1.069529961	0.415135411
574.1	Cholelithiasis	123637	4322	119315	0.120367535	0.015994916	7.525362087	1.092960405	1.163684269	1.127911322	5.25744217032222e-14
579.0	Other symptoms involving abdomen and pelvis	116956	519	116437	-0.105423325	0.049672834	-2.122353741	0.81540822	0.990699615	0.899943473	0.033808044
586.0	Other disorders of the kidney and ureters	116933	658	116275	0.078539785	0.041109281	1.910512244	0.997081273	1.171439742	1.08170639	0.056067291
599.1	Urinary obstruction	117267	96	117171	-0.18637883	0.118173397	-1.577164026	0.654460098	1.03990327	0.829959122	0.114757788
612.2	Hypertrophy of breast (Gynecomastia)	125649	309	125340	0.010572903	0.061372414	0.172274514	0.894219805	1.137450083	1.010628993	0.86322172
615.0	Endometriosis	125965	1423	124542	0.126413291	0.027910285	4.529272653	1.073865165	1.198031232	1.134751054	5.91870815322297e-06
627.3	Postmenopausal atrophic vaginitis	118401	567	117834	0.047963306	0.044598257	1.07545247	0.960177396	1.143623097	1.049132158	0.282172201
689.0	Disorder of skin and subcutaneous tissue NOS	127948	3321	124627	0.042999813	0.018662174	2.304116019	1.006266082	1.082644451	1.0439377	0.021216132
70.2	Viral hepatitis B	124906	75	124831	0.07150787	0.120759606	0.592150572	0.841358721	1.350965492	1.074126604	0.553749765
720.0	Spinal stenosis	122694	1046	121648	0.064625411	0.032636142	1.980179276	1.000097333	1.136591146	1.066759354	0.047683388
726.3	Bursitis	117010	443	116567	0.089108546	0.049592828	1.796803078	0.99067182	1.203283847	1.093199312	0.072366888
736.5	Acquired deformities of knee	121735	210	121525	0.17088106	0.069365474	2.463488691	1.032815879	1.355638332	1.186349636	0.013759224
741.5	Hemarthrosis	125092	70	125022	-0.13986672	0.136009036	-1.028363436	0.660391251	1.125304137	0.869474111	0.303778901
749.0	Congenital anomalies of face and neck	127902	87	127815	0.150744946	0.108700356	1.386793491	0.933503789	1.429775502	1.162700069	0.165504742
790.6	Other abnormal blood chemistry	127731	342	127389	-0.057627004	0.059750584	-0.964459261	0.838185622	1.059399072	0.944001991	0.334815724
79.9	Viremia, NOS	125640	809	124831	0.016406956	0.03784697	0.433507767	0.943145114	1.093984766	1.016542289	0.664645925
857.0	Mechanical complication of unspecified genitourinary device, implant, and graft	117156	870	116286	0.037096334	0.036280259	1.022493652	0.965913883	1.11353589	1.037792991	0.306547315
946.0	Anaphylactic shock NOS	122542	106	122436	-0.051755218	0.107047884	-0.48347727	0.765422411	1.16450094	0.949561273	0.628756895
1010.1		127948	5914	122034	0.04657984	0.014155926	3.290483506	1.018917499	1.077056595	1.047681723	0.001000154
145.3	Cancer of major salivary glands	126967	55	126912	0.22130797	0.132460922	1.670741585	0.953006454	1.602682598	1.247707628	0.094772731
159.3	Malignant neoplasm of gallbladder and extrahepatic bile ducts	118910	162	118748	0.086005675	0.081664725	1.053155752	0.925185171	1.274340088	1.089812513	0.292269614
190.0	Cancer of eye	127084	82	127002	-0.065560541	0.122376282	-0.535729147	0.731267568	1.181422265	0.936542346	0.592145756
200.0	Myeloproliferative disease	125921	437	125484	0.017281099	0.051275383	0.337025254	0.918889689	1.123463154	1.017431281	0.736097863
210.0	Benign neoplasm of lip, oral cavity, and pharynx	127340	428	126912	-0.042650389	0.053139962	-0.802604798	0.86219583	1.061885774	0.958246345	0.422203194
244.2	Acquired hypothyroidism	118899	89	118810	-0.063929374	0.117709776	-0.54311015	0.739316949	1.172808503	0.938071249	0.587053964
250.23	Type 2 diabetes with ophthalmic manifestations	118029	854	117175	0.551944923	0.030231136	18.25749876	1.636030324	1.841902308	1.736627341	1.80366601943379e-74
272.13	Mixed hyperlipidemia	108097	102	107995	0.459439281	0.088918274	5.16698379	1.324232409	1.877158359	1.583186014	2.3790188737028e-07
276.14	Hypopotassemia	122261	1934	120327	-0.048371497	0.025319056	-1.910477933	0.906358135	1.000932794	0.952779767	0.056071705
286.7	Other and unspecified coagulation defects	126380	180	126200	-0.054096523	0.082137057	-0.658612863	0.803700335	1.109006015	0.947340662	0.510144401
289.5	Diseases of spleen	124029	354	123675	-0.059943242	0.058816414	-1.019158381	0.837830139	1.055079597	0.941817988	0.308127782
292.4	Altered mental status	124919	1957	122962	-0.036627939	0.025067411	-1.461177588	0.917535506	1.012274688	0.964034748	0.143966712
300.3	Obsessive-compulsive disorders	116075	78	115997	-0.03936438	0.124693915	-0.315688058	0.747006126	1.217911796	0.96140033	0.752239292
343.0	Infantile cerebral palsy	120868	65	120803	-0.214893368	0.144854417	-1.483512704	0.601608684	1.061311495	0.806627448	0.137938244
350.2	Abnormality of gait	127179	2510	124669	-0.002177323	0.021857165	-0.099615981	0.955754888	1.041256392	0.997825046	0.920649206
360.2	Progressive myopia	120120	102	120018	0.003009007	0.106501854	0.028253095	0.809191479	1.228532447	1.003013539	0.977460291
370.1	Corneal ulcer	124134	70	124064	0.049724392	0.126400313	0.393388202	0.813295032	1.335115521	1.050981397	0.694032782
38.1	Gram negative septicemia	120578	169	120409	0.200903067	0.076621793	2.622009486	1.048621063	1.41613332	1.222506265	0.0087413
386.3	Labyrinthitis	124414	392	124022	0.102173509	0.052296176	1.95374723	0.998155685	1.225284714	1.107575629	0.050731118
395.6	Heart valve replaced	122672	980	121692	0.048468345	0.034115937	1.42069512	0.981195606	1.121598555	1.049662144	0.155405412
41.2	Streptococcus infection	121446	1037	120409	0.016934951	0.033486533	0.505724228	0.951924472	1.085454135	1.01707916	0.613050258
444.0	Arterial embolism and thrombosis	122934	206	122728	-0.125288441	0.078974211	-1.586447517	0.753526132	1.026913923	0.882242391	0.112637829
451.2	Phlebitis and thrombophlebitis of lower extremities	117729	486	117243	-0.006503396	0.049122575	-0.132391197	0.901202542	1.092585993	0.993517705	0.894674877
465.2	Acute pharyngitis	127170	459	126711	-0.090312648	0.052291065	-1.727114332	0.823510247	1.010861868	0.913645491	0.084147132
480.11	Pneumococcal pneumonia	124586	4728	119858	-0.077625941	0.016552355	-4.689721925	0.895657282	0.955700676	0.925310483	2.73576577755675e-06
500.2	Pneumoconiosis	119132	195	118937	-0.13142705	0.081919803	-1.604337978	0.744614144	1.026544709	0.876843238	0.108639574
512.2	Painful respiration	122622	120	122502	0.023640524	0.097863642	0.241565951	0.840804288	1.234023409	1.023922176	0.809116508
528.5	Diseases of lips	125543	344	125199	-0.16677011	0.062196601	-2.681338005	0.747870298	0.954340866	0.846394166	0.007332841
558.0	Noninfectious gastroenteritis	103941	6071	97870	0.00898612	0.014233869	0.631319552	0.981169829	1.037475354	1.009026616	0.527831606
568.1	Peritoneal adhesions (postoperative) (postinfection)	118753	2259	116494	0.035338625	0.022600169	1.563644253	0.990818711	1.082603955	1.035970455	0.117901136
574.11	Cholelithiasis with acute cholecystitis	120271	956	119315	0.114669104	0.033453702	3.427695462	1.049681778	1.196774911	1.121502275	0.000608728
579.2	Splenomegaly	116747	310	116437	0.052275914	0.060173434	0.868754045	0.9347335	1.18341063	1.053666424	0.384981674
593.0	Hematuria	120793	6151	114642	0.030654823	0.014050376	2.181779471	1.003031676	1.05982569	1.03112952	0.029125812
599.2	Retention of urine	122264	5093	117171	-0.033602215	0.015891554	-2.114470064	0.937199943	0.997439412	0.966956069	0.034475139
604.0	Disorders of penis	118650	439	118211	0.083543593	0.050245027	1.662723609	0.984052675	1.19829072	1.087132606	0.096367774
617.0	Disorders secondary to childbirth, surgery, trauma	123276	592	122684	-0.009212212	0.045196624	-0.203825213	0.905755007	1.081328124	0.990830091	0.838490089
624.1	Dystrophy of female genital tract	124599	152	124447	0.041708472	0.086173357	0.484006578	0.876587442	1.228941027	1.04259049	0.628381201
627.4	Premenopausal menorrhagia	117946	112	117834	0.023029012	0.1022944	0.225124856	0.832051414	1.242637692	1.023296227	0.821882145
695.9	Unspecified erythematous condition	123075	324	122751	-0.030967163	0.060720412	-0.509995926	0.859107798	1.089985142	0.969507409	0.610054316
702.1	Actinic keratosis	126437	1492	124945	0.011034299	0.028031765	0.393635543	0.956664494	1.067780811	1.011095402	0.693850136
707.0	Chronic ulcer of skin	126015	101	125914	0.107829215	0.102760087	1.049329736	0.905437747	1.354753621	1.113857499	0.294026385
711.1	Pyogenic arthritis	124379	75	124304	-0.06388989	0.127416975	-0.501423689	0.725050809	1.194801827	0.938108289	0.616072972
720.1	Spinal stenosis of lumbar region	123416	1768	121648	0.038111467	0.025486759	1.495343784	0.987892103	1.091694057	1.038847024	0.134824744
726.4	Calcaneal spur; Exostosis NOS	116915	348	116567	0.107420023	0.055346032	1.940880303	0.997207342	1.238850526	1.11340181	0.052272798
732.0	Osteochondropathies	119742	94	119648	0.048289768	0.109280077	0.44188995	0.841654891	1.291867301	1.049474715	0.658568843
756.3	Congenital anomalies of muscle, tendon, fascia, and connective tissue	127501	248	127253	0.156673322	0.064165401	2.441710315	1.029053895	1.323413637	1.169613465	0.014617871
8.0	Intestinal infection	126127	182	125945	0.01128834	0.07965303	0.141718903	0.862268939	1.178310094	1.011352294	0.887302043
858.0	Complication of internal orthopedic device	118877	2591	116286	0.014979158	0.021346514	0.701714475	0.97327066	1.058216939	1.015091908	0.482857244
947.0	Urticaria	122667	231	122436	0.032996911	0.070162097	0.470295387	0.898308629	1.182722634	1.033547346	0.638143993
990.0	Effects radiation NOS	125002	3181	121821	0.022906532	0.019252927	1.189768793	0.985098671	1.062322959	1.023170902	0.234137278
1010.2		127948	4013	123935	-0.011882876	0.017462628	-0.680474667	0.954795256	1.022443983	0.988187446	0.496203957
112.0	Candidiasis	127591	1705	125886	-0.133902425	0.027734873	-4.827944509	0.828086944	0.923195022	0.874675407	1.37949518435641e-06
159.4	Malignant neoplasm of retroperitoneum and peritoneum	118852	104	118748	0.135037503	0.09922007	1.360989795	0.936607595	1.382179613	1.144579709	0.173516915
180.1	Cervical cancer	122140	94	122046	-0.035281711	0.114416224	-0.308362835	0.76556654	1.198936771	0.965333433	0.757806258
191.0	Manlignant and unknown neoplasms of brain and nervous system	127116	114	127002	0.07300848	0.098082223	0.74435997	0.882994636	1.297108244	1.07573966	0.45665873
200.1	Polycythemia vera	125497	179	125318	-0.178644236	0.086072014	-2.075520582	0.704239922	0.986795933	0.836403408	0.037938313
211.0	Benign neoplasm of other parts of digestive system	123533	3756	119777	0.043343116	0.017606754	2.461732354	1.008714378	1.080796002	1.044296148	0.01382678
226.0	Benign neoplasm of thyroid glands	127760	112	127648	0.075344718	0.098927252	0.761617416	0.883103487	1.301619897	1.078255781	0.446288377
244.4	Hypothyroidism NOS	126352	7542	118810	0.07491634	0.012625792	5.933595241	1.051374063	1.104719306	1.077793979	2.9637194651064703e-09
250.24	Type 2 diabetes with neurological manifestations	117520	345	117175	0.565248463	0.047116445	11.99684031	1.602914123	1.928201246	1.759884995	3.69120648009901e-33
253.7	Other disorders of neurohypophysis	125706	138	125568	-0.241611187	0.100818115	-2.396505689	0.64163772	0.952519962	0.785361477	0.016552237
289.8	Polycythemia vera, secondary	123638	205	123433	-0.058562959	0.077173399	-0.758849023	0.808434185	1.094042051	0.943118861	0.447942876
324.0	Other CNS infection and poliomyelitis	127575	164	127411	-0.123244858	0.088365129	-1.394722779	0.740688759	1.047258605	0.88404717	0.163099453
333.1	Essential tremor	121069	266	120803	0.06855603	0.064451399	1.063685667	0.941727448	1.212453979	1.070960629	0.28747112
344.0	Other paralytic syndromes	121139	336	120803	-0.084497104	0.060915503	-1.387119848	0.814092623	1.033652889	0.918974317	0.165405221
350.3	Lack of coordination	124921	252	124669	0.044907749	0.06679464	0.672325637	0.915413181	1.189433935	1.045931367	0.501376412
363.0	Chorioretinal inflammations, scars, and other disorders of choroid	120086	68	120018	-0.020955253	0.13184312	-0.158940813	0.749220511	1.256251392	0.979262783	0.873715505
367.0	Disorders of refraction and accommodation; blindness and low vision	124887	115	124772	0.081597197	0.097241682	0.839117498	0.891915857	1.30592141	1.085018673	0.401403378
377.0	Disorders of optic nerve and visual pathways	124205	92	124113	-0.07178867	0.11564969	-0.620742435	0.736772675	1.159374298	0.930727566	0.534769104
381.1	Otitis media	126772	417	126355	0.106522573	0.050595617	2.105371534	1.005967059	1.226677693	1.112403036	0.03525898
386.9	Dizziness and giddiness (Light-headedness and vertigo)	127011	2989	124022	0.037881166	0.019682398	1.924621482	0.999108257	1.079246283	1.038607803	0.05427673
396.0	Abnormal heart sounds	122658	966	121692	0.049357586	0.034184507	1.443858332	0.981886467	1.122688928	1.050595962	0.14877883
425.1	Primary/intrinsic cardiomyopathies	126647	692	125955	0.093912292	0.039579284	2.372763768	1.01564555	1.186115739	1.098463398	0.017655552
427.1	Paroxysmal tachycardia, unspecified	112343	52	112291	-0.322750143	0.169143262	-1.908146613	0.513654522	0.996234862	0.724154767	0.05637227
429.2	Abnormal function study of cardiovascular system	124313	345	123968	-0.034614877	0.059056713	-0.58612942	0.858855288	1.082580812	0.965977365	0.557788548
444.1	Arterial embolism and thrombosis of lower extremity artery	123032	304	122728	0.08869689	0.060014599	1.47792189	0.969697287	1.226931553	1.092749383	0.139428687
452.0	Other venous embolism and thrombosis	117563	320	117243	-0.087257709	0.062398084	-1.398403675	0.809395188	1.033679572	0.91644089	0.16199188
465.4	Acute laryngitis and tracheitis	126795	84	126711	0.008407134	0.117242895	0.071706982	0.79565996	1.259965854	1.008442573	0.942835099
480.12	Pseudomonal pneumonia	119917	59	119858	-0.356033323	0.160206649	-2.222337994	0.506512816	0.94860165	0.700449279	0.026260472
501.0	Pneumonitis due to inhalation of food or vomitus	119723	786	118937	-0.197292532	0.041826403	-4.716937616	0.755736051	0.890387813	0.820950444	2.39421062573281e-06
512.7	Shortness of breath	126497	3995	122502	0.071737862	0.016895447	4.245987861	1.039231854	1.110392081	1.074373673	2.17632413152915e-05
526.1	Cysts of the jaws	123748	73	123675	-0.061274888	0.129318612	-0.473828842	0.723980189	1.201940651	0.940564654	0.635621965
53.1	Herpes zoster with nervous system complications	124915	84	124831	0.268735112	0.104641984	2.568138538	1.058870016	1.596453206	1.30830854	0.010224628
54.0	Herpes simplex	124964	133	124831	0.145496613	0.087983592	1.653678939	0.969107305	1.368388433	1.156613818	0.098192764
559.0	Ileostomy status	98502	632	97870	-0.124237931	0.045246204	-2.745820001	0.80742363	0.964113609	0.883169682	0.006035987
569.0	Other disorders of intestine	118580	2086	116494	-0.056626269	0.024389848	-2.321714744	0.900569527	0.990921088	0.94494716	0.020248301
574.12	Cholelithiasis with other cholecystitis	122021	2706	119315	0.148480537	0.019805682	7.49686571	1.115668272	1.205739568	1.16007022	6.53618812179249e-14
579.8	Nonspecific abnormal findings in stool contents	117809	1372	116437	0.04767335	0.028746997	1.658376711	0.99093628	1.109140212	1.048828	0.097241454
586.11	Small kidney	116407	132	116275	-0.041194652	0.096018454	-0.429028488	0.791362044	1.153026234	0.959642315	0.667902493
599.3	Dysuria	117752	581	117171	0.016450065	0.044648617	0.368433914	0.930453087	1.108429143	1.016586112	0.712549714
624.2	Atrophy of female genital tract	124688	241	124447	0.050445011	0.068125161	0.740475483	0.917687374	1.198647097	1.051739028	0.459011532
644.0	Anemia during pregnancy	127948	252	127696	-0.13640708	0.075934746	-1.796372382	0.749476852	1.009330897	0.872487388	0.072435313
681.0	Superficial cellulitis and abscess	125920	269	125651	0.014569433	0.065456964	0.222580327	0.890505795	1.151005995	1.014676084	0.823862149
690.1	Seborrheic dermatitis	124475	1724	122751	0.008579852	0.026072592	0.329075524	0.958035345	1.0611314	1.008616764	0.742098604
702.2	Seborrheic keratosis	126620	1675	124945	0.010551493	0.026419857	0.399377376	0.959262955	1.063939099	1.010607356	0.689615161
707.1	Decubitus ulcer	127192	1278	125914	-0.007280222	0.030524133	-0.238507101	0.934659311	1.053462463	0.992746214	0.811487808
727.0	Other disorders of synovium, tendon, and bursa	117018	451	116567	0.063985659	0.049637605	1.289056125	0.965951773	1.173452288	1.06607711	0.197378575
732.1	Juvenile osteochondrosis	119735	87	119648	-0.34269548	0.131812744	-2.599866063	0.544251978	0.912148147	0.709854344	0.009326015
752.1	Neural tube defects	127752	146	127606	0.09155513	0.085762983	1.067536677	0.922412967	1.291125257	1.09587719	0.285729561
756.5	Congenital osteodystrophies	127543	290	127253	0.120292398	0.060250218	1.9965471	1.000223201	1.266724025	1.127826578	0.045874404
80.0	Postoperative infection	127736	2005	125731	0.024001483	0.024035955	0.998565822	0.976867673	1.073384785	1.024291837	0.318005064
859.0	Complication due to other implant and internal device	117334	1048	116286	-0.083316476	0.034675918	-2.402718676	0.859079947	0.984175071	0.920059924	0.016273701
949.0	Allergies, other	125909	3473	122436	0.071358747	0.018102813	3.94185956	1.036350305	1.112569676	1.073966439	8.08523156967135e-05
994.1	Systemic inflammatory response syndrome (SIRS)	124742	159	124583	-0.116920871	0.089649361	-1.304201942	0.743486377	1.056519735	0.889655588	0.192164738
1010.3		127948	6188	121760	0.033807577	0.013946011	2.424175426	1.006404022	1.062953963	1.034385548	0.015343192
180.3	Cervical intraepithelial neoplasia [CIN] [Cervical dysplasia]	122717	671	122046	0.031511187	0.04206936	0.749029387	0.949346349	1.119563667	1.03201292	0.453839493
201.0	Hodgkin's disease	125598	114	125484	-0.087431619	0.10461746	-0.835726834	0.742402898	1.11873644	0.916281526	0.403308596
212.0	Benign neoplasm of respiratory and intrathoracic organs	127948	141	127807	-0.204548679	0.098087277	-2.085374211	0.669509382	0.983346222	0.815015067	0.037035346
250.25	Diabetes type 2 with peripheral circulatory disorders	117396	221	117175	0.518048549	0.060588894	8.550222834	1.488094838	1.887259638	1.678748456	1.22851100255822e-17
272.9	Unspecified disorder of lipoid metabolism	108250	255	107995	0.134963085	0.064537488	2.091235495	1.006252308	1.295974179	1.144494534	0.036506959
276.41	Acidosis	121411	1084	120327	-0.039619481	0.033551182	-1.180866947	0.899484501	1.025916772	0.961155107	0.237655584
279.1	Immunity deficiency	127717	52	127665	-0.202234114	0.161943553	-1.248793861	0.587576793	1.1081802	0.816903657	0.21174048
284.0	Aplastic anemia	116348	333	116015	-0.045277279	0.060426853	-0.749290695	0.84744696	1.073952119	0.955732441	0.453682015
286.81	Primary hypercoagulable state	126304	104	126200	0.062934496	0.103155466	0.610093657	0.864757661	1.295859625	1.064957078	0.541799768
292.6	Hallucinations	123232	270	122962	-0.121750059	0.069067858	-1.762760038	0.771512819	1.0113915	0.885369631	0.07794097
300.8	Acute reaction to stress	116047	50	115997	-0.188577926	0.164510908	-1.146294361	0.592290392	1.128422929	0.828135967	0.251673375
333.2	Myoclonus	120874	71	120803	-0.203297947	0.138502045	-1.467833533	0.616585167	1.060948004	0.81603507	0.142149446
345.0	Epilepsy, recurrent seizures, convulsions	122390	1587	120803	-0.108917339	0.028443866	-3.829203066	0.847842043	0.947846926	0.896804545	0.000128559
361.0	Retinal detachments and defects	120860	842	120018	0.006439027	0.037229448	0.172955213	0.934973624	1.081883785	1.006459802	0.862686632
363.3	Chorioretinal scars	120086	68	120018	0.230546865	0.118572172	1.94435896	0.990092813	1.57661532	1.259288483	0.051852179
367.1	Myopia	125664	892	124772	0.023269692	0.035895804	0.648256593	0.953352152	1.097398784	1.023542543	0.516819004
381.11	Suppurative and unspecified otitis media	126697	342	126355	0.073112355	0.056671795	1.290101276	0.961084666	1.200186118	1.075851407	0.197015497
414.0	Other forms of chronic heart disease	114351	2254	112097	0.107761615	0.022367289	4.817821867	1.06575245	1.163421488	1.113782205	1.45133851706817e-06
425.11	Hypertrophic obstructive cardiomyopathy	126028	73	125955	0.084315471	0.121956588	0.691356427	0.849898063	1.371139204	1.087972063	0.48934158
427.11	Paroxysmal supraventricular tachycardia	113566	1275	112291	-0.021587383	0.030761154	-0.701774175	0.920934724	1.038965187	0.978643957	0.482820007
440.2	Atherosclerosis of the extremities	123196	468	122728	0.04632334	0.049310505	0.93942132	0.9497769	1.1523195	1.047413027	0.347514471
470.0	Septal Deviations/Turbinate Hypertrophy	121476	1715	119761	0.086395677	0.025387572	3.403069674	1.036981734	1.14549319	1.090237625	0.000666333
502.0	Postinflammatory pulmonary fibrosis	119775	838	118937	0.006986965	0.03752333	0.186203224	0.934948077	1.083101628	1.007011431	0.852285395
512.8	Cough	124386	1884	122502	0.028788935	0.024798064	1.160934784	0.980069922	1.080125768	1.029207342	0.245668422
520.2	Disturbances in tooth eruption	124434	759	123675	0.007550883	0.039310087	0.19208514	0.932107861	1.087401493	1.007579463	0.847675514
528.7	Sialolithiasis	125329	130	125199	-0.072201584	0.097185556	-0.742925045	0.76548039	1.120406602	0.930343335	0.457527062
531.1	Hemorrhage from gastrointestinal ulcer	124655	320	124335	0.061209368	0.05896643	1.038037557	0.945421647	1.191296901	1.063121475	0.29925257
540.0	Appendiceal conditions	127269	153	127116	-0.04437549	0.088943373	-0.498918452	0.800234907	1.134099284	0.956594698	0.617836834
560.1	Paralytic ileus	98301	431	97870	-0.096224151	0.054174826	-1.7761783	0.815595374	1.008580368	0.908260406	0.075703534
569.1	Toxic gastroenteritis and colitis	116719	225	116494	0.074828695	0.069716828	1.073323298	0.937559041	1.232261887	1.07769952	0.283126086
574.2	Calculus of bile duct	120711	1396	119315	0.037823	0.028664323	1.319514834	0.981374741	1.098084456	1.038547394	0.186997054
599.4	Urinary incontinence	119687	2516	117171	0.022623615	0.021601153	1.04733365	0.980242379	1.066861863	1.02288147	0.294945721
604.3	Peyronie's disease	118530	319	118211	0.095921035	0.058535231	1.638688929	0.979825924	1.232565484	1.100672146	0.101278061
613.1	Inflammatory disease of breast	127538	268	127270	0.175472249	0.061309781	2.86205962	1.054396737	1.340928183	1.191808914	0.004208977
618.1	Prolapse of vaginal walls	125801	3117	122684	0.11446774	0.01897076	6.033903861	1.080146637	1.163536471	1.121276468	1.60045303335431e-09
624.9	stress incontinence, female	126642	2195	124447	0.15211419	0.021963483	6.925777081	1.114936018	1.215185446	1.164293179	4.33588771733167e-12
628.0	Ovarian cyst	119608	1774	117834	0.09104428	0.025357851	3.590378374	1.041829796	1.150717603	1.095317505	0.000330198
645.0	Late pregnancy and failed induction	127948	390	127558	-0.016096198	0.058439502	-0.275433529	0.87584467	1.101362026	0.984032653	0.782983188
681.1	Cellulitis and abscess of fingers/toes	125970	319	125651	0.006714438	0.06028302	0.111381919	0.892875163	1.130892809	1.006737031	0.911313498
707.2	Chronic ulcer of leg or foot	126800	886	125914	0.075929361	0.035350122	2.147923594	1.006022115	1.155556119	1.07888636	0.031719826
721.1	Spondylosis without myelopathy	123521	1873	121648	0.006890282	0.025102817	0.274482435	0.958257256	1.057349772	1.006914075	0.783713901
727.1	Synovitis and tenosynovitis	118172	1605	116567	0.098867818	0.026048157	3.795578292	1.048596773	1.161327688	1.103920371	0.0001473
737.1	Kyphosis (acquired)	121653	128	121525	-0.377517453	0.109574922	-3.445290637	0.550423084	0.845574759	0.685561237	0.000570446
742.1	Loose body in joint	125151	129	125022	0.20931031	0.087079268	2.403675578	1.035021137	1.45633186	1.232827497	0.016231171
752.11	Spina bifida	127689	83	127606	-0.219118155	0.129704914	-1.689358932	0.617978733	1.027342576	0.803226808	0.091150666
800.0	Fracture of lower limb	119482	175	119307	-0.061912097	0.083830955	-0.738535034	0.794555095	1.103696631	0.939965509	0.460189386
8.6	Viral Enteritis	126462	517	125945	-0.048927326	0.048459197	-1.009660269	0.864913674	1.045859349	0.952250331	0.312658084
967.0	Adverse effects of sedatives or other central nervous system depressants and anesthetics	112654	1614	111040	0.101105247	0.026029563	3.884246823	1.050967404	1.163872799	1.10639308	0.000102648
994.2	Sepsis	127902	3319	124583	0.013771445	0.018932465	0.727398409	0.976765198	1.052013736	1.013866708	0.466981929
117.0	Mycoses	125950	64	125886	-0.137931643	0.141961372	-0.971613907	0.6533587	1.139722222	0.871158239	0.331242661
165.0	Cancer within the respiratory system	126374	312	126062	-0.159814633	0.064914989	-2.461906485	0.749070959	0.966125613	0.852301763	0.01382007
182.0	Malignant neoplasm of uterus	122669	623	122046	0.226475304	0.039146263	5.785362088	1.160447791	1.352943584	1.254171636	7.23563027703511e-09
191.11	Cancer of brain	127254	252	127002	0.028195975	0.067238235	0.419344365	0.899493703	1.170775692	1.028597244	0.674964478
202.0	Cancer of other lymphoid, histiocytic tissue	126190	706	125484	0.016720359	0.040417315	0.413692959	0.938629502	1.099774089	1.016860926	0.679098985
213.0	Benign neoplasm of bone and articular cartilage	111658	109	111549	0.181129791	0.095525911	1.89613256	0.988691215	1.438030243	1.198570733	0.057942518
227.1	Benign neoplasm of adrenal gland	127652	134	127518	0.116684338	0.088645138	1.316308382	0.940399334	1.331275583	1.123764644	0.188070559
255.0	Disorders of adrenal glands	125712	144	125568	0.080268286	0.086920149	0.923471574	0.909990181	1.279513077	1.083577738	0.355761508
260.0	Protein-calorie malnutrition	124927	179	124748	-0.389596424	0.092791409	-4.198626027	0.562792305	0.809589419	0.677330173	2.68539386233651e-05
269.0	Proteinuria	127472	165	127307	-0.010219334	0.084266442	-0.121274069	0.836204521	1.163521943	0.989832706	0.903473959
274.1	Gout	127672	1874	125798	0.25397302	0.023135926	10.97743038	1.23169603	1.348629002	1.289137023	4.90682956531132e-28
276.42	Alkalosis	120511	184	120327	-0.027747656	0.080652921	-0.344037833	0.827634106	1.135395944	0.972633774	0.730817834
279.11	Deficiency of humoral immunity	127753	88	127665	-0.086003036	0.118961793	-0.722946705	0.721593728	1.150275408	0.917591445	0.469712628
290.0	Delirium dementia and amnestic and other cognitive disorders	123955	993	122962	-0.018277258	0.034915242	-0.523475056	0.916381339	1.05079414	0.981888758	0.600643705
293.0	Symptoms involving head and neck	127520	758	126762	0.231795885	0.035896095	6.457412237	1.174430511	1.351895658	1.260862341	1.06508480665871e-10
300.9	Posttraumatic stress disorder	116118	121	115997	0.057877457	0.096267164	0.601217018	0.873197446	1.273583811	1.059585143	0.547695451
345.1	Epilepsy	120917	114	120803	-0.081237318	0.104272541	-0.779086398	0.747520622	1.124941687	0.921974864	0.435928822
350.6	Disturbances of sensation of smell and taste	124733	64	124669	-0.068601217	0.1386226	-0.49487758	0.704843008	1.213610475	0.933698949	0.620686538
361.1	Retinal detachment with retinal defect	120716	698	120018	-0.02686029	0.041407542	-0.648681096	0.896846446	1.054901023	0.973497239	0.516544526
367.2	Astigmatism	126365	1593	124772	0.062581387	0.026629139	2.350109259	1.010066769	1.121205644	1.064581098	0.018767901
377.3	Optic neuritis/neuropathy	124259	146	124113	0.055671699	0.087129938	0.638950285	0.887585216	1.249010599	1.05725053	0.522855274
381.2	Eustachian tube disorders	126444	89	126355	-0.065171468	0.117805136	-0.553214145	0.738481064	1.171891895	0.9369068	0.580116782
389.0	Hearing loss	126952	3106	123846	0.022029152	0.019534152	1.127725017	0.983691601	1.061976025	1.022273585	0.259436069
401.1	Essential hypertension	127570	39175	88395	0.154822579	0.006812905	22.72490003	1.151964253	1.183143575	1.167450812	2.5420737157440297e-114
41.4	E. coli	122375	1966	120409	0.002332178	0.024568056	0.094927252	0.954912817	1.051453102	1.0023349	0.92437261
425.12	Other hypertrophic cardiomyopathy	126063	108	125955	0.122219095	0.098795303	1.237094179	0.926216433	1.364461483	1.130001652	0.216052121
427.12	Paroxysmal ventricular tachycardia	112885	594	112291	-0.018088052	0.044931848	-0.402566389	0.898393544	1.071438047	0.982074555	0.68726724
471.0	Nasal polyps	120963	1202	119761	0.034032936	0.030839096	1.103564658	0.973476392	1.09856909	1.034618683	0.269782029
480.2	Viral pneumonia	120515	657	119858	0.060546141	0.041306819	1.465766225	0.978927234	1.150999948	1.062416617	0.142711985
529.0	Diseases and other conditions of the tongue	125734	535	125199	0.059371662	0.045597469	1.302082391	0.969353061	1.159078801	1.061169564	0.192888222
531.2	Gastric ulcer	126472	2137	124335	-0.008281788	0.023641696	-0.350304298	0.946578881	1.038497185	0.991752412	0.72611034
540.1	Appendicitis	127347	231	127116	-0.021435979	0.071838255	-0.298392252	0.847958875	1.123769474	0.978792139	0.765403802
560.2	Impaction of intestine	98106	236	97870	-0.230772952	0.077004888	-2.996861086	0.680823732	0.920684416	0.793919704	0.00272775
569.2	Gastrointestinal complications	116760	266	116494	-0.061385512	0.067869121	-0.904468936	0.821409613	1.07176536	0.940460611	0.365746799
574.3	Cholecystitis without cholelithiasis	120572	1257	119315	0.119865913	0.029137589	4.113789688	1.06427559	1.193057395	1.12734568	3.89216064216319e-05
580.12	Non-proliferative glomerulonephritis	116342	67	116275	-0.098914	0.137619573	-0.718749502	0.685256614	1.175232809	0.905820605	0.472295277
586.2	Cyst of kidney, acquired	117478	1203	116275	0.039494146	0.031034849	1.272574106	0.978413636	1.104988946	1.040284409	0.203169212
599.5	Frequency of urination and polyuria	118835	1664	117171	0.027325031	0.026425084	1.034056555	0.975489566	1.081957563	1.027701784	0.301109725
605.0	Erectile dysfunction [ED]	118385	174	118211	0.164615797	0.077304267	2.129452915	1.01034077	1.368054035	1.178940079	0.033216807
618.2	Uterine/Uterovaginal prolapse	124904	2220	122684	0.055474018	0.022855354	2.427178297	1.01044182	1.105152587	1.057041553	0.015216776
625.0	Pain and other symptoms associated with female genital organs	125160	713	124447	0.032642446	0.040743295	0.801173435	0.952949134	1.117984932	1.033181055	0.423031248
634.0	Miscarriage; stillbirth	126654	448	126206	-0.012108054	0.053864687	-0.224786495	0.887501754	1.096179444	0.987964953	0.822145373
646.0	Other complications of pregnancy NEC	127948	238	127710	-0.005672503	0.073860287	-0.076800447	0.857641567	1.14568966	0.994343555	0.938782295
681.2	Cellulitis and abscess of face/neck	125903	252	125651	0.096440737	0.065403389	1.474552591	0.966424729	1.248899766	1.101244317	0.140332869
703.0	Diseases of nail, NOS	127435	187	127248	0.077558511	0.07637434	1.015504835	0.927435132	1.251208717	1.080645461	0.309865243
721.2	Spondylosis with myelopathy	121757	109	121648	-0.105781723	0.107820358	-0.981092298	0.724191983	1.10506117	0.899620993	0.326547228
727.2	Bursitis disorders	116621	54	116567	0.045152855	0.143931019	0.313711773	0.780813753	1.372970953	1.046187763	0.753739958
733.0	Other disorders of bone and cartilage	121437	1789	119648	-0.117759201	0.027036957	-4.355490148	0.842712209	0.936936262	0.888910075	1.32769488721603e-05
742.2	Pathological, developmental or recurrent dislocation	125240	218	125022	0.080474848	0.070715995	1.13800065	0.940929077	1.241544493	1.083801587	0.255120211
773.0	Pain in limb	127948	2717	125231	0.059111927	0.020429992	2.893389649	1.019032175	1.103999131	1.060893977	0.003811082
800.1	Fracture of neck of femur	120422	1115	119307	-0.186779632	0.035057858	-5.327753732	0.774068335	0.888100236	0.829626539	9.94348176632148e-08
952.0	Spinal cord injury without evidence of spinal bone injury	127948	73	127875	0.116600575	0.120345585	0.968881205	0.880962065	1.412316911	1.123670518	0.332604464
1010.5		127948	1203	126745	-0.010222285	0.031358768	-0.325978527	0.930356278	1.052059962	0.989829785	0.744440601
149.1	Cancer of oropharynx	127059	147	126912	-0.053580752	0.090637008	-0.59115756	0.790505642	1.12772356	0.947829398	0.554414856
165.1	Cancer of bronchus; lung	127700	1638	126062	-0.034403505	0.027236951	-1.263118841	0.915617815	1.018786526	0.966181566	0.206546474
184.0	Cancer of other female genital organs	121510	50	121460	-0.021391184	0.15540852	-0.137644859	0.711670289	1.30900365	0.978835985	0.890521101
193.0	Thyroid cancer	127804	156	127648	0.170286838	0.080119043	2.125422755	1.009473264	1.38210535	1.18564489	0.033551353
202.2	Non-Hodgkins lymphoma	126243	759	125484	-0.003611668	0.039303642	-0.091891434	0.921799274	1.075348621	0.996394846	0.926784297
214.0	Lipoma	125620	878	124742	-0.020388616	0.036796722	-0.554087848	0.911054809	1.052419545	0.979817826	0.579518726
227.2	Benign neoplasm of parathyroid gland	127657	216	127441	0.145449708	0.068827132	2.113261188	1.007740697	1.319929207	1.156559567	0.034578419
250.4	Abnormal glucose	117671	496	117175	0.198963595	0.045484283	4.374337256	1.11478562	1.332407043	1.220137546	1.21801950203992e-05
260.1	Cachexia	124801	53	124748	-0.763616177	0.187261058	-4.0778162	0.319845395	0.665638598	0.465978316	4.54606812531144e-05
274.11	Gouty arthropathy	125896	98	125798	0.066418739	0.106521821	0.623522376	0.862477853	1.309564664	1.068674119	0.532941303
276.5	Hypovolemia	123135	2808	120327	-0.009567457	0.020777362	-0.460475071	0.950751234	1.031428275	0.990478165	0.645175261
287.0	Purpura and other hemorrhagic conditions	126306	106	126200	0.221441432	0.095496556	2.318842065	1.029535403	1.497318346	1.24787416	0.020403601
290.1	Dementias	123086	124	122962	0.08844653	0.093713649	0.943795597	0.90494399	1.306779625	1.092475836	0.345274111
293.1	Swelling, mass, or lump in head and neck [Space-occupying lesion, intracranial NOS]	127195	433	126762	-0.011748973	0.052184196	-0.225144283	0.890973605	1.093223998	0.988319776	0.821867032
301.0	Personality disorders	116112	115	115997	-0.105301198	0.105753515	-0.99572291	0.727494694	1.101158374	0.900053388	0.319384795
327.0	Sleep disorders	125511	435	125076	0.181428774	0.04829318	3.75681981	1.089335426	1.316395048	1.198929139	0.000172086
333.4	Torsion dystonia	120947	144	120803	0.017069343	0.089347202	0.191045073	0.850114906	1.206708598	1.017215856	0.84849028
345.11	Generalized convulsive epilepsy	121006	203	120803	-0.227551806	0.082707597	-2.751280587	0.675181535	0.933688411	0.796481158	0.005936277
351.0	Other peripheral nerve disorders	126938	5348	121590	0.059284871	0.014761982	4.016050974	1.03070635	1.092109685	1.061077468	5.91814603519156e-05
361.2	Retinoschisis and retinal cysts	120069	51	120018	-0.170458457	0.161529646	-1.055276608	0.60723126	1.143442589	0.843278122	0.291298836
364.0	Corneal opacity and other disorders of cornea	120105	87	120018	0.09093635	0.111560329	0.815131603	0.874182326	1.353908551	1.095199294	0.414996984
371.0	Inflammation of the eye	124134	70	124064	-0.18734944	0.13889466	-1.348859923	0.625815589	1.078482503	0.829153946	0.177381963
378.0	Strabismus and other disorders of binocular eye movements	124276	163	124113	0.072053313	0.082014059	0.878548308	0.911711821	1.257513594	1.074712638	0.379646234
381.3	Mastoiditis & related conditions	126427	72	126355	0.031252744	0.12546386	0.249097582	0.800097479	1.308542717	1.031746239	0.8032853
389.1	Sensorineural hearing loss	124334	488	123846	0.048694927	0.047995191	1.014579277	0.954483516	1.152073499	1.049900005	0.310306422
427.2	Atrial fibrillation and flutter	118113	5822	112291	0.045300865	0.01465236	3.091711143	1.016630003	1.076732189	1.046342621	0.001990064
430.0	Intracranial hemorrhage	121866	67	121799	0.075885136	0.127908304	0.593277631	0.832178606	1.374284503	1.078838647	0.552995366
440.22	Atherosclerosis of native arteries of the extremities with intermittent claudication	122786	58	122728	0.215450972	0.130922419	1.645638496	0.951125904	1.589735759	1.240421166	0.099838209
472.0	Chronic pharyngitis and nasopharyngitis	120206	445	119761	0.04393044	0.050306446	0.873256693	0.945539461	1.15167067	1.044909669	0.38252318
480.3	Pneumonia due to fungus (mycoses)	119941	83	119858	-0.068259446	0.122077202	-0.559149825	0.729855003	1.177794156	0.934018115	0.576059473
504.0	Other alveolar and parietoalveolar pneumonopathy	119226	289	118937	-0.047280989	0.064943734	-0.72803004	0.83802718	1.080992332	0.953819347	0.466595198
521.1	Dental caries	125112	1437	123675	-0.00185835	0.028666639	-0.064826227	0.943212471	1.055389754	0.998143376	0.948312359
529.1	Glossitis	125354	155	125199	0.069271211	0.08417513	0.82294154	0.905185042	1.259145117	1.071726834	0.410541239
531.3	Duodenal ulcer	125665	1330	124335	-0.015233853	0.029940923	-0.508797062	0.928341853	1.043951417	0.984881595	0.610894479
540.11	Acute appendicitis	127619	503	127116	0.051731462	0.047206744	1.095848976	0.958879034	1.153809627	1.053092909	0.273144871
560.3	Peritoneal or intestinal adhesions	98398	528	97870	-0.111355143	0.049254471	-2.260812913	0.811286832	0.98407163	0.894620974	0.023770845
571.5	Other chronic nonalcoholic liver disease	123853	2357	121496	0.188585566	0.020805752	9.064107266	1.159027513	1.257519931	1.207540403	1.25628758146616e-19
586.3	Vascular disorders of kidney/hypertrophy	116343	68	116275	0.043694926	0.128910605	0.338955246	0.804294152	1.333372768	1.044663607	0.734643445
594.1	Calculus of kidney	125752	1637	124115	0.092847753	0.025927401	3.581066696	1.042578716	1.154117217	1.097294663	0.000342194
599.6	Oliguria and anuria	117255	84	117171	0.03078603	0.116321364	0.264663588	0.815205045	1.28630937	1.03126482	0.79126863
608.0	Other disorders of male genital organs	119423	1212	118211	0.006280229	0.031305576	0.200610558	0.946015805	1.06953521	1.006299991	0.841003102
613.7	Other signs and symptoms in breast	127452	182	127270	0.087297319	0.077088443	1.132430683	0.934775535	1.264670389	1.091221072	0.257453411
618.5	Prolapse of vaginal vault after hysterectomy	122877	193	122684	0.108786786	0.074123923	1.467633942	0.960867921	1.284959569	1.114924607	0.142203683
625.1	Dyspareunia	124822	375	124447	0.066132187	0.055215511	1.19771032	0.957008722	1.188301572	1.068367932	0.23102981
634.1	Missed abortion/Hydatidiform mole	126570	364	126206	-0.207143714	0.065010771	-3.186298362	0.714066478	0.921325907	0.812902816	0.001441059
696.41	Psoriasis vulgaris	123684	1147	122537	0.051354332	0.031350253	1.638083482	0.989456267	1.118849402	1.052695831	0.10140428
70.3	Viral hepatitis C	124917	86	124831	-0.236372746	0.126894107	-1.8627559	0.611449854	1.005327743	0.789486341	0.062496617
70.9	Hepatitis NOS	124961	130	124831	0.010306358	0.094219958	0.109386148	0.836074472	1.209664959	1.010359652	0.91289622
721.8	Other allied disorders of spine	121914	266	121648	0.029624977	0.065404863	0.452947621	0.904092469	1.168333672	1.030068162	0.650586459
727.4	Ganglion and cyst of synovium, tendon, and bursa	117878	1311	116567	0.038047211	0.029562991	1.286987872	0.979833414	1.100228571	1.038780274	0.198098515
733.2	Cyst of bone	119815	167	119648	-0.190015349	0.090148388	-2.107806398	0.690279539	0.982812334	0.826946441	0.035047739
737.3	Kyphoscoliosis and scoliosis	122031	506	121525	-0.184176131	0.051815935	-3.554430365	0.75045632	0.91946181	0.831789287	0.000378799
742.8	Articular cartilage disorder	125243	221	125022	-0.013268199	0.073182839	-0.181302056	0.852561442	1.135845112	0.986819435	0.856130492
78.0	Viral warts & HPV	125342	511	124831	0.077571492	0.046375264	1.672691115	0.985587727	1.182092272	1.080659488	0.094388119
800.2	Fracture of unspecified part of femur	119815	508	119307	-0.275778831	0.053405333	-5.163881869	0.682660835	0.841619458	0.758980775	2.41880379263585e-07
818.0	Intracranial hemorrhage (injury)	127230	60	127170	-0.115584232	0.145165658	-0.796222971	0.663863068	1.172608158	0.890845532	0.425902448
907.0	Injuries to the nervous system	127948	358	127590	0.009648561	0.056851117	0.169716298	0.901765541	1.126889269	1.009695259	0.865233256
958.0	Certain early complications of trauma or procedure	127861	119	127742	-0.242435158	0.108471385	-2.235014864	0.631107659	0.965397052	0.784714629	0.025416373
1010.6		127948	5630	122318	-0.077663878	0.01679789	-4.623430648	0.895210378	0.956143081	0.92527538	3.77444973189382e-06
184.1	Malignant neoplasm of ovary and other uterine adnexa	121518	58	121460	-0.222260213	0.156619607	-1.419108488	0.581696958	1.074484814	0.800706983	0.15586739
202.21	Nodular lymphoma	125676	192	125484	0.04292001	0.076410133	0.561705732	0.895805429	1.208709529	1.043854394	0.574316528
214.1	Lipoma of skin and subcutaneous tissue	126665	1923	124742	0.065324545	0.024122033	2.708086213	1.017902581	1.118852039	1.067505421	0.006767244
227.3	Benign neoplasm of pituitary gland and craniopharyngeal duct (pouch)	127650	168	127482	0.119404302	0.079258068	1.506525523	0.961432742	1.311854276	1.126825404	0.13193232
274.2	Crystal arthropathies	125865	67	125798	0.065779901	0.128349569	0.512505818	0.822976554	1.361394254	1.067991627	0.60829705
276.6	Fluid overload	121107	780	120327	0.045251254	0.038255708	1.182862785	0.969981438	1.126925382	1.046290711	0.236863533
279.7	Other immunological findings	127799	134	127665	-0.18887605	0.099866296	-1.891289235	0.677712841	1.002355819	0.827889117	0.058585745
285.0	Other anemias	123519	7504	116015	-0.059118028	0.013187259	-4.48296571	0.918470755	0.967198512	0.94259551	7.36127615691201e-06
287.1	Spontaneous ecchymoses	126280	80	126200	-0.076674708	0.124209772	-0.617300127	0.720473703	1.172381258	0.926191087	0.537036783
290.11	Alzheimer's disease	123748	786	122962	-0.023234237	0.039311375	-0.591030894	0.903871307	1.054469182	0.9770336	0.554499721
333.8	Other degenerative diseases of the basal ganglia	120872	69	120803	-0.172292922	0.139298327	-1.236862827	0.634852304	1.095773665	0.841732575	0.216138012
345.12	Partial epilepsy	120948	145	120803	-0.215511597	0.097544694	-2.20936257	0.662935566	0.971683783	0.806128922	0.027149432
362.0	Other retinal disorders	126964	57	126907	0.155597084	0.134102663	1.160283324	0.889270481	1.504924172	1.168355359	0.245933472
364.1	Corneal opacity	120100	82	120018	-0.216904811	0.129250599	-1.678172572	0.620189468	1.029193674	0.805006594	0.093313415
367.8	Hypermetropia	125004	232	124772	-0.013381977	0.071226789	-0.18787842	0.855788391	1.131435525	0.986707164	0.85097196
371.1	Uveitis, noninfectious or NOS	124280	216	124064	-0.045350584	0.074823693	-0.606099247	0.822929432	1.103432938	0.955662383	0.544448851
378.1	Strabismus (not specified as paralytic)	124439	326	124113	-0.016417046	0.060151796	-0.272926949	0.872638821	1.104691246	0.983716979	0.78490937
381.9	Otorrhea	126460	105	126355	0.094172486	0.101257786	0.930027117	0.896012203	1.332740477	1.098749249	0.352357045
389.2	Conductive hearing loss	124038	192	123846	0.141696242	0.073411451	1.930165382	0.994759822	1.326556853	1.152226597	0.053586349
401.21	Hypertensive heart disease	88488	93	88395	0.165647366	0.105461084	1.570696602	0.953645254	1.442229031	1.180156865	0.116253139
427.21	Atrial fibrillation	114235	1944	112291	0.012492978	0.024782908	0.504096543	0.964265943	1.062650904	1.012571342	0.614193536
430.1	Subarachnoid hemorrhage	122207	408	121799	-0.03824298	0.054423705	-0.702689767	0.863737566	1.069163116	0.962479049	0.482249106
440.9	Atherosclerosis of aorta	122808	80	122728	0.061863253	0.118060982	0.52399406	0.837897671	1.331172308	1.063816861	0.600282672
454.0	Varicose veins	117486	243	117243	-0.076331603	0.071255077	-1.0712444	0.80385321	1.062877766	0.926508923	0.284059552
473.0	Diseases of the larynx and vocal cords	120453	692	119761	-0.004203158	0.041143624	-0.102158197	0.917850048	1.078491323	0.995805662	0.918631108
480.5	Bronchopneumonia and lung abscess	120116	258	119858	-0.243240319	0.07385455	-3.293504867	0.676785185	0.903999962	0.784083061	0.000989466
513.3	Hypoventilation	127746	75	127671	0.233928289	0.112807982	2.073685609	1.005601486	1.565479186	1.263553878	0.038108519
531.4	Peptic ulcer, site unspecified	124534	199	124335	0.023871801	0.075843814	0.314749478	0.88008765	1.184843084	1.024159013	0.752951874
550.0	Abdominal hernia	105279	84	105195	0.027635753	0.116171797	0.237886937	0.812565252	1.281404339	1.028021163	0.811968787
560.4	Other intestinal obstruction	99558	1688	97870	-0.074192805	0.0273179	-2.715904389	0.879753907	0.979192679	0.928492658	0.0066095
571.51	Cirrhosis of liver without mention of alcohol	121951	455	121496	-0.074346129	0.052180834	-1.424778461	0.836997522	1.026967645	0.92835031	0.15422125
575.1	Cholangitis	119789	474	119315	-0.003941151	0.049815763	-0.079114532	0.902265581	1.096840243	0.996066605	0.936941525
580.14	Chronic glomerulonephritis, NOS	116567	292	116275	0.07829801	0.06144065	1.274368195	0.956750825	1.217350116	1.081444892	0.202532959
586.4	Stricture/obstruction of ureter	116797	522	116275	-0.072590589	0.048913096	-1.484072656	0.843966722	1.022349331	0.929981497	0.137789647
594.2	Calculus of lower urinary tract	124530	415	124115	0.193732498	0.049468141	3.916308458	1.100268386	1.33575612	1.213771553	8.99151917674054e-05
613.8	Other specified disorders of breast	127422	152	127270	0.085397916	0.084893964	1.005936253	0.918101416	1.280732422	1.089150371	0.314446236
618.6	Vaginal enterocele, congenital or acquired	122966	282	122684	0.09029275	0.061873622	1.459309279	0.967216042	1.232757935	1.09449465	0.144480003
626.0	Disorders of menstruation and other abnormal bleeding from female genital tract	118375	541	117834	0.020035082	0.046765728	0.428413771	0.929673061	1.116736514	1.020237131	0.668349901
634.3	Ectopic pregnancy	126291	85	126206	0.157377209	0.112913881	1.393780879	0.930327563	1.448836486	1.17043703	0.163383784
647.1	Infections of genitourinary tract during pregnancy	127916	74	127842	0.027593897	0.129439203	0.213180369	0.789340907	1.311324929	1.027978135	0.831186279
694.1	Vitiligo	122801	50	122751	0.077973289	0.147468568	0.528745144	0.799821397	1.426300881	1.081093781	0.596982256
696.42	Psoriatic arthropathy	122913	376	122537	-0.010804824	0.055962732	-0.193071781	0.885043074	1.102161081	0.989253338	0.846902752
703.1	Ingrowing nail	127567	319	127248	0.228513537	0.054947602	4.15875363	1.12653485	1.39735644	1.256730538	3.19988799810569e-05
709.2	Sicca syndrome	122813	287	122526	-0.193712282	0.069334579	-2.793876953	0.717432634	0.941474351	0.823894919	0.005208029
722.1	Displacement of intervertebral disc	123193	1545	121648	0.044392042	0.027157532	1.634612541	0.990820249	1.102120687	1.045392112	0.102130297
727.5	Rupture of synovium	116835	268	116567	0.023043548	0.065361332	0.352556279	0.898187876	1.160507556	1.023311102	0.72442112
733.4	Aseptic necrosis of bone	119755	107	119648	-0.059440272	0.10674728	-0.556831722	0.759899648	1.154734827	0.942291813	0.577642408
738.0	Other acquired musculoskeletal deformity	121724	199	121525	-0.105299824	0.079888836	-1.318079345	0.767174316	1.04927935	0.900054624	0.187477088
742.9	Other derangement of joint	125565	543	125022	0.056909606	0.045399449	1.253530742	0.967331371	1.155763889	1.058560118	0.210012618
750.13	Congenital anomalies of mouth/tongue	126976	126	126850	-0.047281254	0.097827341	-0.483313291	0.783727516	1.150028341	0.953819095	0.628873304
759.0	Other and unspecified congenital anomalies	127448	54	127394	-0.020512317	0.14830719	-0.138309657	0.724301674	1.295479099	0.97969663	0.889995694
780.0	Hypothermia/Chills	127948	175	127773	-0.02090074	0.08217917	-0.254331353	0.830771521	1.146538116	0.979316167	0.79923958
800.3	Fracture of tibia and fibula	120165	858	119307	-0.037444975	0.037550157	-0.997198899	0.894242288	1.036075049	0.963247419	0.318667975
819.0	Skull and face fracture and other intercranial injury	127895	725	127170	-0.122520775	0.042039455	-2.914423491	0.814043037	0.959875216	0.884687525	0.003563461
870.0	Open wounds of head; neck; and trunk	124239	104	124135	-0.208112562	0.114059932	-1.824589568	0.645730107	1.009654026	0.812115618	0.068062989
1010.7		127948	8116	119832	-0.056315951	0.012640549	-4.455182405	0.922041791	0.968882219	0.94524044	8.38218972959235e-06
170.1	Bone cancer	127825	67	127758	-0.143212353	0.139019233	-1.030162159	0.6538753	1.127468718	0.86657003	0.30293389
184.11	Malignant neoplasm of ovary	121911	451	121460	0.035705054	0.050348983	0.709151441	0.937542244	1.142124805	1.036350134	0.478230504
215.0	Other benign neoplasm of connective and other soft tissue	125221	479	124742	-0.138042036	0.052161829	-2.646418638	0.785357967	0.963537523	0.871062075	0.008134907
228.0	Hemangioma and lymphangioma, any site	127948	788	127160	-0.080525976	0.039766679	-2.024961056	0.852777036	0.996631215	0.922630937	0.042871363
245.21	Chronic lymphocytic thyroiditis	118906	96	118810	0.216908425	0.10007039	2.167558502	1.01450836	1.502286445	1.242230339	0.030192294
250.42	Other abnormal glucose	117408	233	117175	0.210731346	0.065952761	3.195186118	1.082250406	1.401629067	1.234580635	0.001397407
274.21	Chondrocalcinosis	125998	200	125798	0.05122502	0.074825907	0.684589361	0.906318232	1.215288439	1.052559714	0.493603083
276.8	Polydipsia	120391	64	120327	-0.259240535	0.149836375	-1.730157545	0.569373655	1.024179717	0.771637395	0.083602131
285.1	Acute posthemorrhagic anemia	116136	121	116015	-0.076154258	0.101553467	-0.749893235	0.755351201	1.124687066	0.926673249	0.453319009
290.12	Dementia with cerebral degenerations	123028	66	122962	-0.238435311	0.145553192	-1.638131792	0.586749164	1.037784706	0.787859652	0.101394204
295.1	Schizophrenia	116274	277	115997	-0.194443301	0.069950784	-2.779715845	0.716240439	0.942177081	0.823292857	0.005440648
301.2	Antisocial/borderline personality disorder	116061	64	115997	-0.16036522	0.146236448	-1.096615942	0.63288357	1.122528899	0.851832626	0.272809316
313.3	Autism	127518	50	127468	0.321496783	0.133536915	2.407549866	1.05124527	1.77583968	1.379190569	0.016059969
327.3	Sleep apnea	127524	2448	125076	0.2697912	0.019928684	13.53783306	1.259287627	1.361611217	1.309690958	9.35067504639513e-42
334.0	Degenerative disease of the spinal cord	121672	869	120803	0.006465472	0.036668269	0.176323356	0.93604429	1.080742303	1.006486419	0.860039914
352.1	Trigeminal nerve disorders [CN5]	121863	273	121590	-0.105204567	0.068360219	-1.538973505	0.785337379	1.026669375	0.900140365	0.123810765
367.9	Blindness and low vision	125216	444	124772	-0.003114735	0.051378562	-0.060623237	0.90017485	1.101023429	0.996890111	0.951659267
378.2	Nystagmus and other irregular eye movements	124284	171	124113	0.078824113	0.079678583	0.989276041	0.92242098	1.260684294	1.082013993	0.322528103
382.0	Otalgia	126504	149	126355	-0.103565234	0.09238328	-1.121038727	0.749035442	1.075939075	0.901617204	0.262271378
389.3	Degenerative and vascular disorders of ear	124044	198	123846	-0.062616784	0.078838642	-0.794239757	0.802315111	1.092848959	0.939303361	0.427055868
401.22	Hypertensive chronic kidney disease	88982	587	88395	0.088185433	0.043775155	2.014508739	1.001372405	1.188858827	1.092190631	0.043956148
415.11	Pulmonary embolism and infarction, acute	125096	2252	122844	0.061491722	0.022441321	2.74011145	1.017400389	1.110956575	1.063421693	0.006141835
426.0	Cardiac conduction disorders	112407	116	112291	0.16676357	0.094238613	1.76958855	0.977526267	1.41458235	1.181474896	0.076795708
427.22	Atrial flutter	112711	420	112291	0.045968856	0.052062387	0.882957143	0.944171592	1.157945135	1.047041802	0.377259427
430.2	Intracerebral hemorrhage	122315	516	121799	-0.061581843	0.048900266	-1.259335549	0.853320014	1.033618414	0.940275988	0.207909158
441.0	Vascular insufficiency of intestine	122986	258	122728	-0.056217024	0.068816704	-0.816909572	0.824019642	1.079187815	0.945333954	0.413980107
454.1	Varicose veins of lower extremity	121354	4111	117243	-0.055719659	0.017531001	-3.178350181	0.913718077	0.978718024	0.945804246	0.001481157
481.0	Influenza	120323	465	119858	-0.044592465	0.051157828	-0.871664541	0.863977959	1.055843414	0.956387164	0.38339141
505.0	Other pulmonary inflamation or edema	118993	56	118937	-0.297504389	0.161770758	-1.839049235	0.534878517	1.007922484	0.742669324	0.065907945
53.0	Herpes zoster	125058	227	124831	-0.104234093	0.074740199	-1.394618874	0.7760677	1.040243466	0.901014352	0.1631308
550.1	Inguinal hernia	112318	7123	105195	-0.126956452	0.014277027	-8.892358966	0.856399872	0.905695829	0.880772028	5.98250626834066e-19
561.0	Symptoms involving digestive system	105726	7856	97870	0.009409295	0.012673188	0.742456827	0.984616197	1.034766941	1.009453701	0.4578106
571.6	Primary biliary cirrhosis	121609	113	121496	-0.454522791	0.121074261	-3.754082733	0.497678063	0.799763761	0.634750804	0.000173977
575.2	Obstruction of bile duct	119831	516	119315	-0.035502876	0.04831948	-0.734752846	0.876866711	1.059734887	0.965119959	0.46249003
580.2	Nephrotic syndrome without mention of glomerulonephritis	116611	336	116275	-0.045558049	0.060261513	-0.756005733	0.847462255	1.07327469	0.955464137	0.449645758
587.0	Kidney replaced by transpant	116440	165	116275	-0.082192185	0.087042625	-0.944275126	0.773781504	1.088448068	0.921094921	0.345029073
594.3	Calculus of ureter	125111	996	124115	0.096652317	0.033099169	2.92008286	1.031731024	1.17467339	1.101477342	0.003499383
599.8	Other symptoms involving urinary system	118586	1415	117171	-0.010083665	0.029037671	-0.347261488	0.934809365	1.047517162	0.989967005	0.728394881
613.9	Breast disorder NOS	127330	60	127270	-0.026976369	0.141769175	-0.190283739	0.728710737	1.270506554	0.973384244	0.849086796
619.0	Noninflammatory female genital disorders	124467	61	124406	0.107815028	0.133142221	0.809773393	0.848532129	1.430536142	1.113841697	0.418070427
626.1	Irregular menstrual cycle/bleeding	118413	579	117834	0.041206815	0.044897423	0.917799113	0.95314519	1.136578189	1.042067598	0.358724047
694.2	Other dyschromia	123176	425	122751	0.023543646	0.051832475	0.454225764	0.923570799	1.131679561	1.023822985	0.649666341
697.0	Sarcoidosis	123031	280	122751	0.164027615	0.060268828	2.721599536	1.044870995	1.323376049	1.178246852	0.006496682
704.0	Diseases of hair and hair follicles	127332	84	127248	0.051442841	0.115248238	0.446365529	0.83414122	1.310674549	1.052789008	0.655333228
709.3	Systemic sclerosis	122764	80	122684	0.056620351	0.117796128	0.480663942	0.833234315	1.322491334	1.058253969	0.630755362
714.0	Rheumatoid arthritis and other inflammatory polyarthropathies	124961	249	124712	-0.078375839	0.070616294	-1.109883222	0.802977597	1.059069924	0.924616854	0.267049351
727.6	Rupture of tendon, nontraumatic	118497	1930	116567	0.027212859	0.024514302	1.110080927	0.979081128	1.077836356	1.02758651	0.266964155
738.4	Acquired spondylolisthesis	122483	958	121525	-0.014451821	0.035192344	-0.410652432	0.919348282	1.055342129	0.985652105	0.681327411
781.0	Symptoms involving nervous and musculoskeletal systems	127948	3087	124861	-0.045256279	0.020149396	-2.246036544	0.918561811	0.994059067	0.955752511	0.024701667
800.4	Fracture of patella	119489	182	119307	-0.071826174	0.082378287	-0.871906625	0.789065123	1.08985965	0.93069266	0.383259319
830.0	Dislocation	122394	541	121853	0.024597879	0.04601571	0.534553931	0.935506932	1.120439701	1.024902902	0.592958347
870.1	Open wound or laceration of eye or eyelid	124377	242	124135	-0.069236347	0.071308691	-0.970938414	0.809428848	1.070473248	0.933106117	0.331578947
958.2	Traumatic and surgical subcutaneous emphysema	127807	65	127742	0.02805486	0.132078953	0.212409767	0.786896053	1.320823029	1.028452103	0.831787367
1011.0	Complications of surgical and medical procedures	127948	2669	125279	-0.025618293	0.021306373	-1.202377023	0.934628803	1.016041972	0.974707071	0.229217487
117.4	Aspergillosis	125997	111	125886	-0.363103925	0.116943578	-3.104949681	0.549982048	0.869631263	0.695514149	0.001903114
149.4	Cancer of larynx	127051	139	126912	-0.047990685	0.093116583	-0.515382799	0.790909545	1.139341456	0.953142665	0.60628555
170.2	Cancer of connective tissue	127887	129	127758	0.168526631	0.088573291	1.902680029	0.99071227	1.402142662	1.183559746	0.057082309
184.2	Cancer of other female genital organs, excluding uterus and ovary	121587	127	121460	-0.04935315	0.098781118	-0.499621294	0.779917126	1.148751063	0.951844926	0.617341761
195.1	Malignant neoplasm, other	123306	7313	115993	0.008382787	0.013110997	0.63937068	0.982760845	1.034590335	1.008418021	0.522581818
216.0	Benign neoplasm of skin	127628	3485	124143	0.041621244	0.018240241	2.281836283	1.005716792	1.080261117	1.042499551	0.022499008
246.0	Other disorders of thyroid	119100	290	118810	0.061080385	0.061918259	0.986468053	0.93941754	1.197523844	1.062984358	0.323903485
250.5	Glycosuria or Acetonuria	117231	56	117175	-0.090931032	0.153348153	-0.592971163	0.668038236	1.218477165	0.913080682	0.553200451
277.0	Other disorders of metabolism	127511	694	126817	-0.06615426	0.042124054	-1.57046279	0.861034643	1.015625481	0.935986468	0.116307485
280.1	Iron deficiency anemias, unspecified or not due to blood loss	121427	5412	116015	-0.064864387	0.015421795	-4.206020579	0.909187122	0.965845618	0.937194551	2.59906576617808e-05
285.2	Anemia of chronic disease	116246	231	116015	-0.060964942	0.072939772	-0.835825791	0.813346182	1.082571763	0.940856223	0.403252915
287.3	Thrombocytopenia	127175	975	126200	-0.09719625	0.036008066	-2.699291025	0.845021942	0.973123925	0.907377916	0.006948738
290.13	Senile dementia	123937	975	122962	-0.042473425	0.035545908	-1.194889317	0.893352217	1.026922524	0.958415935	0.232130277
315.0	Develomental delays and disorders	127735	267	127468	-0.165059227	0.070327951	-2.346993252	0.736982433	0.970911239	0.847843488	0.018925598
334.1	Spinocerebellar disease	120879	76	120803	-0.340718017	0.139977747	-2.434087016	0.536354917	0.928129437	0.711259443	0.014929406
352.2	Facial nerve disorders [CN7]	122031	441	121590	0.055579601	0.050254097	1.105971528	0.956669756	1.164998061	1.057153164	0.268738843
364.4	Corneal degenerations	120649	631	120018	0.028232978	0.042774845	0.660036943	0.944999976	1.117521142	1.028635306	0.509230122
368.0	Visual disturbances	126308	664	125644	0.005929552	0.0418863	0.141563028	0.925800989	1.091006672	1.005947166	0.887425172
378.5	Paralytic strabismus	124306	193	124113	0.06508398	0.075510233	0.861922649	0.917612825	1.233768903	1.067248648	0.388730085
38.2	Gram positive septicemia	120764	355	120409	0.04524384	0.056463698	0.80129077	0.935135544	1.166822481	1.046282955	0.422963333
389.4	Tinnitus	124274	428	123846	0.003277511	0.052111949	0.062893664	0.904602466	1.10964827	1.003282888	0.94985118
401.3	Other hypertensive complications	88457	62	88395	0.045644266	0.136055072	0.335483752	0.793670112	1.353105561	1.046701997	0.737260199
415.2	Chronic pulmonary heart disease	123459	615	122844	-0.030694142	0.044245608	-0.693721779	0.888331212	1.056574756	0.96977214	0.487856705
426.2	Atrioventricular [AV] block	112409	118	112291	0.039771103	0.09846564	0.403908443	0.853733234	1.255977135	1.040572563	0.686280047
427.3	Other specified cardiac dysrhythmias	114493	2202	112291	0.040901618	0.023067555	1.773123301	0.995443098	1.089652804	1.041749612	0.076208278
430.3	Subdural hemorrhage	121972	173	121799	-0.057477262	0.084140021	-0.683114418	0.797841809	1.109568355	0.944143359	0.494534545
441.1	Acute vascular insufficiency of intestine	122929	201	122728	-0.079451849	0.078751154	-1.008897573	0.789074068	1.074467223	0.923622493	0.313023759
454.11	Varicose veins of lower extremity, symptomtic	117718	475	117243	-0.033220285	0.050226818	-0.661405339	0.875527018	1.066049747	0.967325448	0.508352403
473.3	Paralysis/spasm of vocal cords or larynx	119913	152	119761	-0.011487503	0.087720308	-0.130956024	0.829023238	1.169267227	0.988578227	0.895810095
483.0	Acute bronchitis and bronchiolitis	119986	128	119858	-0.075235831	0.09857362	-0.763245085	0.760723343	1.119526536	0.927524721	0.445317246
506.0	Empyema and pneumothorax	119639	702	118937	-0.196674636	0.044107875	-4.458946121	0.752763076	0.894842243	0.821457862	8.23636198519066e-06
522.0	Diseases of pulp and periapical tissues	123936	261	123675	0.122453283	0.063568524	1.926319418	0.99563529	1.277430446	1.130266316	0.054064502
530.0	Diseases of esophagus	106504	304	106200	-0.159864374	0.065857157	-2.42744116	0.747510604	0.967666159	0.85225937	0.015205753
532.0	Dysphagia	110250	4050	106200	-0.048016523	0.017606708	-2.727172118	0.920647077	0.986432771	0.953118038	0.006387971
550.2	Diaphragmatic hernia	119419	14224	105195	0.00497839	0.009703025	0.513076105	0.986022575	1.024248982	1.004990803	0.607898085
571.8	Liver abscess and sequelae of chronic liver disease	121889	393	121496	-0.175641673	0.058268121	-3.014369952	0.747230835	0.938955856	0.838918537	0.002575136
575.6	Cholesterolosis of gallbladder	119538	223	119315	0.213756571	0.0659401	3.241677998	1.085313908	1.405562751	1.238321174	0.001188282
594.8	Renal colic	124790	675	124115	0.116483097	0.039784472	2.927853278	1.038421506	1.213690835	1.123538519	0.003413111
619.1	Noninflammatory disorders of ovary, fallopian tube, and broad ligament	124695	289	124406	0.069656539	0.062265216	1.118707094	0.94673597	1.208498172	1.072139879	0.263265118
635.2	Antepartum hemorrhage, abruptio placentae, and placenta previa	126486	280	126206	-0.144057994	0.072514983	-1.986596256	0.748974166	0.995234697	0.865837533	0.046967156
681.7	Cellulitis and abscess of trunk	126018	367	125651	0.085895399	0.054411906	1.578614053	0.977874955	1.210383977	1.089692339	0.114424609
694.3	Vascular disorders of skin	122830	79	122751	-0.136367559	0.128091279	-1.064612365	0.673424445	1.112523587	0.87252187	0.287051382
698.0	Pruritus and related conditions	127948	402	127546	-0.047881743	0.054981742	-0.870866242	0.85450719	1.060056092	0.953246508	0.383827191
70.4	Chronic hepatitis	124966	135	124831	-0.195747251	0.10092716	-1.939490329	0.671279973	0.99699215	0.822220024	0.052441661
714.1	Rheumatoid arthritis	126663	1951	124712	-0.076604086	0.02540971	-3.014756404	0.880962634	0.973231137	0.926256499	0.002571857
722.6	Degeneration of intervertebral disc	123380	1732	121648	0.009240314	0.026023742	0.355072452	0.958753495	1.061722205	1.009283138	0.722535314
735.0	Acquired foot deformities	121807	282	121525	-0.057718485	0.065757852	-0.877742862	0.827968549	1.071422241	0.943915636	0.380083278
739.0	Contracture of joint	121656	131	121525	0.054064908	0.092177311	0.586531621	0.877046233	1.258854801	1.055553114	0.557518318
743.2	Pathologic fracture	127432	186	127246	-0.3801376	0.091127913	-4.17147267	0.569977493	0.814603742	0.683767317	3.02637359948088e-05
754.0	Congenital musculoskeletal deformities of spine	127376	123	127253	0.089244927	0.093508932	0.954400018	0.905672212	1.306812844	1.093348414	0.339881197
760.0	Back pain	127948	4026	123922	0.047009318	0.016967529	2.770545875	1.013701635	1.083418804	1.048131776	0.005596242
793.0	Nonspecific abnormal findings on radiological and other examination of musculoskeletal system	127522	95	127427	-0.157162326	0.117638545	-1.335976445	0.674265508	1.069184754	0.85456533	0.181556973
801.0	Fracture of ankle and foot	119831	524	119307	-0.024003151	0.047682587	-0.503394477	0.888131193	1.070667103	0.976282634	0.614686954
835.0	Internal derangement of knee	127448	5595	121853	0.103444087	0.014210288	7.27952097	1.078421482	1.140198844	1.108983785	3.35007593927178e-13
870.2	Open wound of ear	124214	79	124135	-0.108102993	0.126423962	-0.8550831	0.695408262	1.141413332	0.897535151	0.392505145
913.0	Toxic effect of venom	127948	56	127892	0.165963791	0.134257832	1.236157243	0.898253275	1.521121705	1.180530355	0.21640012
185.0	Cancer of prostate	127798	3687	124111	-0.031961606	0.018772062	-1.702615557	0.933428836	1.004707656	0.968543768	0.088640037
202.24	Large cell lymphoma	125828	344	125484	0.026355657	0.057602373	0.45754463	0.91551748	1.14745326	1.026706038	0.647279631
229.0	Benign neoplasm of unspecified sites	127929	71	127858	0.018717733	0.127062983	0.147310671	0.787718125	1.296384523	1.018894008	0.88288681
255.21	Glucocorticoid deficiency	125792	224	125568	-0.079692663	0.074544282	-1.069064733	0.795584129	1.065588971	0.923400098	0.285040502
275.1	Disorders of iron metabolism	126116	353	125763	0.052240419	0.056304397	0.927821297	0.942026674	1.174687446	1.053629024	0.353500275
280.2	Iron deficiency anemia secondary to blood loss (chronic)	116257	242	116015	-0.096391086	0.072448312	-1.330480782	0.785761427	1.043819432	0.908108798	0.183359914
287.31	Primary thrombocytopenia	126405	205	126200	-0.017607368	0.075879015	-0.232045291	0.844226278	1.136694512	0.982546736	0.816502837
295.3	Psychosis	116112	115	115997	-0.124727788	0.106061916	-1.17599033	0.713157583	1.080739976	0.882737161	0.23959874
315.1	Learning disorder	127557	89	127468	-0.317961566	0.128224094	-2.479733389	0.562204283	0.929131722	0.727630754	0.013148065
334.2	Anterior horn cell disease	120982	179	120803	-0.088315079	0.08359761	-1.056430665	0.774406293	1.074683376	0.915472385	0.290771502
346.1	Nonspecific abnormal findings on radiological and other examination of skull and head	120913	110	120803	0.110644575	0.098186626	1.126880308	0.916547754	1.34700332	1.116997828	0.25979309
353.0	Nerve root and plexus disorders	121844	254	121590	0.044400971	0.066459333	0.668092339	0.915494258	1.187976139	1.045401447	0.504074652
368.1	Amblyopia	126081	437	125644	0.07308183	0.050113725	1.458319668	0.97384353	1.18524922	1.075818568	0.144752451
371.3	Inflammation of eyelids	125165	1101	124064	0.009274031	0.032509974	0.285267253	0.94649015	1.075139844	1.009317168	0.775439399
379.0	Other disorders of eye	124300	187	124113	0.025122238	0.077960123	0.32224472	0.877260022	1.190865046	1.025440461	0.747267308
383.0	Otosclerosis	126450	95	126355	0.121079857	0.105180183	1.151166058	0.912584186	1.378515406	1.128715044	0.249663926
402.0	Elevated blood pressure reading without diagnosis of hypertension	89273	878	88395	0.129948909	0.035181604	3.693660759	1.062171504	1.219248013	1.138770201	0.000221049
415.21	Primary pulmonary hypertension	123017	173	122844	-0.089030691	0.08521883	-1.044730267	0.771263966	1.077144073	0.914817496	0.296147652
426.21	First degree AV block	113410	1119	112291	0.106784576	0.03139168	3.401684073	1.045780644	1.182730122	1.112694528	0.00066972
427.41	Ventricular fibrillation and flutter	112532	241	112291	-0.003996152	0.069942773	-0.057134593	0.866331535	1.139623031	0.996011822	0.954437981
433.0	Cerebrovascular disease	122930	1131	121799	0.002599445	0.032327606	0.080409464	0.94055037	1.067624124	1.002602827	0.9359116
446.4	Wegener's granulomatosis	122807	79	122728	-0.026968313	0.122765187	-0.219673942	0.759259826	1.228611032	0.973392085	0.8261251
455.0	Hemorrhoids	122128	4885	117243	0.01164927	0.015680654	0.742907155	0.980979547	1.043170079	1.011717387	0.457537894
473.4	Voice disturbance	120247	486	119761	-0.022459628	0.049395618	-0.454688671	0.886416448	1.075811925	0.977790712	0.649333232
507.0	Pleurisy; pleural effusion	123796	4859	118937	-0.022846351	0.016071706	-1.421526134	0.946989444	1.008573339	0.977412651	0.155163861
513.4	Hyperventilation	127770	99	127671	0.164640749	0.100952368	1.630875552	0.961518238	1.428611981	1.178969497	0.102916581
530.1	Esophagitis, GERD and related diseases	110365	4165	106200	-0.033897246	0.017284763	-1.961105623	0.934335767	0.999836799	0.966670828	0.049866703
535.0	Gastritis and duodenitis	117781	8454	109327	-0.003376074	0.012230483	-0.276037675	0.97295692	1.020741131	0.996629619	0.782519129
550.3	Femoral hernia	105539	344	105195	-0.34959176	0.066831525	-5.230940939	0.617196756	0.802014364	0.70497583	1.68649389775651e-07
561.2	Flatulence	98927	1057	97870	-0.010995185	0.033553189	-0.327694196	0.925555449	1.055665502	0.989065041	0.743142893
571.81	Portal hypertension	121839	343	121496	-0.140756757	0.061537356	-2.287338387	0.76863785	0.978314264	0.868700591	0.02217608
575.7	Other disorders of gallbladder	120109	794	119315	0.109407417	0.036736813	2.978141232	1.037328225	1.1980117	1.115616779	0.002900023
595.0	Hydronephrosis	125507	1392	124115	0.004333451	0.029052271	0.149160474	0.948349848	1.062750629	1.004342854	0.881427008
600.0	Hyperplasia of prostate	124892	6999	117893	0.021079866	0.014155902	1.489122063	0.993298601	1.049976616	1.021303616	0.136455229
610.1	Cystic mastopathy	125632	292	125340	0.098843914	0.060782988	1.626177298	0.977675576	1.240770288	1.103893984	0.103911944
614.1	Pelvic peritoneal adhesions, female (postoperative) (postinfection)	125563	1021	124542	0.073741527	0.033410372	2.207144758	1.007630194	1.148637059	1.076528516	0.027303948
619.2	Disorders of uterus, NEC	125749	1343	124406	0.08285405	0.028852069	2.871684859	1.026156099	1.149037824	1.086383239	0.004082899
626.12	Excessive or frequent menstruation	120674	2840	117834	0.121317823	0.020537997	5.906993789	1.084216406	1.175120145	1.128983673	3.4840688218014803e-09
635.3	Placenta previa and abruptio placenta	126578	372	126206	-0.176562262	0.064204231	-2.750009761	0.737443332	0.948496005	0.838146593	0.005959349
649.1	Diabetes or abnormal glucose tolerance complicating pregnancy	127915	62	127853	0.425639056	0.114896323	3.704548964	1.210962969	1.90181391	1.530568226	0.000211767
686.0	Other local infections of skin and subcutaneous tissue	126515	864	125651	0.141602346	0.03474161	4.075871726	1.075583911	1.232515164	1.152118413	4.58422857647603e-05
70.0	Viral hepatitis	124884	53	124831	0.160335674	0.138486298	1.157772835	0.885241194	1.524214128	1.173904854	0.246956752
704.1	Alopecia	127328	80	127248	0.004034011	0.120509082	0.03347475	0.78633728	1.261285287	1.004042159	0.973296001
722.7	Intervertebral disc disorder with myelopathy	122017	369	121648	-0.011250837	0.056513338	-0.19908286	0.883672387	1.102844794	0.988812217	0.842197929
735.1	Flat foot	121623	98	121525	-0.033752429	0.110551337	-0.305309999	0.7733257	1.192837753	0.96681083	0.760130061
740.1	Osteoarthritis; localized	119345	14202	105143	0.101575972	0.009505462	10.68606391	1.086450162	1.127696505	1.106914009	1.1828495497715299e-26
743.21	Pathologic fracture of vertebrae	127595	349	127246	-0.114913033	0.060531561	-1.898398639	0.790262486	1.001890892	0.891443667	0.057643589
761.0	Cervicalgia	127948	617	127331	0.067700011	0.042348012	1.59865854	0.983846098	1.161515284	1.070044259	0.109896495
793.2	Nonspecific abnormal findings on radiological and other examination of other intrathoracic organs (echocardiogram, etc)	127855	428	127427	0.046067558	0.051221046	0.899387301	0.945844414	1.156175269	1.047145152	0.368446401
870.3	Other open wound of head and face	125551	1416	124135	-0.131672666	0.030303494	-4.345131491	0.825720938	0.929877585	0.876627898	1.39192259507241e-05
915.0	Superficial injury without mention of infection	127187	2778	124409	-0.040931995	0.021030015	-1.946360718	0.92093283	1.000068949	0.959894405	0.051611425
960.1	Adverse effects of antibacterials (not penicillins)	113998	2958	111040	0.037550411	0.019963706	1.880933865	0.998214766	1.079471404	1.038264336	0.059980916
1001.0	Foreign body injury	127948	496	127452	-0.041367917	0.049232673	-0.84025333	0.870165272	1.055404239	0.959476057	0.400766363
187.2	Malignant neoplasm of testis	124144	94	124050	0.005244087	0.110448258	0.047480037	0.805117097	1.241367624	1.005257862	0.96213064
198.1	Secondary malignancy of lymph nodes	119243	3250	115993	0.022424025	0.019045127	1.177415395	0.985022322	1.061380792	1.022677334	0.239029748
218.2	Other benign neoplasm of uterus	122163	123	122040	-0.048345972	0.100694228	-0.480126549	0.777608374	1.153975475	0.952804086	0.631137411
250.1	Type 1 diabetes	118250	1075	117175	0.278530296	0.030015683	9.279492255	1.245111016	1.400590065	1.321186631	1.7028810206659002e-20
251.1	Hypoglycemia	116604	826	115778	0.206477043	0.035242569	5.858739868	1.146525015	1.316393535	1.229339512	4.66392593118121e-09
270.33	Amyloidosis	127431	124	127307	-0.050474356	0.098736749	-0.511201309	0.779598671	1.148063416	0.950778311	0.609210102
275.3	Disorders of magnesium metabolism	126486	723	125763	0.023787075	0.039840304	0.597060561	0.946359537	1.106328282	1.024072244	0.550466948
277.5	Other disorders of lipoid metabolism	126947	130	126817	-0.043523896	0.096133198	-0.452745738	0.78935476	1.150620121	0.957409676	0.650731841
281.11	Pernicious anemia	116425	410	116015	-0.114720987	0.056062862	-2.046292009	0.797544202	0.993562668	0.891614882	0.040727649
288.0	Diseases of white blood cells	123931	256	123675	-0.110088857	0.070522417	-1.561047699	0.778219473	1.026018288	0.895754538	0.118512497
296.22	Major depressive disorder	123849	7852	115997	0.004010402	0.012604312	0.318177011	0.979445585	1.029055162	1.004018455	0.75035067
303.3	Psychogenic disorder	116138	141	115997	0.013221798	0.090686697	0.145796445	0.844494646	1.205074937	1.013309593	0.884082082
316.0	Substance addiction and disorders	125616	133	125483	-0.234361586	0.101989804	-2.297892303	0.644837512	0.961692774	0.791075722	0.021567919
337.0	Disorders of the autonomic nervous system	120897	94	120803	-0.115403938	0.116658036	-0.989249788	0.704148587	1.11234419	0.89100616	0.322540945
355.0	Complex regional/central pain syndrome	121705	115	121590	0.023684768	0.099808125	0.237303008	0.837380017	1.238416502	1.02396748	0.812421728
364.9	Cornea replaced by transplant	120085	67	120018	0.056688377	0.128762741	0.440254504	0.814838688	1.350119459	1.05832596	0.659752788
368.4	Visual field defects	125907	263	125644	0.01002222	0.066324146	0.151109665	0.884936601	1.147710482	1.01007261	0.879889209
372.0	Disorders of conjunctiva	124479	415	124064	0.052487684	0.05189142	1.011490609	0.950612635	1.165063652	1.053889582	0.311781674
379.3	Aphakia and other disorders of lens	124302	189	124113	0.044952892	0.076966614	0.584057022	0.896614514	1.212418229	1.045978584	0.559181949
394.2	Mitral valve disease	121899	207	121692	0.084421493	0.072500112	1.164432588	0.941209448	1.250636295	1.088087419	0.244248748
41.11	Methicillin sensitive Staphylococcus aureus	121638	1229	120409	0.025615169	0.030657498	0.835527051	0.965648737	1.088966937	1.025946057	0.403421023
426.25	Other heart block	112395	104	112291	0.132375994	0.10061023	1.315730953	0.932165144	1.383072698	1.14153745	0.188264361
427.6	Premature beats	112907	616	112291	-0.032199265	0.044314244	-0.726612082	0.886880675	1.055137446	0.968313612	0.467463625
433.12	Cerebral atherosclerosis	122013	214	121799	0.008498576	0.073683829	0.115338416	0.870440626	1.161946993	1.008534792	0.90817689
442.11	Abdominal aortic aneurysm	123420	692	122728	0.097449558	0.040074942	2.431683092	1.018304384	1.191534916	1.102355835	0.01502885
458.1	Orthostatic hypotension	115113	1563	113550	0.002117782	0.0276227	0.076668158	0.948943929	1.057466954	1.002120026	0.938887536
474.2	Chronic tonsillitis and adenoiditis	120148	387	119761	0.076892938	0.053320723	1.44208355	0.971247613	1.197048141	1.079926451	0.149278805
496.1	Emphysema	121935	1316	120619	-0.239821351	0.032754075	-7.321878348	0.737494395	0.838529704	0.786768404	2.4452378070014e-13
509.1	Respiratory failure	120974	2037	118937	-0.078497379	0.024970636	-3.143587502	0.880083142	0.970588378	0.924504483	0.001668905
523.1	Gingivitis	123732	57	123675	0.09320404	0.137442776	0.678129788	0.82961779	1.422353668	1.097685685	0.497689405
527.7	Disturbance of salivary secretion	125253	54	125199	-0.158883165	0.156270883	-1.016716366	0.620662363	1.14494901	0.853096025	0.309288378
530.13	Barrett's esophagus	108178	1978	106200	-0.060675758	0.025121978	-2.41524609	0.895639089	0.988328752	0.941128343	0.015724582
535.6	Duodenitis	113115	3788	109327	0.030657461	0.01765326	1.73664584	0.995915597	1.067275026	1.03113224	0.082449703
550.6	Incisional hernia	105550	355	105195	-0.037991973	0.058156013	-0.653276789	0.857514307	1.077081495	0.962720668	0.513577854
563.0	Constipation	105452	7582	97870	-0.044213363	0.013141968	-3.364287761	0.932347534	0.981637367	0.956749801	0.000767415
577.0	Diseases of pancreas	126782	451	126331	-0.015042089	0.051136641	-0.294154807	0.889931851	1.087462225	0.985070478	0.768639613
585.1	Acute renal failure	122027	5752	116275	0.063745708	0.014467453	4.406145684	1.035927889	1.096377996	1.065821334	1.05226205922901e-05
590.0	Pyelonephritis	115505	863	114642	0.046453245	0.036256187	1.28125015	0.974990969	1.123895178	1.0475491	0.200105816
596.5	Functional disorders of bladder	121689	630	121059	0.050719428	0.042237954	1.200802188	0.967533447	1.141762383	1.052027682	0.229827943
601.12	Chronic prostatitis	124228	452	123776	-0.077648437	0.052334657	-1.48369058	0.834086392	1.024015453	0.925289667	0.137891026
610.4	Benign neoplasm of breast	125882	542	125340	0.032734744	0.046269172	0.707484965	0.942496116	1.129938736	1.03327642	0.479265153
614.32	Chronic inflammatory pelvic disease	124697	155	124542	0.074440473	0.084887639	0.876929473	0.9081186	1.266764711	1.077281214	0.380524946
619.5	Noninflammatory disorders of vulva and perineum	124979	573	124406	0.099187368	0.043645834	2.272550625	1.012571193	1.201534497	1.104273185	0.023053274
652.0	Malposition and malpresentation of fetus or obstruction	127268	455	126813	-0.172759887	0.058144856	-2.971198093	0.749377901	0.9412251	0.841339607	0.002966404
686.3	Pilonidal cyst	125815	164	125651	-0.085361097	0.086795739	-0.983471054	0.771825401	1.084617766	0.918180672	0.325375655
715.2	Ankylosing spondylitis	124934	222	124712	-0.144909283	0.076387908	-1.897018614	0.742814497	1.002110771	0.865100769	0.057825481
728.2	Laxity of ligament or hypermobility syndrome	116779	212	116567	0.122839729	0.070657338	1.738527544	0.981711272	1.29508056	1.130703187	0.082117901
740.2	Osteoarthrosis, generalized	109445	4302	105143	0.08244129	0.016402389	5.026175765	1.051442627	1.121270694	1.085934916	5.00357328685362e-07
745.0	Pain in joint	127948	4432	123516	0.02706485	0.016331358	1.657232074	0.994936444	1.060714323	1.02743443	0.097472564
765.0	Cervical radiculitis	124993	354	124639	0.087214747	0.055454685	1.572721001	0.977123468	1.214409435	1.091130972	0.115783435
783.0	Fever of unknown origin	127948	2232	125716	0.002607493	0.02299627	0.113387667	0.958168251	1.048555244	1.002610896	0.909723217
803.1	Fracture of humerus	120247	940	119307	-0.073968588	0.036422539	-2.030846583	0.86412251	0.996739789	0.928700866	0.04227056
8.5	Bacterial enteritis	126877	932	125945	0.017319793	0.035225889	0.491677941	0.948975211	1.089494956	1.01747065	0.622947035
961.1	Poisoning/allergy of sulfonamides	111570	530	111040	0.073190219	0.045721132	1.600796299	0.982508517	1.175382446	1.075935181	0.109422044
979.0	Adverse drug events and drug allergies	116436	5396	111040	0.076389656	0.014713479	5.191814503	1.048592176	1.11085015	1.07938308	2.08254436251569e-07
1002.0	Symptoms concerning nutrition, metabolism, and development	127948	3990	123958	-0.171153542	0.018524291	-9.239411386	0.812512997	0.873710299	0.842692175	2.4785693273708702e-20
1019.0	Other ill-defined and unknown causes of morbidity and mortality	127948	8035	119913	0.006173485	0.012414002	0.497300164	0.981936192	1.03090269	1.00619258	0.618977396
153.2	Colon cancer	114199	1718	112481	-0.03656367	0.026684017	-1.370246099	0.914646381	1.01550749	0.964096708	0.170610092
198.2	Secondary malignancy of respiratory organs	117676	1683	115993	0.033503858	0.026169651	1.280256224	0.982019678	1.088111994	1.034071433	0.200455038
204.12	Lymphoid leukemia, chronic	125772	288	125484	0.066551985	0.061980161	1.073762704	0.944684302	1.204524562	1.068816525	0.28292905
220.0	Benign neoplasm of ovary	118721	632	118089	0.08193402	0.041912895	1.954864274	0.998728576	1.17708211	1.085384194	0.050599092
241.0	Nontoxic nodular goiter	119083	273	118810	0.084544293	0.063020146	1.341543914	0.959525342	1.228463911	1.088221044	0.179743922
250.11	Type 1 diabetes with ketoacidosis	117290	115	117175	-0.298033423	0.114319422	-2.607023541	0.590079027	0.923500805	0.74227653	0.009133308
256.4	Polycystic ovaries	125658	90	125568	0.032728522	0.115441462	0.283507518	0.817404376	1.285345351	1.033269991	0.77678782
275.5	Disorders of calcium/phosphorus metabolism	126858	1095	125763	0.044072457	0.032174646	1.369788396	0.980657157	1.11248259	1.045058073	0.170752965
281.12	Other vitamin B12 deficiency anemia	116123	108	116015	-0.01650344	0.104614237	-0.157755204	0.796573727	1.200451352	0.983631996	0.874649699
303.4	Somatoform disorder	116066	69	115997	0.207458596	0.119169129	1.740875331	0.9658989	1.541720977	1.230546767	0.081705434
316.1	Polyneuropathy due to drugs	125552	69	125483	0.165857889	0.120801695	1.372976501	0.923769164	1.483796649	1.180405341	0.169759652
337.1	Peripheral autonomic neuropathy	120903	100	120803	0.392129258	0.09155426	4.283025783	1.231250181	1.763470867	1.480129017	1.8436879765944e-05
348.0	Other conditions of brain	120899	96	120803	-0.285694111	0.122120234	-2.339449421	0.587920189	0.948695403	0.751492454	0.019312186
362.29	Macular degeneration (senile) of retina NOS	127093	2405	124688	0.026000546	0.022168842	1.172841866	0.982454628	1.07165212	1.026341509	0.240859226
365.0	Glaucoma	122884	2866	120018	0.0333107	0.020256433	1.644450392	0.993428515	1.075529358	1.033871713	0.100083203
374.0	Other disorders of eyelids	124581	517	124064	0.040801166	0.046770493	0.872369798	0.949277045	1.140308524	1.04164497	0.383006671
379.4	Anomalies of pupillary function	124207	94	124113	-0.079786261	0.114696362	-0.695630268	0.732543709	1.14837653	0.923313673	0.486660406
384.4	Perforation of tympanic membrane	126769	414	126355	0.148948325	0.049874111	2.986485836	1.051073177	1.278066188	1.160613013	0.002822039
411.1	Unstable angina (intermediate coronary syndrome)	114189	2092	112097	0.142831811	0.022819129	6.259301638	1.102799835	1.205997393	1.153535773	3.86705261971288e-10
418.1	Precordial pain	127948	2283	125665	0.090282018	0.021956537	4.11185143	1.048118667	1.142326681	1.094482904	3.92498856444109e-05
426.3	Bundle branch block	112546	255	112291	0.153791595	0.064273594	2.392764802	1.026026264	1.320076226	1.166247809	0.016721957
427.61	Supraventricular premature beats	112410	119	112291	-0.094607087	0.103126978	-0.917384459	0.739319094	1.107601772	0.909730309	0.358941213
433.2	Occlusion of cerebral arteries	121849	50	121799	-0.015827286	0.153583649	-0.103053198	0.719693852	1.314159197	0.984297307	0.91792075
442.2	Aneurysm of iliac artery	122803	75	122728	0.263765348	0.113267188	2.32870042	1.035804953	1.615373738	1.301822685	0.019874942
458.2	Iatrogenic hypotension	113733	183	113550	-0.07530835	0.082444544	-0.913442497	0.786377807	1.086382202	0.927457461	0.361009863
475.0	Chronic sinusitis	120901	1140	119761	0.091906604	0.030878582	2.976386782	1.031358309	1.164073465	1.096262431	0.002916668
496.2	Chronic bronchitis	120799	180	120619	-0.09875373	0.08379089	-1.178573594	0.766065396	1.063911829	0.905965793	0.238568011
509.2	Respiratory insufficiency	119743	806	118937	-0.115125464	0.039976962	-2.879795234	0.823456718	0.963158516	0.891254316	0.003979335
527.8	Other specified diseases of the salivary glands	125263	64	125199	0.042882876	0.132515933	0.323605432	0.797452491	1.340914933	1.043815632	0.746236775
530.14	Reflux esophagitis	111267	5067	106200	0.031809996	0.015330692	2.074922378	1.001650703	1.063691705	1.032321342	0.037993729
535.8	Other specified gastritis	114512	5185	109327	-0.008119494	0.015425665	-0.526362654	0.96226223	1.022243962	0.99191338	0.598636258
555.1	Regional enteritis	98630	760	97870	-0.121890652	0.041318504	-2.950025752	0.815674292	0.959110507	0.885245163	0.003177474
564.0	Functional digestive disorders	98301	431	97870	-0.068450558	0.053681136	-1.275132425	0.839305575	1.035885524	0.93383963	0.202262374
577.1	Acute pancreatitis	127345	1014	126331	0.085620087	0.032818566	2.608891768	1.020940625	1.161109861	1.089392375	0.009083597
585.2	Renal failure NOS	116950	675	116275	0.069288171	0.040780232	1.69906271	0.988565352	1.15994072	1.071745011	0.089307369
591.0	Urinary tract infection	121993	7351	114642	0.018329901	0.012988992	1.411187331	0.99282156	1.04468187	1.018498925	0.158189385
597.0	Other disorders of urethra and urinary tract	121416	357	121059	0.058153627	0.055912334	1.040085847	0.948276211	1.180668835	1.059877809	0.298300018
610.8	Other specified benign mammary dysplasias	125620	280	125340	0.122756927	0.061381916	1.999887497	1.000118864	1.272245652	1.130609566	0.045512414
614.33	Pelvic inflammatory disease, NOS	124664	122	124542	-0.070314559	0.102596644	-0.685349501	0.757694795	1.132819353	0.932100573	0.493123402
626.2	Dysmenorrhea	118322	488	117834	0.149137298	0.04732056	3.151638505	1.056578324	1.271966663	1.160832358	0.001623571
636.3	Hemorrhage in early pregnancy	126502	296	126206	-0.040826852	0.067325638	-0.60640868	0.839179629	1.092666753	0.959995337	0.544243406
653.0	Problems associated with amniotic cavity and membranes	127203	390	126813	-0.188286823	0.063254302	-2.976664307	0.73025846	0.935766543	0.828377076	0.002914029
661.0	Fetal distress and abnormal forces of labor	126483	649	125834	-0.071519287	0.046881844	-1.525522051	0.848267547	1.01942847	0.930978322	0.127128938
686.4	Pyogenic granuloma	125792	141	125651	0.024239062	0.08997591	0.269395022	0.855193205	1.21695924	1.024535216	0.787625717
695.22	Pemphigus and pemphigoid	122826	75	122751	-0.279006083	0.138552003	-2.013728248	0.571768852	0.983912762	0.756535301	0.044038073
723.1	Torticollis	121699	51	121648	-0.177541178	0.162186051	-1.094675998	0.601700862	1.135909684	0.83732652	0.273658607
728.7	Fasciitis	116712	145	116567	0.085265609	0.086672033	0.983773046	0.915050657	1.285406331	1.089006279	0.325227115
735.23	Hallux rigidus	122166	641	121525	0.037267583	0.042049961	0.886269153	0.954903622	1.126033599	1.037970727	0.375472507
766.0	Neuralgia, neuritis, and radiculitis NOS	124897	258	124639	0.061140595	0.065501384	0.933424475	0.932701372	1.20577761	1.063048363	0.350600848
803.2	Fracture of radius and ulna	122116	2809	119307	-0.09085484	0.021455309	-4.2346087	0.87533912	0.952143451	0.913150254	2.28950019611909e-05
938.0	Dermatitis due to solar radiation	122487	51	122436	-0.107571292	0.157991785	-0.680866362	0.650901601	1.208979926	0.898012499	0.495956054
962.0	Poisoning by hormones and synthetic substitutes	111226	186	111040	0.146338469	0.074461566	1.965288627	0.997215832	1.335325683	1.15758793	0.049380841
981.0	Toxic effect of (non-ethyl) alcohol and petroleum and other solvents	127810	345	127465	-0.173024849	0.062433246	-2.771357585	0.742882226	0.948856344	0.841116713	0.005582309
1004.0	Other signs and symptoms involving emotional state	127948	445	127503	0.004422984	0.051070923	0.086604732	0.90753665	1.108699403	1.004432779	0.930985704
1089.0		127948	286	127662	0.014219951	0.063492229	0.223963643	0.89385918	1.146481758	1.014321535	0.822785594
153.3	Malignant neoplasm of rectum, rectosigmoid junction, and anus	113584	1103	112481	-0.099698233	0.033994061	-2.932813232	0.846303098	0.966935813	0.90511051	0.003359059
172.3	Carcinoma in situ of skin	123528	510	123018	-0.031845265	0.048428591	-0.657571583	0.879890237	1.063837823	0.968656455	0.51081346
189.0	Cancer of urinary organs (incl. kidney and bladder)	127263	1612	125651	0.034578003	0.026822738	1.28913025	0.981829234	1.090687517	1.035182773	0.197352809
198.3	Secondary malignant neoplasm of digestive systems	117140	1147	115993	-0.00812878	0.032150669	-0.252833935	0.930817365	1.055842717	0.991904169	0.800396543
221.0	Benign neoplasm of other female genital organs	118424	86	118338	0.142057374	0.109887964	1.292747341	0.922126714	1.419021398	1.152642778	0.196098459
241.1	Nontoxic uninodular goiter	119071	261	118810	0.047504529	0.065634208	0.723776987	0.919739425	1.189658074	1.048650951	0.46920266
261.2	Vitamin B-complex deficiencies	125736	988	124748	-0.070306216	0.035450712	-1.983210283	0.868990559	0.99854329	0.93210835	0.047343946
270.35	Macroglobulinemia	127361	54	127307	-0.096573677	0.152348727	-0.633898811	0.665876226	1.209800301	0.907943001	0.526146862
281.13	Folate-deficiency anemia	116218	203	116015	-0.146855162	0.080415563	-1.826203244	0.735297793	1.007766167	0.863419024	0.067819653
288.11	Neutropenia	125440	1765	123675	0.004753023	0.025831502	0.184001031	0.954831933	1.056583013	1.004764337	0.854012646
291.8	Alteration of consciousness	123246	284	122962	-0.028685999	0.064974736	-0.441494667	0.85367918	1.101316254	0.971721538	0.658854922
304.0	Adjustment reaction	116119	122	115997	0.046840622	0.096484134	0.48547487	0.862985152	1.259770562	1.047954975	0.627339535
317.0	Alcohol-related disorders	126319	836	125483	-0.342975907	0.042123853	-8.142083013	0.65296106	0.770188166	0.709655309	3.88534702639186e-16
348.2	Cerebral edema and compression of brain	120998	195	120803	-0.014057274	0.077787743	-0.180713227	0.843898994	1.144792843	0.986041068	0.856592676
356.0	Hereditary and idiopathic peripheral neuropathy	126595	87	126508	-0.185723495	0.123947883	-1.498399887	0.646875043	1.051408592	0.830503202	0.134029386
365.1	Open-angle glaucoma	120873	855	120018	0.006587714	0.037033265	0.177886384	0.935473055	1.081640198	1.00660946	0.858812204
374.1	Ectropion or entropion	124716	652	124064	-0.023978333	0.042838902	-0.559732662	0.896862628	1.060856451	0.976306863	0.5756618
379.5	Disorders of iris and ciliary body	124375	262	124113	0.002895055	0.066500075	0.043534618	0.87827192	1.139853939	1.00289925	0.96527537
385.0	Other disorders of middle ear and mastoid	126429	74	126355	0.068741183	0.121866341	0.564070295	0.836735464	1.349399142	1.071158939	0.572706293
426.31	Right bundle branch block	113703	1412	112291	0.025702787	0.028877554	0.890061112	0.969182576	1.085346345	1.026035952	0.373433072
427.7	Tachycardia NOS	113898	1607	112291	-0.064080715	0.027877641	-2.298641963	0.887710003	0.990218226	0.937929291	0.021525279
433.21	Cerebral artery occlusion, with cerebral infarction	124063	2264	121799	0.024588499	0.02279421	1.078716912	0.979863184	1.071450476	1.024893289	0.280713944
442.3	Aneurysm of artery of lower extremity	122834	106	122728	0.116851593	0.100308602	1.164920961	0.918518698	1.361215866	1.123952615	0.244050988
446.9	Arteritis NOS	122914	186	122728	0.092615341	0.076342034	1.213163124	0.941585511	1.270164111	1.097039668	0.22506746
458.9	Hypotension NOS	116685	3135	113550	-0.070621267	0.02017845	-3.499836026	0.895505077	0.969215437	0.931814734	0.000465544
496.21	Obstructive chronic bronchitis	122762	2143	120619	-0.211819459	0.025576629	-8.281758326	0.769318954	0.850453607	0.809110762	1.21369711678783e-16
516.0	Abnormal sputum	126935	70	126865	-0.126990332	0.135245445	-0.938961986	0.669984527	1.138291835	0.880742188	0.347750262
523.31	Acute periodontitis	123736	61	123675	0.0824011	0.133695998	0.616331838	0.827296021	1.397639834	1.085891274	0.53767553
528.0	Diseases of the oral soft tissues, excluding lesions specific for gingiva and tongue	126248	1049	125199	-0.018837451	0.033700958	-0.558958911	0.918066772	1.047740259	0.981338865	0.576189763
535.9	Gastritis and duodenitis, NOS	109668	341	109327	-0.017925654	0.058936671	-0.304151109	0.873540328	1.100575716	0.982234055	0.761012771
555.2	Ulcerative colitis	99122	1252	97870	-0.101841418	0.031985564	-3.18398072	0.847864974	0.961124485	0.903172767	0.001452647
564.1	Irritable Bowel Syndrome	101265	3395	97870	0.009939351	0.018879815	0.526453839	0.973117366	1.047871701	1.009988911	0.598572917
573.3	Hepatomegaly	121674	178	121496	-0.135141107	0.085287261	-1.584540357	0.736611042	1.029045571	0.873592633	0.113070805
577.2	Chronic pancreatitis	126604	273	126331	-0.164645386	0.069402906	-2.372312577	0.738702093	0.969643303	0.848194432	0.017677129
585.3	Chronic renal failure [CKD]	118885	2610	116275	0.104408923	0.020738964	5.034432933	1.065613217	1.155867491	1.110054288	4.7926543037705e-07
592.1	Cystitis	115552	910	114642	0.06010478	0.035138936	1.710489482	0.990614404	1.136914868	1.061947812	0.087175397
597.1	Urethral stricture (not specified as infectious)	122524	1465	121059	0.012659312	0.028249882	0.448119094	0.95781199	1.069980393	1.01273978	0.654067248
601.4	Balanoposthitis	124122	157	123965	0.272523349	0.077811799	3.502339636	1.124235493	1.525394596	1.313274123	0.000461191
614.4	Inflammatory diseases of uterus, except cervix	124648	106	124542	0.063699851	0.102829789	0.619468845	0.865598778	1.295508057	1.06577246	0.53560754
663.0	Umbilical cord complications during labor and delivery	126011	177	125834	-0.32453585	0.09669417	-3.356312469	0.595329524	0.869652537	0.722862793	0.000789893
695.3	Rosacea	122957	206	122751	-0.043088416	0.076456535	-0.563567475	0.822094319	1.109390939	0.957826699	0.573048527
701.2	Scar conditions and fibrosis of skin	126505	924	125581	-0.053958419	0.036424326	-1.481384139	0.881579809	1.016883454	0.947471502	0.138504239
716.0	Other arthropathies	124399	95	124304	-0.305627852	0.124144404	-2.461873771	0.573810245	0.933275237	0.736660715	0.01382133
728.71	Contracture of palmar fascia [Dupuytren's disease]	117989	1422	116567	-0.065113032	0.029608482	-2.199134408	0.883775907	0.992540505	0.936961551	0.027868367
735.3	Hallux valgus (Bunion)	124321	2796	121525	-0.059023957	0.021329865	-2.76719788	0.903868312	0.982696249	0.942684185	0.005654042
740.9	Osteoarthrosis NOS	114323	9180	105143	0.080825843	0.01164543	6.940563219	1.059659294	1.109154055	1.084182062	3.9053975760790096e-12
747.1	Cardiac congenital anomalies	127411	118	127293	-0.190679743	0.107218834	-1.7784165	0.66620016	1.014129858	0.826397206	0.075335475
785.0	Abdominal pain	127948	8424	119524	0.015739415	0.012120644	1.298562641	0.991947201	1.04021574	1.015863932	0.194094066
803.3	Fracture of clavicle or scapula	119782	475	119307	-0.074442655	0.051010409	-1.45936205	0.838888398	1.024587302	0.928260704	0.144465485
851.0	Complications of transplants and reattached limbs	125292	9006	116286	0.014411536	0.011789066	1.222449349	0.991281806	1.038168042	1.014515883	0.221537747
871.0	Open wounds of extremities	124722	587	124135	-0.155499295	0.047354439	-3.283732193	0.779294074	0.938245731	0.85598768	0.001024422
1090.0		127948	11085	116863	0.037695946	0.010683744	3.528346166	1.016848059	1.060338866	1.03841545	0.000418165
155.0	Cancer of liver and intrahepatic bile duct	118947	199	118748	0.06267699	0.074438493	0.841997027	0.917363648	1.228244132	1.06468288	0.399789618
173.0	Neoplasm of uncertain behavior of skin	123088	70	123018	-0.128874435	0.135605168	-0.950365217	0.667992194	1.136531185	0.879084341	0.341926712
198.4	Secondary malignant neoplasm of liver	117878	1885	115993	0.024632537	0.024824333	0.992273863	0.975953527	1.075700942	1.024938424	0.32106395
204.21	Myeloid leukemia, acute	125684	200	125484	-0.015884575	0.076749196	-0.20696731	0.844238643	1.140617644	0.98424092	0.836035388
222.0	Benign neoplasm of male genital organs	124117	67	124050	-0.109095578	0.136732319	-0.797877038	0.680329017	1.162671437	0.896644714	0.42494185
241.2	Nontoxic multinodular goiter	119150	340	118810	0.069848424	0.056965037	1.226163061	0.957242398	1.196773925	1.072345627	0.220137319
250.13	Type 1 diabetes with ophthalmic manifestations	117408	233	117175	0.069371686	0.0700024	0.990990116	0.93201429	1.226325405	1.071834521	0.321690407
252.1	Hyperparathyroidism	126108	540	125568	0.066038506	0.045252789	1.459324533	0.976459934	1.166016113	1.068267851	0.144475806
257.1	Testicular hypofunction	125668	100	125568	-0.059749186	0.110006419	-0.543142725	0.755312114	1.162509593	0.942000771	0.587031538
275.53	Disorders of phosphorus metabolism	126197	434	125763	-0.001664313	0.051911098	-0.032060829	0.900520302	1.103747722	0.998337071	0.974423542
286.12	Congenital deficiency of other clotting factors (including factor VII)	126338	138	126200	0.029433753	0.090946045	0.323639731	0.857701685	1.225150703	1.029871208	0.746210805
297.2	Suicide or self-inflicted injury	116631	634	115997	-0.101255097	0.044940993	-2.253067615	0.826682786	0.985930553	0.903702472	0.024254886
317.1	Alcoholism	127204	1721	125483	-0.156606577	0.027714973	-5.650612615	0.809554109	0.902464969	0.855040386	1.59877024575335e-08
348.4	Cerebral cysts	120886	83	120803	-0.146460887	0.125398011	-1.167968187	0.670662096	1.096309896	0.863759516	0.242819597
357.0	Inflammatory and toxic neuropathy	127637	1129	126508	0.051150253	0.031582396	1.619581142	0.988798841	1.1191172	1.05248102	0.105322283
362.31	Separation of retinal layers	126967	524	126443	0.001656381	0.04725075	0.035055119	0.912005924	1.097599537	1.001657753	0.972035789
368.9	Subjective visual disturbances	125898	254	125644	0.048437648	0.066444469	0.728994431	0.91920403	1.192722524	1.049629923	0.466005069
385.3	Cholesteatoma	126566	211	126355	0.014463466	0.073892896	0.195735538	0.875292248	1.169396311	1.014568568	0.844817167
394.7	Disease of tricuspid valve	122091	399	121692	-0.110218546	0.056639195	-1.945976575	0.800281587	0.999224781	0.895638376	0.051657554
411.2	Myocardial infarction	118660	6563	112097	0.138274771	0.013441415	10.28721817	1.118357864	1.178865704	1.148291024	8.0467560620121e-25
426.32	Left bundle branch block	113781	1490	112291	0.107992345	0.027152407	3.977266003	1.055903476	1.174493678	1.114039217	6.97121673222506e-05
427.8	Sinoatrial node dysfunction (Bradycardia)	112639	348	112291	-0.049377081	0.05939019	-0.8314013	0.845710257	1.067410598	0.951822148	0.405746965
433.3	Cerebral ischemia	123093	1294	121799	-0.059850544	0.031041422	-1.928086422	0.885884355	1.00051488	0.941905297	0.053844378
447.0	Other disorders of arteries and arterioles	123029	301	122728	-0.025456799	0.062967227	-0.404286483	0.859979911	1.100747352	0.974864493	0.686002064
459.0	Other disorders of circulatory system	113637	87	113550	-0.009558551	0.116296241	-0.0821914	0.783063604	1.235424612	0.990486987	0.934494512
476.0	Allergic rhinitis	120769	1008	119761	0.074135711	0.033089835	2.24043764	1.008730897	1.148450048	1.07695295	0.025062525
496.3	Bronchiectasis	122173	1554	120619	-0.183852904	0.029673844	-6.195789905	0.784715017	0.881512754	0.832058187	5.79934416565485e-10
509.5	Respiratory arrest	118997	60	118937	-0.417734528	0.162807607	-2.565817024	0.473656807	0.896082729	0.658537028	0.010293311
516.1	Hemoptysis	127888	1023	126865	-0.057605629	0.034618816	-1.66399768	0.881574907	1.00970584	0.944022169	0.096112893
523.32	Chronic periodontitis	124166	491	123675	-0.039735702	0.049858933	-0.796962535	0.870430194	1.058328884	0.961043408	0.42547279
530.2	Esophageal bleeding (varices/hemorrhage)	106999	799	106200	-0.088995355	0.039659576	-2.243981476	0.845755129	0.988010206	0.914849823	0.024833593
555.21	Ulcerative colitis (chronic)	98181	311	97870	-0.053217027	0.062714371	-0.848561923	0.836826461	1.070067902	0.948174211	0.396125102
564.8	Abnormal findings on exam of gastrointestinal tract/ abdominal area	99028	1158	97870	-0.028101806	0.032267615	-0.87089814	0.91220313	1.035206994	0.972289377	0.383809772
577.3	Cyst and pseudocyst of pancreas	126611	280	126331	-0.008473412	0.064728104	-0.130907775	0.871503955	1.123227184	0.991562386	0.895848264
585.31	Renal dialysis	116533	258	116275	0.057366732	0.066077562	0.868172638	0.928305839	1.202799676	1.059044124	0.385299831
592.11	Acute cystitis	114703	61	114642	0.128897211	0.131456108	0.980534213	0.871025299	1.458673168	1.137573189	0.32682249
601.8	Other inflammatory disorders of male genital organs	124133	151	123982	0.019042202	0.08722059	0.218322326	0.856121904	1.205127768	1.019224661	0.82717798
614.5	Inflammatory disease of cervix, vagina, and vulva	124603	61	124542	-0.049733018	0.141452682	-0.351587662	0.712787816	1.241164267	0.95148342	0.725147519
621.0	Endometrial hyperplasia	123755	369	123386	0.100101836	0.054033807	1.852577896	0.992425694	1.226591671	1.10528347	0.063942883
626.4	Premenstrual tension syndromes	117885	51	117834	0.268186229	0.137202988	1.954667548	0.986677289	1.691152914	1.307590628	0.050622323
654.1	Abnormality of organs and soft tissues of pelvis complicating pregnancy, childbirth, or the puerperium	127191	378	126813	-0.15367353	0.062716506	-2.450288459	0.756769956	0.967694496	0.85755194	0.014274181
665.0	Obstetrical/birth trauma	127431	1597	125834	-0.140301893	0.031987594	-4.386134668	0.815882157	0.924886767	0.869095822	1.15382701532562e-05
687.0	Symptoms affecting skin	124994	177	124817	-0.049631895	0.082707125	-0.600092128	0.806351027	1.115162911	0.951579641	0.548444838
701.3	Circumscribed scleroderma	125849	268	125581	0.05860574	0.064143963	0.91365948	0.932795571	1.19950683	1.060357102	0.360895802
729.0	Other disorders of soft tissues	116687	120	116567	0.063412822	0.095989755	0.66062073	0.878301967	1.279662876	1.065466597	0.508855571
736.0	Other acquired deformities of limbs	121677	152	121525	0.008981386	0.087200608	0.102996828	0.847042668	1.192280625	1.00902184	0.917965488
741.0	Symptoms and disorders of the joints	125576	554	125022	0.07700815	0.044490385	1.730894218	0.988789128	1.177197682	1.080050878	0.083470633
747.11	Cardiac shunt/ heart septal defect	127576	283	127293	0.015218247	0.063846216	0.238357855	0.893986769	1.148232329	1.015334634	0.811603552
751.11	Congenital anomalies of female genital organs	127014	164	126850	0.07633284	0.082659103	0.923465626	0.914064728	1.263959805	1.079321756	0.355764606
770.0	Myalgia and myositis unspecified	127948	921	127027	0.074154001	0.034766394	2.132921845	1.005331505	1.152127308	1.076972647	0.032931138
788.0	Syncope and collapse	127948	5156	122792	-0.021526657	0.015500421	-1.388778904	0.949309548	1.008779611	0.978703387	0.164899992
804.0	Fracture of hand or wrist	120336	1029	119307	-0.002829462	0.033852174	-0.083582877	0.93263135	1.064979409	0.997174537	0.933388081
938.2	Chronic dermatitis due to solar radiation	122573	137	122436	-0.128131114	0.097038736	-1.32041203	0.724072491	1.059159493	0.879738026	0.186697489
1006.0	Crushing injury	127948	71	127877	-0.06739616	0.130880766	-0.5149432	0.717764541	1.19892321	0.934824787	0.606592712
1100.0	Family history	127948	13111	114837	0.076667494	0.009713151	7.893163822	1.059283709	1.100394012	1.079683016	2.94620466679083e-15
134.1	Intestinal helminthiases	127645	63	127582	-0.166400523	0.145414487	-1.144318738	0.630315729	1.114430335	0.846707041	0.252491475
155.1	Malignant neoplasm of liver, primary	118860	112	118748	0.107219899	0.097585636	1.098726241	0.914831957	1.341306982	1.113179014	0.271887493
174.0	Breast cancer	125680	3634	122046	0.048674613	0.018131447	2.684540969	1.013049889	1.087675073	1.049878678	0.007262948
189.11	Malignant neoplasm of kidney, except pelvis	126264	613	125651	0.047618564	0.042864548	1.110907855	0.963352027	1.139633781	1.04877054	0.266608014
198.5	Secondary malignancy of brain/spine	116528	535	115993	-0.014497199	0.047031404	-0.308245078	0.897766157	1.079529817	0.98560738	0.757895854
204.22	Myeloid leukemia, chronic	125549	65	125484	-0.095977931	0.138861681	-0.691176502	0.685561257	1.181521838	0.908484065	0.489454629
223.0	Benign neoplasm of kidney and other urinary organs	111646	97	111549	0.029695328	0.108108158	0.274681661	0.828433588	1.265723696	1.030140632	0.783560822
242.0	Thyrotoxicosis with or without goiter	119658	848	118810	0.064395788	0.036239011	1.776974201	0.992656171	1.144184379	1.066514429	0.075572485
250.14	Type 1 diabetes with neurological manifestations	117272	97	117175	0.062150647	0.108715994	0.571678964	0.8546481	1.308874595	1.06412264	0.567539488
252.2	Hypoparathyroidism	125700	132	125568	-0.064341069	0.096602301	-0.666040746	0.772097728	1.127532142	0.93768513	0.505385057
261.4	Vitamin D deficiency	126006	1258	124748	0.014105148	0.030379975	0.464290966	0.955105416	1.075899468	1.014205095	0.642439296
271.3	Intestinal disaccharidase deficiencies and disaccharide malabsorption	127935	108	127827	-0.09210436	0.107941647	-0.853279184	0.733687253	1.120116166	0.912009967	0.393504501
292.1	Aphasia/speech disturbance	123638	676	122962	0.009094922	0.041536239	0.218963549	0.929411499	1.093761822	1.009136407	0.826678442
300.0	Anxiety, phobic and dissociative disorders	116199	202	115997	-0.232338698	0.083247426	-2.790941521	0.671233594	0.930192174	0.7926776	0.005255497
317.11	Alcoholic liver damage	125894	411	125483	-0.384482107	0.060666608	-6.337623304	0.603648768	0.76568551	0.680803128	2.33336457488213e-10
339.0	Other headache syndromes	126474	3883	122591	0.052878395	0.017239395	3.067300018	1.019119044	1.090370135	1.054301429	0.002160019
348.7	Coma	121019	216	120803	-0.154164178	0.07798143	-1.976934492	0.733519841	0.995772291	0.857131288	0.048049035
362.4	Retinal vascular changes and abnomalities	126991	437	126554	0.095903744	0.049817188	1.925113572	0.996927599	1.211938598	1.100653114	0.054215151
365.2	Primary angle-closure glaucoma	120463	445	120018	0.018324536	0.050902011	0.3599963	0.920491032	1.123776421	1.01849346	0.7188499
368.91	Psychophysical visual disturbances	125824	180	125644	-0.008058841	0.080686678	-0.099878215	0.844048127	1.158071381	0.991973544	0.920441011
374.3	Ptosis of eyelid	124968	904	124064	0.048308017	0.035278593	1.369329447	0.978720451	1.123879489	1.049493867	0.170896317
379.9	Pain, swelling or discharge of eye	124217	104	124113	-0.010525357	0.10611475	-0.099188449	0.798877485	1.211022195	0.98952984	0.920988646
385.5	Tympanosclerosis and middle ear disease related to otitis media	126449	94	126355	-0.044643596	0.113532295	-0.39322376	0.760381669	1.186643685	0.956338264	0.694154223
411.3	Angina pectoris	120008	7911	112097	0.158146634	0.012233961	12.92685399	1.143523082	1.199699824	1.17133794	3.17548708814181e-38
420.1	Myocarditis	126018	63	125955	0.005692045	0.135307152	0.042067585	0.764157965	1.298985181	1.005708276	0.966444821
426.4	Anomalous atrioventricular excitation	112376	85	112291	-0.07269137	0.120821487	-0.601642739	0.728515028	1.169816845	0.929887777	0.547411973
427.9	Palpitations	114312	2021	112291	0.01856033	0.024120221	0.769492539	0.97139368	1.067722924	1.018733644	0.441600972
433.31	Transient cerebral ischemia	122994	1195	121799	0.052457181	0.030797838	1.703274753	0.991639725	1.118886655	1.053857435	0.088516663
442.8	Aneurysm of other specified artery	122868	140	122728	-0.162176513	0.097348671	-1.665934524	0.699398934	1.024369482	0.850291104	0.095726456
447.1	Stricture of artery	123255	527	122728	0.165560861	0.044293861	3.737783488	1.080836546	1.28580237	1.18005478	0.00018565
477.0	Epistaxis or throat hemorrhage	121055	1294	119761	0.011915104	0.029981949	0.39740925	0.95379545	1.072748173	1.011986372	0.691065696
497.0	Bronchitis	120958	339	120619	-0.015461351	0.059101372	-0.261607318	0.875325151	1.103540962	0.984657562	0.793624201
509.8	Dependence on respirator [Ventilator] or supplemental oxygen	119313	376	118937	0.166743937	0.052183544	3.195335656	1.065035262	1.306815366	1.181451701	0.001396683
528.11	Stomatitis and mucositis (ulcerative)	125437	238	125199	-0.072316936	0.072071927	-1.003399494	0.805538871	1.068517603	0.930236024	0.315668148
530.3	Stricture and stenosis of esophagus	107255	1055	106200	-0.045128434	0.033962524	-1.328771497	0.893799361	1.021077689	0.955874707	0.183923368
556.0	Ulceration of the lower GI tract	98096	226	97870	-0.117534762	0.075366104	-1.559517541	0.76489281	1.027774978	0.889109604	0.118873936
564.9	Personal history of diseases of digestive system	107940	10070	97870	-0.021965446	0.011460176	-1.916676151	0.956492041	1.000441181	0.978274038	0.055279087
573.5	Jaundice (not of newborn)	121971	475	121496	-0.109441067	0.051822502	-2.111844503	0.808708084	0.990879765	0.896334987	0.034699789
578.1	Hematemesis	117416	979	116437	-0.094685818	0.035922126	-2.635863379	0.847288074	0.975405257	0.909658688	0.008392351
585.32	End stage renal disease	116605	330	116275	-0.034354376	0.060620888	-0.566708549	0.856430216	1.086161284	0.966229036	0.570912212
592.12	Chronic cystitis	115062	420	114642	0.00093045	0.052841759	0.017608233	0.901108855	1.108508562	1.000930883	0.985951389
602.0	Other disorders of prostate	124241	611	123630	-0.003499523	0.044046188	-0.079451217	0.913300114	1.085428196	0.996506593	0.936673732
614.51	Cervicitis and endocervicitis	124982	440	124542	0.093521674	0.049857063	1.87579589	0.994292871	1.208932845	1.098034402	0.060683313
622.0	Polyp of female genital organs	123464	78	123386	0.107644747	0.116743581	0.922061372	0.878346174	1.388493458	1.113652046	0.356496564
626.8	Infertility, female	118125	291	117834	-0.038208494	0.067861621	-0.563035383	0.840370525	1.096514087	0.962512242	0.57341079
654.2	Rhesus isoimmunization in pregnancy	126910	97	126813	-0.083831925	0.119369053	-0.702291947	0.721989878	1.152843415	0.919585803	0.482497115
687.1	Rash and other nonspecific skin eruption	125928	1111	124817	-0.021775775	0.032787277	-0.66415321	0.917049338	1.042832135	0.978459605	0.506592257
695.41	Cutaneous lupus erythematosus	122336	78	122258	-0.287317872	0.137769172	-2.085501915	0.567726981	0.974005688	0.7502732	0.037023765
701.4	Keloid scar	125666	85	125581	0.049799649	0.114839853	0.43364431	0.832998672	1.306819462	1.051060494	0.664546753
705.3	Hidradenitis	124515	63	124452	0.239226647	0.122466701	1.953401575	0.990048788	1.600989084	1.270266406	0.05077203
710.12	Chronic osteomyelitis	124381	77	124304	0.053418069	0.120156004	0.444572616	0.827418954	1.325417884	1.054870562	0.65662864
729.1	Rheumatism, unspecified and fibrositis	116711	144	116567	-0.022607443	0.091300947	-0.247614547	0.813592718	1.163749647	0.977646191	0.804432654
747.12	Valvular heart disease/ heart chambers	127447	154	127293	-0.017337492	0.087575579	-0.197971761	0.824691954	1.162481488	0.982811938	0.843067158
751.12	Congenital anomalies of male genital organs	126946	96	126850	-0.006258244	0.110352603	-0.05671134	0.796127129	1.227039686	0.993761298	0.954775141
771.0	Musculoskeletal symptoms referable to limbs	127871	349	127522	0.07144636	0.056044881	1.274806167	0.960671624	1.196726621	1.074060537	0.202377857
789.0	Nausea and vomiting	127948	6545	121403	0.000157754	0.013718324	0.011499535	0.973536386	1.027322084	1.000157767	0.990824901
805.0	Fracture of vertebral column without mention of spinal cord injury	120300	993	119307	-0.090054202	0.035629096	-2.527546641	0.851706483	0.979366462	0.91388165	0.011486257
8.52	Intestinal infection due to C. difficile	126335	390	125945	-0.064526992	0.056092126	-1.150375229	0.83857655	1.044802496	0.937510809	0.249989358
871.2	Open wound of finger(s)	125193	1058	124135	-0.05277329	0.034005427	-1.551907889	0.886944019	1.013415809	0.948595044	0.120684265
939.0	Atopic/contact dermatitis due to other or unspecified	124205	1769	122436	0.030064447	0.025543099	1.177008602	0.979871269	1.083065649	1.030520946	0.239192073
1007.0	Injury to blood vessels	127948	120	127828	-0.254015549	0.107693728	-2.358684695	0.624990888	0.953140356	0.775679741	0.018339831
136.0	Other infectious and parasitic diseases	127777	195	127582	-0.051392295	0.078816058	-0.652053606	0.811370938	1.105112056	0.949905954	0.514366591
157.0	Pancreatic cancer	119213	465	118748	-0.001963577	0.050109542	-0.039185682	0.903478454	1.099582499	0.99803835	0.968742349
174.1	Breast cancer [female]	122931	885	122046	0.052820286	0.035885184	1.471924631	0.981894747	1.130212122	1.054240166	0.141041232
198.6	Secondary malignancy of bone	117593	1600	115993	0.031692247	0.026875067	1.179243479	0.978875442	1.087635349	1.032199794	0.238301237
242.1	Graves' disease	119033	223	118810	0.002478659	0.072566488	0.03415707	0.866969231	1.152294017	1.002481733	0.9727519
253.0	Disorders of the pituitary gland and its hypothalamic control	125627	59	125568	0.037261888	0.138469234	0.269098678	0.783225664	1.348009025	1.037964816	0.787853748
276.1	Electrolyte imbalance	120521	194	120327	-0.066638986	0.079773523	-0.835352179	0.797460557	1.090256648	0.935532881	0.403519447
289.0	Other diseases of blood and blood-forming organs	123945	270	123675	-0.152927413	0.06978531	-2.19139834	0.746771853	0.981709452	0.858192013	0.028422979
300.1	Anxiety disorder	120826	4829	115997	0.003783353	0.015905012	0.237871755	0.97285844	1.035444587	1.003790519	0.811980563
340.0	Migraine	124322	1731	122591	0.029408855	0.025931756	1.13408651	0.978451349	1.083147475	1.029845566	0.256758262
348.8	Encephalopathy, not elsewhere classified	120897	94	120803	-0.169512333	0.11846349	-1.430924698	0.664950243	1.057828715	0.844076344	0.152451798
358.1	Myasthenia gravis	126609	101	126508	-0.252261775	0.118097351	-2.136049399	0.612697773	0.973240364	0.777041302	0.032675388
369.0	Infection of the eye	124150	86	124064	-0.070161246	0.11975289	-0.585883528	0.731890336	1.170344169	0.932243488	0.557953787
38.0	Septicemia	123538	3129	120409	0.006716446	0.019588168	0.342882838	0.968640064	1.045947682	1.006739052	0.731686603
386.0	Vertiginous syndromes and other disorders of vestibular system	124080	58	124022	0.100300432	0.135689556	0.739190509	0.838587613	1.427942666	1.105502997	0.459791323
395.1	Nonrheumatic mitral valve disorders	123516	1824	121692	-0.001201369	0.025558946	-0.047003846	0.94968328	1.049767637	0.998799353	0.962510162
411.4	Coronary atherosclerosis	121786	9689	112097	0.140108828	0.011342028	12.35306708	1.125060323	1.176210099	1.150398988	4.6889104111615704e-35
420.2	Pericarditis	126693	738	125955	0.01037364	0.039687844	0.261380799	0.934058433	1.091292467	1.010427633	0.793798863
428.1	Congestive heart failure (CHF) NOS	125760	1792	123968	0.10271756	0.024830252	4.136790903	1.055216778	1.163092789	1.108178371	3.52196773779443e-05
443.1	Raynaud's syndrome	123569	841	122728	-0.21865572	0.040838282	-5.354185068	0.741186555	0.869859353	0.803598333	8.59428639437642e-08
478.0	Throat pain	119935	174	119761	-0.04713437	0.08332682	-0.565656651	0.807309866	1.119185315	0.953959205	0.571627209
510.0	Other diseases of lung	127928	891	127037	-0.052918114	0.037019128	-1.429480285	0.881472815	1.019133889	0.948457674	0.152866238
519.1	Tracheostomy complications	122093	55	122038	-0.137049563	0.153133942	-0.894965291	0.639369981	1.165048482	0.87192701	0.370805642
530.5	Disorders of esophageal motility	106620	420	106200	-0.057880291	0.054003422	-1.071789329	0.84767365	1.047541188	0.943762917	0.283814667
556.1	Ulceration of intestine	98273	403	97870	-0.060312411	0.055240737	-1.091810393	0.843525513	1.047474814	0.941470362	0.27491645
565.0	Anal and rectal conditions	120136	3642	116494	0.001282204	0.018156365	0.070620075	0.966122042	1.037389857	1.001283026	0.943700133
573.6	Nonspecific elevation of levels of transaminase or lactic acid dehydrogenase [LDH]	121558	62	121496	-0.032134949	0.139152004	-0.230934144	0.729960033	1.259615487	0.968375892	0.817365964
578.2	Blood in stool	117737	1300	116437	-0.032885984	0.030501449	-1.078177764	0.911076021	1.02679679	0.967648881	0.280954433
585.33	Chronic Kidney Disease, Stage III	119441	3166	116275	0.136720163	0.018702429	7.310289211	1.105055369	1.18911755	1.146507269	2.66568012996627e-13
592.13	Chronic interstitial cystitis	114770	128	114642	-0.037260472	0.097277291	-0.383033613	0.791938957	1.159637289	0.963425157	0.701694842
611.3	Lump or mass in breast	125965	625	125340	0.009545822	0.043330784	0.22030116	0.926367987	1.09788122	1.009591529	0.825636617
614.52	Vaginitis and vulvovaginitis	124823	281	124542	0.007166814	0.064548408	0.111030068	0.88530141	1.140225577	1.007192557	0.911592503
622.1	Polyp of corpus uteri	126401	3015	123386	0.084323593	0.019494052	4.32560612	1.046978941	1.130125156	1.087980899	1.52113015718584e-05
627.0	Menopausal and postmenopausal disorders	118019	185	117834	0.055813991	0.077837239	0.717060254	0.904413121	1.227175368	1.057400979	0.473336919
655.0	Known or suspected fetal abnormality affecting management of mother	127948	574	127374	-0.169734414	0.051903969	-3.270162546	0.76118196	0.932944584	0.843888912	0.001074857
669.0	Complications of labor and delivery NEC	126025	191	125834	-0.279905587	0.092094758	-3.039321586	0.628363344	0.90153467	0.755855101	0.002371116
687.2	Localized superficial swelling, mass, or lump	125255	438	124817	0.061761523	0.050286788	1.228185885	0.962539758	1.172301135	1.063708645	0.219377196
695.42	Systemic lupus erythematosus	122441	183	122258	-0.262648447	0.089037192	-2.949873439	0.643454163	0.91214538	0.769012198	0.003179041
701.5	Abnormal granulation tissue	125795	214	125581	-0.064493349	0.075614557	-0.852922399	0.806033661	1.084128599	0.93754235	0.39370234
710.19	Unspecified osteomyelitis	124397	93	124304	0.08954672	0.107980386	0.829286897	0.879741145	1.343515077	1.093678428	0.406942083
726.0	Peripheral enthesopathies and allied syndromes	119560	2993	116567	0.06031151	0.019522471	3.089337861	1.02209428	1.103384959	1.062167371	0.002006032
736.2	Acquired deformities of finger	121639	114	121525	-0.154146066	0.10743448	-1.434791378	0.690622631	1.052214467	0.857146812	0.151346555
741.2	Stiffness of joint	125283	261	125022	-0.072988056	0.068878037	-1.059670964	0.810271581	1.06142187	0.929611933	0.289294317
747.13	Congenital anomalies of great vessels	127351	58	127293	-0.278652155	0.15705628	-1.774218487	0.550477807	1.018421898	0.756803107	0.076027017
771.1	Swelling of limb	127600	78	127522	0.076731159	0.118091348	0.649761051	0.850154422	1.350909386	1.079751755	0.515846581
79.0	Viral infection	125813	982	124831	0.063180406	0.033696995	1.874956675	0.996551924	1.137281311	1.065218994	0.060798684
797.1	Cardiogenic shock	127912	82	127830	0.223717704	0.108747682	2.057218149	1.004228967	1.538503379	1.250717897	0.039665247
807.0	Fracture of ribs	119396	89	119307	0.000127752	0.114444803	0.001116278	0.793981054	1.24356218	1.00012776	0.999109339
871.3	Open wound of foot except toe(s) alone	124214	79	124135	-0.159665433	0.129347002	-1.234396083	0.65636419	1.089645914	0.852428936	0.217055348
1008.0	Crushing or internal injury to organs	127948	268	127680	-0.019995902	0.066373311	-0.301264196	0.858752866	1.113951354	0.98020269	0.763213041
110.11	Dermatophytosis of nail	125942	56	125886	-0.103417537	0.149886657	-0.689971598	0.665207287	1.196935998	0.901750381	0.490212049
145.0	Cancer of mouth	126994	82	126912	0.048718042	0.116629157	0.417717514	0.829338401	1.310196997	1.049924274	0.676153666
158.0	Neoplasm of unspecified nature of digestive system	119225	477	118748	-0.002950926	0.04952703	-0.059582138	0.903669671	1.097305466	0.997053423	0.952488445
174.11	Malignant neoplasm of female breast	122318	272	122046	0.143146876	0.061593625	2.324053447	1.020256097	1.298950207	1.153899269	0.02012263
189.2	Cancer of bladder	126050	399	125651	-0.00733935	0.054316007	-0.135123147	0.891167354	1.102631076	0.992687517	0.892514509
198.7	Secondary malignant neoplasm of skin	116131	138	115993	-0.030097567	0.093046508	-0.323467992	0.80490067	1.159186626	0.970350855	0.746340844
204.4	Multiple myeloma	125872	388	125484	-0.018946787	0.055239843	-0.342991319	0.879202731	1.091771373	0.981231575	0.731604991
224.1	Benign neoplasm of eye, uveal	127056	54	127002	0.187098742	0.135502127	1.380780848	0.914827838	1.556888913	1.205746338	0.167346354
250.2	Type 2 diabetes	126946	9771	117175	0.452638522	0.010271051	44.06934968	1.541091677	1.604406412	1.572455676	0.0
262.0	Mineral deficiency NEC	125043	295	124748	-0.12072966	0.066043975	-1.828019281	0.776979665	1.006558682	0.886273523	0.067546658
272.1	Hyperlipidemia	111447	3452	107995	0.179675035	0.017754569	10.11993248	1.155732583	1.239035775	1.196828373	4.507264336749e-24
276.11	Hyperosmolality and/or hypernatremia	120737	410	120327	0.075260165	0.052013567	1.446933345	0.972296957	1.192214453	1.078164615	0.147915593
278.1	Obesity	127902	9387	118515	0.307140498	0.010513221	29.21469149	1.331756796	1.387788092	1.359531966	1.2619796714489298e-187
300.11	Generalized anxiety disorder	116097	100	115997	-0.000245348	0.108266075	-0.002266156	0.803411808	1.228226025	0.999754682	0.998191871
320.0	Meningitis	127587	176	127411	-0.077334792	0.083892477	-0.921832261	0.782493973	1.087173836	0.925579925	0.356616077
331.1	Hydrocephalus	121129	326	120803	-0.177118095	0.06418371	-2.759549042	0.737193111	0.948070044	0.837680853	0.00578812
340.1	Migrain with aura	122730	139	122591	0.136861748	0.086338827	1.585170337	0.963904195	1.352290195	1.146669608	0.112927638
348.9	Other conditions of brain, NOS	120940	137	120803	-0.135789361	0.097204804	-1.396940856	0.71835757	1.051482029	0.873026506	0.162431357
359.1	Muscular dystrophies	126568	60	126508	-0.027224303	0.140557969	-0.193687365	0.731444861	1.269175716	0.973142939	0.846420686
362.6	Peripheral retinal degenerations	126962	114	126848	0.069199456	0.098412549	0.703156831	0.879076167	1.293014037	1.071649935	0.481958019
366.0	Cataract	124411	11899	112512	0.022320107	0.010696082	2.086755444	1.00131485	1.044191213	1.022571064	0.036910247
369.2	Eye infection, viral	124151	87	124064	-0.182536301	0.124070175	-1.47123434	0.648672733	1.05485348	0.833154399	0.141227753
375.0	Disorders of lacrimal system	125099	986	124113	-0.051256026	0.035207204	-1.455839147	0.886110931	1.017246049	0.950035406	0.145437091
380.0	Disorders of external ear	127548	305	127243	-0.171529941	0.065993188	-2.59920679	0.738671708	0.956730817	0.842375046	0.009343947
386.1	Meniere's disease	124374	352	124022	0.1046738	0.055131205	1.898630707	0.994927828	1.234975583	1.110348355	0.057613048
395.2	Nonrheumatic aortic valve disorders	123752	2060	121692	0.07061748	0.023504723	3.004395305	1.024574625	1.123464452	1.073170638	0.002661093
411.41	Aneurysm and dissection of heart	112213	116	112097	0.128497659	0.095710987	1.342559126	0.937943462	1.365126296	1.137118759	0.179414773
420.21	Acute pericarditis	126049	94	125955	0.085324436	0.107718651	0.792104574	0.876527701	1.337223947	1.089070343	0.428299703
428.2	Heart failure NOS	126457	2489	123968	0.085609916	0.0213135	4.016699014	1.044585356	1.1356121	1.089381295	5.90190245867957e-05
433.5	Cerebral aneurysm	122000	201	121799	-0.042943895	0.077670649	-0.552897345	0.820028019	1.111889418	0.957965135	0.580333705
448.0	Disease of capillaries	122786	58	122728	-0.515163311	0.169993708	-3.030484583	0.42370861	0.82442383	0.597403024	0.002441617
459.9	Circulatory disease NEC	124125	10575	113550	0.042265704	0.01094938	3.860100305	1.020972675	1.065750779	1.043171617	0.00011334
479.0	Other upper respiratory disease	121379	1618	119761	-0.00339587	0.027023213	-0.125664917	0.944848551	1.05043078	0.99660989	0.899997174
525.0	Other diseases of the teeth and supporting structures	124926	1251	123675	0.009213986	0.030547396	0.301629165	0.950141506	1.071011128	1.009256565	0.762934772
528.3	Cellulitis and abscess of oral soft tissues	125292	93	125199	0.055514073	0.10951813	0.506893909	0.847446004	1.301980738	1.057083893	0.612229259
530.6	Diverticulum of esophagus, acquired	106293	93	106200	0.003986956	0.111599963	0.035725425	0.8014605	1.241359149	1.003994915	0.971501297
536.8	Dyspepsia and other specified disorders of function of stomach	113965	4638	109327	-0.024509297	0.016382732	-1.496044538	0.94482783	1.007495547	0.975788617	0.134642049
565.1	Anal and rectal polyp	120630	4136	116494	0.049939883	0.016785472	2.975184823	1.017049449	1.086221478	1.051207899	0.002928121
573.7	Abnormal results of function study of liver	123943	2447	121496	0.017769612	0.021913339	0.8109039	0.974897583	1.062343682	1.017928431	0.417420861
578.8	Hemorrhage of rectum and anus	121431	4994	116437	0.011095167	0.015538654	0.714036569	0.980711273	1.042304469	1.011156947	0.475204567
585.34	Chronic Kidney Disease, Stage IV	116712	437	116275	0.16597052	0.048603168	3.414808692	1.071906733	1.29691235	1.180538299	0.000638268
592.2	Urethritis and urethral syndrome	114692	50	114642	-0.038889941	0.15534671	-0.250342866	0.701309854	1.289333693	0.961856565	0.802322209
598.9	Other nonspecific findings on examination of urine	127942	219	127723	0.015246427	0.072452663	0.21043294	0.878537426	1.16712531	1.015363247	0.833329786
614.53	Cyst or abscess of Bartholin's gland	124792	250	124542	-0.045259194	0.07068266	-0.640315385	0.829704482	1.094616081	0.955749725	0.521967581
622.2	Mucous polyp of cervix	124513	1127	123386	0.079700644	0.031433435	2.535537229	1.017661507	1.151116861	1.082962828	0.011227499
627.1	Postmenopausal bleeding	121201	3367	117834	0.067236209	0.018665284	3.602206683	1.030937523	1.109200306	1.069548086	0.000315527
642.0	Hypertension complicating pregnancy, childbirth, and the puerperium	127877	312	127565	0.074953459	0.062403348	1.201112776	0.951544942	1.215326508	1.077833986	0.229707458
671.0	Venous/cerebrovascular complications embolism in pregnancy and the puerperium	127871	55	127816	0.048233983	0.147799073	0.326348347	0.774850509	1.383483914	1.049416172	0.744160813
687.3	Changes in skin texture	124868	51	124817	-0.221540408	0.164495662	-1.346785715	0.573406679	1.092199559	0.801283543	0.178049257
695.7	Prurigo and Lichen	123154	403	122751	0.030743675	0.053126038	0.578693159	0.927804375	1.142627178	1.031221142	0.562796233
716.9	Arthropathy NOS	124363	59	124304	0.176190414	0.129664334	1.358819412	0.915781874	1.523185738	1.192665137	0.174203821
726.1	Enthesopathy	120874	4307	116567	0.053175289	0.016418886	3.238666077	1.021080228	1.088960143	1.054614492	0.001200901
741.3	Difficulty in walking	125257	235	125022	0.026608591	0.069562231	0.382514916	0.893741454	1.173938052	1.02696576	0.702079467
747.2	Congenital anomalies of peripheral vascular system	127373	80	127293	-0.182420167	0.129356528	-1.410212306	0.641648406	1.065233767	0.833251162	0.158477003
751.21	Cystic kidney disease	127034	184	126850	-0.023727315	0.080312069	-0.295438975	0.831568733	1.139284789	0.976551964	0.767658564
772.0	Symptoms of the muscles	127815	60	127755	-0.156584124	0.14766615	-1.060392811	0.633750155	1.130336347	0.855059584	0.288965931
790.0	Nonspecific findings on examination of blood	127574	185	127389	-0.06908313	0.081566163	-0.846958192	0.792746382	1.091415156	0.933249096	0.397018425
798.0	Malaise and fatigue	127658	2246	125412	-0.009247844	0.023049582	-0.401215236	0.946775702	1.036304664	0.990794786	0.688261664
854.0	Complications of cardiac/vascular device, implant, and graft	117693	1407	116286	0.055983427	0.028396282	1.971505497	0.999920692	1.117665252	1.057580156	0.048666085
987.0	Toxic effect of other gases, fumes, or vapors	127519	54	127465	-0.18961538	0.157501051	-1.203899143	0.601015685	1.113955201	0.82727726	0.228628563
1009.0	Injury, NOS	127948	2874	125074	-0.017757729	0.020488823	-0.866703237	0.943539569	1.022446939	0.98239901	0.386104632
110.12	Althete's foot	125950	64	125886	0.21064725	0.123436694	1.706520519	0.961065326	1.559915549	1.234476817	0.087911209
159.0	Malignant neoplasm of other and ill-defined sites within the digestive organs and peritoneum	121563	2815	118748	-0.056144206	0.021079626	-2.663434631	0.906943763	0.985069457	0.945402794	0.007734744
189.21	Malignant neoplasm of bladder	126825	1174	125651	0.052362856	0.031171002	1.679857946	0.990841864	1.119625069	1.053758035	0.092984958
199.0	Neoplasm of uncertain behavior	116567	574	115993	0.030645563	0.044557084	0.687782056	0.943906108	1.124053145	1.031119972	0.491590038
208.0	Benign neoplasm of colon	126575	12264	114311	0.035373232	0.01020062	3.467753327	1.01545704	1.056884153	1.036006308	0.000524829
250.21	Type 2 diabetes with ketoacidosis	117275	100	117175	0.490808789	0.089359256	5.492534422	1.365179989	1.938601561	1.633636953	3.96206294899479e-08
272.11	Hypercholesterolemia	126342	18347	107995	0.15238004	0.008584446	17.75071327	1.145152184	1.184343396	1.164602748	1.70178841189845e-70
276.12	Hyposmolality and/or hyponatremia	122576	2249	120327	-0.125161404	0.024215731	-5.168598959	0.841214144	0.924980349	0.882354476	2.35855393029567e-07
289.3	Personal history of diseases of blood and blood-forming organs	123926	251	123675	-0.183613006	0.07339924	-2.501565497	0.718885734	0.958524111	0.832257821	0.012364557
300.12	Agorophobia, social phobia, and panic disorder	116567	570	115997	0.084231418	0.043770451	1.924389987	0.997356585	1.184053977	1.08788062	0.054305719
306.9	Tension headache	116175	178	115997	0.004853126	0.081191735	0.059773649	0.853869234	1.173906911	1.004864922	0.952335913
323.0	Encephalitis	127566	155	127411	-0.084049762	0.089431499	-0.939822802	0.768568022	1.091301082	0.919385504	0.347308461
331.9	Cerebral degeneration, unspecified	121225	422	120803	-0.101415748	0.054846482	-1.849083918	0.810289782	1.004639167	0.903557303	0.064445696
341.0	Other demyelinating diseases of central nervous system	120898	95	120803	0.022986307	0.110034212	0.208901458	0.819341183	1.261314603	1.023252528	0.834525166
349.0	Other and unspecified disorders of the nervous system	120993	190	120803	-0.053384968	0.080058499	-0.666824494	0.807695009	1.105456156	0.948014987	0.504884245
359.2	Myopathy	126642	134	126508	-0.061632816	0.095539937	-0.645100029	0.776134141	1.128704656	0.94022806	0.518862365
362.7	Hereditary retinal dystrophies	126958	60	126898	-0.197983906	0.150571527	-1.314882773	0.604479925	1.090377974	0.820383056	0.188549303
369.5	Conjunctivitis, infectious	124228	164	124064	-0.199786063	0.090955401	-2.196527751	0.682580741	0.974922029	0.818905928	0.028054191
380.1	Otitis externa	127495	252	127243	0.041545455	0.066843328	0.621534805	0.912258869	1.185558105	1.042420544	0.534247801
386.2	Peripheral or central vertigo	124400	378	124022	-0.006610182	0.055806678	-0.118447875	0.888990463	1.106386211	0.993411617	0.905712794
395.3	Nonrheumatic tricuspid valve disorders	121833	141	121692	0.096985161	0.087449584	1.109040849	0.924394411	1.302474481	1.101844023	0.26741256
411.8	Other chronic ischemic heart disease, unspecified	120259	8162	112097	0.145124685	0.012236205	11.86026941	1.128726747	1.184187226	1.15618372	1.90361614044222e-32
420.22	Chronic pericarditis	126006	51	125955	-0.373874253	0.171227654	-2.183492236	0.486735982	0.951654758	0.688063428	0.02899958
426.9	Cardiac pacemaker/device in situ	112405	114	112291	0.133295711	0.096289398	1.384323848	0.941447334	1.373356091	1.142587824	0.166259315
450.0	Noninfectious disorders of lymphatic channels	127948	606	127342	0.020897109	0.043513557	0.480243648	0.936671629	1.110886604	1.021116983	0.631054153
464.0	Acute sinusitis	126780	69	126711	-0.133269461	0.136978149	-0.972924966	0.663030819	1.134202054	0.87522922	0.330590596
480.0	Pneumonia	122959	3101	119858	-0.025837611	0.019933301	-1.296203347	0.936976016	1.013126198	0.974493324	0.194905437
500.0	Lung disease due to external agents	119006	69	118937	0.045934767	0.128218963	0.358252525	0.807419316	1.334848723	1.04700611	0.720154343
519.8	Other diseases of respiratory system, NEC	127758	5720	122038	-0.02425988	0.014769815	-1.642531101	0.948085473	1.004597368	0.976032026	0.100479986
530.7	Gastroesophageal laceration-hemorrhage syndrome	106332	132	106200	-0.331726356	0.105758464	-3.136641217	0.580656682	0.878808192	0.717683686	0.001708951
537.0	Other disorders of stomach and duodenum	111407	2080	109327	-0.086513941	0.024708149	-3.501433509	0.873502632	0.962338488	0.917122763	0.000462762
557.0	Intestinal malabsorption (non-celiac)	98031	161	97870	-0.112251412	0.089377537	-1.255924208	0.747124276	1.060581933	0.893819512	0.209143451
567.0	Peritonitis and retroperitoneal infections	117008	514	116494	0.012417998	0.047436609	0.261780899	0.921526937	1.109860826	1.012495422	0.793490366
573.9	Abnormal serum enzyme levels	121637	141	121496	-0.041958638	0.092529818	-0.453460727	0.796408696	1.144623537	0.958909442	0.650217017
578.9	Hemorrhage of gastrointestinal tract	120131	3694	116437	-0.013239384	0.018131898	-0.730170889	0.952239074	1.022384661	0.986847871	0.465285735
585.4	Chronic kidney disease, Stage I or II	116752	477	116275	0.129520984	0.04715259	2.746847718	1.03654025	1.247001973	1.138282997	0.006017107
599.0	Other symptoms/disorders or the urinary system	119265	2094	117171	-0.110086694	0.024899578	-4.421227268	0.852845031	0.940286025	0.895756475	9.81418823692268e-06
603.1	Hydrocele	118851	640	118211	-0.009326351	0.04309513	-0.216413101	0.909733815	1.077164391	0.990717005	0.828665755
614.54	Abscess or ulceration of vulva	124631	89	124542	0.039184967	0.113282211	0.345905742	0.826434131	1.288656049	1.039962825	0.729413553
623.0	Hypertrophy of female genital organs	123892	506	123386	0.103153183	0.046576692	2.214695345	1.010600508	1.213057608	1.108661225	0.026780983
627.2	Symptomatic menopause	117906	72	117834	-0.012683285	0.128995019	-0.098323833	0.759202148	1.258969857	0.987396809	0.921675154
642.1	Preeclampsia and eclampsia	127674	109	127565	-0.017710145	0.109517644	-0.161710424	0.787044186	1.209148472	0.982445758	0.871533896
656.0	Other perinatal conditions of fetus or newborn	127945	164	127781	-0.132339733	0.093841098	-1.410253459	0.725338163	1.047842819	0.876043324	0.158464856
674.0	Other complications of the puerperium NEC	127872	56	127816	0.180544149	0.137272429	1.315225136	0.903618007	1.548753585	1.197869005	0.18843425
687.4	Disturbance of skin sensation	126266	1449	124817	-0.019354555	0.028740647	-0.673421012	0.926713554	1.037228859	0.980831542	0.500679484
695.8	Other specified erythematous conditions	122832	81	122751	0.206745063	0.109582424	1.886662623	0.984934177	1.513941495	1.229669043	0.059205718
706.2	Sebaceous cyst	127844	3392	124452	0.057191392	0.018353193	3.116154839	1.021272979	1.097456063	1.058858448	0.00183226
717.0	Polymyalgia Rheumatica	127948	1068	126880	0.028460037	0.032835757	0.866739166	0.964178706	1.096635494	1.028868893	0.386084941
726.2	Synoviopathy	116865	298	116567	0.090341483	0.060382305	1.49615823	0.970397518	1.229582577	1.094547989	0.134612426
736.4	Genu valgum or varum (acquired)	121847	322	121525	0.150254933	0.05637769	2.665148796	1.038697621	1.295634505	1.162130471	0.007695426
741.4	Joint effusions	125860	838	125022	0.023168493	0.03701719	0.625884688	0.951137003	1.099672024	1.023438967	0.531390579
751.22	Other specified congenital anomalies of kidney	127045	195	126850	0.026086511	0.076403922	0.341428955	0.880970432	1.188632138	1.026429742	0.73278068
772.1	Muscular wasting and disuse atrophy	127832	77	127755	-0.092883404	0.12729148	-0.729690658	0.704638804	1.160507073	0.911299748	0.465579293
798.1	Chronic fatigue syndrome	125741	329	125412	0.06760844	0.058111605	1.163424067	0.952926326	1.196739882	1.069946278	0.24465749
81.0	Infection/inflammation of internal prosthetic device; implant; and graft	125998	267	125731	0.007811161	0.065856699	0.11860845	0.883747219	1.144062489	1.007841748	0.90558557
872.0	Traumatic amputation	124308	173	124135	-0.036834552	0.083209331	-0.442673341	0.816150865	1.13091675	0.963835586	0.658002028
965.0	Poisoning by analgesics, antipyretics, and antirheumatics	114286	3246	111040	0.031959934	0.019073166	1.675649139	0.994402909	1.071607206	1.032476137	0.093806938
