# Supplementary material for: Assessment of genetic and metabolite associations of branched chain amino acids with metabolic disease in the UK Biobank using Mendelian randomization
Source: BMC Med Genomics. 2025 Oct 16;18:163. doi: 10.1186/s12920-025-02232-2 (PMC12532399; doi:10.1186/s12920-025-02232-2)
Supplement: Supplementary file 11 — Supplementary Material 11. [file 12920_2025_2232_MOESM11_ESM.csv]

ICD9	ICD9 String	PheCode	Phenotype	Excl. Phecodes	Excl. Phenotypes	Rollup	Leaf	Ignore Bool
001	Cholera	008	Intestinal infection	001-009.99	Intestinal infection	1	0	0
001.0	Cholera due to Vibrio cholerae	008	Intestinal infection	001-009.99	Intestinal infection	1	0	0
001.1	Cholera due to Vibrio cholerae el tor	008	Intestinal infection	001-009.99	Intestinal infection	1	0	0
001.9	Cholera NOS	008	Intestinal infection	001-009.99	Intestinal infection	1	0	0
002	Typhoid and paratyphoid fevers	008	Intestinal infection	001-009.99	Intestinal infection	1	0	0
002.0	Typhoid fever	008.5	Bacterial enteritis	001-009.99	Intestinal infection	1	0	0
002.1	Paratyphoid fever A	008	Intestinal infection	001-009.99	Intestinal infection	1	0	0
002.2	Paratyphoid fever B	008	Intestinal infection	001-009.99	Intestinal infection	1	0	0
002.3	Paratyphoid fever C	008	Intestinal infection	001-009.99	Intestinal infection	1	0	0
002.9	Paratyphoid fever NOS	008	Intestinal infection	001-009.99	Intestinal infection	1	0	0
003	Other salmonella infections	008.5	Bacterial enteritis	001-009.99	Intestinal infection	1	0	0
003.0	Salmonella gastroenteritis	008.5	Bacterial enteritis	001-009.99	Intestinal infection	1	0	0
003.1	Salmonella septicemia	038.1	Gram negative septicemia	010-041.99	bacterial infection	1	1	0
003.2	Localized salmonella infections	008.5	Bacterial enteritis	001-009.99	Intestinal infection	1	0	0
003.20	Localized salmonella infection, unspecified	008.5	Bacterial enteritis	001-009.99	Intestinal infection	1	0	0
003.21	Salmonella meningitis	320	Meningitis	320-326.9	INFLAMMATORY DISEASES OF THE CENTRAL NERVOUS SYSTEM	1	1	0
003.22	Salmonella pneumonia	480.1	Bacterial pneumonia	480-488.99	Pneumonia and influenza	1	0	0
003.23	Salmonella arthritis	711	Arthropathy associated with infections	710-716.99	Arthropathies	1	0	0
003.24	Salmonella osteomyelitis	710.1	Osteomyelitis	710-716.99	Arthropathies	1	0	0
003.29	Other localized salmonella infections	008.5	Bacterial enteritis	001-009.99	Intestinal infection	1	0	0
003.8	Other specified salmonella infections	008.5	Bacterial enteritis	001-009.99	Intestinal infection	1	0	0
003.9	Salmonella infection NOS	008.5	Bacterial enteritis	001-009.99	Intestinal infection	1	0	0
004	Shigellosis	008.5	Bacterial enteritis	001-009.99	Intestinal infection	1	0	0
004.0	Shigella dysenteriae	008.5	Bacterial enteritis	001-009.99	Intestinal infection	1	0	0
004.1	Shigella flexneri	008.5	Bacterial enteritis	001-009.99	Intestinal infection	1	0	0
004.2	Shigella boydii	008.5	Bacterial enteritis	001-009.99	Intestinal infection	1	0	0
004.3	Shigella sonnei	008.5	Bacterial enteritis	001-009.99	Intestinal infection	1	0	0
004.8	Other specified shigella infections	008.5	Bacterial enteritis	001-009.99	Intestinal infection	1	0	0
004.9	Shigellosis NOS	008.5	Bacterial enteritis	001-009.99	Intestinal infection	1	0	0
005	Other food poisoning (bacterial)	008.5	Bacterial enteritis	001-009.99	Intestinal infection	1	0	0
005.0	Staphylococcal food poisoning	008.5	Bacterial enteritis	001-009.99	Intestinal infection	1	0	0
005.1	Botulism food poisoning	008.5	Bacterial enteritis	001-009.99	Intestinal infection	1	0	0
005.2	Food poisoning due to Clostridium perfringens [C. welchii]	008.5	Bacterial enteritis	001-009.99	Intestinal infection	1	0	0
005.3	Food poisoning due to other Clostridia	008.5	Bacterial enteritis	001-009.99	Intestinal infection	1	0	0
005.4	Food poisoning due to Vibrio parahaemolyticus	008.5	Bacterial enteritis	001-009.99	Intestinal infection	1	0	0
005.8	Other bacterial food poisoning	008.5	Bacterial enteritis	001-009.99	Intestinal infection	1	0	0
005.81	Food poisoning due to Vibrio vulnificus	008.5	Bacterial enteritis	001-009.99	Intestinal infection	1	0	0
005.89	Other bacterial food poisoning	008.5	Bacterial enteritis	001-009.99	Intestinal infection	1	0	0
005.9	Food poisoning NOS	008	Intestinal infection	001-009.99	Intestinal infection	1	0	0
006	Amebiasis	008	Intestinal infection	001-009.99	Intestinal infection	1	0	0
006.0	Acute amebic dysentery without mention of abscess	008	Intestinal infection	001-009.99	Intestinal infection	1	0	0
006.1	Chronic intestinal amebiasis without mention of abscess	008.7	Intestinal infection due to protozoa	001-009.99	Intestinal infection	1	1	0
006.2	Amebic nondysenteric colitis	008	Intestinal infection	001-009.99	Intestinal infection	1	0	0
006.3	Amebic liver abscess	008	Intestinal infection	001-009.99	Intestinal infection	1	0	0
006.4	Amebic lung abscess	008	Intestinal infection	001-009.99	Intestinal infection	1	0	0
006.5	Amebic brain abscess	008	Intestinal infection	001-009.99	Intestinal infection	1	0	0
006.6	Amebic skin ulceration	008	Intestinal infection	001-009.99	Intestinal infection	1	0	0
006.8	Amebic infection of other sites	008	Intestinal infection	001-009.99	Intestinal infection	1	0	0
006.9	Amebiasis NOS	008	Intestinal infection	001-009.99	Intestinal infection	1	0	0
007	Other protozoal intestinal diseases	008	Intestinal infection	001-009.99	Intestinal infection	1	0	0
007.0	Balantidiasis	008.7	Intestinal infection due to protozoa	001-009.99	Intestinal infection	1	1	0
007.1	Giardiasis	008.7	Intestinal infection due to protozoa	001-009.99	Intestinal infection	1	1	0
007.2	Coccidiosis	008	Intestinal infection	001-009.99	Intestinal infection	1	0	0
007.3	Intestinal trichomoniasis	008	Intestinal infection	001-009.99	Intestinal infection	1	0	0
007.4	Cryptosporidiosis	008.7	Intestinal infection due to protozoa	001-009.99	Intestinal infection	1	1	0
007.5	Cyclosporiasis	008	Intestinal infection	001-009.99	Intestinal infection	1	0	0
007.8	Other specified protozoal intestinal diseases	008.7	Intestinal infection due to protozoa	001-009.99	Intestinal infection	1	1	0
007.9	Unspecified protozoal intestinal disease	008	Intestinal infection	001-009.99	Intestinal infection	1	0	0
008	Intestinal infections due to other organisms	008	Intestinal infection	001-009.99	Intestinal infection	1	0	0
008.0	Intestinal infection due to escherichia coli [E. coli]	008.51	Intestinal e.coli	001-009.99	Intestinal infection	1	1	0
008.00	Intestinal infection due to unspecified E. coli	008.51	Intestinal e.coli	001-009.99	Intestinal infection	1	1	0
008.01	Intestinal infection due to enteropathogenic E. coli	008.51	Intestinal e.coli	001-009.99	Intestinal infection	1	1	0
008.02	Intestinal infection due to enterotoxigenic E. coli	008.51	Intestinal e.coli	001-009.99	Intestinal infection	1	1	0
008.03	Intestinal infection due to enteroinvasive E. coli	008.51	Intestinal e.coli	001-009.99	Intestinal infection	1	1	0
008.04	Intestinal infection due to enterohemorrhagic E. coli	008.51	Intestinal e.coli	001-009.99	Intestinal infection	1	1	0
008.09	Other intestinal E. coli infections	008.51	Intestinal e.coli	001-009.99	Intestinal infection	1	1	0
008.1	Intestinal infection due to arizona group of paracolon bacilli	008.5	Bacterial enteritis	001-009.99	Intestinal infection	1	0	0
008.2	Intestinal infection due to aerobacter aerogenes	008.5	Bacterial enteritis	001-009.99	Intestinal infection	1	0	0
008.3	Intestinal infection due to proteus (mirabilis) (morganii)	008.5	Bacterial enteritis	001-009.99	Intestinal infection	1	0	0
008.4	Intestinal infection due to other specified bacteria	008.5	Bacterial enteritis	001-009.99	Intestinal infection	1	0	0
008.41	Intestinal infection due to staphylococcus	008.5	Bacterial enteritis	001-009.99	Intestinal infection	1	0	0
008.42	Intestinal infection due to pseudomonas	008.5	Bacterial enteritis	001-009.99	Intestinal infection	1	0	0
008.43	Intestinal infection due to campylobacter	008.5	Bacterial enteritis	001-009.99	Intestinal infection	1	0	0
008.44	Intestinal infection due to yersinia enterocolitica	008.5	Bacterial enteritis	001-009.99	Intestinal infection	1	0	0
008.45	Intestinal infection due to clostridium difficile	008.52	Intestinal infection due to C. difficile	001-009.99	Intestinal infection	1	1	0
008.46	Intestinal infection due to other anaerobes	008.5	Bacterial enteritis	001-009.99	Intestinal infection	1	0	0
008.47	Intestinal infection due to other gram-negative bacteria	008.5	Bacterial enteritis	001-009.99	Intestinal infection	1	0	0
008.49	Intestinal infection due to other specified bacteria	008.5	Bacterial enteritis	001-009.99	Intestinal infection	1	0	0
008.5	Bacterial enteritis, unspecified	008.5	Bacterial enteritis	001-009.99	Intestinal infection	1	0	0
008.6	Enteritis due to specified virus	008.6	Viral Enteritis	001-009.99	Intestinal infection	1	1	0
008.61	Enteritis due to rotavirus	008.6	Viral Enteritis	001-009.99	Intestinal infection	1	1	0
008.62	Enteritis due to adenovirus	008.6	Viral Enteritis	001-009.99	Intestinal infection	1	1	0
008.63	Enteritis due to norwalk virus	008.6	Viral Enteritis	001-009.99	Intestinal infection	1	1	0
008.64	Enteritis due to other small round viruses [SRV's]	008.6	Viral Enteritis	001-009.99	Intestinal infection	1	1	0
008.65	Enteritis due to calcivirus	008.6	Viral Enteritis	001-009.99	Intestinal infection	1	1	0
008.66	Enteritis due to astrovirus	008.6	Viral Enteritis	001-009.99	Intestinal infection	1	1	0
008.67	Enteritis due to enterovirus NEC	008.6	Viral Enteritis	001-009.99	Intestinal infection	1	1	0
008.69	Other viral enteritis	008.6	Viral Enteritis	001-009.99	Intestinal infection	1	1	0
008.8	Viral enteritis NOS	008.6	Viral Enteritis	001-009.99	Intestinal infection	1	1	0
009	Ill-defined intestinal infections	008	Intestinal infection	001-009.99	Intestinal infection	1	0	0
009.0	Infectious colitis, enteritis, and gastroenteritis	008	Intestinal infection	001-009.99	Intestinal infection	1	0	0
009.1	Colitis, enteritis, and gastroenteritis of presumed infectious origin	008	Intestinal infection	001-009.99	Intestinal infection	1	0	0
009.2	Infectious diarrhea	008	Intestinal infection	001-009.99	Intestinal infection	1	0	0
009.3	Diarrhea of presumed infectious origin	008	Intestinal infection	001-009.99	Intestinal infection	1	0	0
010	Primary tuberculous infection	010	Tuberculosis	010-041.99	bacterial infection	1	1	0
010.0	Primary tuberculous infection	010	Tuberculosis	010-041.99	bacterial infection	1	1	0
010.00	Primary tuberculous infection, unspecified examination	010	Tuberculosis	010-041.99	bacterial infection	1	1	0
010.01	Primary tuberculous infection, bacteriological or histological examination not done	010	Tuberculosis	010-041.99	bacterial infection	1	1	0
010.02	Primary tuberculous infection, bacteriological or histological examination unknown (at present)	010	Tuberculosis	010-041.99	bacterial infection	1	1	0
010.03	Primary tuberculous infection, tubercle bacilli found (in sputum) by microscopy	010	Tuberculosis	010-041.99	bacterial infection	1	1	0
010.04	Primary tuberculous infection, tubercle bacilli not found (in sputum) by microscopy, but found by bacterial culture	010	Tuberculosis	010-041.99	bacterial infection	1	1	0
010.05	Primary tuberculous infection, tubercle bacilli not found by bacteriological examination, but tuberculosis confirmed histologically	010	Tuberculosis	010-041.99	bacterial infection	1	1	0
010.06	Primary tuberculous infection, tubercle bacilli not found by bacteriological or histological examination, but tuberculosis confirmed by other methods [inoculation of animals]	010	Tuberculosis	010-041.99	bacterial infection	1	1	0
010.1	Tuberculous pleurisy in primary progressive tuberculosis	010	Tuberculosis	010-041.99	bacterial infection	1	1	0
010.10	Tuberculous pleurisy in primary progressive tuberculosis, unspecified examination	010	Tuberculosis	010-041.99	bacterial infection	1	1	0
010.11	Tuberculous pleurisy in primary progressive tuberculosis, bacteriological or histological examination not done	010	Tuberculosis	010-041.99	bacterial infection	1	1	0
010.12	Tuberculous pleurisy in primary progressive tuberculosis, bacteriological or histological examination results unknown (at present)	010	Tuberculosis	010-041.99	bacterial infection	1	1	0
010.13	Tuberculous pleurisy in primary progressive tuberculosis, tubercle bacilli found (in sputum) by microscopy	010	Tuberculosis	010-041.99	bacterial infection	1	1	0
010.14	Tuberculous pleurisy in primary progressive tuberculosis, tubercle bacilli not found (in sputum) by microscopy, but found by bacterial culture	010	Tuberculosis	010-041.99	bacterial infection	1	1	0
010.15	Tuberculous pleurisy in primary progressive tuberculosis, tubercle bacilli not found by bacteriological examination, but tuberculosis confirmed histologically	010	Tuberculosis	010-041.99	bacterial infection	1	1	0
010.16	Tuberculous pleurisy in primary progressive tuberculosis, tubercle bacilli not found by bacteriological or histological examination, but tuberculosis confirmed by other methods [inoculation of animals]	010	Tuberculosis	010-041.99	bacterial infection	1	1	0
010.8	Other primary progressive tuberculosis	010	Tuberculosis	010-041.99	bacterial infection	1	1	0
010.80	Other primary progressive tuberculosis, unspecified examination	010	Tuberculosis	010-041.99	bacterial infection	1	1	0
010.81	Other primary progressive tuberculosis, bacteriological or histological examination not done	010	Tuberculosis	010-041.99	bacterial infection	1	1	0
010.82	Other primary progressive tuberculosis, bacteriological or histological examination unknown (at present)	010	Tuberculosis	010-041.99	bacterial infection	1	1	0
010.83	Other primary progressive tuberculosis, tubercle bacilli found (in sputum) by microscopy	010	Tuberculosis	010-041.99	bacterial infection	1	1	0
010.84	Other primary progressive tuberculosis, tubercle bacilli not found (in sputum) by microscopy, but found by bacterial culture	010	Tuberculosis	010-041.99	bacterial infection	1	1	0
010.85	Other primary progressive tuberculosis, tubercle bacilli not found by bacteriological examination, but tuberculosis confirmed histologically	010	Tuberculosis	010-041.99	bacterial infection	1	1	0
010.86	Other primary progressive tuberculosis, tubercle bacilli not found by bacteriological or histological examination, but tuberculosis confirmed by other methods [inoculation of animals]	010	Tuberculosis	010-041.99	bacterial infection	1	1	0
010.9	Primary tuberculous infection, unspecified type	010	Tuberculosis	010-041.99	bacterial infection	1	1	0
010.90	Primary tuberculous infection, unspecified type, unspecified examination	010	Tuberculosis	010-041.99	bacterial infection	1	1	0
010.91	Primary tuberculous infection, unspecified type, bacteriological or histological examination not done	010	Tuberculosis	010-041.99	bacterial infection	1	1	0
010.92	Primary tuberculous infection, unspecified type, bacteriological or histological examination unknown (at present)	010	Tuberculosis	010-041.99	bacterial infection	1	1	0
010.93	Primary tuberculous infection, unspecified type, tubercle bacilli found (in sputum) by microscopy	010	Tuberculosis	010-041.99	bacterial infection	1	1	0
010.94	Primary tuberculous infection, unspecified type, tubercle bacilli not found (in sputum) by microscopy, but found by bacterial culture	010	Tuberculosis	010-041.99	bacterial infection	1	1	0
010.95	Primary tuberculous infection, unspecified type, tubercle bacilli not found by bacteriological examination, but tuberculosis confirmed histologically	010	Tuberculosis	010-041.99	bacterial infection	1	1	0
010.96	Primary tuberculous infection, unspecified type, tubercle bacilli not found by bacteriological or histological examination, but tuberculosis confirmed by other methods [inoculation of animals]	010	Tuberculosis	010-041.99	bacterial infection	1	1	0
011	Pulmonary tuberculosis	010	Tuberculosis	010-041.99	bacterial infection	1	1	0
011.0	Tuberculosis of lung, infiltrative	010	Tuberculosis	010-041.99	bacterial infection	1	1	0
011.00	Tuberculosis of lung, infiltrative, unspecified examination	010	Tuberculosis	010-041.99	bacterial infection	1	1	0
011.01	Tuberculosis of lung, infiltrative, bacteriological or histological examination not done	010	Tuberculosis	010-041.99	bacterial infection	1	1	0
011.02	Tuberculosis of lung, infiltrative, bacteriological or histological examination unknown (at present)	010	Tuberculosis	010-041.99	bacterial infection	1	1	0
011.03	Tuberculosis of lung, infiltrative, tubercle bacilli found (in sputum) by microscopy	010	Tuberculosis	010-041.99	bacterial infection	1	1	0
011.04	Tuberculosis of lung, infiltrative, tubercle bacilli not found (in sputum) by microscopy, but found by bacterial culture	010	Tuberculosis	010-041.99	bacterial infection	1	1	0
011.05	Tuberculosis of lung, infiltrative, tubercle bacilli not found by bacteriological examination, but tuberculosis confirmed histologically	010	Tuberculosis	010-041.99	bacterial infection	1	1	0
011.06	Tuberculosis of lung, infiltrative, tubercle bacilli not found bacteriological or histological examination, but tuberculosis confirmed by other methods [inoculation of animals]	010	Tuberculosis	010-041.99	bacterial infection	1	1	0
011.1	Tuberculosis of lung, nodular	010	Tuberculosis	010-041.99	bacterial infection	1	1	0
011.10	Tuberculosis of lung, nodular, unspecified examination	010	Tuberculosis	010-041.99	bacterial infection	1	1	0
011.11	Tuberculosis of lung, nodular, bacteriological or histological examination not done	010	Tuberculosis	010-041.99	bacterial infection	1	1	0
011.12	Tuberculosis of lung, nodular, bacteriological or histological examination unknown (at present)	010	Tuberculosis	010-041.99	bacterial infection	1	1	0
011.13	Tuberculosis of lung, nodular, tubercle bacilli found (in sputum) by microscopy	010	Tuberculosis	010-041.99	bacterial infection	1	1	0
011.14	Tuberculosis of lung, nodular, tubercle bacilli not found (in sputum) by microscopy, but found by bacterial culture	010	Tuberculosis	010-041.99	bacterial infection	1	1	0
011.15	Tuberculosis of lung, nodular, tubercle bacilli not found by bacteriological examination, but tuberculosis confirmed histologically	010	Tuberculosis	010-041.99	bacterial infection	1	1	0
011.16	Tuberculosis of lung, nodular, tubercle bacilli not found by bacteriological or histological examination, but tuberculosis confirmed by other methods [inoculation of animals]	010	Tuberculosis	010-041.99	bacterial infection	1	1	0
011.2	Tuberculosis of lung with cavitation	010	Tuberculosis	010-041.99	bacterial infection	1	1	0
011.20	Tuberculosis of lung with cavitation, unspecified examination	010	Tuberculosis	010-041.99	bacterial infection	1	1	0
011.21	Tuberculosis of lung with cavitation, bacteriological or histological examination not done	010	Tuberculosis	010-041.99	bacterial infection	1	1	0
011.22	Tuberculosis of lung with cavitation, bacteriological or histological examination unknown (at present)	010	Tuberculosis	010-041.99	bacterial infection	1	1	0
011.23	Tuberculosis of lung with cavitation, tubercle bacilli found (in sputum) by microscopy	010	Tuberculosis	010-041.99	bacterial infection	1	1	0
011.24	Tuberculosis of lung with cavitation, tubercle bacilli not found (in sputum) by microscopy, but found by bacterial culture	010	Tuberculosis	010-041.99	bacterial infection	1	1	0
011.25	Tuberculosis of lung with cavitation, tubercle bacilli not found by bacteriological examination, but tuberculosis confirmed histologically	010	Tuberculosis	010-041.99	bacterial infection	1	1	0
011.26	Tuberculosis of lung with cavitation, tubercle bacilli not found by bacteriological or histological examination, but tuberculosis confirmed by other methods [inoculation of animals]	010	Tuberculosis	010-041.99	bacterial infection	1	1	0
011.3	Tuberculosis of bronchus	010	Tuberculosis	010-041.99	bacterial infection	1	1	0
011.30	Tuberculosis of bronchus, unspecified examination	010	Tuberculosis	010-041.99	bacterial infection	1	1	0
011.31	Tuberculosis of bronchus, bacteriological or histological examination not done	010	Tuberculosis	010-041.99	bacterial infection	1	1	0
011.32	Tuberculosis of bronchus, bacteriological or histological examination unknown (at present)	010	Tuberculosis	010-041.99	bacterial infection	1	1	0
011.33	Tuberculosis of bronchus, tubercle bacilli found (in sputum) by microscopy	010	Tuberculosis	010-041.99	bacterial infection	1	1	0
011.34	Tuberculosis of bronchus, tubercle bacilli not found (in sputum) by microscopy, but found in bacterial culture	010	Tuberculosis	010-041.99	bacterial infection	1	1	0
011.35	Tuberculosis of bronchus, tubercle bacilli not found by bacteriological examination, but tuberculosis confirmed histologically	010	Tuberculosis	010-041.99	bacterial infection	1	1	0
011.36	Tuberculosis of bronchus, tubercle bacilli not found by bacteriological or histological examination, but tuberculosis confirmed by other methods [inoculation of animals]	010	Tuberculosis	010-041.99	bacterial infection	1	1	0
011.4	Tuberculous fibrosis of lung	010	Tuberculosis	010-041.99	bacterial infection	1	1	0
011.40	Tuberculous fibrosis of lung, unspecified examination	010	Tuberculosis	010-041.99	bacterial infection	1	1	0
011.41	Tuberculous fibrosis of lung, bacteriological or histological examination not done	010	Tuberculosis	010-041.99	bacterial infection	1	1	0
011.42	Tuberculous fibrosis of lung, bacteriological or histological examination unknown (at present)	010	Tuberculosis	010-041.99	bacterial infection	1	1	0
011.43	Tuberculous fibrosis of lung, tubercle bacilli found (in sputum) by microscopy	010	Tuberculosis	010-041.99	bacterial infection	1	1	0
011.44	Tuberculous fibrosis of lung, tubercle bacilli not found (in sputum) by microscopy, but found by bacterial culture	010	Tuberculosis	010-041.99	bacterial infection	1	1	0
011.45	Tuberculous fibrosis of lung, tubercle bacilli not found by bacteriological examination, but tuberculosis confirmed histologically	010	Tuberculosis	010-041.99	bacterial infection	1	1	0
011.46	Tuberculous fibrosis of lung, tubercle bacilli not found by bacteriological or histological examination, but tuberculosis confirmed by other methods [inoculation of animals]	010	Tuberculosis	010-041.99	bacterial infection	1	1	0
011.5	Tuberculous bronchiectasis	010	Tuberculosis	010-041.99	bacterial infection	1	1	0
011.50	Tuberculous bronchiectasis, unspecified examination	010	Tuberculosis	010-041.99	bacterial infection	1	1	0
011.51	Tuberculous bronchiectasis, bacteriological or histological examination not done	010	Tuberculosis	010-041.99	bacterial infection	1	1	0
011.52	Tuberculous bronchiectasis, bacteriological or histological examination unknown (at present)	010	Tuberculosis	010-041.99	bacterial infection	1	1	0
011.53	Tuberculous bronchiectasis, tubercle bacilli found (in sputum) by microscopy	010	Tuberculosis	010-041.99	bacterial infection	1	1	0
011.54	Tuberculous bronchiectasis, tubercle bacilli not found (in sputum) by microscopy, but found by bacterial culture	010	Tuberculosis	010-041.99	bacterial infection	1	1	0
011.55	Tuberculous bronchiectasis, tubercle bacilli not found by bacteriological examination, but tuberculosis confirmed histologically	010	Tuberculosis	010-041.99	bacterial infection	1	1	0
011.56	Tuberculous bronchiectasis, tubercle bacilli not found by bacteriological or histological examination, but tuberculosis confirmed by other methods [inoculation of animals]	010	Tuberculosis	010-041.99	bacterial infection	1	1	0
011.6	Tuberculous pneumonia [any form]	010	Tuberculosis	010-041.99	bacterial infection	1	1	0
011.60	Tuberculous pneumonia [any form], unspecified examination	010	Tuberculosis	010-041.99	bacterial infection	1	1	0
011.61	Tuberculous pneumonia [any form], bacteriological or histological examination not done	010	Tuberculosis	010-041.99	bacterial infection	1	1	0
011.62	Tuberculous pneumonia [any form], bacteriological or histological examination unknown (at present)	010	Tuberculosis	010-041.99	bacterial infection	1	1	0
011.63	Tuberculous pneumonia [any form], tubercle bacilli found (in sputum) by microscopy	010	Tuberculosis	010-041.99	bacterial infection	1	1	0
011.64	Tuberculous pneumonia [any form], tubercle bacilli not found (in sputum) by microscopy, but found by bacterial culture	010	Tuberculosis	010-041.99	bacterial infection	1	1	0
011.65	Tuberculous pneumonia [any form], tubercle bacilli not found by bacteriological examination, but tuberculosis confirmed histologically	010	Tuberculosis	010-041.99	bacterial infection	1	1	0
011.66	Tuberculous pneumonia [any form], tubercle bacilli not found by bacteriological or histological examination, but tuberculosis confirmed by other methods (inoculation of animals)	010	Tuberculosis	010-041.99	bacterial infection	1	1	0
011.7	Tuberculous pneumothorax	010	Tuberculosis	010-041.99	bacterial infection	1	1	0
011.70	Tuberculous pneumothorax, unspecified examination	010	Tuberculosis	010-041.99	bacterial infection	1	1	0
011.71	Tuberculous pneumothorax, bacteriological or histological examination not done	010	Tuberculosis	010-041.99	bacterial infection	1	1	0
011.72	Tuberculous pneumothorax, bacteriological or histological examination unknown (at present)	010	Tuberculosis	010-041.99	bacterial infection	1	1	0
011.73	Tuberculous pneumothorax, tubercle bacilli found (in sputum) by microscopy	010	Tuberculosis	010-041.99	bacterial infection	1	1	0
011.74	Tuberculous pneumothorax, tubercle bacilli not found (in sputum) by microscopy, but found by bacterial culture	010	Tuberculosis	010-041.99	bacterial infection	1	1	0
011.75	Tuberculous pneumothorax, tubercle bacilli not found by bacteriological examination, but tuberculosis confirmed histologically	010	Tuberculosis	010-041.99	bacterial infection	1	1	0
011.76	Tuberculous pneumothorax, tubercle bacilli not found by bacteriological or histological examination, but tuberculosis confirmed by other methods [inoculation of animals]	010	Tuberculosis	010-041.99	bacterial infection	1	1	0
011.8	Other specified pulmonary tuberculosis	010	Tuberculosis	010-041.99	bacterial infection	1	1	0
011.80	Other specified pulmonary tuberculosis, unspecified examination	010	Tuberculosis	010-041.99	bacterial infection	1	1	0
011.81	Other specified pulmonary tuberculosis, bacteriological or histological examination not done	010	Tuberculosis	010-041.99	bacterial infection	1	1	0
011.82	Other specified pulmonary tuberculosis, bacteriological or histological examination unknown (at present)	010	Tuberculosis	010-041.99	bacterial infection	1	1	0
011.83	Other specified pulmonary tuberculosis, tubercle bacilli found (in sputum) by microscopy	010	Tuberculosis	010-041.99	bacterial infection	1	1	0
011.84	Other specified pulmonary tuberculosis, tubercle bacilli not found (in sputum) by microscopy, but found by bacterial culture	010	Tuberculosis	010-041.99	bacterial infection	1	1	0
011.85	Other specified pulmonary tuberculosis, tubercle bacilli not found by bacteriological examination, but tuberculosis confirmed histologically	010	Tuberculosis	010-041.99	bacterial infection	1	1	0
011.86	Other specified pulmonary tuberculosis, tubercle bacilli not found by bacteriological or histological examination, but tuberculosis confirmed by other methods [inoculation of animals]	010	Tuberculosis	010-041.99	bacterial infection	1	1	0
011.9	Unspecified pulmonary tuberculosis	010	Tuberculosis	010-041.99	bacterial infection	1	1	0
011.90	Unspecified pulmonary tuberculosis, unspecified examination	010	Tuberculosis	010-041.99	bacterial infection	1	1	0
011.91	Unspecified pulmonary tuberculosis, bacteriological or histological examination not done	010	Tuberculosis	010-041.99	bacterial infection	1	1	0
011.92	Unspecified pulmonary tuberculosis, bacteriological or histological examination unknown (at present)	010	Tuberculosis	010-041.99	bacterial infection	1	1	0
011.93	Unspecified pulmonary tuberculosis, tubercle bacilli found (in sputum) by microscopy	010	Tuberculosis	010-041.99	bacterial infection	1	1	0
011.94	Unspecified pulmonary tuberculosis, tubercle bacilli not found (in sputum) by microscopy, but found by bacterial culture	010	Tuberculosis	010-041.99	bacterial infection	1	1	0
011.95	Unspecified pulmonary tuberculosis, tubercle bacilli not found by bacteriological examination, but tuberculosis confirmed histologically	010	Tuberculosis	010-041.99	bacterial infection	1	1	0
011.96	Unspecified pulmonary tuberculosis, tubercle bacilli not found by bacteriological or histological examination, but tuberculosis confirmed by other methods [inoculation of animals]	010	Tuberculosis	010-041.99	bacterial infection	1	1	0
012	Other respiratory tuberculosis	010	Tuberculosis	010-041.99	bacterial infection	1	1	0
012.0	Tuberculous pleurisy	010	Tuberculosis	010-041.99	bacterial infection	1	1	0
012.00	Tuberculous pleurisy, unspecified examination	010	Tuberculosis	010-041.99	bacterial infection	1	1	0
012.01	Tuberculous pleurisy, bacteriological or histological examination not done	010	Tuberculosis	010-041.99	bacterial infection	1	1	0
012.02	Tuberculous pleurisy, bacteriological or histological examination unknown (at present)	010	Tuberculosis	010-041.99	bacterial infection	1	1	0
012.03	Tuberculous pleurisy, tubercle bacilli found (in sputum) by microscopy	010	Tuberculosis	010-041.99	bacterial infection	1	1	0
012.04	Tuberculous pleurisy, tubercle bacilli not found (in sputum) by microscopy, but found by bacterial culture	010	Tuberculosis	010-041.99	bacterial infection	1	1	0
012.05	Tuberculous pleurisy, tubercle bacilli not found by bacteriological examination, but tuberculosis confirmed histologically	010	Tuberculosis	010-041.99	bacterial infection	1	1	0
012.06	Tuberculous pleurisy, tubercle bacilli not found by bacteriological or histological examination, but tuberculosis confirmed by other methods [inoculation of animals]	010	Tuberculosis	010-041.99	bacterial infection	1	1	0
012.1	Tuberculosis of intrathoracic lymph nodes	010	Tuberculosis	010-041.99	bacterial infection	1	1	0
012.10	Tuberculosis of intrathoracic lymph nodes, unspecified examination	010	Tuberculosis	010-041.99	bacterial infection	1	1	0
012.11	Tuberculosis of intrathoracic lymph nodes, bacteriological or histological examination not done	010	Tuberculosis	010-041.99	bacterial infection	1	1	0
012.12	Tuberculosis of intrathoracic lymph nodes, bacteriological or histological examination unknown (at present)	010	Tuberculosis	010-041.99	bacterial infection	1	1	0
012.13	Tuberculosis of intrathoracic lymph nodes, tubercle bacilli found (in sputum) by microscopy	010	Tuberculosis	010-041.99	bacterial infection	1	1	0
012.14	Tuberculosis of intrathoracic lymph nodes, tubercle bacilli not found (in sputum) by microscopy, but found by bacterial culture	010	Tuberculosis	010-041.99	bacterial infection	1	1	0
012.15	Tuberculosis of intrathoracic lymph nodes, tubercle bacilli not found by bacteriological examination, but tuberculosis confirmed histologically	010	Tuberculosis	010-041.99	bacterial infection	1	1	0
012.16	Tuberculosis of intrathoracic lymph nodes, tubercle bacilli not found by bacteriological or histological examination, but tuberculosis confirmed by other methods [inoculation of animals]	010	Tuberculosis	010-041.99	bacterial infection	1	1	0
012.2	Isolated tracheal or bronchial tuberculosis	010	Tuberculosis	010-041.99	bacterial infection	1	1	0
012.20	Isolated tracheal or bronchial tuberculosis, unspecified examination	010	Tuberculosis	010-041.99	bacterial infection	1	1	0
012.21	Isolated tracheal or bronchial tuberculosis, bacteriological or histological examination not done	010	Tuberculosis	010-041.99	bacterial infection	1	1	0
012.22	Isolated tracheal or bronchial tuberculosis, bacteriological or histological examination unknown (at present)	010	Tuberculosis	010-041.99	bacterial infection	1	1	0
012.23	Isolated tracheal or bronchial tuberculosis, tubercle bacilli found (in sputum) by microscopy	010	Tuberculosis	010-041.99	bacterial infection	1	1	0
012.24	Isolated tracheal or bronchial tuberculosis, tubercle bacilli not found (in sputum) by microscopy, but found by bacterial culture	010	Tuberculosis	010-041.99	bacterial infection	1	1	0
012.25	Isolated tracheal or bronchial tuberculosis, tubercle bacilli not found by bacteriological examination, but tuberculosis confirmed histologically	010	Tuberculosis	010-041.99	bacterial infection	1	1	0
012.26	Isolated tracheal or bronchial tuberculosis, tubercle bacilli not found by bacteriological or histological examination, but tuberculosis confirmed by other methods [inoculation of animals]	010	Tuberculosis	010-041.99	bacterial infection	1	1	0
012.3	Tuberculous laryngitis	010	Tuberculosis	010-041.99	bacterial infection	1	1	0
012.30	Tuberculous laryngitis, unspecified examination	010	Tuberculosis	010-041.99	bacterial infection	1	1	0
012.31	Tuberculous laryngitis, bacteriological or histological examination not done	010	Tuberculosis	010-041.99	bacterial infection	1	1	0
012.32	Tuberculous laryngitis, bacteriological or histological examination unknown (at present)	010	Tuberculosis	010-041.99	bacterial infection	1	1	0
012.33	Tuberculous laryngitis, tubercle bacilli found (in sputum) by microscopy	010	Tuberculosis	010-041.99	bacterial infection	1	1	0
012.34	Tuberculous laryngitis, tubercle bacilli not found (in sputum) by microscopy, but found by bacterial culture	010	Tuberculosis	010-041.99	bacterial infection	1	1	0
012.35	Tuberculous laryngitis, tubercle bacilli not found by bacteriological examination, but tuberculosis confirmed histologically	010	Tuberculosis	010-041.99	bacterial infection	1	1	0
012.36	Tuberculous laryngitis, tubercle bacilli not found by bacteriological or histological examination, but tuberculosis confirmed by other methods [inoculation of animals]	010	Tuberculosis	010-041.99	bacterial infection	1	1	0
012.8	Other specified respiratory tuberculosis	010	Tuberculosis	010-041.99	bacterial infection	1	1	0
012.80	Other specified respiratory tuberculosis, unspecified examination	010	Tuberculosis	010-041.99	bacterial infection	1	1	0
012.81	Other specified respiratory tuberculosis, bacteriological or histological examination not done	010	Tuberculosis	010-041.99	bacterial infection	1	1	0
012.82	Other specified respiratory tuberculosis, bacteriological or histological examination unknown (at present)	010	Tuberculosis	010-041.99	bacterial infection	1	1	0
012.83	Other specified respiratory tuberculosis, tubercle bacilli found (in sputum) by microscopy	010	Tuberculosis	010-041.99	bacterial infection	1	1	0
012.84	Other specified respiratory tuberculosis, tubercle bacilli not found (in sputum) by microscopy, but found by bacterial culture	010	Tuberculosis	010-041.99	bacterial infection	1	1	0
012.85	Other specified respiratory tuberculosis, tubercle bacilli not found by bacteriological examination, but tuberculosis confirmed histologically	010	Tuberculosis	010-041.99	bacterial infection	1	1	0
012.86	Other specified respiratory tuberculosis, tubercle bacilli not found by bacteriological or histological examination, but tuberculosis confirmed by other methods [inoculation of animals]	010	Tuberculosis	010-041.99	bacterial infection	1	1	0
013	Tuberculosis of meninges and central nervous system	010	Tuberculosis	010-041.99	bacterial infection	1	1	0
013.0	Tuberculous meningitis	010	Tuberculosis	010-041.99	bacterial infection	1	1	0
013.00	Tuberculous meningitis unspecified examination	010	Tuberculosis	010-041.99	bacterial infection	1	1	0
013.01	Tuberculous meningitis, bacteriological or histological examination not done	010	Tuberculosis	010-041.99	bacterial infection	1	1	0
013.02	Tuberculous meningitis, bacteriological or histological examination unknown (at present)	010	Tuberculosis	010-041.99	bacterial infection	1	1	0
013.03	Tuberculous meningitis, tubercle bacilli found (in sputum) by microscopy	010	Tuberculosis	010-041.99	bacterial infection	1	1	0
013.04	Tuberculous meningitis, tubercle bacilli not found (in sputum) by microscopy, but found by bacterial culture	010	Tuberculosis	010-041.99	bacterial infection	1	1	0
013.05	Tuberculous meningitis, tubercle bacilli not found by bacteriological examination, but tuberculosis confirmed histologically	010	Tuberculosis	010-041.99	bacterial infection	1	1	0
013.06	Tuberculous meningitis, tubercle bacilli not found by bacteriological or histological examination, but tuberculosis confirmed by other methods [inoculation of animals]	010	Tuberculosis	010-041.99	bacterial infection	1	1	0
013.1	Tuberculoma of meninges	010	Tuberculosis	010-041.99	bacterial infection	1	1	0
013.10	Tuberculoma of meninges, unspecified examination	010	Tuberculosis	010-041.99	bacterial infection	1	1	0
013.11	Tuberculoma of meninges, bacteriological or histological examination not done	010	Tuberculosis	010-041.99	bacterial infection	1	1	0
013.12	Tuberculoma of meninges, bacteriological or histological examination unknown (at present)	010	Tuberculosis	010-041.99	bacterial infection	1	1	0
013.13	Tuberculoma of meninges, tubercle bacilli found (in sputum) by microscopy	010	Tuberculosis	010-041.99	bacterial infection	1	1	0
013.14	Tuberculoma of meninges, tubercle bacilli not found (in sputum) by microscopy, but found by bacterial culture	010	Tuberculosis	010-041.99	bacterial infection	1	1	0
013.15	Tuberculoma of meninges, tubercle bacilli not found by bacteriological examination, but tuberculosis confirmed histologically	010	Tuberculosis	010-041.99	bacterial infection	1	1	0
013.16	Tuberculoma of meninges, tubercle bacilli not found by bacteriological or histological examination, but tuberculosis confirmed by other methods [inoculation of animals]	010	Tuberculosis	010-041.99	bacterial infection	1	1	0
013.2	Tuberculoma of brain	010	Tuberculosis	010-041.99	bacterial infection	1	1	0
013.20	Tuberculoma of brain, unspecified examination	010	Tuberculosis	010-041.99	bacterial infection	1	1	0
013.21	Tuberculoma of brain, bacteriological or histological examination not done	010	Tuberculosis	010-041.99	bacterial infection	1	1	0
013.22	Tuberculoma of brain, bacteriological or histological examination unknown (at present)	010	Tuberculosis	010-041.99	bacterial infection	1	1	0
013.23	Tuberculoma of brain, tubercle bacilli found (in sputum) by microscopy	010	Tuberculosis	010-041.99	bacterial infection	1	1	0
013.24	Tuberculoma of brain, tubercle bacilli not found (in sputum) by microscopy, but found by bacterial culture	010	Tuberculosis	010-041.99	bacterial infection	1	1	0
013.25	Tuberculoma of brain, tubercle bacilli not found by bacteriological examination, but tuberculosis confirmed histologically	010	Tuberculosis	010-041.99	bacterial infection	1	1	0
013.26	Tuberculoma of brain, tubercle bacilli not found by bacteriological or histological examination, but tuberculosis confirmed by other methods [inoculation of animals]	010	Tuberculosis	010-041.99	bacterial infection	1	1	0
013.3	Tuberculous abscess of brain	010	Tuberculosis	010-041.99	bacterial infection	1	1	0
013.30	Tuberculous abscess of brain, unspecified examination	010	Tuberculosis	010-041.99	bacterial infection	1	1	0
013.31	Tuberculous abscess of brain, bacteriological or histological examination not done	010	Tuberculosis	010-041.99	bacterial infection	1	1	0
013.32	Tuberculous abscess of brain, bacteriological or histological examination unknown (at present)	010	Tuberculosis	010-041.99	bacterial infection	1	1	0
013.33	Tuberculous abscess of brain, tubercle bacilli found (in sputum) by microscopy	010	Tuberculosis	010-041.99	bacterial infection	1	1	0
013.34	Tuberculous abscess of brain, tubercle bacilli not found (in sputum) by microscopy, but found by bacterial culture	010	Tuberculosis	010-041.99	bacterial infection	1	1	0
013.35	Tuberculous abscess of brain, tubercle bacilli not found by bacteriological examination, but tuberculosis confirmed histologically	010	Tuberculosis	010-041.99	bacterial infection	1	1	0
013.36	Tuberculous abscess of brain, tubercle bacilli not found by bacteriological or histological examination, but tuberculosis confirmed by other methods [inoculation of animals]	010	Tuberculosis	010-041.99	bacterial infection	1	1	0
013.4	Tuberculoma of spinal cord	010	Tuberculosis	010-041.99	bacterial infection	1	1	0
013.40	Tuberculoma of spinal cord, unspecified examination	010	Tuberculosis	010-041.99	bacterial infection	1	1	0
013.41	Tuberculoma of spinal cord, bacteriological or histological examination not done	010	Tuberculosis	010-041.99	bacterial infection	1	1	0
013.42	Tuberculoma of spinal cord, bacteriological or histological examination unknown (at present)	010	Tuberculosis	010-041.99	bacterial infection	1	1	0
013.43	Tuberculoma of spinal cord, tubercle bacilli found (in sputum) by microscopy	010	Tuberculosis	010-041.99	bacterial infection	1	1	0
013.44	Tuberculoma of spinal cord, tubercle bacilli not found (in sputum) by microscopy, but found by bacterial culture	010	Tuberculosis	010-041.99	bacterial infection	1	1	0
013.45	Tuberculoma of spinal cord, tubercle bacilli not found by bacteriological examination, but tuberculosis confirmed histologically	010	Tuberculosis	010-041.99	bacterial infection	1	1	0
013.46	Tuberculoma of spinal cord, tubercle bacilli not found by bacteriological or histological examination, but tuberculosis confirmed by other methods [inoculation of animals]	010	Tuberculosis	010-041.99	bacterial infection	1	1	0
013.5	Tuberculous abscess of spinal cord	010	Tuberculosis	010-041.99	bacterial infection	1	1	0
013.50	Tuberculous abscess of spinal cord, unspecified examination	010	Tuberculosis	010-041.99	bacterial infection	1	1	0
013.51	Tuberculous abscess of spinal cord, bacteriological or histological examination not done	010	Tuberculosis	010-041.99	bacterial infection	1	1	0
013.52	Tuberculous abscess of spinal cord, bacteriological or histological examination unknown (at present)	010	Tuberculosis	010-041.99	bacterial infection	1	1	0
013.53	Tuberculous abscess of spinal cord, tubercle bacilli found (in sputum) by microscopy	010	Tuberculosis	010-041.99	bacterial infection	1	1	0
013.54	Tuberculous abscess of spinal cord, tubercle bacilli not found (in sputum) by microscopy, but found by bacterial culture	010	Tuberculosis	010-041.99	bacterial infection	1	1	0
013.55	Tuberculous abscess of spinal cord, tubercle bacilli not found by bacteriological examination, but tuberculosis confirmed histologically	010	Tuberculosis	010-041.99	bacterial infection	1	1	0
013.56	Tuberculous abscess of spinal cord, tubercle bacilli not found by bacteriological or histological examination, but tuberculosis confirmed by other methods [inoculation of animals]	010	Tuberculosis	010-041.99	bacterial infection	1	1	0
013.6	Tuberculous encephalitis or myelitis	010	Tuberculosis	010-041.99	bacterial infection	1	1	0
013.60	Tuberculous encephalitis or myelitis, unspecified examination	010	Tuberculosis	010-041.99	bacterial infection	1	1	0
013.61	Tuberculous encephalitis or myelitis, bacteriological or histological examination not done	010	Tuberculosis	010-041.99	bacterial infection	1	1	0
013.62	Tuberculous encephalitis or myelitis, bacteriological or histological examination unknown (at present)	010	Tuberculosis	010-041.99	bacterial infection	1	1	0
013.63	Tuberculous encephalitis or myelitis, tubercle bacilli found (in sputum) by microscopy	010	Tuberculosis	010-041.99	bacterial infection	1	1	0
013.64	Tuberculous encephalitis or myelitis, tubercle bacilli not found (in sputum) by microscopy, but found by bacterial culture	010	Tuberculosis	010-041.99	bacterial infection	1	1	0
013.65	Tuberculous encephalitis or myelitis, tubercle bacilli not found by bacteriological examination, but tuberculosis confirmed histologically	010	Tuberculosis	010-041.99	bacterial infection	1	1	0
013.66	Tuberculous encephalitis or myelitis, tubercle bacilli not found by bacteriological or histological examination, but tuberculosis confirmed by other methods [inoculation of animals]	010	Tuberculosis	010-041.99	bacterial infection	1	1	0
013.8	Other specified tuberculosis of central nervous system	010	Tuberculosis	010-041.99	bacterial infection	1	1	0
013.80	Other specified tuberculosis of central nervous system, unspecified examination	010	Tuberculosis	010-041.99	bacterial infection	1	1	0
013.81	Other specified tuberculosis of central nervous system, bacteriological or histological examination not done	010	Tuberculosis	010-041.99	bacterial infection	1	1	0
013.82	Other specified tuberculosis of central nervous system, bacteriological or histological examination unknown (at present)	010	Tuberculosis	010-041.99	bacterial infection	1	1	0
013.83	Other specified tuberculosis of central nervous system, tubercle bacilli found (in sputum) by microscopy	010	Tuberculosis	010-041.99	bacterial infection	1	1	0
013.84	Other specified tuberculosis of central nervous system, tubercle bacilli not found (in sputum) by microscopy, but found by bacterial culture	010	Tuberculosis	010-041.99	bacterial infection	1	1	0
013.85	Other specified tuberculosis of central nervous system, tubercle bacilli not found by bacteriological examination, but tuberculosis confirmed histologically	010	Tuberculosis	010-041.99	bacterial infection	1	1	0
013.86	Other specified tuberculosis of central nervous system, tubercle bacilli not found by bacteriological or histological examination, but tuberculosis confirmed by other methods [inoculation of animals]	010	Tuberculosis	010-041.99	bacterial infection	1	1	0
013.9	Unspecified tuberculosis of central nervous system	010	Tuberculosis	010-041.99	bacterial infection	1	1	0
013.90	Unspecified tuberculosis of central nervous system, unspecified examination	010	Tuberculosis	010-041.99	bacterial infection	1	1	0
013.91	Unspecified tuberculosis of central nervous system, bacteriological or histological examination not done	010	Tuberculosis	010-041.99	bacterial infection	1	1	0
013.92	Unspecified tuberculosis of central nervous system, bacteriological or histological examination unknown (at present)	010	Tuberculosis	010-041.99	bacterial infection	1	1	0
013.93	Unspecified tuberculosis of central nervous system, tubercle bacilli found (in sputum) by microscopy	010	Tuberculosis	010-041.99	bacterial infection	1	1	0
013.94	Unspecified tuberculosis of central nervous system, tubercle bacilli not found (in sputum) by microscopy, but found by bacterial culture	010	Tuberculosis	010-041.99	bacterial infection	1	1	0
013.95	Unspecified tuberculosis of central nervous system, tubercle bacilli not found by bacteriological examination, but tuberculosis confirmed histologically	010	Tuberculosis	010-041.99	bacterial infection	1	1	0
013.96	Unspecified tuberculosis of central nervous system, tubercle bacilli not found by bacteriological or histological examination, but tuberculosis confirmed by other methods [inoculation of animals]	010	Tuberculosis	010-041.99	bacterial infection	1	1	0
014	Tuberculosis of intestines, peritoneum, and mesenteric glands	010	Tuberculosis	010-041.99	bacterial infection	1	1	0
014.0	Tuberculous peritonitis	010	Tuberculosis	010-041.99	bacterial infection	1	1	0
014.00	Tuberculous peritonitis, unspecified examination	010	Tuberculosis	010-041.99	bacterial infection	1	1	0
014.01	Tuberculous peritonitis, bacteriological or histological examination not done	010	Tuberculosis	010-041.99	bacterial infection	1	1	0
014.02	Tuberculous peritonitis, bacteriological or histological examination unknown (at present)	010	Tuberculosis	010-041.99	bacterial infection	1	1	0
014.03	Tuberculous peritonitis, tubercle bacilli found (in sputum) by microscopy	010	Tuberculosis	010-041.99	bacterial infection	1	1	0
014.04	Tuberculous peritonitis, tubercle bacilli not found (in sputum) by microscopy, but found by bacterial culture	010	Tuberculosis	010-041.99	bacterial infection	1	1	0
014.05	Tuberculous peritonitis, tubercle bacilli not found by bacteriological examination, but tuberculosis confirmed histologically	010	Tuberculosis	010-041.99	bacterial infection	1	1	0
014.06	Tuberculous peritonitis, tubercle bacilli not found by bacteriological or histological examination, but tuberculosis confirmed by other methods [inoculation of animals]	010	Tuberculosis	010-041.99	bacterial infection	1	1	0
014.8	Tuberculosis of intestines and mesenteric glands	010	Tuberculosis	010-041.99	bacterial infection	1	1	0
014.80	Tuberculosis of intestines and mesenteric glands, unspecified examination	010	Tuberculosis	010-041.99	bacterial infection	1	1	0
014.81	Tuberculosis of intestines and mesenteric glands, bacteriological or histological examination not done	010	Tuberculosis	010-041.99	bacterial infection	1	1	0
014.82	Tuberculosis of intestines and mesenteric glands, bacteriological or histological examination unknown (at present)	010	Tuberculosis	010-041.99	bacterial infection	1	1	0
014.83	Tuberculosis of intestines and mesenteric glands, tubercle bacilli found (in sputum) by microscopy	010	Tuberculosis	010-041.99	bacterial infection	1	1	0
014.84	Tuberculosis of intestines and mesenteric glands, tubercle bacilli not found (in sputum) by microscopy, but found by bacterial culture	010	Tuberculosis	010-041.99	bacterial infection	1	1	0
014.85	Tuberculosis of intestines and mesenteric glands, tubercle bacilli not found by bacteriological examination, but tuberculosis confirmed histologically	010	Tuberculosis	010-041.99	bacterial infection	1	1	0
014.86	Tuberculosis of intestines and mesenteric glands, tubercle bacilli not found by bacteriological or histological examination, but tuberculosis confirmed by other methods [inoculation of animals]	010	Tuberculosis	010-041.99	bacterial infection	1	1	0
015	Tuberculosis of bones and joints	010	Tuberculosis	010-041.99	bacterial infection	1	1	0
015.0	Tuberculosis of vertebral column	010	Tuberculosis	010-041.99	bacterial infection	1	1	0
015.00	Tuberculosis of vertebral column unspecified examination	010	Tuberculosis	010-041.99	bacterial infection	1	1	0
015.01	Tuberculosis of vertebral column, bacteriological or histological examination not done	010	Tuberculosis	010-041.99	bacterial infection	1	1	0
015.02	Tuberculosis of vertebral column, bacteriological or histological examination unknown (at present)	010	Tuberculosis	010-041.99	bacterial infection	1	1	0
015.03	Tuberculosis of vertebral column, tubercle bacilli found (in sputum) by microscopy	010	Tuberculosis	010-041.99	bacterial infection	1	1	0
015.04	Tuberculosis of vertebral column, tubercle bacilli not found (in sputum) by microscopy, but found by bacterial culture	010	Tuberculosis	010-041.99	bacterial infection	1	1	0
015.05	Tuberculosis of vertebral column, tubercle bacilli not found by bacteriological examination, but tuberculosis confirmed histologically	010	Tuberculosis	010-041.99	bacterial infection	1	1	0
015.06	Tuberculosis of vertebral column, tubercle bacilli not found by bacteriological or histological examination, but tuberculosis confirmed by other methods [inoculation of animals]	010	Tuberculosis	010-041.99	bacterial infection	1	1	0
015.1	Tuberculosis of hip	010	Tuberculosis	010-041.99	bacterial infection	1	1	0
015.10	Tuberculosis of hip, unspecified examination	010	Tuberculosis	010-041.99	bacterial infection	1	1	0
015.11	Tuberculosis of hip, bacteriological or histological examination not done	010	Tuberculosis	010-041.99	bacterial infection	1	1	0
015.12	Tuberculosis of hip, bacteriological or histological examination unknown (at present)	010	Tuberculosis	010-041.99	bacterial infection	1	1	0
015.13	Tuberculosis of hip, tubercle bacilli found (in sputum) by microscopy	010	Tuberculosis	010-041.99	bacterial infection	1	1	0
015.14	Tuberculosis of hip, tubercle bacilli not found (in sputum) by microscopy, but found by bacterial culture	010	Tuberculosis	010-041.99	bacterial infection	1	1	0
015.15	Tuberculosis of hip, tubercle bacilli not found by bacteriological examination, but tuberculosis confirmed histologically	010	Tuberculosis	010-041.99	bacterial infection	1	1	0
015.16	Tuberculosis of hip, tubercle bacilli not found by bacteriological or histological examination, but tuberculosis confirmed by other methods [inoculation of animals]	010	Tuberculosis	010-041.99	bacterial infection	1	1	0
015.2	Tuberculosis of knee	010	Tuberculosis	010-041.99	bacterial infection	1	1	0
015.20	Tuberculosis of knee, unspecified examination	010	Tuberculosis	010-041.99	bacterial infection	1	1	0
015.21	Tuberculosis of knee, bacteriological or histological examination not done	010	Tuberculosis	010-041.99	bacterial infection	1	1	0
015.22	Tuberculosis of knee, bacteriological or histological examination unknown (at present)	010	Tuberculosis	010-041.99	bacterial infection	1	1	0
015.23	Tuberculosis of knee, tubercle bacilli found (in sputum) by microscopy	010	Tuberculosis	010-041.99	bacterial infection	1	1	0
015.24	Tuberculosis of knee, tubercle bacilli not found (in sputum) by microscopy, but found by bacterial culture	010	Tuberculosis	010-041.99	bacterial infection	1	1	0
015.25	Tuberculosis of knee, tubercle bacilli not found by bacteriological examination, but tuberculosis confirmed histologically	010	Tuberculosis	010-041.99	bacterial infection	1	1	0
015.26	Tuberculosis of knee, tubercle bacilli not found by bacteriological or histological examination, but tuberculosis confirmed by other methods [inoculation of animals]	010	Tuberculosis	010-041.99	bacterial infection	1	1	0
015.5	Tuberculosis of limb bones	010	Tuberculosis	010-041.99	bacterial infection	1	1	0
015.50	Tuberculosis of limb bones, unspecified examination	010	Tuberculosis	010-041.99	bacterial infection	1	1	0
015.51	Tuberculosis of limb bones, bacteriological or histological examination not done	010	Tuberculosis	010-041.99	bacterial infection	1	1	0
015.52	Tuberculosis of limb bones, bacteriological or histological examination unknown (at present)	010	Tuberculosis	010-041.99	bacterial infection	1	1	0
015.53	Tuberculosis of limb bones, tubercle bacilli found (in sputum) by microscopy	010	Tuberculosis	010-041.99	bacterial infection	1	1	0
015.54	Tuberculosis of limb bones, tubercle bacilli not found (in sputum) by microscopy, but found by bacterial culture	010	Tuberculosis	010-041.99	bacterial infection	1	1	0
015.55	Tuberculosis of limb bones, tubercle bacilli not found by bacteriological examination, but tuberculosis confirmed histologically	010	Tuberculosis	010-041.99	bacterial infection	1	1	0
015.56	Tuberculosis of limb bones, tubercle bacilli not found by bacteriological or histological examination, but tuberculosis confirmed by other methods [inoculation of animals]	010	Tuberculosis	010-041.99	bacterial infection	1	1	0
015.6	Tuberculosis of mastoid	010	Tuberculosis	010-041.99	bacterial infection	1	1	0
015.60	Tuberculosis of mastoid, unspecified examination	010	Tuberculosis	010-041.99	bacterial infection	1	1	0
015.61	Tuberculosis of mastoid, bacteriological or histological examination not done	010	Tuberculosis	010-041.99	bacterial infection	1	1	0
015.62	Tuberculosis of mastoid, bacteriological or histological examination unknown (at present)	010	Tuberculosis	010-041.99	bacterial infection	1	1	0
015.63	Tuberculosis of mastoid, tubercle bacilli found (in sputum) by microscopy	010	Tuberculosis	010-041.99	bacterial infection	1	1	0
015.64	Tuberculosis of mastoid, tubercle bacilli not found (in sputum) by microscopy, but found by bacterial culture	010	Tuberculosis	010-041.99	bacterial infection	1	1	0
015.65	Tuberculosis of mastoid, tubercle bacilli not found by bacteriological examination, but tuberculosis confirmed histologically	010	Tuberculosis	010-041.99	bacterial infection	1	1	0
015.66	Tuberculosis of mastoid, tubercle bacilli not found by bacteriological or histological examination, but tuberculosis confirmed by other methods [inoculation of animals]	010	Tuberculosis	010-041.99	bacterial infection	1	1	0
015.7	Tuberculosis of other specified bone	010	Tuberculosis	010-041.99	bacterial infection	1	1	0
015.70	Tuberculosis of other specified bone, unspecified examination	010	Tuberculosis	010-041.99	bacterial infection	1	1	0
015.71	Tuberculosis of other specified bone, bacteriological or histological examination not done	010	Tuberculosis	010-041.99	bacterial infection	1	1	0
015.72	Tuberculosis of other specified bone, bacteriological or histological examination unknown (at present)	010	Tuberculosis	010-041.99	bacterial infection	1	1	0
015.73	Tuberculosis of other specified bone, tubercle bacilli found (in sputum) by microscopy	010	Tuberculosis	010-041.99	bacterial infection	1	1	0
015.74	Tuberculosis of other specified bone, tubercle bacilli not found (in sputum) by microscopy, but found by bacterial culture	010	Tuberculosis	010-041.99	bacterial infection	1	1	0
015.75	Tuberculosis of other specified bone, tubercle bacilli not found by bacteriological examination, but tuberculosis confirmed histologically	010	Tuberculosis	010-041.99	bacterial infection	1	1	0
015.76	Tuberculosis of other specified bone, tubercle bacilli not found by bacteriological or histological examination, but tuberculosis confirmed by other methods [inoculation of animals]	010	Tuberculosis	010-041.99	bacterial infection	1	1	0
015.8	Tuberculosis of other specified joint	010	Tuberculosis	010-041.99	bacterial infection	1	1	0
015.80	Tuberculosis of other specified joint, unspecified examination	010	Tuberculosis	010-041.99	bacterial infection	1	1	0
015.81	Tuberculosis of other specified joint, bacteriological or histological examination not done	010	Tuberculosis	010-041.99	bacterial infection	1	1	0
015.82	Tuberculosis of other specified joint, bacteriological or histological examination unknown (at present)	010	Tuberculosis	010-041.99	bacterial infection	1	1	0
015.83	Tuberculosis of other specified joint, tubercle bacilli found (in sputum) by microscopy	010	Tuberculosis	010-041.99	bacterial infection	1	1	0
015.84	Tuberculosis of other specified joint, tubercle bacilli not found (in sputum) by microscopy, but found by bacterial culture	010	Tuberculosis	010-041.99	bacterial infection	1	1	0
015.85	Tuberculosis of other specified joint, tubercle bacilli not found by bacteriological examination, but tuberculosis confirmed histologically	010	Tuberculosis	010-041.99	bacterial infection	1	1	0
015.86	Tuberculosis of other specified joint, tubercle bacilli not found by bacteriological or histological examination, but tuberculosis confirmed by other methods [inoculation of animals]	010	Tuberculosis	010-041.99	bacterial infection	1	1	0
015.9	Tuberculosis of unspecified bones and joints	010	Tuberculosis	010-041.99	bacterial infection	1	1	0
015.90	Tuberculosis of unspecified bones and joints, unspecified examination	010	Tuberculosis	010-041.99	bacterial infection	1	1	0
015.91	Tuberculosis of unspecified bones and joints, bacteriological or histological examination not done	010	Tuberculosis	010-041.99	bacterial infection	1	1	0
015.92	Tuberculosis of unspecified bones and joints, bacteriological or histological examination unknown (at present)	010	Tuberculosis	010-041.99	bacterial infection	1	1	0
015.93	Tuberculosis of unspecified bones and joints, tubercle bacilli found (in sputum) by microscopy	010	Tuberculosis	010-041.99	bacterial infection	1	1	0
015.94	Tuberculosis of unspecified bones and joints, tubercle bacilli not found (in sputum) by microscopy, but found by bacterial culture	010	Tuberculosis	010-041.99	bacterial infection	1	1	0
015.95	Tuberculosis of unspecified bones and joints, tubercle bacilli not found by bacteriological examination, but tuberculosis confirmed histologically	010	Tuberculosis	010-041.99	bacterial infection	1	1	0
015.96	Tuberculosis of unspecified bones and joints, tubercle bacilli not found by bacteriological or histological examination, but tuberculosis confirmed by other methods [inoculation of animals]	010	Tuberculosis	010-041.99	bacterial infection	1	1	0
016	Tuberculosis of genitourinary system	010	Tuberculosis	010-041.99	bacterial infection	1	1	0
016.0	Tuberculosis of kidney	010	Tuberculosis	010-041.99	bacterial infection	1	1	0
016.00	Tuberculosis of kidney, unspecified examination	010	Tuberculosis	010-041.99	bacterial infection	1	1	0
016.01	Tuberculosis of kidney, bacteriological or histological examination not done	010	Tuberculosis	010-041.99	bacterial infection	1	1	0
016.02	Tuberculosis of kidney, bacteriological or histological examination unknown (at present)	010	Tuberculosis	010-041.99	bacterial infection	1	1	0
016.03	Tuberculosis of kidney, tubercle bacilli found (in sputum) by microscopy	010	Tuberculosis	010-041.99	bacterial infection	1	1	0
016.04	Tuberculosis of kidney, tubercle bacilli not found (in sputum) by microscopy, but found by bacterial culture	010	Tuberculosis	010-041.99	bacterial infection	1	1	0
016.05	Tuberculosis of kidney, tubercle bacilli not found by bacteriological examination, but tuberculosis confirmed histologically	010	Tuberculosis	010-041.99	bacterial infection	1	1	0
016.06	Tuberculosis of kidney, tubercle bacilli not found by bacteriological or histological examination, but tuberculosis confirmed by other methods [inoculation of animals]	010	Tuberculosis	010-041.99	bacterial infection	1	1	0
016.1	Tuberculosis of bladder	010	Tuberculosis	010-041.99	bacterial infection	1	1	0
016.10	Tuberculosis of bladder, unspecified examination	010	Tuberculosis	010-041.99	bacterial infection	1	1	0
016.11	Tuberculosis of bladder, bacteriological or histological examination not done	010	Tuberculosis	010-041.99	bacterial infection	1	1	0
016.12	Tuberculosis of bladder, bacteriological or histological examination unknown (at present)	010	Tuberculosis	010-041.99	bacterial infection	1	1	0
016.13	Tuberculosis of bladder, tubercle bacilli found (in sputum) by microscopy	010	Tuberculosis	010-041.99	bacterial infection	1	1	0
016.14	Tuberculosis of bladder, tubercle bacilli not found (in sputum) by microscopy, but found by bacterial culture	010	Tuberculosis	010-041.99	bacterial infection	1	1	0
016.15	Tuberculosis of bladder, tubercle bacilli not found by bacteriological examination, but tuberculosis confirmed histologically	010	Tuberculosis	010-041.99	bacterial infection	1	1	0
016.16	Tuberculosis of bladder, tubercle bacilli not found by bacteriological or histological examination, but tuberculosis confirmed by other methods [inoculation of animals]	010	Tuberculosis	010-041.99	bacterial infection	1	1	0
016.2	Tuberculosis of ureter	010	Tuberculosis	010-041.99	bacterial infection	1	1	0
016.20	Tuberculosis of ureter, unspecified examination	010	Tuberculosis	010-041.99	bacterial infection	1	1	0
016.21	Tuberculosis of ureter, bacteriological or histological examination not done	010	Tuberculosis	010-041.99	bacterial infection	1	1	0
016.22	Tuberculosis of ureter, bacteriological or histological examination unknown (at present)	010	Tuberculosis	010-041.99	bacterial infection	1	1	0
016.23	Tuberculosis of ureter, tubercle bacilli found (in sputum) by microscopy	010	Tuberculosis	010-041.99	bacterial infection	1	1	0
016.24	Tuberculosis of ureter, tubercle bacilli not found (in sputum) by microscopy, but found by bacterial culture	010	Tuberculosis	010-041.99	bacterial infection	1	1	0
016.25	Tuberculosis of ureter, tubercle bacilli not found by bacteriological examination, but tuberculosis confirmed histologically	010	Tuberculosis	010-041.99	bacterial infection	1	1	0
016.26	Tuberculosis of ureter, tubercle bacilli not found by bacteriological or histological examination, but tuberculosis confirmed by other methods [inoculation of animals]	010	Tuberculosis	010-041.99	bacterial infection	1	1	0
016.3	Tuberculosis of other urinary organs	010	Tuberculosis	010-041.99	bacterial infection	1	1	0
016.30	Tuberculosis of other urinary organs, unspecified examination	010	Tuberculosis	010-041.99	bacterial infection	1	1	0
016.31	Tuberculosis of other urinary organs, bacteriological or histological examination not done	010	Tuberculosis	010-041.99	bacterial infection	1	1	0
016.32	Tuberculosis of other urinary organs, bacteriological or histological examination unknown (at present)	010	Tuberculosis	010-041.99	bacterial infection	1	1	0
016.33	Tuberculosis of other urinary organs, tubercle bacilli found (in sputum) by microscopy	010	Tuberculosis	010-041.99	bacterial infection	1	1	0
016.34	Tuberculosis of other urinary organs, tubercle bacilli not found (in sputum) by microscopy, but found by bacterial culture	010	Tuberculosis	010-041.99	bacterial infection	1	1	0
016.35	Tuberculosis of other urinary organs, tubercle bacilli not found by bacteriological examination, but tuberculosis confirmed histologically	010	Tuberculosis	010-041.99	bacterial infection	1	1	0
016.36	Tuberculosis of other urinary organs, tubercle bacilli not found by bacteriological or histological examination, but tuberculosis confirmed by other methods [inoculation of animals]	010	Tuberculosis	010-041.99	bacterial infection	1	1	0
016.4	Tuberculosis of epididymis	010	Tuberculosis	010-041.99	bacterial infection	1	1	0
016.40	Tuberculosis of epididymis, unspecified examination	010	Tuberculosis	010-041.99	bacterial infection	1	1	0
016.41	Tuberculosis of epididymis, bacteriological or histological examination not done	010	Tuberculosis	010-041.99	bacterial infection	1	1	0
016.42	Tuberculosis of epididymis, bacteriological or histological examination unknown (at present)	010	Tuberculosis	010-041.99	bacterial infection	1	1	0
016.43	Tuberculosis of epididymis, tubercle bacilli found (in sputum) by microscopy	010	Tuberculosis	010-041.99	bacterial infection	1	1	0
016.44	Tuberculosis of epididymis, tubercle bacilli not found (in sputum) by microscopy, but found by bacterial culture	010	Tuberculosis	010-041.99	bacterial infection	1	1	0
016.45	Tuberculosis of epididymis, tubercle bacilli not found by bacteriological examination, but tuberculosis confirmed histologically	010	Tuberculosis	010-041.99	bacterial infection	1	1	0
016.46	Tuberculosis of epididymis, tubercle bacilli not found by bacteriological or histological examination, but tuberculosis confirmed by other methods [inoculation of animals]	010	Tuberculosis	010-041.99	bacterial infection	1	1	0
016.5	Tuberculosis of other male genital organs	010	Tuberculosis	010-041.99	bacterial infection	1	1	0
016.50	Tuberculosis of other male genital organs, unspecified examination	010	Tuberculosis	010-041.99	bacterial infection	1	1	0
016.51	Tuberculosis of other male genital organs, bacteriological or histological examination not done	010	Tuberculosis	010-041.99	bacterial infection	1	1	0
016.52	Tuberculosis of other male genital organs, bacteriological or histological examination unknown (at present)	010	Tuberculosis	010-041.99	bacterial infection	1	1	0
016.53	Tuberculosis of other male genital organs, tubercle bacilli found (in sputum) by microscopy	010	Tuberculosis	010-041.99	bacterial infection	1	1	0
016.54	Tuberculosis of other male genital organs, tubercle bacilli not found (in sputum) by microscopy, but found by bacterial culture	010	Tuberculosis	010-041.99	bacterial infection	1	1	0
016.55	Tuberculosis of other male genital organs, tubercle bacilli not found by bacteriological examination, but tuberculosis confirmed histologically	010	Tuberculosis	010-041.99	bacterial infection	1	1	0
016.56	Tuberculosis of other male genital organs, tubercle bacilli not found by bacteriological or histological examination, but tuberculosis confirmed by other methods [inoculation of animals]	010	Tuberculosis	010-041.99	bacterial infection	1	1	0
016.6	Tuberculous oophoritis and salpingitis	010	Tuberculosis	010-041.99	bacterial infection	1	1	0
016.60	Tuberculous oophoritis and salpingitis, unspecified examination	010	Tuberculosis	010-041.99	bacterial infection	1	1	0
016.61	Tuberculous oophoritis and salpingitis, bacteriological or histological examination not done	010	Tuberculosis	010-041.99	bacterial infection	1	1	0
016.62	Tuberculous oophoritis and salpingitis, bacteriological or histological examination unknown (at present)	010	Tuberculosis	010-041.99	bacterial infection	1	1	0
016.63	Tuberculous oophoritis and salpingitis, tubercle bacilli found (in sputum) by microscopy	010	Tuberculosis	010-041.99	bacterial infection	1	1	0
016.64	Tuberculous oophoritis and salpingitis, tubercle bacilli not found (in sputum) by microscopy, but found by bacterial culture	010	Tuberculosis	010-041.99	bacterial infection	1	1	0
016.65	Tuberculous oophoritis and salpingitis, tubercle bacilli not found by bacteriological examination, but tuberculosis confirmed histologically	010	Tuberculosis	010-041.99	bacterial infection	1	1	0
016.66	Tuberculous oophoritis and salpingitis, tubercle bacilli not found by bacteriological or histological examination, but tuberculosis confirmed by other methods [inoculation of animals]	010	Tuberculosis	010-041.99	bacterial infection	1	1	0
016.7	Tuberculosis of other female genital organs	010	Tuberculosis	010-041.99	bacterial infection	1	1	0
016.70	Tuberculosis of other female genital organs, unspecified examination	010	Tuberculosis	010-041.99	bacterial infection	1	1	0
016.71	Tuberculosis of other female genital organs, bacteriological or histological examination not done	010	Tuberculosis	010-041.99	bacterial infection	1	1	0
016.72	Tuberculosis of other female genital organs, bacteriological or histological examination unknown (at present)	010	Tuberculosis	010-041.99	bacterial infection	1	1	0
016.73	Tuberculosis of other female genital organs, tubercle bacilli found (in sputum) by microscopy	010	Tuberculosis	010-041.99	bacterial infection	1	1	0
016.74	Tuberculosis of other female genital organs, tubercle bacilli not found (in sputum) by microscopy, but found by bacterial culture	010	Tuberculosis	010-041.99	bacterial infection	1	1	0
016.75	Tuberculosis of other female genital organs, tubercle bacilli not found by bacteriological examination, but tuberculosis confirmed histologically	010	Tuberculosis	010-041.99	bacterial infection	1	1	0
016.76	Tuberculosis of other female genital organs, tubercle bacilli not found by bacteriological or histological examination, but tuberculosis confirmed by other methods [inoculation of animals]	010	Tuberculosis	010-041.99	bacterial infection	1	1	0
016.9	Genitourinary tuberculosis, unspecified	010	Tuberculosis	010-041.99	bacterial infection	1	1	0
016.90	Unspecified genitourinary tuberculosis, unspecified examination	010	Tuberculosis	010-041.99	bacterial infection	1	1	0
016.91	Unspecified genitourinary tuberculosis, bacteriological or histological examination not done	010	Tuberculosis	010-041.99	bacterial infection	1	1	0
016.92	Unspecified genitourinary tuberculosis, bacteriological or histological examination results unknown (at present)	010	Tuberculosis	010-041.99	bacterial infection	1	1	0
016.93	Unspecified genitourinary tuberculosis, tubercle bacilli found (in sputum) by microscopy	010	Tuberculosis	010-041.99	bacterial infection	1	1	0
016.94	Unspecified genitourinary tuberculosis, tubercle bacilli not found (in sputum) by microscopy, but found by bacterial culture	010	Tuberculosis	010-041.99	bacterial infection	1	1	0
016.95	Unspecified genitourinary tuberculosis, tubercle bacilli not found by bacteriological examination, but tuberculosis confirmed histologically	010	Tuberculosis	010-041.99	bacterial infection	1	1	0
016.96	Unspecified genitourinary tuberculosis, tubercle bacilli not found by bacteriological or histological examination, but tuberculosis confirmed by other methods [inoculation of animals]	010	Tuberculosis	010-041.99	bacterial infection	1	1	0
017	Tuberculosis of other organs	010	Tuberculosis	010-041.99	bacterial infection	1	1	0
017.0	Tuberculosis of skin and subcutaneous cellular tissue	010	Tuberculosis	010-041.99	bacterial infection	1	1	0
017.00	Tuberculosis of skin and subcutaneous cellular tissue, unspecified examination	010	Tuberculosis	010-041.99	bacterial infection	1	1	0
017.01	Tuberculosis of skin and subcutaneous cellular tissue, bacteriological or histological examination not done	010	Tuberculosis	010-041.99	bacterial infection	1	1	0
017.02	Tuberculosis of skin and subcutaneous cellular tissue, bacteriological or histological examination unknown (at present)	010	Tuberculosis	010-041.99	bacterial infection	1	1	0
017.03	Tuberculosis of skin and subcutaneous cellular tissue, tubercle bacilli found (in sputum) by microscopy	010	Tuberculosis	010-041.99	bacterial infection	1	1	0
017.04	Tuberculosis of skin and subcutaneous cellular tissue, tubercle bacilli not found (in sputum) by microscopy, but found by bacterial culture	010	Tuberculosis	010-041.99	bacterial infection	1	1	0
017.05	Tuberculosis of skin and subcutaneous cellular tissue, tubercle bacilli not found by bacteriological examination, but tuberculosis confirmed histologically	010	Tuberculosis	010-041.99	bacterial infection	1	1	0
017.06	Tuberculosis of skin and subcutaneous cellular tissue, tubercle bacilli not found by bacteriological or histological examination, but tuberculosis confirmed by other methods [inoculation of animals]	010	Tuberculosis	010-041.99	bacterial infection	1	1	0
017.1	Erythema nodosum with hypersensitivity reaction in tuberculosis	010	Tuberculosis	010-041.99	bacterial infection	1	1	0
017.10	Erythema nodosum with hypersensitivity reaction in tuberculosis, unspecified examination	010	Tuberculosis	010-041.99	bacterial infection	1	1	0
017.11	Erythema nodosum with hypersensitivity reaction in tuberculosis, bacteriological or histological examination not done	010	Tuberculosis	010-041.99	bacterial infection	1	1	0
017.12	Erythema nodosum with hypersensitivity reaction in tuberculosis, bacteriological or histological examination unknown (at present)	010	Tuberculosis	010-041.99	bacterial infection	1	1	0
017.13	Erythema nodosum with hypersensitivity reaction in tuberculosis, tubercle bacilli found (in sputum) by microscopy	010	Tuberculosis	010-041.99	bacterial infection	1	1	0
017.14	Erythema nodosum with hypersensitivity reaction in tuberculosis, tubercle bacilli not found (in sputum) by microscopy, but found by bacterial culture	010	Tuberculosis	010-041.99	bacterial infection	1	1	0
017.15	Erythema nodosum with hypersensitivity reaction in tuberculosis, tubercle bacilli not found by bacteriological examination, but tuberculosis confirmed histologically	010	Tuberculosis	010-041.99	bacterial infection	1	1	0
017.16	Erythema nodosum with hypersensitivity reaction in tuberculosis, tubercle bacilli not found by bacteriological or histological examination, but tuberculosis confirmed by other methods [inoculation of animals]	010	Tuberculosis	010-041.99	bacterial infection	1	1	0
017.2	Tuberculosis of peripheral lymph nodes	010	Tuberculosis	010-041.99	bacterial infection	1	1	0
017.20	Tuberculosis of peripheral lymph nodes, unspecified examination	010	Tuberculosis	010-041.99	bacterial infection	1	1	0
017.21	Tuberculosis of peripheral lymph nodes, bacteriological or histological examination not done	010	Tuberculosis	010-041.99	bacterial infection	1	1	0
017.22	Tuberculosis of peripheral lymph nodes, bacteriological or histological examination unknown (at present)	010	Tuberculosis	010-041.99	bacterial infection	1	1	0
017.23	Tuberculosis of peripheral lymph nodes, tubercle bacilli found (in sputum) by microscopy	010	Tuberculosis	010-041.99	bacterial infection	1	1	0
017.24	Tuberculosis of peripheral lymph nodes, tubercle bacilli not found (in sputum) by microscopy, but found by bacterial culture	010	Tuberculosis	010-041.99	bacterial infection	1	1	0
017.25	Tuberculosis of peripheral lymph nodes, tubercle bacilli not found by bacteriological examination, but tuberculosis confirmed histologically	010	Tuberculosis	010-041.99	bacterial infection	1	1	0
017.26	Tuberculosis of peripheral lymph nodes, tubercle bacilli not found by bacteriological or histological examination, but tuberculosis confirmed by other methods [inoculation of animals]	010	Tuberculosis	010-041.99	bacterial infection	1	1	0
017.3	Tuberculosis of eye	010	Tuberculosis	010-041.99	bacterial infection	1	1	0
017.30	Tuberculosis of eye, unspecified examination	010	Tuberculosis	010-041.99	bacterial infection	1	1	0
017.31	Tuberculosis of eye, bacteriological or histological examination not done	010	Tuberculosis	010-041.99	bacterial infection	1	1	0
017.32	Tuberculosis of eye, bacteriological or histological examination unknown (at present)	010	Tuberculosis	010-041.99	bacterial infection	1	1	0
017.33	Tuberculosis of eye, tubercle bacilli found (in sputum) by microscopy	010	Tuberculosis	010-041.99	bacterial infection	1	1	0
017.34	Tuberculosis of eye, tubercle bacilli not found (in sputum) by microscopy, but found by bacterial culture	010	Tuberculosis	010-041.99	bacterial infection	1	1	0
017.35	Tuberculosis of eye, tubercle bacilli not found by bacteriological examination, but tuberculosis confirmed histologically	010	Tuberculosis	010-041.99	bacterial infection	1	1	0
017.36	Tuberculosis of eye, tubercle bacilli not found by bacteriological or histological examination, but tuberculosis confirmed by other methods [inoculation of animals]	010	Tuberculosis	010-041.99	bacterial infection	1	1	0
017.4	Tuberculosis of ear	010	Tuberculosis	010-041.99	bacterial infection	1	1	0
017.40	Tuberculosis of ear, unspecified examination	010	Tuberculosis	010-041.99	bacterial infection	1	1	0
017.41	Tuberculosis of ear, bacteriological or histological examination not done	010	Tuberculosis	010-041.99	bacterial infection	1	1	0
017.42	Tuberculosis of ear, bacteriological or histological examination unknown (at present)	010	Tuberculosis	010-041.99	bacterial infection	1	1	0
017.43	Tuberculosis of ear, tubercle bacilli found (in sputum) by microscopy	010	Tuberculosis	010-041.99	bacterial infection	1	1	0
017.44	Tuberculosis of ear, tubercle bacilli not found (in sputum) by microscopy, but found by bacterial culture	010	Tuberculosis	010-041.99	bacterial infection	1	1	0
017.45	Tuberculosis of ear, tubercle bacilli not found by bacteriological examination, but tuberculosis confirmed histologically	010	Tuberculosis	010-041.99	bacterial infection	1	1	0
017.46	Tuberculosis of ear, tubercle bacilli not found by bacteriological or histological examination, but tuberculosis confirmed by other methods [inoculation of animals]	010	Tuberculosis	010-041.99	bacterial infection	1	1	0
017.5	Tuberculosis of thyroid gland	010	Tuberculosis	010-041.99	bacterial infection	1	1	0
017.50	Tuberculosis of thyroid gland, unspecified origin	010	Tuberculosis	010-041.99	bacterial infection	1	1	0
017.51	Tuberculosis of thyroid gland, bacteriological or histological examination not done	010	Tuberculosis	010-041.99	bacterial infection	1	1	0
017.52	Tuberculosis of thyroid gland, bacteriological or histological examination unknown (at present)	010	Tuberculosis	010-041.99	bacterial infection	1	1	0
017.53	Tuberculosis of thyroid gland, tubercle bacilli found (in sputum) by microscopy	010	Tuberculosis	010-041.99	bacterial infection	1	1	0
017.54	Tuberculosis of thyroid gland, tubercle bacilli not found (in sputum) by microscopy, but found by bacterial culture	010	Tuberculosis	010-041.99	bacterial infection	1	1	0
017.55	Tuberculosis of thyroid gland, tubercle bacilli not found by bacteriological examination, but tuberculosis confirmed histologically	010	Tuberculosis	010-041.99	bacterial infection	1	1	0
017.56	Tuberculosis of thyroid gland, tubercle bacilli not found by bacteriological or histological examination, but tuberculosis confirmed by other methods [inoculation of animals]	010	Tuberculosis	010-041.99	bacterial infection	1	1	0
017.6	Tuberculosis of adrenal glands	010	Tuberculosis	010-041.99	bacterial infection	1	1	0
017.60	Tuberculosis of adrenal glands, unspecified examination	010	Tuberculosis	010-041.99	bacterial infection	1	1	0
017.61	Tuberculosis of adrenal glands, bacteriological or histological examination not done	010	Tuberculosis	010-041.99	bacterial infection	1	1	0
017.62	Tuberculosis of adrenal glands, bacteriological or histological examination unknown (at present)	010	Tuberculosis	010-041.99	bacterial infection	1	1	0
017.63	Tuberculosis of adrenal glands, tubercle bacilli found (in sputum) by microscopy	010	Tuberculosis	010-041.99	bacterial infection	1	1	0
017.64	Tuberculosis of adrenal glands, tubercle bacilli not found (in sputum) by microscopy, but found by bacterial culture	010	Tuberculosis	010-041.99	bacterial infection	1	1	0
017.65	Tuberculosis of adrenal glands, tubercle bacilli not found by bacteriological examination, but tuberculosis confirmed histologically	010	Tuberculosis	010-041.99	bacterial infection	1	1	0
017.66	Tuberculosis of adrenal glands, tubercle bacilli not found by bacteriological or histological examination, but tuberculosis confirmed by other methods [inoculation of animals]	010	Tuberculosis	010-041.99	bacterial infection	1	1	0
017.7	Tuberculosis of spleen	010	Tuberculosis	010-041.99	bacterial infection	1	1	0
017.70	Tuberculosis of spleen, unspecified examination	010	Tuberculosis	010-041.99	bacterial infection	1	1	0
017.71	Tuberculosis of spleen, bacteriological or histological examination not done	010	Tuberculosis	010-041.99	bacterial infection	1	1	0
017.72	Tuberculosis of spleen, bacteriological or histological examination unknown (at present)	010	Tuberculosis	010-041.99	bacterial infection	1	1	0
017.73	Tuberculosis of spleen, tubercle bacilli found (in sputum) by microscopy	010	Tuberculosis	010-041.99	bacterial infection	1	1	0
017.74	Tuberculosis of spleen, tubercle bacilli not found (in sputum) by microscopy, but found by bacterial culture	010	Tuberculosis	010-041.99	bacterial infection	1	1	0
017.75	Tuberculosis of spleen, tubercle bacilli not found by bacteriological examination, but tuberculosis confirmed histologically	010	Tuberculosis	010-041.99	bacterial infection	1	1	0
017.76	Tuberculosis of spleen, tubercle bacilli not found by bacteriological or histological examination, but tuberculosis confirmed by other methods [inoculation of animals]	010	Tuberculosis	010-041.99	bacterial infection	1	1	0
017.8	Tuberculosis of esophagus	010	Tuberculosis	010-041.99	bacterial infection	1	1	0
017.80	Tuberculosis of esophagus, unspecified examination	010	Tuberculosis	010-041.99	bacterial infection	1	1	0
017.81	Tuberculosis of esophagus, bacteriological or histological examination not done	010	Tuberculosis	010-041.99	bacterial infection	1	1	0
017.82	Tuberculosis of esophagus, bacteriological or histological examination unknown (at present)	010	Tuberculosis	010-041.99	bacterial infection	1	1	0
017.83	Tuberculosis of esophagus, tubercle bacilli found (in sputum) by microscopy	010	Tuberculosis	010-041.99	bacterial infection	1	1	0
017.84	Tuberculosis of esophagus, tubercle bacilli not found (in sputum) by microscopy, but found by bacterial culture	010	Tuberculosis	010-041.99	bacterial infection	1	1	0
017.85	Tuberculosis of esophagus, tubercle bacilli not found by bacteriological examination, but tuberculosis confirmed histologically	010	Tuberculosis	010-041.99	bacterial infection	1	1	0
017.86	Tuberculosis of esophagus, tubercle bacilli not found by bacteriological or histological examination, but tuberculosis confirmed by other methods [inoculation of animals]	010	Tuberculosis	010-041.99	bacterial infection	1	1	0
017.9	Tuberculosis of other specified organs	010	Tuberculosis	010-041.99	bacterial infection	1	1	0
017.90	Tuberculosis of other specified organs, unspecified examination	010	Tuberculosis	010-041.99	bacterial infection	1	1	0
017.91	Tuberculosis of other specified organs, bacteriological or histological examination not done	010	Tuberculosis	010-041.99	bacterial infection	1	1	0
017.92	Tuberculosis of other specified organs, bacteriological or histological examination unknown (at present)	010	Tuberculosis	010-041.99	bacterial infection	1	1	0
017.93	Tuberculosis of other specified organs, tubercle bacilli found (in sputum) by microscopy	010	Tuberculosis	010-041.99	bacterial infection	1	1	0
017.94	Tuberculosis of other specified organs, tubercle bacilli not found (in sputum) by microscopy, but found by bacterial culture	010	Tuberculosis	010-041.99	bacterial infection	1	1	0
017.95	Tuberculosis of other specified organs, tubercle bacilli not found by bacteriological examination, but tuberculosis confirmed histologically	010	Tuberculosis	010-041.99	bacterial infection	1	1	0
017.96	Tuberculosis of other specified organs, tubercle bacilli not found by bacteriological or histological examination, but tuberculosis confirmed by other methods [inoculation of animals]	010	Tuberculosis	010-041.99	bacterial infection	1	1	0
018	Miliary tuberculosis	010	Tuberculosis	010-041.99	bacterial infection	1	1	0
018.0	Acute miliary tuberculosis	010	Tuberculosis	010-041.99	bacterial infection	1	1	0
018.00	Acute miliary tuberculosis, unspecified examination	010	Tuberculosis	010-041.99	bacterial infection	1	1	0
018.01	Acute miliary tuberculosis, bacteriological or histological examination not done	010	Tuberculosis	010-041.99	bacterial infection	1	1	0
018.02	Acute miliary tuberculosis, bacteriological or histological examination unknown (at present)	010	Tuberculosis	010-041.99	bacterial infection	1	1	0
018.03	Acute miliary tuberculosis, tubercle bacilli found (in sputum) by microscopy	010	Tuberculosis	010-041.99	bacterial infection	1	1	0
018.04	Acute miliary tuberculosis, tubercle bacilli not found (in sputum) by microscopy, but found by bacterial culture	010	Tuberculosis	010-041.99	bacterial infection	1	1	0
018.05	Acute miliary tuberculosis, tubercle bacilli not found by bacteriological examination, but tuberculosis confirmed histologically	010	Tuberculosis	010-041.99	bacterial infection	1	1	0
018.06	Acute miliary tuberculosis, tubercle bacilli not found by bacteriological or histological examination, but tuberculosis confirmed by other methods [inoculation of animals]	010	Tuberculosis	010-041.99	bacterial infection	1	1	0
018.8	Other specified miliary tuberculosis	010	Tuberculosis	010-041.99	bacterial infection	1	1	0
018.80	Other specified miliary tuberculosis, unspecified examination	010	Tuberculosis	010-041.99	bacterial infection	1	1	0
018.81	Other specified miliary tuberculosis, bacteriological or histological examination not done	010	Tuberculosis	010-041.99	bacterial infection	1	1	0
018.82	Other specified miliary tuberculosis, bacteriological or histological examination unknown (at present)	010	Tuberculosis	010-041.99	bacterial infection	1	1	0
018.83	Other specified miliary tuberculosis, tubercle bacilli found (in sputum) by microscopy	010	Tuberculosis	010-041.99	bacterial infection	1	1	0
018.84	Other specified miliary tuberculosis, tubercle bacilli not found (in sputum) by microscopy, but found by bacterial culture	010	Tuberculosis	010-041.99	bacterial infection	1	1	0
018.85	Other specified miliary tuberculosis, tubercle bacilli not found by bacteriological examination, but tuberculosis confirmed histologically	010	Tuberculosis	010-041.99	bacterial infection	1	1	0
018.86	Other specified miliary tuberculosis, tubercle bacilli not found by bacteriological or histological examination, but tuberculosis confirmed by other methods [inoculation of animals]	010	Tuberculosis	010-041.99	bacterial infection	1	1	0
018.9	Unspecified miliary tuberculosis	010	Tuberculosis	010-041.99	bacterial infection	1	1	0
018.90	Unspecified miliary tuberculosis, unspecified examination	010	Tuberculosis	010-041.99	bacterial infection	1	1	0
018.91	Unspecified miliary tuberculosis, bacteriological or histological examination not done	010	Tuberculosis	010-041.99	bacterial infection	1	1	0
018.92	Unspecified miliary tuberculosis, bacteriological or histological examination unknown (at present)	010	Tuberculosis	010-041.99	bacterial infection	1	1	0
018.93	Unspecified miliary tuberculosis, tubercle bacilli found (in sputum) by microscopy	010	Tuberculosis	010-041.99	bacterial infection	1	1	0
018.94	Unspecified miliary tuberculosis, tubercle bacilli not found (in sputum) by microscopy, but found by bacterial culture	010	Tuberculosis	010-041.99	bacterial infection	1	1	0
018.95	Unspecified miliary tuberculosis, tubercle bacilli not found by bacteriological examination, but tuberculosis confirmed histologically	010	Tuberculosis	010-041.99	bacterial infection	1	1	0
018.96	Unspecified miliary tuberculosis, tubercle bacilli not found by bacteriological or histological examination, but tuberculosis confirmed by other methods [inoculation of animals]	010	Tuberculosis	010-041.99	bacterial infection	1	1	0
020	Plague	041	Bacterial infection NOS	010-041.99	bacterial infection	1	0	0
020.0	Bubonic plague	041	Bacterial infection NOS	010-041.99	bacterial infection	1	0	0
020.1	Cellulocutaneous plague	686	Other local infections of skin and subcutaneous tissue	680-686.99	Skin and subcutaneous tissue infections	1	1	0
020.2	Septicemic plague	038.1	Gram negative septicemia	010-041.99	bacterial infection	1	1	0
020.3	Primary pneumonic plague	480.1	Bacterial pneumonia	480-488.99	Pneumonia and influenza	1	0	0
020.4	Secondary pneumonic plague	480.1	Bacterial pneumonia	480-488.99	Pneumonia and influenza	1	0	0
020.5	Pneumonic plague NOS	480.1	Bacterial pneumonia	480-488.99	Pneumonia and influenza	1	0	0
020.8	Other specified types of plague	041	Bacterial infection NOS	010-041.99	bacterial infection	1	0	0
020.9	Plague NOS	041	Bacterial infection NOS	010-041.99	bacterial infection	1	0	0
021	Tularemia	041	Bacterial infection NOS	010-041.99	bacterial infection	1	0	0
021.0	Ulceroglandular tularemia	686	Other local infections of skin and subcutaneous tissue	680-686.99	Skin and subcutaneous tissue infections	1	1	0
021.1	Enteric tularemia	008	Intestinal infection	001-009.99	Intestinal infection	1	0	0
021.2	Pulmonary tularemia	480.1	Bacterial pneumonia	480-488.99	Pneumonia and influenza	1	0	0
021.3	Oculoglandular tularemia	369	Infection of the eye	369-374.99	infection/inflammation of eye	1	0	0
021.8	Other specified tularemia	041	Bacterial infection NOS	010-041.99	bacterial infection	1	0	0
021.9	Tularemia NOS	041	Bacterial infection NOS	010-041.99	bacterial infection	1	0	0
022	Anthrax	041	Bacterial infection NOS	010-041.99	bacterial infection	1	0	0
022.0	Cutaneous anthrax	686	Other local infections of skin and subcutaneous tissue	680-686.99	Skin and subcutaneous tissue infections	1	1	0
022.1	Pulmonary anthrax	480.1	Bacterial pneumonia	480-488.99	Pneumonia and influenza	1	0	0
022.2	Gastrointestinal anthrax	008	Intestinal infection	001-009.99	Intestinal infection	1	0	0
022.3	Anthrax septicemia	038.2	Gram positive septicemia	010-041.99	bacterial infection	1	1	0
022.8	Other specified manifestations of anthrax	041	Bacterial infection NOS	010-041.99	bacterial infection	1	0	0
022.9	Anthrax NOS	041	Bacterial infection NOS	010-041.99	bacterial infection	1	0	0
023	Brucellosis	041	Bacterial infection NOS	010-041.99	bacterial infection	1	0	0
023.0	Brucella melitensis	041	Bacterial infection NOS	010-041.99	bacterial infection	1	0	0
023.1	Brucella abortus	041	Bacterial infection NOS	010-041.99	bacterial infection	1	0	0
023.2	Brucella suis	041	Bacterial infection NOS	010-041.99	bacterial infection	1	0	0
023.3	Brucella canis	041	Bacterial infection NOS	010-041.99	bacterial infection	1	0	0
023.8	Other brucellosis	041	Bacterial infection NOS	010-041.99	bacterial infection	1	0	0
023.9	Brucellosis NOS	041	Bacterial infection NOS	010-041.99	bacterial infection	1	0	0
024	Glanders	041	Bacterial infection NOS	010-041.99	bacterial infection	1	0	0
025	Melioidosis	041	Bacterial infection NOS	010-041.99	bacterial infection	1	0	0
026	Rat-bite fever	041	Bacterial infection NOS	010-041.99	bacterial infection	1	0	0
026.0	Spirillary fever	041	Bacterial infection NOS	010-041.99	bacterial infection	1	0	0
026.1	Streptobacillary fever	711	Arthropathy associated with infections	710-716.99	Arthropathies	1	0	0
026.9	Rat-bite fever NOS	041	Bacterial infection NOS	010-041.99	bacterial infection	1	0	0
027	Other zoonotic bacterial diseases	041	Bacterial infection NOS	010-041.99	bacterial infection	1	0	0
027.0	Listeriosis	041	Bacterial infection NOS	010-041.99	bacterial infection	1	0	0
027.1	Erysipelothrix infection	041	Bacterial infection NOS	010-041.99	bacterial infection	1	0	0
027.2	Pasteurellosis	041	Bacterial infection NOS	010-041.99	bacterial infection	1	0	0
027.8	Other specified zoonotic bacterial diseases	041	Bacterial infection NOS	010-041.99	bacterial infection	1	0	0
027.9	Unspecified zoonotic bacterial disease	041	Bacterial infection NOS	010-041.99	bacterial infection	1	0	0
030	Leprosy	031.1	Leprosy	010-041.99	bacterial infection	1	1	0
030.0	Lepromatous leprosy	031.1	Leprosy	010-041.99	bacterial infection	1	1	0
030.1	Tuberculoid leprosy	031.1	Leprosy	010-041.99	bacterial infection	1	1	0
030.2	Indeterminate leprosy	031.1	Leprosy	010-041.99	bacterial infection	1	1	0
030.3	Borderline leprosy	031.1	Leprosy	010-041.99	bacterial infection	1	1	0
030.8	Other specified leprosy	031.1	Leprosy	010-041.99	bacterial infection	1	1	0
030.9	Leprosy NOS	031.1	Leprosy	010-041.99	bacterial infection	1	1	0
031	Diseases due to other mycobacteria	031	Diseases due to other mycobacteria	010-041.99	bacterial infection	1	0	0
031.0	Pulmonary diseases due to other mycobacteria	480.1	Bacterial pneumonia	480-488.99	Pneumonia and influenza	1	0	0
031.1	Cutaneous diseases due to other mycobacteria	686	Other local infections of skin and subcutaneous tissue	680-686.99	Skin and subcutaneous tissue infections	1	1	0
031.2	Disseminated mycobacterial Disease	031	Diseases due to other mycobacteria	010-041.99	bacterial infection	1	0	0
031.8	Other specified mycobacterial diseases	031	Diseases due to other mycobacteria	010-041.99	bacterial infection	1	0	0
031.9	Unspecified diseases due to mycobacteria	031	Diseases due to other mycobacteria	010-041.99	bacterial infection	1	0	0
032	Diphtheria	041	Bacterial infection NOS	010-041.99	bacterial infection	1	0	0
032.0	Faucial diphtheria	465	Acute upper respiratory infections of multiple or unspecified sites	460-469.99	acute upper respiratory infections	1	0	0
032.1	Nasopharyngeal diphtheria	465	Acute upper respiratory infections of multiple or unspecified sites	460-469.99	acute upper respiratory infections	1	0	0
032.2	Anterior nasal diphtheria	465	Acute upper respiratory infections of multiple or unspecified sites	460-469.99	acute upper respiratory infections	1	0	0
032.3	Laryngeal diphtheria	465	Acute upper respiratory infections of multiple or unspecified sites	460-469.99	acute upper respiratory infections	1	0	0
032.8	Other specified diphtheria	041	Bacterial infection NOS	010-041.99	bacterial infection	1	0	0
032.81	Conjunctival diphtheria	369	Infection of the eye	369-374.99	infection/inflammation of eye	1	0	0
032.82	Diphtheritic myocarditis	420.1	Myocarditis	420-425.99	Other peri-; endo-; and myocarditis	1	1	0
032.83	Diphtheritic peritonitis	567	Peritonitis and retroperitoneal infections	565-569.99	Other gastrointestinal	1	1	0
032.84	Diphtheritic cystitis	592.1	Cystitis	590-593.99	Urinary tract infections	1	0	0
032.85	Cutaneous diphtheria	686	Other local infections of skin and subcutaneous tissue	680-686.99	Skin and subcutaneous tissue infections	1	1	0
032.89	Other specified diphtheria	041	Bacterial infection NOS	010-041.99	bacterial infection	1	0	0
032.9	Diphtheria NOS	041	Bacterial infection NOS	010-041.99	bacterial infection	1	0	0
033	Whooping cough	041	Bacterial infection NOS	010-041.99	bacterial infection	1	0	0
033.0	Whooping cough due to bordetella pertussis (b. pertussis)	041	Bacterial infection NOS	010-041.99	bacterial infection	1	0	0
033.1	Whooping cough due to bordetella parapertussis (b. parapertussis)	041	Bacterial infection NOS	010-041.99	bacterial infection	1	0	0
033.8	Whooping cough due to other specified organism	041	Bacterial infection NOS	010-041.99	bacterial infection	1	0	0
033.9	Whooping cough NOS	041	Bacterial infection NOS	010-041.99	bacterial infection	1	0	0
034	Streptococcal sore throat and scarlet fever	041.2	Streptococcus infection	010-041.99	bacterial infection	1	0	0
034.0	Streptococcal sore throat	465	Acute upper respiratory infections of multiple or unspecified sites	460-469.99	acute upper respiratory infections	1	0	0
034.1	Scarlet fever	041.2	Streptococcus infection	010-041.99	bacterial infection	1	0	0
035	Erysipelas	686	Other local infections of skin and subcutaneous tissue	680-686.99	Skin and subcutaneous tissue infections	1	1	0
036	Meningococcal infection	041	Bacterial infection NOS	010-041.99	bacterial infection	1	0	0
036.0	Meningococcal meningitis	320	Meningitis	320-326.9	INFLAMMATORY DISEASES OF THE CENTRAL NERVOUS SYSTEM	1	1	0
036.1	Meningococcal encephalitis	323	Encephalitis	320-326.9	INFLAMMATORY DISEASES OF THE CENTRAL NERVOUS SYSTEM	1	0	0
036.2	Meningococcemia	038.1	Gram negative septicemia	010-041.99	bacterial infection	1	1	0
036.3	Waterhouse-Friderichsen syndrome, meningococcal	041	Bacterial infection NOS	010-041.99	bacterial infection	1	0	0
036.4	Meningococcal carditis	420	Carditis	420-425.99	Other peri-; endo-; and myocarditis	1	0	0
036.40	Meningococcal carditis, unspecified	420	Carditis	420-425.99	Other peri-; endo-; and myocarditis	1	0	0
036.41	Meningococcal pericarditis	420.2	Pericarditis	420-425.99	Other peri-; endo-; and myocarditis	1	0	0
036.42	Meningococcal endocarditis	420.3	Endocarditis	420-425.99	Other peri-; endo-; and myocarditis	1	1	0
036.43	Meningococcal myocarditis	420.1	Myocarditis	420-425.99	Other peri-; endo-; and myocarditis	1	1	0
036.8	Other specified meningococcal infections	041	Bacterial infection NOS	010-041.99	bacterial infection	1	0	0
036.81	Meningococcal optic neuritis	041	Bacterial infection NOS	010-041.99	bacterial infection	1	0	0
036.82	Meningococcal arthropathy	711	Arthropathy associated with infections	710-716.99	Arthropathies	1	0	0
036.89	Other specified meningococcal infections	041	Bacterial infection NOS	010-041.99	bacterial infection	1	0	0
036.9	Meningococcal infection, unspecified	041	Bacterial infection NOS	010-041.99	bacterial infection	1	0	0
037	Tetanus	041	Bacterial infection NOS	010-041.99	bacterial infection	1	0	0
038	Septicemia	038	Septicemia	010-041.99	bacterial infection	1	0	0
038.0	Streptococcal septicemia	038.1	Gram negative septicemia	010-041.99	bacterial infection	1	1	0
038.1	Staphylococcal septicemia	038.2	Gram positive septicemia	010-041.99	bacterial infection	1	1	0
038.10	Staphylococcal septicemia, unspecified	038.2	Gram positive septicemia	010-041.99	bacterial infection	1	1	0
038.11	Methicillin susceptible Staphylococcus aureus septicemia	038.2	Gram positive septicemia	010-041.99	bacterial infection	1	1	0
038.12	Methicillin resistant Staphylococcus aureus septicemia	038.2	Gram positive septicemia	010-041.99	bacterial infection	1	1	0
038.19	Other staphylococcal septicemia	038.2	Gram positive septicemia	010-041.99	bacterial infection	1	1	0
038.2	Pneumococcal septicemia	038.2	Gram positive septicemia	010-041.99	bacterial infection	1	1	0
038.3	Anaerobic septicemia	038	Septicemia	010-041.99	bacterial infection	1	0	0
038.4	Septicemia due to other gram-negative organisms	038.1	Gram negative septicemia	010-041.99	bacterial infection	1	1	0
038.40	Septicemia due to gram-negative organism, unspecified	038.1	Gram negative septicemia	010-041.99	bacterial infection	1	1	0
038.41	Septicemia due to hemophilus influenzae [H. influenzae]	038.1	Gram negative septicemia	010-041.99	bacterial infection	1	1	0
038.42	Septicemia due to escherichia coli [E. coli]	038.1	Gram negative septicemia	010-041.99	bacterial infection	1	1	0
038.43	Septicemia due to pseudomonas	038.1	Gram negative septicemia	010-041.99	bacterial infection	1	1	0
038.44	Septicemia due to serratia	038.1	Gram negative septicemia	010-041.99	bacterial infection	1	1	0
038.49	Other septicemia due to gram-negative organisms	038.1	Gram negative septicemia	010-041.99	bacterial infection	1	1	0
038.8	Other specified septicemias	038	Septicemia	010-041.99	bacterial infection	1	0	0
038.9	Septicemia NOS	038	Septicemia	010-041.99	bacterial infection	1	0	0
039	Actinomycotic infections	041	Bacterial infection NOS	010-041.99	bacterial infection	1	0	0
039.0	Cutaneous actinomycosis	686	Other local infections of skin and subcutaneous tissue	680-686.99	Skin and subcutaneous tissue infections	1	1	0
039.1	Pulmonary actinomycosis	480.1	Bacterial pneumonia	480-488.99	Pneumonia and influenza	1	0	0
039.2	Abdominal actinomycosis	041	Bacterial infection NOS	010-041.99	bacterial infection	1	0	0
039.3	Cervicofacial actinomycotic infection	041	Bacterial infection NOS	010-041.99	bacterial infection	1	0	0
039.4	Madura foot	041	Bacterial infection NOS	010-041.99	bacterial infection	1	0	0
039.8	Actinomycotic infection of other specified sites	041	Bacterial infection NOS	010-041.99	bacterial infection	1	0	0
039.9	Actinomycosis NOS	041	Bacterial infection NOS	010-041.99	bacterial infection	1	0	0
040	Other bacterial diseases	041	Bacterial infection NOS	010-041.99	bacterial infection	1	0	0
040.0	Gas gangrene	041	Bacterial infection NOS	010-041.99	bacterial infection	1	0	0
040.1	Rhinoscleroma	041	Bacterial infection NOS	010-041.99	bacterial infection	1	0	0
040.2	Whipple's disease	041	Bacterial infection NOS	010-041.99	bacterial infection	1	0	0
040.3	Necrobacillosis	041	Bacterial infection NOS	010-041.99	bacterial infection	1	0	0
040.4	Other specified botulism	041	Bacterial infection NOS	010-041.99	bacterial infection	1	0	0
040.41	Infant botulism	657	Infections specific to the perinatal period	657-657.99	Infections specific to the perinatal period	1	1	0
040.42	Wound botulism	041	Bacterial infection NOS	010-041.99	bacterial infection	1	0	0
040.8	Other specified bacterial disease	041	Bacterial infection NOS	010-041.99	bacterial infection	1	0	0
040.81	Tropical pyomyositis	041	Bacterial infection NOS	010-041.99	bacterial infection	1	0	0
040.82	Toxic shock syndrome	041	Bacterial infection NOS	010-041.99	bacterial infection	1	0	0
040.89	Other specified bacterial diseases	041	Bacterial infection NOS	010-041.99	bacterial infection	1	0	0
041	Bacterial infection in conditions classified elsewhere and of unspecified site	041	Bacterial infection NOS	010-041.99	bacterial infection	1	0	0
041.0	Streptococcus infection in conditions classified elsewhere and of unspecified site	041.2	Streptococcus infection	010-041.99	bacterial infection	1	0	0
041.00	Unspecified Streptococcus infection in conditions classified elsewhere and of unspecified site	041.2	Streptococcus infection	010-041.99	bacterial infection	1	0	0
041.01	Group A Streptococcus infection in conditions classified elsewhere and of unspecified site	041.2	Streptococcus infection	010-041.99	bacterial infection	1	0	0
041.02	Group B Streptococcus infection in conditions classified elsewhere and of unspecified site	041.2	Streptococcus infection	010-041.99	bacterial infection	1	0	0
041.03	Group C Streptococcus infection in conditions classified elsewhere and of unspecified site	041.2	Streptococcus infection	010-041.99	bacterial infection	1	0	0
041.04	Group D Streptococcus [Enterococcus] infection in conditions classified elsewhere and of unspecified site	041.2	Streptococcus infection	010-041.99	bacterial infection	1	0	0
041.05	Group G Streptococcus infection in conditions classified elsewhere and of unspecified site	041.2	Streptococcus infection	010-041.99	bacterial infection	1	0	0
041.09	Other Streptococcus infection in conditions classified elsewhere and of unspecified site	041.2	Streptococcus infection	010-041.99	bacterial infection	1	0	0
041.1	Staphylococcus infection in conditions classified elsewhere and of unspecified site	041.1	Staphylococcus infections	010-041.99	bacterial infection	1	0	0
041.10	Unspecified Staphylococcus infection in conditions classified elsewhere and of unspecified site	041.1	Staphylococcus infections	010-041.99	bacterial infection	1	0	0
041.11	Methicillin susceptible Staphylococcus aureus infection in conditions classified elsewhere and of unspecified site	041.11	Methicillin sensitive Staphylococcus aureus	010-041.99	bacterial infection	1	1	0
041.12	Methicillin resistant Staphylococcus aureus in conditions classified elsewhere and of unspecified site	041.12	Methicillin resistant Staphylococcus aureus	010-041.99	bacterial infection	1	1	0
041.19	Other Staphylococcus infection in conditions classified elsewhere and of unspecified site	041.1	Staphylococcus infections	010-041.99	bacterial infection	1	0	0
041.2	Pneumococcus infection in conditions classified elsewhere and of unspecified site	041	Bacterial infection NOS	010-041.99	bacterial infection	1	0	0
041.3	Friedlander's bacillus infection in conditions classified elsewhere and of unspecified site	041	Bacterial infection NOS	010-041.99	bacterial infection	1	0	0
041.4	Escherichia coli [E. coli] infection in conditions classified elsewhere and of unspecified site	041.4	E. coli	010-041.99	bacterial infection	1	1	0
041.41	Shiga toxin-producing Escherichia coli [E. coli] (STEC) O157	041.4	E. coli	010-041.99	bacterial infection	1	1	0
041.42	Other specified Shiga toxin-producing Escherichia coli [E. coli] (STEC)	041.4	E. coli	010-041.99	bacterial infection	1	1	0
041.43	Shiga toxin-producing Escherichia coli [E. coli] (STEC), unspecified	041.4	E. coli	010-041.99	bacterial infection	1	1	0
041.49	Other and unspecified Escherichia coli [E. coli]	041.4	E. coli	010-041.99	bacterial infection	1	1	0
041.5	Hemophilus influenzae [H. influenzae] infection in conditions classified elsewhere and of unspecified site	041	Bacterial infection NOS	010-041.99	bacterial infection	1	0	0
041.6	Proteus (mirabilis) (morganii) infection in conditions classified elsewhere and of unspecified site	041	Bacterial infection NOS	010-041.99	bacterial infection	1	0	0
041.7	Pseudomonas infection in conditions classified elsewhere and of unspecified site	041	Bacterial infection NOS	010-041.99	bacterial infection	1	0	0
041.8	Other specified bacterial infections in conditions classified elsewhere and of unspecified site	041	Bacterial infection NOS	010-041.99	bacterial infection	1	0	0
041.81	Mycoplasma infection in conditions classified elsewhere and of unspecified site	041	Bacterial infection NOS	010-041.99	bacterial infection	1	0	0
041.82	Bacteroides fragilis infection in conditions classified elsewhere and of unspecified site	041	Bacterial infection NOS	010-041.99	bacterial infection	1	0	0
041.83	Clostridium perfringens infection in conditions classified elsewhere and of unspecified site	041	Bacterial infection NOS	010-041.99	bacterial infection	1	0	0
041.84	Other anaerobe infection in conditions classified elsewhere and of unspecified site	041	Bacterial infection NOS	010-041.99	bacterial infection	1	0	0
041.85	Other gram-negative organism infection in conditions classified elsewhere and of unspecified site	041	Bacterial infection NOS	010-041.99	bacterial infection	1	0	0
041.86	Helicobacter pylori (H. pylori) infection in conditions classified elsewhere and of unspecified site	041.8	H. pylori	010-041.99	bacterial infection	1	1	0
041.89	Other specified bacterial infection in conditions classified elsewhere and of unspecified site	041	Bacterial infection NOS	010-041.99	bacterial infection	1	0	0
041.9	Bacterial infection, unspecified, in conditions classified elsewhere and of unspecified site	041	Bacterial infection NOS	010-041.99	bacterial infection	1	0	0
042	Human immunodeficiency virus [HIV] disease	071.1	HIV infection, symptomatic	050-079.99	Viral infection	1	1	0
042.0	HIV infection with certain specified infections	071.1	HIV infection, symptomatic	050-079.99	Viral infection	1	1	0
042.1	HIV infection causing other specified infections	071.1	HIV infection, symptomatic	050-079.99	Viral infection	1	1	0
042.2	HIV infection with specified malignant neoplasms	071.1	HIV infection, symptomatic	050-079.99	Viral infection	1	1	0
042.9	Acquired immunodeficiency syndrome with or without other conditions	071.1	HIV infection, symptomatic	050-079.99	Viral infection	1	1	0
043	HIV causing other specified conditions	071	Human immunodeficiency virus [HIV] disease	050-079.99	Viral infection	1	0	0
043.0	HIV causing lymphandenopathy	071	Human immunodeficiency virus [HIV] disease	050-079.99	Viral infection	1	0	0
043.1	HIV causing specified diseases of the central nervous system	071	Human immunodeficiency virus [HIV] disease	050-079.99	Viral infection	1	0	0
043.2	HIV causing other disorders involving the immune mechanism	071	Human immunodeficiency virus [HIV] disease	050-079.99	Viral infection	1	0	0
043.3	HIV causing other specified conditions	071	Human immunodeficiency virus [HIV] disease	050-079.99	Viral infection	1	0	0
043.9	Acquired immunodeficiency syndrome-related complex with or without other conditions	071	Human immunodeficiency virus [HIV] disease	050-079.99	Viral infection	1	0	0
044	Other human immunodeficiency virus (HIV) infection	071	Human immunodeficiency virus [HIV] disease	050-079.99	Viral infection	1	0	0
044.0	HIV infection causing specified acute infections	071	Human immunodeficiency virus [HIV] disease	050-079.99	Viral infection	1	0	0
044.9	HIV infection not otherwise specified (with or without other conditions not classifiable to 042, 043, 044.0)	071	Human immunodeficiency virus [HIV] disease	050-079.99	Viral infection	1	0	0
045	Acute poliomyelitis	324	Other CNS infection and poliomyelitis	320-326.9	INFLAMMATORY DISEASES OF THE CENTRAL NERVOUS SYSTEM	1	0	0
045.0	Acute paralytic poliomyelitis specified as bulbar	324	Other CNS infection and poliomyelitis	320-326.9	INFLAMMATORY DISEASES OF THE CENTRAL NERVOUS SYSTEM	1	0	0
045.00	Acute paralytic poliomyelitis specified as bulbar, unspecified type of poliovirus	324	Other CNS infection and poliomyelitis	320-326.9	INFLAMMATORY DISEASES OF THE CENTRAL NERVOUS SYSTEM	1	0	0
045.01	Acute paralytic poliomyelitis specified as bulbar, poliovirus type I	324	Other CNS infection and poliomyelitis	320-326.9	INFLAMMATORY DISEASES OF THE CENTRAL NERVOUS SYSTEM	1	0	0
045.02	Acute paralytic poliomyelitis specified as bulbar, poliovirus type II	324	Other CNS infection and poliomyelitis	320-326.9	INFLAMMATORY DISEASES OF THE CENTRAL NERVOUS SYSTEM	1	0	0
045.03	Acute paralytic poliomyelitis specified as bulbar, poliovirus type III	324	Other CNS infection and poliomyelitis	320-326.9	INFLAMMATORY DISEASES OF THE CENTRAL NERVOUS SYSTEM	1	0	0
045.1	Acute poliomyelitis with other paralysis	324	Other CNS infection and poliomyelitis	320-326.9	INFLAMMATORY DISEASES OF THE CENTRAL NERVOUS SYSTEM	1	0	0
045.10	Acute poliomyelitis with other paralysis, unspecified type of poliovirus	324	Other CNS infection and poliomyelitis	320-326.9	INFLAMMATORY DISEASES OF THE CENTRAL NERVOUS SYSTEM	1	0	0
045.11	Acute poliomyelitis with other paralysis, poliovirus type I	324	Other CNS infection and poliomyelitis	320-326.9	INFLAMMATORY DISEASES OF THE CENTRAL NERVOUS SYSTEM	1	0	0
045.12	Acute poliomyelitis with other paralysis, poliovirus type II	324	Other CNS infection and poliomyelitis	320-326.9	INFLAMMATORY DISEASES OF THE CENTRAL NERVOUS SYSTEM	1	0	0
045.13	Acute poliomyelitis with other paralysis, poliovirus type III	324	Other CNS infection and poliomyelitis	320-326.9	INFLAMMATORY DISEASES OF THE CENTRAL NERVOUS SYSTEM	1	0	0
045.2	Acute nonparalytic poliomyelitis	324	Other CNS infection and poliomyelitis	320-326.9	INFLAMMATORY DISEASES OF THE CENTRAL NERVOUS SYSTEM	1	0	0
045.20	Acute nonparalytic poliomyelitis, unspecified type poliovirus	324	Other CNS infection and poliomyelitis	320-326.9	INFLAMMATORY DISEASES OF THE CENTRAL NERVOUS SYSTEM	1	0	0
045.21	Acute nonparalytic poliomyelitis, poliovirus type I	324	Other CNS infection and poliomyelitis	320-326.9	INFLAMMATORY DISEASES OF THE CENTRAL NERVOUS SYSTEM	1	0	0
045.22	Acute nonparalytic poliomyelitis, poliovirus type II	324	Other CNS infection and poliomyelitis	320-326.9	INFLAMMATORY DISEASES OF THE CENTRAL NERVOUS SYSTEM	1	0	0
045.23	Acute nonparalytic poliomyelitis, poliovirus type III	324	Other CNS infection and poliomyelitis	320-326.9	INFLAMMATORY DISEASES OF THE CENTRAL NERVOUS SYSTEM	1	0	0
045.9	Acute poliomyelitis, unspecified	324	Other CNS infection and poliomyelitis	320-326.9	INFLAMMATORY DISEASES OF THE CENTRAL NERVOUS SYSTEM	1	0	0
045.90	Acute poliomyelitis, unspecified, poliovirus, unspecified type	324	Other CNS infection and poliomyelitis	320-326.9	INFLAMMATORY DISEASES OF THE CENTRAL NERVOUS SYSTEM	1	0	0
045.91	Acute poliomyelitis, unspecified, poliovirus type I	324	Other CNS infection and poliomyelitis	320-326.9	INFLAMMATORY DISEASES OF THE CENTRAL NERVOUS SYSTEM	1	0	0
045.92	Acute poliomyelitis, unspecified, poliovirus type II	324	Other CNS infection and poliomyelitis	320-326.9	INFLAMMATORY DISEASES OF THE CENTRAL NERVOUS SYSTEM	1	0	0
045.93	Acute poliomyelitis, unspecified, poliovirus type III	324	Other CNS infection and poliomyelitis	320-326.9	INFLAMMATORY DISEASES OF THE CENTRAL NERVOUS SYSTEM	1	0	0
046	Slow virus infections and prion diseases of central nervous system	324	Other CNS infection and poliomyelitis	320-326.9	INFLAMMATORY DISEASES OF THE CENTRAL NERVOUS SYSTEM	1	0	0
046.0	Kuru	324	Other CNS infection and poliomyelitis	320-326.9	INFLAMMATORY DISEASES OF THE CENTRAL NERVOUS SYSTEM	1	0	0
046.1	Jakob-Creutzfeldt disease	324.1	Jakob-Creutzfeldt disease	320-326.9	INFLAMMATORY DISEASES OF THE CENTRAL NERVOUS SYSTEM	1	1	0
046.11	Variant Creutzfeldt-Jakob disease	324.1	Jakob-Creutzfeldt disease	320-326.9	INFLAMMATORY DISEASES OF THE CENTRAL NERVOUS SYSTEM	1	1	0
046.19	Other and unspecified Creutzfeldt-Jakob disease	324.1	Jakob-Creutzfeldt disease	320-326.9	INFLAMMATORY DISEASES OF THE CENTRAL NERVOUS SYSTEM	1	1	0
046.2	Subacute sclerosing panencephalitis	323	Encephalitis	320-326.9	INFLAMMATORY DISEASES OF THE CENTRAL NERVOUS SYSTEM	1	0	0
046.3	Progressive multifocal leukoencephalopathy	324	Other CNS infection and poliomyelitis	320-326.9	INFLAMMATORY DISEASES OF THE CENTRAL NERVOUS SYSTEM	1	0	0
046.7	Other specified prion diseases of central nervous system	324	Other CNS infection and poliomyelitis	320-326.9	INFLAMMATORY DISEASES OF THE CENTRAL NERVOUS SYSTEM	1	0	0
046.71	Gerstmann-Straussler-Scheinker syndrome	324	Other CNS infection and poliomyelitis	320-326.9	INFLAMMATORY DISEASES OF THE CENTRAL NERVOUS SYSTEM	1	0	0
046.72	Fatal familial insomnia	324	Other CNS infection and poliomyelitis	320-326.9	INFLAMMATORY DISEASES OF THE CENTRAL NERVOUS SYSTEM	1	0	0
046.79	Other and unspecified prion disease of central nervous system	324	Other CNS infection and poliomyelitis	320-326.9	INFLAMMATORY DISEASES OF THE CENTRAL NERVOUS SYSTEM	1	0	0
046.8	Other specified slow virus infection of central nervous system	324	Other CNS infection and poliomyelitis	320-326.9	INFLAMMATORY DISEASES OF THE CENTRAL NERVOUS SYSTEM	1	0	0
046.9	Unspecified slow virus infection of central nervous system	324	Other CNS infection and poliomyelitis	320-326.9	INFLAMMATORY DISEASES OF THE CENTRAL NERVOUS SYSTEM	1	0	0
047	Meningitis due to enterovirus	320	Meningitis	320-326.9	INFLAMMATORY DISEASES OF THE CENTRAL NERVOUS SYSTEM	1	1	0
047.0	Meningitis due to coxsackie virus	320	Meningitis	320-326.9	INFLAMMATORY DISEASES OF THE CENTRAL NERVOUS SYSTEM	1	1	0
047.1	Meningitis due to ECHO virus	320	Meningitis	320-326.9	INFLAMMATORY DISEASES OF THE CENTRAL NERVOUS SYSTEM	1	1	0
047.8	Other specified viral meningitis	320	Meningitis	320-326.9	INFLAMMATORY DISEASES OF THE CENTRAL NERVOUS SYSTEM	1	1	0
047.9	Viral meningitis NOS	320	Meningitis	320-326.9	INFLAMMATORY DISEASES OF THE CENTRAL NERVOUS SYSTEM	1	1	0
048	Other enterovirus diseases of central nervous system	324	Other CNS infection and poliomyelitis	320-326.9	INFLAMMATORY DISEASES OF THE CENTRAL NERVOUS SYSTEM	1	0	0
048.0	Other enterovirus diseases of central nervous system **	324	Other CNS infection and poliomyelitis	320-326.9	INFLAMMATORY DISEASES OF THE CENTRAL NERVOUS SYSTEM	1	0	0
049	Other non-arthropod-borne viral diseases of central nervous system	324	Other CNS infection and poliomyelitis	320-326.9	INFLAMMATORY DISEASES OF THE CENTRAL NERVOUS SYSTEM	1	0	0
049.0	Non-arthropod-borne lymphocytic choriomeningitis	320	Meningitis	320-326.9	INFLAMMATORY DISEASES OF THE CENTRAL NERVOUS SYSTEM	1	1	0
049.1	Non-arthropod-borne meningitis due to adenovirus	320	Meningitis	320-326.9	INFLAMMATORY DISEASES OF THE CENTRAL NERVOUS SYSTEM	1	1	0
049.8	Other specified non-arthropod-borne viral diseases of central nervous system	323	Encephalitis	320-326.9	INFLAMMATORY DISEASES OF THE CENTRAL NERVOUS SYSTEM	1	0	0
049.9	Unspecified non-arthropod-borne viral diseases of central nervous system	323	Encephalitis	320-326.9	INFLAMMATORY DISEASES OF THE CENTRAL NERVOUS SYSTEM	1	0	0
050	Smallpox	079	Viral infection	050-079.99	Viral infection	1	0	1
050.0	Variola major	079	Viral infection	050-079.99	Viral infection	1	0	1
050.1	Alastrim	079	Viral infection	050-079.99	Viral infection	1	0	1
050.2	Modified smallpox	079	Viral infection	050-079.99	Viral infection	1	0	1
050.9	Smallpox NOS	079	Viral infection	050-079.99	Viral infection	1	0	1
051	Cowpox and paravaccinia	079	Viral infection	050-079.99	Viral infection	1	0	0
051.0	Cowpox and vaccinia not from vaccination	079	Viral infection	050-079.99	Viral infection	1	0	0
051.01	Cowpox	079	Viral infection	050-079.99	Viral infection	1	0	0
051.02	Vaccinia not from vaccination	079	Viral infection	050-079.99	Viral infection	1	0	0
051.1	Pseudocowpox	079	Viral infection	050-079.99	Viral infection	1	0	0
051.2	Contagious pustular derm	079	Viral infection	050-079.99	Viral infection	1	0	0
051.9	Paravaccinia NOS	079	Viral infection	050-079.99	Viral infection	1	0	0
052	Chickenpox	079.1	Varicella infection	050-079.99	Viral infection	1	1	0
052.0	Postvaricella encephalitis	323	Encephalitis	320-326.9	INFLAMMATORY DISEASES OF THE CENTRAL NERVOUS SYSTEM	1	0	0
052.1	Varicella (hemorrhagic) pneumonitis	480.2	Viral pneumonia	480-488.99	Pneumonia and influenza	1	1	0
052.2	Postvaricella myelitis	079.1	Varicella infection	050-079.99	Viral infection	1	1	0
052.7	Chickenpox with other specified complications	079.1	Varicella infection	050-079.99	Viral infection	1	1	0
052.8	Chickenpox with unspecified complication	079.1	Varicella infection	050-079.99	Viral infection	1	1	0
052.9	Varicella uncomplicated	079.1	Varicella infection	050-079.99	Viral infection	1	1	0
053	Herpes zoster	053	Herpes zoster	050-079.99	Viral infection	1	0	0
053.0	Herpes zoster with meningitis	320	Meningitis	320-326.9	INFLAMMATORY DISEASES OF THE CENTRAL NERVOUS SYSTEM	1	1	0
053.1	Herpes zoster with other nervous system complications	053.1	Herpes zoster with nervous system complications	050-079.99	Viral infection	1	1	0
053.10	Herpes zoster with unspecified nervous system complication	053.1	Herpes zoster with nervous system complications	050-079.99	Viral infection	1	1	0
053.11	Geniculate herpes zoster	053.1	Herpes zoster with nervous system complications	050-079.99	Viral infection	1	1	0
053.12	Postherpetic trigeminal neuralgia	053.1	Herpes zoster with nervous system complications	050-079.99	Viral infection	1	1	0
053.13	Postherpetic polyneuropathy	053.1	Herpes zoster with nervous system complications	050-079.99	Viral infection	1	1	0
053.14	Herpes zoster myelitis	053.1	Herpes zoster with nervous system complications	050-079.99	Viral infection	1	1	0
053.19	Herpes zoster with other nervous system complications	053.1	Herpes zoster with nervous system complications	050-079.99	Viral infection	1	1	0
053.2	Herpes zoster with ophthalmic complications	369.2	Eye infection, viral	369-374.99	infection/inflammation of eye	1	1	0
053.20	Herpes zoster dermatitis of eyelid	369.2	Eye infection, viral	369-374.99	infection/inflammation of eye	1	1	0
053.21	Herpes zoster keratoconjunctivitis	369.2	Eye infection, viral	369-374.99	infection/inflammation of eye	1	1	0
053.22	Herpes zoster iridocyclitis	369.2	Eye infection, viral	369-374.99	infection/inflammation of eye	1	1	0
053.29	Herpes zoster with other ophthalmic complications	369.2	Eye infection, viral	369-374.99	infection/inflammation of eye	1	1	0
053.7	Herpes zoster with other specified complications	053	Herpes zoster	050-079.99	Viral infection	1	0	0
053.71	Otitis externa due to herpes zoster	053	Herpes zoster	050-079.99	Viral infection	1	0	0
053.79	Herpes zoster with other specified complications	053	Herpes zoster	050-079.99	Viral infection	1	0	0
053.8	Herpes zoster with unspecified complication	053	Herpes zoster	050-079.99	Viral infection	1	0	0
053.9	Herpes zoster without mention of complication	053	Herpes zoster	050-079.99	Viral infection	1	0	0
054	Herpes simplex	054	Herpes simplex	050-079.99	Viral infection	1	1	0
054.0	Eczema herpeticum	054	Herpes simplex	050-079.99	Viral infection	1	1	0
054.1	Genital herpes	054	Herpes simplex	050-079.99	Viral infection	1	1	0
054.10	Genital herpes NOS	054	Herpes simplex	050-079.99	Viral infection	1	1	0
054.11	Herpetic vulvovaginitis	054	Herpes simplex	050-079.99	Viral infection	1	1	0
054.12	Herpetic ulceration of vulva	054	Herpes simplex	050-079.99	Viral infection	1	1	0
054.13	Herpetic infection of penis	054	Herpes simplex	050-079.99	Viral infection	1	1	0
054.19	Other genital herpes	054	Herpes simplex	050-079.99	Viral infection	1	1	0
054.2	Herpetic gingivostomatitis	054	Herpes simplex	050-079.99	Viral infection	1	1	0
054.3	Herpetic meningoencephalitis	323	Encephalitis	320-326.9	INFLAMMATORY DISEASES OF THE CENTRAL NERVOUS SYSTEM	1	0	0
054.4	Herpes simplex with ophthalmic complications	369.2	Eye infection, viral	369-374.99	infection/inflammation of eye	1	1	0
054.40	Herpes simplex with unspecified ophthalmic complication	369.2	Eye infection, viral	369-374.99	infection/inflammation of eye	1	1	0
054.41	Herpes simplex dermatitis of eyelid	369.2	Eye infection, viral	369-374.99	infection/inflammation of eye	1	1	0
054.42	Dendritic keratitis	369.2	Eye infection, viral	369-374.99	infection/inflammation of eye	1	1	0
054.43	Herpes simplex disciform keratitis	369.2	Eye infection, viral	369-374.99	infection/inflammation of eye	1	1	0
054.44	Herpes simplex iridocyclitis	369.2	Eye infection, viral	369-374.99	infection/inflammation of eye	1	1	0
054.49	Herpes simplex with other ophthalmic complications	369.2	Eye infection, viral	369-374.99	infection/inflammation of eye	1	1	0
054.5	Herpetic septicemia	038	Septicemia	010-041.99	bacterial infection	1	0	0
054.6	Herpetic whitlow	054	Herpes simplex	050-079.99	Viral infection	1	1	0
054.7	Herpes simplex with other specified complications	054	Herpes simplex	050-079.99	Viral infection	1	1	0
054.71	Herpes simplex visceral	054	Herpes simplex	050-079.99	Viral infection	1	1	0
054.72	Herpes simplex meningitis	320	Meningitis	320-326.9	INFLAMMATORY DISEASES OF THE CENTRAL NERVOUS SYSTEM	1	1	0
054.73	Herpes simplex otitis externa	054	Herpes simplex	050-079.99	Viral infection	1	1	0
054.74	Herpes simplex myelitis	054	Herpes simplex	050-079.99	Viral infection	1	1	0
054.79	Herpes simplex with other specified complications	054	Herpes simplex	050-079.99	Viral infection	1	1	0
054.8	Herpes simplex with unspecified complication	054	Herpes simplex	050-079.99	Viral infection	1	1	0
054.9	Herpes simplex without mention of complication	054	Herpes simplex	050-079.99	Viral infection	1	1	0
055	Measles	079	Viral infection	050-079.99	Viral infection	1	0	0
055.0	Postmeasles encephalitis	323	Encephalitis	320-326.9	INFLAMMATORY DISEASES OF THE CENTRAL NERVOUS SYSTEM	1	0	0
055.1	Postmeasles pneumonia	480.2	Viral pneumonia	480-488.99	Pneumonia and influenza	1	1	0
055.2	Postmeasles otitis media	381.1	Otitis media	381-385.99	otitis media and related conditions	1	0	0
055.7	Measles with other specified complications	079	Viral infection	050-079.99	Viral infection	1	0	0
055.71	Measles keratoconjunctivitis	369.2	Eye infection, viral	369-374.99	infection/inflammation of eye	1	1	0
055.79	Measles with other specified complications	079	Viral infection	050-079.99	Viral infection	1	0	0
055.8	Measles complication NOS	079	Viral infection	050-079.99	Viral infection	1	0	0
055.9	Measles without mention of complication	079	Viral infection	050-079.99	Viral infection	1	0	0
056	Rubella	079	Viral infection	050-079.99	Viral infection	1	0	0
056.0	Rubella with neurological complications	079	Viral infection	050-079.99	Viral infection	1	0	0
056.00	Rubella with unspecified neurological complication	079	Viral infection	050-079.99	Viral infection	1	0	0
056.01	Encephalomyelitis due to rubella	323	Encephalitis	320-326.9	INFLAMMATORY DISEASES OF THE CENTRAL NERVOUS SYSTEM	1	0	0
056.09	Rubella with other neurological complications	079	Viral infection	050-079.99	Viral infection	1	0	0
056.7	Rubella with other specified complications	079	Viral infection	050-079.99	Viral infection	1	0	0
056.71	Arthritis due to rubella	711	Arthropathy associated with infections	710-716.99	Arthropathies	1	0	0
056.79	Rubella with other specified complications	079	Viral infection	050-079.99	Viral infection	1	0	0
056.8	Rubella complication NOS	079	Viral infection	050-079.99	Viral infection	1	0	0
056.9	Rubella without mention of complication	079	Viral infection	050-079.99	Viral infection	1	0	0
057	Other viral exanthemata	079	Viral infection	050-079.99	Viral infection	1	0	0
057.0	Erythema infectiosum	079	Viral infection	050-079.99	Viral infection	1	0	0
057.8	Other specified viral exanthemata	079	Viral infection	050-079.99	Viral infection	1	0	0
057.9	Viral exanthemata NOS	079	Viral infection	050-079.99	Viral infection	1	0	0
058	Other human herpesvirus	054	Herpes simplex	050-079.99	Viral infection	1	1	0
058.1	Roseola infantum	054	Herpes simplex	050-079.99	Viral infection	1	1	0
058.10	Roseola infantum NOS	054	Herpes simplex	050-079.99	Viral infection	1	1	0
058.11	Roseola infantum due to human herpesvirus 6	054	Herpes simplex	050-079.99	Viral infection	1	1	0
058.12	Roseola infantum due to human herpesvirus 7	054	Herpes simplex	050-079.99	Viral infection	1	1	0
058.2	Other human herpesvirus encephalitis	323	Encephalitis	320-326.9	INFLAMMATORY DISEASES OF THE CENTRAL NERVOUS SYSTEM	1	0	0
058.21	Human herpesvirus 6 encephalitis	323	Encephalitis	320-326.9	INFLAMMATORY DISEASES OF THE CENTRAL NERVOUS SYSTEM	1	0	0
058.29	Other human herpesvirus encephalitis	323	Encephalitis	320-326.9	INFLAMMATORY DISEASES OF THE CENTRAL NERVOUS SYSTEM	1	0	0
058.8	Other human herpesvirus infections	054	Herpes simplex	050-079.99	Viral infection	1	1	0
058.81	Human herpesvirus 6 infection	054	Herpes simplex	050-079.99	Viral infection	1	1	0
058.82	Human herpesvirus 7 infection	054	Herpes simplex	050-079.99	Viral infection	1	1	0
058.89	Other human herpesvirus infection	054	Herpes simplex	050-079.99	Viral infection	1	1	0
059	Other poxvirus infections	079	Viral infection	050-079.99	Viral infection	1	0	0
059.0	Other orthopoxvirus infections	079	Viral infection	050-079.99	Viral infection	1	0	0
059.00	Orthopoxvirus infection, unspecified	079	Viral infection	050-079.99	Viral infection	1	0	0
059.01	Monkeypox	079	Viral infection	050-079.99	Viral infection	1	0	0
059.09	Other orthopoxvirus infection	079	Viral infection	050-079.99	Viral infection	1	0	0
059.1	Other parapoxvirus infections	079	Viral infection	050-079.99	Viral infection	1	0	0
059.10	Parapoxvirus infection, unspecified	079	Viral infection	050-079.99	Viral infection	1	0	0
059.11	Bovine stomatitis	079	Viral infection	050-079.99	Viral infection	1	0	0
059.12	Sealpox	079	Viral infection	050-079.99	Viral infection	1	0	0
059.19	Other parapoxvirus infections	079	Viral infection	050-079.99	Viral infection	1	0	0
059.2	Yatapoxvirus infections	079	Viral infection	050-079.99	Viral infection	1	0	0
059.20	Yatapoxvirus infection, unspecified	079	Viral infection	050-079.99	Viral infection	1	0	0
059.21	Tanapox	079	Viral infection	050-079.99	Viral infection	1	0	0
059.22	Yaba monkey tumor virus	079	Viral infection	050-079.99	Viral infection	1	0	0
059.8	Other poxvirus infections	079	Viral infection	050-079.99	Viral infection	1	0	0
059.9	Poxvirus infection NOS	079	Viral infection	050-079.99	Viral infection	1	0	0
060	Yellow fever	079	Viral infection	050-079.99	Viral infection	1	0	0
060.0	Sylvatic yellow fever	079	Viral infection	050-079.99	Viral infection	1	0	0
060.1	Urban yellow fever	079	Viral infection	050-079.99	Viral infection	1	0	0
060.9	Yellow fever NOS	079	Viral infection	050-079.99	Viral infection	1	0	0
061	Dengue	079	Viral infection	050-079.99	Viral infection	1	0	0
062	Mosquito-borne viral encephalitis	323	Encephalitis	320-326.9	INFLAMMATORY DISEASES OF THE CENTRAL NERVOUS SYSTEM	1	0	0
062.0	Japanese encephalitis	323	Encephalitis	320-326.9	INFLAMMATORY DISEASES OF THE CENTRAL NERVOUS SYSTEM	1	0	0
062.1	Western equine encephalitis	323	Encephalitis	320-326.9	INFLAMMATORY DISEASES OF THE CENTRAL NERVOUS SYSTEM	1	0	0
062.2	Eastern equine encephalitis	323	Encephalitis	320-326.9	INFLAMMATORY DISEASES OF THE CENTRAL NERVOUS SYSTEM	1	0	0
062.3	St. Louis encephalitis	323	Encephalitis	320-326.9	INFLAMMATORY DISEASES OF THE CENTRAL NERVOUS SYSTEM	1	0	0
062.4	Australian encephalitis	323	Encephalitis	320-326.9	INFLAMMATORY DISEASES OF THE CENTRAL NERVOUS SYSTEM	1	0	0
062.5	California encephalitis	323	Encephalitis	320-326.9	INFLAMMATORY DISEASES OF THE CENTRAL NERVOUS SYSTEM	1	0	0
062.8	Other specified mosquito-borne viral encephalitis	323	Encephalitis	320-326.9	INFLAMMATORY DISEASES OF THE CENTRAL NERVOUS SYSTEM	1	0	0
062.9	Mosquito-borne viral encephalitis, unspecified	323	Encephalitis	320-326.9	INFLAMMATORY DISEASES OF THE CENTRAL NERVOUS SYSTEM	1	0	0
063	Tick-borne viral encephalitis	323	Encephalitis	320-326.9	INFLAMMATORY DISEASES OF THE CENTRAL NERVOUS SYSTEM	1	0	0
063.0	Russian spring-summer [taiga] encephalitis	323	Encephalitis	320-326.9	INFLAMMATORY DISEASES OF THE CENTRAL NERVOUS SYSTEM	1	0	0
063.1	Louping ill	323	Encephalitis	320-326.9	INFLAMMATORY DISEASES OF THE CENTRAL NERVOUS SYSTEM	1	0	0
063.2	Central European encephalitis	323	Encephalitis	320-326.9	INFLAMMATORY DISEASES OF THE CENTRAL NERVOUS SYSTEM	1	0	0
063.8	Other specified tick-borne viral encephalitis	323	Encephalitis	320-326.9	INFLAMMATORY DISEASES OF THE CENTRAL NERVOUS SYSTEM	1	0	0
063.9	Tick-borne viral encephalitis, unspecified	323	Encephalitis	320-326.9	INFLAMMATORY DISEASES OF THE CENTRAL NERVOUS SYSTEM	1	0	0
064	Viral encephalitis transmitted by other and unspecified arthropods	323	Encephalitis	320-326.9	INFLAMMATORY DISEASES OF THE CENTRAL NERVOUS SYSTEM	1	0	0
065	Arthropod-borne hemorrhagic fever	079	Viral infection	050-079.99	Viral infection	1	0	0
065.0	Crimean hemorrhagic fever [CHF Congo virus]	079	Viral infection	050-079.99	Viral infection	1	0	0
065.1	Omsk hemorrhagic fever	079	Viral infection	050-079.99	Viral infection	1	0	0
065.2	Kyasanur Forest disease	079	Viral infection	050-079.99	Viral infection	1	0	0
065.3	Other tick-borne hemorrhagic fever	079	Viral infection	050-079.99	Viral infection	1	0	0
065.4	Mosquito-borne hemorrhagic fever	079	Viral infection	050-079.99	Viral infection	1	0	0
065.8	Other specified arthropod-borne hemorrhagic fever	079	Viral infection	050-079.99	Viral infection	1	0	0
065.9	Arthropod-borne hemorrhagic fever, unspecified	079	Viral infection	050-079.99	Viral infection	1	0	0
066	Other arthropod-borne viral diseases	079	Viral infection	050-079.99	Viral infection	1	0	0
066.0	Phlebotomus fever	079	Viral infection	050-079.99	Viral infection	1	0	0
066.1	Tick-borne fever	079	Viral infection	050-079.99	Viral infection	1	0	0
066.2	Venezuelan equine fever	323	Encephalitis	320-326.9	INFLAMMATORY DISEASES OF THE CENTRAL NERVOUS SYSTEM	1	0	0
066.3	Other mosquito-borne fever	079	Viral infection	050-079.99	Viral infection	1	0	0
066.4	West Nile fever	079	Viral infection	050-079.99	Viral infection	1	0	0
066.40	West Nile fever NOS	079	Viral infection	050-079.99	Viral infection	1	0	0
066.41	West Nile Fever with encephalitis	079	Viral infection	050-079.99	Viral infection	1	0	0
066.42	West Nile Fever with other neurologic manifestation	079	Viral infection	050-079.99	Viral infection	1	0	0
066.49	West Nile Fever with other complications	079	Viral infection	050-079.99	Viral infection	1	0	0
066.8	Other specified arthropod-borne viral diseases	079	Viral infection	050-079.99	Viral infection	1	0	0
066.9	Arthropod-borne viral disease, unspecified	079	Viral infection	050-079.99	Viral infection	1	0	0
070	Viral hepatitis	070	Viral hepatitis	050-079.99	Viral infection	1	0	0
070.0	Viral hepatitis A with hepatic coma	070.1	Viral hepatitis A	050-079.99	Viral infection	1	1	0
070.1	Viral hepatitis A without mention of hepatic coma	070.1	Viral hepatitis A	050-079.99	Viral infection	1	1	0
070.2	Viral hepatitis B with hepatic coma	070.2	Viral hepatitis B	050-079.99	Viral infection	1	1	0
070.20	Viral hepatitis B with hepatic coma, acute or unspecified, without mention of hepatitis delta	070.2	Viral hepatitis B	050-079.99	Viral infection	1	1	0
070.21	Viral hepatitis B with hepatic coma, acute or unspecified, with hepatitis delta	070.2	Viral hepatitis B	050-079.99	Viral infection	1	1	0
070.22	Viral hepatitis B with hepatic coma, chronic, without mention of hepatitis delta	070.2	Viral hepatitis B	050-079.99	Viral infection	1	1	0
070.23	Viral hepatitis B with hepatic coma, chronic, with hepatitis delta	070.2	Viral hepatitis B	050-079.99	Viral infection	1	1	0
070.3	Viral hepatitis B without mention of hepatic coma	070.2	Viral hepatitis B	050-079.99	Viral infection	1	1	0
070.30	Viral hepatitis B without mention of hepatic coma, acute or unspecified, without mention of hepatitis delta	070.2	Viral hepatitis B	050-079.99	Viral infection	1	1	0
070.31	Viral hepatitis B without mention of hepatic coma, acute or unspecified, with hepatitis delta	070.2	Viral hepatitis B	050-079.99	Viral infection	1	1	0
070.32	Viral hepatitis B without mention of hepatic coma, chronic, without mention of hepatitis delta	070.2	Viral hepatitis B	050-079.99	Viral infection	1	1	0
070.33	Viral hepatitis B without mention of hepatic coma, chronic, with hepatitis delta	070.2	Viral hepatitis B	050-079.99	Viral infection	1	1	0
070.4	Other specified viral hepatitis with hepatic coma	070	Viral hepatitis	050-079.99	Viral infection	1	0	0
070.41	Acute hepatitis C with hepatic coma	070.3	Viral hepatitis C	050-079.99	Viral infection	1	1	0
070.42	Hepatitis delta without mention of active hepatitis B disease with hepatic coma	070	Viral hepatitis	050-079.99	Viral infection	1	0	0
070.43	Hepatitis E with hepatic coma	070	Viral hepatitis	050-079.99	Viral infection	1	0	0
070.44	Chronic hepatitis C with hepatic coma	070.3	Viral hepatitis C	050-079.99	Viral infection	1	1	0
070.49	Other specified viral hepatitis with hepatic coma	070	Viral hepatitis	050-079.99	Viral infection	1	0	0
070.5	Other specified viral hepatitis without mention of hepatic coma	070	Viral hepatitis	050-079.99	Viral infection	1	0	0
070.51	Acute hepatitis C without mention of hepatic coma	070.3	Viral hepatitis C	050-079.99	Viral infection	1	1	0
070.52	Hepatitis delta without mention of active hepatitis B disease or hepatic coma	070	Viral hepatitis	050-079.99	Viral infection	1	0	0
070.53	Hepatitis E without mention of hepatic coma	070	Viral hepatitis	050-079.99	Viral infection	1	0	0
070.54	Chronic hepatitis C without mention of hepatic coma	070.3	Viral hepatitis C	050-079.99	Viral infection	1	1	0
070.59	Other specified viral hepatitis without mention of hepatic coma	070	Viral hepatitis	050-079.99	Viral infection	1	0	0
070.6	Unspecified viral hepatitis with hepatic coma	070	Viral hepatitis	050-079.99	Viral infection	1	0	0
070.7	Unspecified viral hepatitis C	070.3	Viral hepatitis C	050-079.99	Viral infection	1	1	0
070.70	Unspecified viral hepatitis C without hepatic coma	070.3	Viral hepatitis C	050-079.99	Viral infection	1	1	0
070.71	Unspecified viral hepatitis C with hepatic coma	070.3	Viral hepatitis C	050-079.99	Viral infection	1	1	0
070.9	Unspecified viral hepatitis without mention of hepatic coma	070	Viral hepatitis	050-079.99	Viral infection	1	0	0
071	Rabies	079	Viral infection	050-079.99	Viral infection	1	0	0
072	Mumps	079	Viral infection	050-079.99	Viral infection	1	0	0
072.0	Mumps orchitis	079	Viral infection	050-079.99	Viral infection	1	0	0
072.1	Mumps meningitis	320	Meningitis	320-326.9	INFLAMMATORY DISEASES OF THE CENTRAL NERVOUS SYSTEM	1	1	0
072.2	Mumps encephalitis	323	Encephalitis	320-326.9	INFLAMMATORY DISEASES OF THE CENTRAL NERVOUS SYSTEM	1	0	0
072.3	Mumps pancreatitis	079	Viral infection	050-079.99	Viral infection	1	0	0
072.7	Mumps with other specified complications	079	Viral infection	050-079.99	Viral infection	1	0	0
072.71	Mumps hepatitis	079	Viral infection	050-079.99	Viral infection	1	0	0
072.72	Mumps polyneuropathy	079	Viral infection	050-079.99	Viral infection	1	0	0
072.79	Mumps with other specified complications	079	Viral infection	050-079.99	Viral infection	1	0	0
072.8	Mumps complication NOS	079	Viral infection	050-079.99	Viral infection	1	0	0
072.9	Mumps uncomplicated	079	Viral infection	050-079.99	Viral infection	1	0	0
073	Ornithosis	079	Viral infection	050-079.99	Viral infection	1	0	0
073.0	Ornithosis with pneumonia	480.1	Bacterial pneumonia	480-488.99	Pneumonia and influenza	1	0	0
073.7	Ornithosis with other specified complications	079	Viral infection	050-079.99	Viral infection	1	0	0
073.8	Ornithosis with unspecified complication	079	Viral infection	050-079.99	Viral infection	1	0	0
073.9	Ornithosis NOS	079	Viral infection	050-079.99	Viral infection	1	0	0
074	Specific diseases due to Coxsackie virus	079	Viral infection	050-079.99	Viral infection	1	0	0
074.0	Herpangina	079	Viral infection	050-079.99	Viral infection	1	0	0
074.1	Epidemic pleurodynia	079	Viral infection	050-079.99	Viral infection	1	0	0
074.2	Coxsackie carditis	420	Carditis	420-425.99	Other peri-; endo-; and myocarditis	1	0	0
074.20	Coxsackie carditis NOS	420	Carditis	420-425.99	Other peri-; endo-; and myocarditis	1	0	0
074.21	Coxsackie pericarditis	420.2	Pericarditis	420-425.99	Other peri-; endo-; and myocarditis	1	0	0
074.22	Coxsackie endocarditis	420.3	Endocarditis	420-425.99	Other peri-; endo-; and myocarditis	1	1	0
074.23	Coxsackie myocarditis	420.1	Myocarditis	420-425.99	Other peri-; endo-; and myocarditis	1	1	0
074.3	Hand, foot, and mouth disease	079	Viral infection	050-079.99	Viral infection	1	0	0
074.8	Coxsackie virus NEC	079	Viral infection	050-079.99	Viral infection	1	0	0
075	Infectious mononucleosis	079.2	Infectious mononucleosis	050-079.99	Viral infection	1	1	0
075.0	Infectious mononucleosis **	079.2	Infectious mononucleosis	050-079.99	Viral infection	1	1	0
076	Trachoma	369	Infection of the eye	369-374.99	infection/inflammation of eye	1	0	0
076.0	Trachoma, initial stage	369	Infection of the eye	369-374.99	infection/inflammation of eye	1	0	0
076.1	Trachoma, active stage	369	Infection of the eye	369-374.99	infection/inflammation of eye	1	0	0
076.9	Trachoma NOS	369	Infection of the eye	369-374.99	infection/inflammation of eye	1	0	0
077	Other diseases of conjunctiva due to viruses and Chlamydiae	369.2	Eye infection, viral	369-374.99	infection/inflammation of eye	1	1	0
077.0	Inclusion conjunctivitis	369	Infection of the eye	369-374.99	infection/inflammation of eye	1	0	0
077.1	Epidemic keratoconjunctivitis	369.2	Eye infection, viral	369-374.99	infection/inflammation of eye	1	1	0
077.2	Pharyngoconjunctival fever	369.2	Eye infection, viral	369-374.99	infection/inflammation of eye	1	1	0
077.3	Other adenoviral conjunctivitis	369.2	Eye infection, viral	369-374.99	infection/inflammation of eye	1	1	0
077.4	Epidemic hemorrhagic conjunctivitis	369.2	Eye infection, viral	369-374.99	infection/inflammation of eye	1	1	0
077.8	Other viral conjunctivitis	369.2	Eye infection, viral	369-374.99	infection/inflammation of eye	1	1	0
077.9	Unspecified diseases of conjunctiva due to viruses and Chlamydiae	369.2	Eye infection, viral	369-374.99	infection/inflammation of eye	1	1	0
077.98	Unspecified diseases of conjunctiva due to Chlamydiae	369.2	Eye infection, viral	369-374.99	infection/inflammation of eye	1	1	0
077.99	Unspecified diseases of conjunctiva due to viruses	369.2	Eye infection, viral	369-374.99	infection/inflammation of eye	1	1	0
078	Other diseases due to viruses and Chlamydiae	079	Viral infection	050-079.99	Viral infection	1	0	0
078.0	Molluscum contagiosum	079	Viral infection	050-079.99	Viral infection	1	0	0
078.1	Viral warts	078	Viral warts & HPV	050-079.99	Viral infection	1	1	0
078.10	Viral warts, unspecified	078	Viral warts & HPV	050-079.99	Viral infection	1	1	0
078.11	Condyloma acuminatum	078	Viral warts & HPV	050-079.99	Viral infection	1	1	0
078.12	Plantar wart	078	Viral warts & HPV	050-079.99	Viral infection	1	1	0
078.19	Other specified viral warts	078	Viral warts & HPV	050-079.99	Viral infection	1	1	0
078.2	Sweating fever	079	Viral infection	050-079.99	Viral infection	1	0	0
078.3	Cat-Scratch disease	079	Viral infection	050-079.99	Viral infection	1	0	0
078.4	Foot and mouth disease	079	Viral infection	050-079.99	Viral infection	1	0	0
078.5	Cytomegaloviral disease	079	Viral infection	050-079.99	Viral infection	1	0	0
078.6	Hemorrhagic nephrosonephritis	079	Viral infection	050-079.99	Viral infection	1	0	0
078.7	Arenaviral hemorrhagic fever	079	Viral infection	050-079.99	Viral infection	1	0	0
078.8	Other specified diseases due to viruses and Chlamydiae	079	Viral infection	050-079.99	Viral infection	1	0	0
078.81	Epidemic vertigo	079	Viral infection	050-079.99	Viral infection	1	0	0
078.82	Epidemic vomiting syndrome	079	Viral infection	050-079.99	Viral infection	1	0	0
078.88	Other specified diseases due to Chlamydiae	079	Viral infection	050-079.99	Viral infection	1	0	0
078.89	Other specified diseases due to viruses and Chlamydiae	079	Viral infection	050-079.99	Viral infection	1	0	0
079	Viral and chlamydial infection in conditions classified elsewhere and of unspecified site	079	Viral infection	050-079.99	Viral infection	1	0	0
079.0	Adenovirus infection in conditions classified elsewhere and of unspecified site	079	Viral infection	050-079.99	Viral infection	1	0	0
079.1	ECHO virus infection in conditions classified elsewhere and of unspecified site	079	Viral infection	050-079.99	Viral infection	1	0	0
079.2	Coxsackie virus infection in conditions classified elsewhere and of unspecified site	079	Viral infection	050-079.99	Viral infection	1	0	0
079.3	Rhinovirus infection in conditions classified elsewhere and of unspecified site	079	Viral infection	050-079.99	Viral infection	1	0	0
079.4	Human papillomavirus infection in conditions classified elsewhere and of unspecified site	078	Viral warts & HPV	050-079.99	Viral infection	1	1	0
079.5	Retrovirus infection in conditions classified elsewhere and of unspecified site	079	Viral infection	050-079.99	Viral infection	1	0	0
079.50	Unspecified Retrovirus infection in conditions classified elsewhere and of unspecified site	079	Viral infection	050-079.99	Viral infection	1	0	0
079.51	Human T-cell lymphotrophic virus, type I [HTLV-I] infection in conditions classified elsewhere and of unspecified site	079	Viral infection	050-079.99	Viral infection	1	0	0
079.52	Human T-cell lymphotrophic virus, type II [HTLV-II] infection in conditions classified elsewhere and of unspecified site	079	Viral infection	050-079.99	Viral infection	1	0	0
079.53	Human immunodeficiency virus, type 2 [HIV-2] infection in conditions classified elsewhere and of unspecified site	071	Human immunodeficiency virus [HIV] disease	050-079.99	Viral infection	1	0	0
079.59	Other specified retrovirus infection in conditions classified elsewhere and of unspecified site	079	Viral infection	050-079.99	Viral infection	1	0	0
079.6	Respiratory syncytial virus (RSV) infection in conditions classified elsewhere and of unspecified site	079	Viral infection	050-079.99	Viral infection	1	0	0
079.8	Other specified viral and chlamydial infections in conditions classified elsewhere and of unspecified site	079	Viral infection	050-079.99	Viral infection	1	0	0
079.81	Hantavirus infection in conditions classified elsewhere and of unspecified site	079	Viral infection	050-079.99	Viral infection	1	0	0
079.82	SARS-associated coronavirus	079	Viral infection	050-079.99	Viral infection	1	0	0
079.83	Parvovirus B19	079	Viral infection	050-079.99	Viral infection	1	0	0
079.88	Other specified chlamydial infection in conditions classified elsewhere and of unspecified site	079	Viral infection	050-079.99	Viral infection	1	0	0
079.89	Other specified viral infection in conditions classified elsewhere and of unspecified site	079	Viral infection	050-079.99	Viral infection	1	0	0
079.9	Unspecified viral and chlamydial infection in conditions classified elsewhere and of unspecified site	079	Viral infection	050-079.99	Viral infection	1	0	0
079.98	Unspecified chlamydial infection in conditions classified elsewhere and of unspecified site	079	Viral infection	050-079.99	Viral infection	1	0	0
079.99	Unspecified viral infection in conditions classified elsewhere and of unspecified site	079	Viral infection	050-079.99	Viral infection	1	0	0
080	Louse-borne [epidemic] typhus	136	Other infectious and parasitic diseases	130-136.99	Other infections; including parasitic	1	1	0
081	Other typhus	136	Other infectious and parasitic diseases	130-136.99	Other infections; including parasitic	1	1	0
081.0	Murine [endemic] typhus	136	Other infectious and parasitic diseases	130-136.99	Other infections; including parasitic	1	1	0
081.1	Brill's disease	136	Other infectious and parasitic diseases	130-136.99	Other infections; including parasitic	1	1	0
081.2	Scrub typhus	136	Other infectious and parasitic diseases	130-136.99	Other infections; including parasitic	1	1	0
081.9	Typhus NOS	136	Other infectious and parasitic diseases	130-136.99	Other infections; including parasitic	1	1	0
082	Tick-borne rickettsioses	136	Other infectious and parasitic diseases	130-136.99	Other infections; including parasitic	1	1	0
082.0	Spotted fevers	136	Other infectious and parasitic diseases	130-136.99	Other infections; including parasitic	1	1	0
082.1	Boutonneuse fever	136	Other infectious and parasitic diseases	130-136.99	Other infections; including parasitic	1	1	0
082.2	North Asian tick fever	136	Other infectious and parasitic diseases	130-136.99	Other infections; including parasitic	1	1	0
082.3	Queensland tick typhus	136	Other infectious and parasitic diseases	130-136.99	Other infections; including parasitic	1	1	0
082.4	Ehrlichiosis	136	Other infectious and parasitic diseases	130-136.99	Other infections; including parasitic	1	1	0
082.40	Ehrlichiosis, unspecified	136	Other infectious and parasitic diseases	130-136.99	Other infections; including parasitic	1	1	0
082.41	Ehrlichiosis chafeensis [E. Chafeensis]	136	Other infectious and parasitic diseases	130-136.99	Other infections; including parasitic	1	1	0
082.49	Other ehrlichiosis	136	Other infectious and parasitic diseases	130-136.99	Other infections; including parasitic	1	1	0
082.8	Other specified tick-borne rickettsioses	136	Other infectious and parasitic diseases	130-136.99	Other infections; including parasitic	1	1	0
082.9	Tick-borne rickettsiosis, unspecified	136	Other infectious and parasitic diseases	130-136.99	Other infections; including parasitic	1	1	0
083	Other rickettsioses	136	Other infectious and parasitic diseases	130-136.99	Other infections; including parasitic	1	1	0
083.0	Q fever	480.1	Bacterial pneumonia	480-488.99	Pneumonia and influenza	1	0	0
083.1	Trench fever	136	Other infectious and parasitic diseases	130-136.99	Other infections; including parasitic	1	1	0
083.2	Rickettsialpox	136	Other infectious and parasitic diseases	130-136.99	Other infections; including parasitic	1	1	0
083.8	Other specified rickettsioses	136	Other infectious and parasitic diseases	130-136.99	Other infections; including parasitic	1	1	0
083.9	Rickettsiosis NOS	136	Other infectious and parasitic diseases	130-136.99	Other infections; including parasitic	1	1	0
084	Malaria	133	Arthropod-borne diseases	130-136.99	Other infections; including parasitic	1	1	0
084.0	Falciparum malaria [malignant tertian]	133	Arthropod-borne diseases	130-136.99	Other infections; including parasitic	1	1	0
084.1	Vivax malaria [benign tertian]	133	Arthropod-borne diseases	130-136.99	Other infections; including parasitic	1	1	0
084.2	Quartan malaria	133	Arthropod-borne diseases	130-136.99	Other infections; including parasitic	1	1	0
084.3	Ovale malaria	133	Arthropod-borne diseases	130-136.99	Other infections; including parasitic	1	1	0
084.4	Other malaria	133	Arthropod-borne diseases	130-136.99	Other infections; including parasitic	1	1	0
084.5	Mixed malaria	133	Arthropod-borne diseases	130-136.99	Other infections; including parasitic	1	1	0
084.6	Malaria NOS	133	Arthropod-borne diseases	130-136.99	Other infections; including parasitic	1	1	0
084.7	Induced malaria	133	Arthropod-borne diseases	130-136.99	Other infections; including parasitic	1	1	0
084.8	Blackwater fever	133	Arthropod-borne diseases	130-136.99	Other infections; including parasitic	1	1	0
084.9	Other pernicious complications of malaria	133	Arthropod-borne diseases	130-136.99	Other infections; including parasitic	1	1	0
085	Leishmaniasis	133	Arthropod-borne diseases	130-136.99	Other infections; including parasitic	1	1	0
085.0	Visceral leishmaniasis	133	Arthropod-borne diseases	130-136.99	Other infections; including parasitic	1	1	0
085.1	Cutaneous leishmaniasis, urban	133	Arthropod-borne diseases	130-136.99	Other infections; including parasitic	1	1	0
085.2	Cutaneous leishmaniasis, Asian desert	133	Arthropod-borne diseases	130-136.99	Other infections; including parasitic	1	1	0
085.3	Cutaneous leishmaniasis, Ethiopian	133	Arthropod-borne diseases	130-136.99	Other infections; including parasitic	1	1	0
085.4	Cutaneous leishmaniasis, American	133	Arthropod-borne diseases	130-136.99	Other infections; including parasitic	1	1	0
085.5	Mucocutaneous leishmaniasis, (American)	133	Arthropod-borne diseases	130-136.99	Other infections; including parasitic	1	1	0
085.9	Leishmaniasis NOS	133	Arthropod-borne diseases	130-136.99	Other infections; including parasitic	1	1	0
086	Trypanosomiasis	133	Arthropod-borne diseases	130-136.99	Other infections; including parasitic	1	1	0
086.0	Chagas' disease with heart involvement	133	Arthropod-borne diseases	130-136.99	Other infections; including parasitic	1	1	0
086.1	Chagas' disease with other organ involvement	133	Arthropod-borne diseases	130-136.99	Other infections; including parasitic	1	1	0
086.2	Chagas' disease without mention of organ involvement	133	Arthropod-borne diseases	130-136.99	Other infections; including parasitic	1	1	0
086.3	Gambian trypanosomiasis	133	Arthropod-borne diseases	130-136.99	Other infections; including parasitic	1	1	0
086.4	Rhodesian trypanosomiasis	133	Arthropod-borne diseases	130-136.99	Other infections; including parasitic	1	1	0
086.5	African trypanosoma NOS	133	Arthropod-borne diseases	130-136.99	Other infections; including parasitic	1	1	0
086.9	Trypanosomiasis NOS	133	Arthropod-borne diseases	130-136.99	Other infections; including parasitic	1	1	0
087	Relapsing fever	130	Spirochetal infection	130-136.99	Other infections; including parasitic	1	0	0
087.0	Relapsing fever, louse-borne	130	Spirochetal infection	130-136.99	Other infections; including parasitic	1	0	0
087.1	Relapsing fever, tick-borne	130	Spirochetal infection	130-136.99	Other infections; including parasitic	1	0	0
087.9	Relapsing fever NOS	130	Spirochetal infection	130-136.99	Other infections; including parasitic	1	0	0
088	Other arthropod-borne diseases	133	Arthropod-borne diseases	130-136.99	Other infections; including parasitic	1	1	0
088.0	Bartonellosis	133	Arthropod-borne diseases	130-136.99	Other infections; including parasitic	1	1	0
088.8	Other specified arthropod-borne diseases	133	Arthropod-borne diseases	130-136.99	Other infections; including parasitic	1	1	0
088.81	Lyme disease	130.1	Lyme disease	130-136.99	Other infections; including parasitic	1	1	0
088.82	Babesiosis	133	Arthropod-borne diseases	130-136.99	Other infections; including parasitic	1	1	0
088.89	Other specified arthropod-borne diseases	133	Arthropod-borne diseases	130-136.99	Other infections; including parasitic	1	1	0
088.9	Arthropod-borne disease, unspecified	133	Arthropod-borne diseases	130-136.99	Other infections; including parasitic	1	1	0
090	Congenital syphilis	090	Sexually transmitted infections (not HIV or hepatitis)	090-092.99	Sexually transmitted infections (not hiv or hepatitis)	1	0	0
090.0	Early congenital syphilis, symptomatic	090	Sexually transmitted infections (not HIV or hepatitis)	090-092.99	Sexually transmitted infections (not hiv or hepatitis)	1	0	0
090.1	Early congenital syphilis, latent	090	Sexually transmitted infections (not HIV or hepatitis)	090-092.99	Sexually transmitted infections (not hiv or hepatitis)	1	0	0
090.2	Early congenital syphilis, unspecified	090	Sexually transmitted infections (not HIV or hepatitis)	090-092.99	Sexually transmitted infections (not hiv or hepatitis)	1	0	0
090.3	Syphilitic interstitial keratitis	090	Sexually transmitted infections (not HIV or hepatitis)	090-092.99	Sexually transmitted infections (not hiv or hepatitis)	1	0	0
090.4	Juvenile neurosyphilis	090	Sexually transmitted infections (not HIV or hepatitis)	090-092.99	Sexually transmitted infections (not hiv or hepatitis)	1	0	0
090.40	Juvenile neurosyphilis, unspecified	090	Sexually transmitted infections (not HIV or hepatitis)	090-092.99	Sexually transmitted infections (not hiv or hepatitis)	1	0	0
090.41	Congenital syphilitic encephalitis	090	Sexually transmitted infections (not HIV or hepatitis)	090-092.99	Sexually transmitted infections (not hiv or hepatitis)	1	0	0
090.42	Congenital syphilitic meningitis	090	Sexually transmitted infections (not HIV or hepatitis)	090-092.99	Sexually transmitted infections (not hiv or hepatitis)	1	0	0
090.49	Other juvenile neurosyphilis	090	Sexually transmitted infections (not HIV or hepatitis)	090-092.99	Sexually transmitted infections (not hiv or hepatitis)	1	0	0
090.5	Other late congenital syphilis, symptomatic	090	Sexually transmitted infections (not HIV or hepatitis)	090-092.99	Sexually transmitted infections (not hiv or hepatitis)	1	0	0
090.6	Late congenital syphilis, latent	090	Sexually transmitted infections (not HIV or hepatitis)	090-092.99	Sexually transmitted infections (not hiv or hepatitis)	1	0	0
090.7	Late congenital syphilis, unspecified	090	Sexually transmitted infections (not HIV or hepatitis)	090-092.99	Sexually transmitted infections (not hiv or hepatitis)	1	0	0
090.9	Congenital syphilis NOS	090	Sexually transmitted infections (not HIV or hepatitis)	090-092.99	Sexually transmitted infections (not hiv or hepatitis)	1	0	0
091	Early syphilis, symptomatic	090	Sexually transmitted infections (not HIV or hepatitis)	090-092.99	Sexually transmitted infections (not hiv or hepatitis)	1	0	0
091.0	Genital syphilis (primary)	090	Sexually transmitted infections (not HIV or hepatitis)	090-092.99	Sexually transmitted infections (not hiv or hepatitis)	1	0	0
091.1	Primary anal syphilis	090	Sexually transmitted infections (not HIV or hepatitis)	090-092.99	Sexually transmitted infections (not hiv or hepatitis)	1	0	0
091.2	Other primary syphilis	090	Sexually transmitted infections (not HIV or hepatitis)	090-092.99	Sexually transmitted infections (not hiv or hepatitis)	1	0	0
091.3	Secondary syphilis of skin or mucous membranes	090	Sexually transmitted infections (not HIV or hepatitis)	090-092.99	Sexually transmitted infections (not hiv or hepatitis)	1	0	0
091.4	Adenopathy due to secondary syphilis	090	Sexually transmitted infections (not HIV or hepatitis)	090-092.99	Sexually transmitted infections (not hiv or hepatitis)	1	0	0
091.5	Uveitis due to secondary syphilis	090	Sexually transmitted infections (not HIV or hepatitis)	090-092.99	Sexually transmitted infections (not hiv or hepatitis)	1	0	0
091.50	Syphilitic uveitis, unspecified	090	Sexually transmitted infections (not HIV or hepatitis)	090-092.99	Sexually transmitted infections (not hiv or hepatitis)	1	0	0
091.51	Syphilitic chorioretinitis (secondary)	090	Sexually transmitted infections (not HIV or hepatitis)	090-092.99	Sexually transmitted infections (not hiv or hepatitis)	1	0	0
091.52	Syphilitic iridocyclitis (secondary)	090	Sexually transmitted infections (not HIV or hepatitis)	090-092.99	Sexually transmitted infections (not hiv or hepatitis)	1	0	0
091.6	Secondary syphilis of viscera and bone	090	Sexually transmitted infections (not HIV or hepatitis)	090-092.99	Sexually transmitted infections (not hiv or hepatitis)	1	0	0
091.61	Secondary syphilitic periostitis	090	Sexually transmitted infections (not HIV or hepatitis)	090-092.99	Sexually transmitted infections (not hiv or hepatitis)	1	0	0
091.62	Secondary syphilitic hepatitis	090	Sexually transmitted infections (not HIV or hepatitis)	090-092.99	Sexually transmitted infections (not hiv or hepatitis)	1	0	0
091.69	Secondary syphilis of other viscera	090	Sexually transmitted infections (not HIV or hepatitis)	090-092.99	Sexually transmitted infections (not hiv or hepatitis)	1	0	0
091.7	Secondary syphilis, relapse	090	Sexually transmitted infections (not HIV or hepatitis)	090-092.99	Sexually transmitted infections (not hiv or hepatitis)	1	0	0
091.8	Other forms of secondary syphilis	090	Sexually transmitted infections (not HIV or hepatitis)	090-092.99	Sexually transmitted infections (not hiv or hepatitis)	1	0	0
091.81	Acute syphilitic meningitis (secondary)	090	Sexually transmitted infections (not HIV or hepatitis)	090-092.99	Sexually transmitted infections (not hiv or hepatitis)	1	0	0
091.82	Syphilitic alopecia	090	Sexually transmitted infections (not HIV or hepatitis)	090-092.99	Sexually transmitted infections (not hiv or hepatitis)	1	0	0
091.89	Other forms of secondary syphilis	090	Sexually transmitted infections (not HIV or hepatitis)	090-092.99	Sexually transmitted infections (not hiv or hepatitis)	1	0	0
091.9	Secondary syphilis NOS	090	Sexually transmitted infections (not HIV or hepatitis)	090-092.99	Sexually transmitted infections (not hiv or hepatitis)	1	0	0
092	Early syphilis, latent	090	Sexually transmitted infections (not HIV or hepatitis)	090-092.99	Sexually transmitted infections (not hiv or hepatitis)	1	0	0
092.0	Early syphilis, latent, serological relapse after treatment	090	Sexually transmitted infections (not HIV or hepatitis)	090-092.99	Sexually transmitted infections (not hiv or hepatitis)	1	0	0
092.9	Early syphilis, latent, unspecified	090	Sexually transmitted infections (not HIV or hepatitis)	090-092.99	Sexually transmitted infections (not hiv or hepatitis)	1	0	0
093	Cardiovascular syphilis	090	Sexually transmitted infections (not HIV or hepatitis)	090-092.99	Sexually transmitted infections (not hiv or hepatitis)	1	0	0
093.0	Aneurysm of aorta, specified as syphilitic	090	Sexually transmitted infections (not HIV or hepatitis)	090-092.99	Sexually transmitted infections (not hiv or hepatitis)	1	0	0
093.1	Syphilitic aortitis	090	Sexually transmitted infections (not HIV or hepatitis)	090-092.99	Sexually transmitted infections (not hiv or hepatitis)	1	0	0
093.2	Syphilitic endocarditis	090	Sexually transmitted infections (not HIV or hepatitis)	090-092.99	Sexually transmitted infections (not hiv or hepatitis)	1	0	0
093.20	Syphilitic endocarditis of valve, unspecified	090	Sexually transmitted infections (not HIV or hepatitis)	090-092.99	Sexually transmitted infections (not hiv or hepatitis)	1	0	0
093.21	Syphilitic endocarditis of mitral valve	090	Sexually transmitted infections (not HIV or hepatitis)	090-092.99	Sexually transmitted infections (not hiv or hepatitis)	1	0	0
093.22	Syphilitic endocarditis of aortic valve	090	Sexually transmitted infections (not HIV or hepatitis)	090-092.99	Sexually transmitted infections (not hiv or hepatitis)	1	0	0
093.23	Syphilitic endocarditis of tricuspid valve	090	Sexually transmitted infections (not HIV or hepatitis)	090-092.99	Sexually transmitted infections (not hiv or hepatitis)	1	0	0
093.24	Syphilitic endocarditis of pulmonary valve	090	Sexually transmitted infections (not HIV or hepatitis)	090-092.99	Sexually transmitted infections (not hiv or hepatitis)	1	0	0
093.8	Other specified cardiovascular syphilis	090	Sexually transmitted infections (not HIV or hepatitis)	090-092.99	Sexually transmitted infections (not hiv or hepatitis)	1	0	0
093.81	Syphilitic pericarditis	090	Sexually transmitted infections (not HIV or hepatitis)	090-092.99	Sexually transmitted infections (not hiv or hepatitis)	1	0	0
093.82	Syphilitic myocarditis	090	Sexually transmitted infections (not HIV or hepatitis)	090-092.99	Sexually transmitted infections (not hiv or hepatitis)	1	0	0
093.89	Cardiovascular syph NEC	090	Sexually transmitted infections (not HIV or hepatitis)	090-092.99	Sexually transmitted infections (not hiv or hepatitis)	1	0	0
093.9	Cardiovascular syphilis, unspecified	090	Sexually transmitted infections (not HIV or hepatitis)	090-092.99	Sexually transmitted infections (not hiv or hepatitis)	1	0	0
094	Neurosyphilis	090	Sexually transmitted infections (not HIV or hepatitis)	090-092.99	Sexually transmitted infections (not hiv or hepatitis)	1	0	0
094.0	Tabes dorsalis	090	Sexually transmitted infections (not HIV or hepatitis)	090-092.99	Sexually transmitted infections (not hiv or hepatitis)	1	0	0
094.1	General paresis	090	Sexually transmitted infections (not HIV or hepatitis)	090-092.99	Sexually transmitted infections (not hiv or hepatitis)	1	0	0
094.2	Syphilitic meningitis	090	Sexually transmitted infections (not HIV or hepatitis)	090-092.99	Sexually transmitted infections (not hiv or hepatitis)	1	0	0
094.3	Asymptomatic neurosyphilis	090	Sexually transmitted infections (not HIV or hepatitis)	090-092.99	Sexually transmitted infections (not hiv or hepatitis)	1	0	0
094.8	Other specified neurosyphilis	090	Sexually transmitted infections (not HIV or hepatitis)	090-092.99	Sexually transmitted infections (not hiv or hepatitis)	1	0	0
094.81	Syphilitic encephalitis	090	Sexually transmitted infections (not HIV or hepatitis)	090-092.99	Sexually transmitted infections (not hiv or hepatitis)	1	0	0
094.82	Syphilitic Parkinsonism	090	Sexually transmitted infections (not HIV or hepatitis)	090-092.99	Sexually transmitted infections (not hiv or hepatitis)	1	0	0
094.83	Syphilitic disseminated retinochoroiditis	090	Sexually transmitted infections (not HIV or hepatitis)	090-092.99	Sexually transmitted infections (not hiv or hepatitis)	1	0	0
094.84	Syphilitic optic atrophy	090	Sexually transmitted infections (not HIV or hepatitis)	090-092.99	Sexually transmitted infections (not hiv or hepatitis)	1	0	0
094.85	Syphilitic retrobulbar neuritis	090	Sexually transmitted infections (not HIV or hepatitis)	090-092.99	Sexually transmitted infections (not hiv or hepatitis)	1	0	0
094.86	Syphilitic acoustic neuritis	090	Sexually transmitted infections (not HIV or hepatitis)	090-092.99	Sexually transmitted infections (not hiv or hepatitis)	1	0	0
094.87	Syphilitic ruptured cerebral aneurysm	090	Sexually transmitted infections (not HIV or hepatitis)	090-092.99	Sexually transmitted infections (not hiv or hepatitis)	1	0	0
094.89	Other specified neurosyphilis	090	Sexually transmitted infections (not HIV or hepatitis)	090-092.99	Sexually transmitted infections (not hiv or hepatitis)	1	0	0
094.9	Neurosyphilis NOS	090	Sexually transmitted infections (not HIV or hepatitis)	090-092.99	Sexually transmitted infections (not hiv or hepatitis)	1	0	0
095	Other forms of late syphilis, with symptoms	090	Sexually transmitted infections (not HIV or hepatitis)	090-092.99	Sexually transmitted infections (not hiv or hepatitis)	1	0	0
095.0	Syphilitic episcleritis	090	Sexually transmitted infections (not HIV or hepatitis)	090-092.99	Sexually transmitted infections (not hiv or hepatitis)	1	0	0
095.1	Syphilis of lung	090	Sexually transmitted infections (not HIV or hepatitis)	090-092.99	Sexually transmitted infections (not hiv or hepatitis)	1	0	0
095.2	Syphilitic peritonitis	090	Sexually transmitted infections (not HIV or hepatitis)	090-092.99	Sexually transmitted infections (not hiv or hepatitis)	1	0	0
095.3	Syphilis of liver	090	Sexually transmitted infections (not HIV or hepatitis)	090-092.99	Sexually transmitted infections (not hiv or hepatitis)	1	0	0
095.4	Syphilis of kidney	090	Sexually transmitted infections (not HIV or hepatitis)	090-092.99	Sexually transmitted infections (not hiv or hepatitis)	1	0	0
095.5	Syphilis of bone	090	Sexually transmitted infections (not HIV or hepatitis)	090-092.99	Sexually transmitted infections (not hiv or hepatitis)	1	0	0
095.6	Syphilis of muscle	090	Sexually transmitted infections (not HIV or hepatitis)	090-092.99	Sexually transmitted infections (not hiv or hepatitis)	1	0	0
095.7	Syphilis of synovium, tendon, and bursa	090	Sexually transmitted infections (not HIV or hepatitis)	090-092.99	Sexually transmitted infections (not hiv or hepatitis)	1	0	0
095.8	Other specified forms of late symptomatic syphilis	090	Sexually transmitted infections (not HIV or hepatitis)	090-092.99	Sexually transmitted infections (not hiv or hepatitis)	1	0	0
095.9	Late symptomatic syphilis, unspecified	090	Sexually transmitted infections (not HIV or hepatitis)	090-092.99	Sexually transmitted infections (not hiv or hepatitis)	1	0	0
096	Late syphilis latent	090	Sexually transmitted infections (not HIV or hepatitis)	090-092.99	Sexually transmitted infections (not hiv or hepatitis)	1	0	0
097	Other and unspecified syphilis	090	Sexually transmitted infections (not HIV or hepatitis)	090-092.99	Sexually transmitted infections (not hiv or hepatitis)	1	0	0
097.0	Late syphilis NOS	090	Sexually transmitted infections (not HIV or hepatitis)	090-092.99	Sexually transmitted infections (not hiv or hepatitis)	1	0	0
097.1	Latent syphilis NOS	090	Sexually transmitted infections (not HIV or hepatitis)	090-092.99	Sexually transmitted infections (not hiv or hepatitis)	1	0	0
097.9	Syphilis NOS	090	Sexually transmitted infections (not HIV or hepatitis)	090-092.99	Sexually transmitted infections (not hiv or hepatitis)	1	0	0
098	Gonococcal infections	090.2	Gonococcal infections	090-092.99	Sexually transmitted infections (not hiv or hepatitis)	1	1	0
098.0	Gonococcal infection (acute) of lower genitourinary tract	090.2	Gonococcal infections	090-092.99	Sexually transmitted infections (not hiv or hepatitis)	1	1	0
098.1	Gonococcal infection (acute) of upper genitourinary tract	090.2	Gonococcal infections	090-092.99	Sexually transmitted infections (not hiv or hepatitis)	1	1	0
098.10	Gonococcal infection (acute) of upper genitourinary tract, site unspecified	090.2	Gonococcal infections	090-092.99	Sexually transmitted infections (not hiv or hepatitis)	1	1	0
098.11	Gonococcal cystitis (acute)	090.2	Gonococcal infections	090-092.99	Sexually transmitted infections (not hiv or hepatitis)	1	1	0
098.12	Gonococcal prostatitis (acute)	090.2	Gonococcal infections	090-092.99	Sexually transmitted infections (not hiv or hepatitis)	1	1	0
098.13	Gonococcal epididymo-orchitis (acute)	090.2	Gonococcal infections	090-092.99	Sexually transmitted infections (not hiv or hepatitis)	1	1	0
098.14	Gonococcal seminal vesiculitis (acute)	090.2	Gonococcal infections	090-092.99	Sexually transmitted infections (not hiv or hepatitis)	1	1	0
098.15	Gonococcal cervicitis (acute)	090.2	Gonococcal infections	090-092.99	Sexually transmitted infections (not hiv or hepatitis)	1	1	0
098.16	Gonococcal endometritis (acute)	090.2	Gonococcal infections	090-092.99	Sexually transmitted infections (not hiv or hepatitis)	1	1	0
098.17	Gonococcal salpingitis, specified as acute	090.2	Gonococcal infections	090-092.99	Sexually transmitted infections (not hiv or hepatitis)	1	1	0
098.19	Other gonococcal infection (acute) of upper genitourinary tract	090.2	Gonococcal infections	090-092.99	Sexually transmitted infections (not hiv or hepatitis)	1	1	0
098.2	Gonococcal infection, chronic, of lower genitourinary tract	090.2	Gonococcal infections	090-092.99	Sexually transmitted infections (not hiv or hepatitis)	1	1	0
098.3	Gonococcal infection, chronic, of upper genitourinary tract	090.2	Gonococcal infections	090-092.99	Sexually transmitted infections (not hiv or hepatitis)	1	1	0
098.30	Chronic gonococcal infection of upper genitourinary tract, site unspecified	090.2	Gonococcal infections	090-092.99	Sexually transmitted infections (not hiv or hepatitis)	1	1	0
098.31	Gonococcal cystitis, chronic	090.2	Gonococcal infections	090-092.99	Sexually transmitted infections (not hiv or hepatitis)	1	1	0
098.32	Gonococcal prostatitis, chronic	090.2	Gonococcal infections	090-092.99	Sexually transmitted infections (not hiv or hepatitis)	1	1	0
098.33	Gonococcal epididymo-orchitis, chronic	090.2	Gonococcal infections	090-092.99	Sexually transmitted infections (not hiv or hepatitis)	1	1	0
098.34	Gonococcal seminal vesiculitis, chronic	090.2	Gonococcal infections	090-092.99	Sexually transmitted infections (not hiv or hepatitis)	1	1	0
098.35	Gonococcal cervicitis, chronic	090.2	Gonococcal infections	090-092.99	Sexually transmitted infections (not hiv or hepatitis)	1	1	0
098.36	Gonococcal endometritis, chronic	090.2	Gonococcal infections	090-092.99	Sexually transmitted infections (not hiv or hepatitis)	1	1	0
098.37	Gonococcal salpingitis (chronic)	090.2	Gonococcal infections	090-092.99	Sexually transmitted infections (not hiv or hepatitis)	1	1	0
098.39	Other chronic gonococcal infection of upper genitourinary tract	090.2	Gonococcal infections	090-092.99	Sexually transmitted infections (not hiv or hepatitis)	1	1	0
098.4	Gonococcal infection of eye	090.2	Gonococcal infections	090-092.99	Sexually transmitted infections (not hiv or hepatitis)	1	1	0
098.40	Gonococcal conjunctivitis (neonatorum)	090.2	Gonococcal infections	090-092.99	Sexually transmitted infections (not hiv or hepatitis)	1	1	0
098.41	Gonococcal iridocyclitis	090.2	Gonococcal infections	090-092.99	Sexually transmitted infections (not hiv or hepatitis)	1	1	0
098.42	Gonococcal endophthalmia	090.2	Gonococcal infections	090-092.99	Sexually transmitted infections (not hiv or hepatitis)	1	1	0
098.43	Gonococcal keratitis	090.2	Gonococcal infections	090-092.99	Sexually transmitted infections (not hiv or hepatitis)	1	1	0
098.49	Other gonococcal infection of eye	090.2	Gonococcal infections	090-092.99	Sexually transmitted infections (not hiv or hepatitis)	1	1	0
098.5	Gonococcal infection of joint	090.2	Gonococcal infections	090-092.99	Sexually transmitted infections (not hiv or hepatitis)	1	1	0
098.50	Gonococcal arthritis	711	Arthropathy associated with infections	710-716.99	Arthropathies	1	0	0
098.51	Gonococcal synovitis and tenosynovitis	090.2	Gonococcal infections	090-092.99	Sexually transmitted infections (not hiv or hepatitis)	1	1	0
098.52	Gonococcal bursitis	090.2	Gonococcal infections	090-092.99	Sexually transmitted infections (not hiv or hepatitis)	1	1	0
098.53	Gonococcal spondylitis	090.2	Gonococcal infections	090-092.99	Sexually transmitted infections (not hiv or hepatitis)	1	1	0
098.59	Other gonococcal infection of joint	090.2	Gonococcal infections	090-092.99	Sexually transmitted infections (not hiv or hepatitis)	1	1	0
098.6	Gonococcal infection of pharynx	090.2	Gonococcal infections	090-092.99	Sexually transmitted infections (not hiv or hepatitis)	1	1	0
098.7	Gonococcal infection of anus and rectum	090.2	Gonococcal infections	090-092.99	Sexually transmitted infections (not hiv or hepatitis)	1	1	0
098.8	Gonococcal infection of other specified sites	090.2	Gonococcal infections	090-092.99	Sexually transmitted infections (not hiv or hepatitis)	1	1	0
098.81	Gonococcal keratosis	090.2	Gonococcal infections	090-092.99	Sexually transmitted infections (not hiv or hepatitis)	1	1	0
098.82	Gonococcal meningitis	090.2	Gonococcal infections	090-092.99	Sexually transmitted infections (not hiv or hepatitis)	1	1	0
098.83	Gonococcal pericarditis	090.2	Gonococcal infections	090-092.99	Sexually transmitted infections (not hiv or hepatitis)	1	1	0
098.84	Gonococcal endocarditis	090.2	Gonococcal infections	090-092.99	Sexually transmitted infections (not hiv or hepatitis)	1	1	0
098.85	Other gonococcal heart disease	090.2	Gonococcal infections	090-092.99	Sexually transmitted infections (not hiv or hepatitis)	1	1	0
098.86	Gonococcal peritonitis	090.2	Gonococcal infections	090-092.99	Sexually transmitted infections (not hiv or hepatitis)	1	1	0
098.89	Gonococcal infection of other specified sites	090.2	Gonococcal infections	090-092.99	Sexually transmitted infections (not hiv or hepatitis)	1	1	0
099	Other venereal diseases	090	Sexually transmitted infections (not HIV or hepatitis)	090-092.99	Sexually transmitted infections (not hiv or hepatitis)	1	0	0
099.0	Chancroid	090	Sexually transmitted infections (not HIV or hepatitis)	090-092.99	Sexually transmitted infections (not hiv or hepatitis)	1	0	0
099.1	Lymphogranuloma venereum	090	Sexually transmitted infections (not HIV or hepatitis)	090-092.99	Sexually transmitted infections (not hiv or hepatitis)	1	0	0
099.2	Granuloma inguinale	090	Sexually transmitted infections (not HIV or hepatitis)	090-092.99	Sexually transmitted infections (not hiv or hepatitis)	1	0	0
099.3	Reiter's disease	711.2	Reiter's disease	710-716.99	Arthropathies	1	1	0
099.4	Other nongonococcal urethritis [NGU]	090	Sexually transmitted infections (not HIV or hepatitis)	090-092.99	Sexually transmitted infections (not hiv or hepatitis)	1	0	0
099.40	Unspecified other nongonococcal urethritis [NGU]	090	Sexually transmitted infections (not HIV or hepatitis)	090-092.99	Sexually transmitted infections (not hiv or hepatitis)	1	0	0
099.41	Nongonococcal urethritis [NGU] due to Chlamydia trachomatis	090	Sexually transmitted infections (not HIV or hepatitis)	090-092.99	Sexually transmitted infections (not hiv or hepatitis)	1	0	0
099.49	Nongonococcal urethritis [NGU] due to other specified organism	090	Sexually transmitted infections (not HIV or hepatitis)	090-092.99	Sexually transmitted infections (not hiv or hepatitis)	1	0	0
099.5	Other venereal diseases due to Chlamydia trachomatis	090	Sexually transmitted infections (not HIV or hepatitis)	090-092.99	Sexually transmitted infections (not hiv or hepatitis)	1	0	0
099.50	Venereal diseases due to Chlamydia trachomatis, Unspecified site	090.3	Venereal diseases due to Chlamydia trachomatis	090-092.99	Sexually transmitted infections (not hiv or hepatitis)	1	1	0
099.51	Venereal disease of pharynx due to Chlamydia trachomatis	090.3	Venereal diseases due to Chlamydia trachomatis	090-092.99	Sexually transmitted infections (not hiv or hepatitis)	1	1	0
099.52	Venereal disease of the anus and rectum due to Chlamydia trachomatis	090.3	Venereal diseases due to Chlamydia trachomatis	090-092.99	Sexually transmitted infections (not hiv or hepatitis)	1	1	0
099.53	Venereal disease of the lower genitourinary sites due to Chlamydia trachomatis	090.3	Venereal diseases due to Chlamydia trachomatis	090-092.99	Sexually transmitted infections (not hiv or hepatitis)	1	1	0
099.54	Venereal disease of other genitourinary sites due to Chlamydia trachomatis	090.3	Venereal diseases due to Chlamydia trachomatis	090-092.99	Sexually transmitted infections (not hiv or hepatitis)	1	1	0
099.55	Venereal disease of unspecified genitourinary site due to Chlamydia trachomatis	090.3	Venereal diseases due to Chlamydia trachomatis	090-092.99	Sexually transmitted infections (not hiv or hepatitis)	1	1	0
099.56	Venereal disease of peritoneum due to Chlamydia trachomatis	090.3	Venereal diseases due to Chlamydia trachomatis	090-092.99	Sexually transmitted infections (not hiv or hepatitis)	1	1	0
099.59	Venereal disease of other specified site due to Chlamydia trachomatis	090.3	Venereal diseases due to Chlamydia trachomatis	090-092.99	Sexually transmitted infections (not hiv or hepatitis)	1	1	0
099.8	Other specified venereal diseases	090	Sexually transmitted infections (not HIV or hepatitis)	090-092.99	Sexually transmitted infections (not hiv or hepatitis)	1	0	0
099.9	Venereal disease NOS	090	Sexually transmitted infections (not HIV or hepatitis)	090-092.99	Sexually transmitted infections (not hiv or hepatitis)	1	0	0
100	Leptospirosis	130	Spirochetal infection	130-136.99	Other infections; including parasitic	1	0	0
100.0	Leptospirosis icterohemorrhagica	130	Spirochetal infection	130-136.99	Other infections; including parasitic	1	0	0
100.8	Other specified leptospiral infections	130	Spirochetal infection	130-136.99	Other infections; including parasitic	1	0	0
100.81	Leptospiral meningitis (aseptic)	320	Meningitis	320-326.9	INFLAMMATORY DISEASES OF THE CENTRAL NERVOUS SYSTEM	1	1	0
100.89	Other specified leptospiral infections	130	Spirochetal infection	130-136.99	Other infections; including parasitic	1	0	0
100.9	Leptospirosis unspecified	130	Spirochetal infection	130-136.99	Other infections; including parasitic	1	0	0
101	Vincent's angina	130	Spirochetal infection	130-136.99	Other infections; including parasitic	1	0	0
102	Yaws	130	Spirochetal infection	130-136.99	Other infections; including parasitic	1	0	0
102.0	Initial lesions of yaws	130	Spirochetal infection	130-136.99	Other infections; including parasitic	1	0	0
102.1	Multiple papillomata due to yaws and wet crab yaws	130	Spirochetal infection	130-136.99	Other infections; including parasitic	1	0	0
102.2	Other early skin lesions of yaws	130	Spirochetal infection	130-136.99	Other infections; including parasitic	1	0	0
102.3	Hyperkeratosis of yaws	130	Spirochetal infection	130-136.99	Other infections; including parasitic	1	0	0
102.4	Gummata and ulcers, yaws	130	Spirochetal infection	130-136.99	Other infections; including parasitic	1	0	0
102.5	Gangosa	130	Spirochetal infection	130-136.99	Other infections; including parasitic	1	0	0
102.6	Bone and joint lesions due to yaws	130	Spirochetal infection	130-136.99	Other infections; including parasitic	1	0	0
102.7	Other manifestations of yaws	130	Spirochetal infection	130-136.99	Other infections; including parasitic	1	0	0
102.8	Latent yaws	130	Spirochetal infection	130-136.99	Other infections; including parasitic	1	0	0
102.9	Yaws NOS	130	Spirochetal infection	130-136.99	Other infections; including parasitic	1	0	0
103	Pinta	130	Spirochetal infection	130-136.99	Other infections; including parasitic	1	0	0
103.0	Primary lesions of pinta	130	Spirochetal infection	130-136.99	Other infections; including parasitic	1	0	0
103.1	Intermediate lesions of pinta	130	Spirochetal infection	130-136.99	Other infections; including parasitic	1	0	0
103.2	Late lesions of pinta	130	Spirochetal infection	130-136.99	Other infections; including parasitic	1	0	0
103.3	Pinta mixed lesions	130	Spirochetal infection	130-136.99	Other infections; including parasitic	1	0	0
103.9	Pinta NOS	130	Spirochetal infection	130-136.99	Other infections; including parasitic	1	0	0
104	Other spirochetal infection	130	Spirochetal infection	130-136.99	Other infections; including parasitic	1	0	0
104.0	Nonvenereal endemic syph	130	Spirochetal infection	130-136.99	Other infections; including parasitic	1	0	0
104.8	Other specified spirochetal infections	130	Spirochetal infection	130-136.99	Other infections; including parasitic	1	0	0
104.9	Spirochetal infection, unspecified	130	Spirochetal infection	130-136.99	Other infections; including parasitic	1	0	0
110	Dermatophytosis	110	Dermatophytosis / Dermatomycosis	110-118.99	Mycoses	1	0	0
110.0	Dermatophytosis of scalp and beard	110.1	Dermatophytosis	110-118.99	Mycoses	1	0	0
110.1	Dermatophytosis of nail	110.11	Dermatophytosis of nail	110-118.99	Mycoses	1	1	0
110.2	Dermatophytosis of hand	110.1	Dermatophytosis	110-118.99	Mycoses	1	0	0
110.3	Dermatophytosis of groin and perianal area	110.13	Dermatophytosis of the body	110-118.99	Mycoses	1	1	0
110.4	Dermatophytosis of foot	110.12	Althete's foot	110-118.99	Mycoses	1	1	0
110.5	Dermatophytosis of the body	110.13	Dermatophytosis of the body	110-118.99	Mycoses	1	1	0
110.6	Deep seated dermatophytosis	110.1	Dermatophytosis	110-118.99	Mycoses	1	0	0
110.8	Dermatophytosis of other specified sites	110.1	Dermatophytosis	110-118.99	Mycoses	1	0	0
110.9	Dermatophytosis of unspecified site	110.1	Dermatophytosis	110-118.99	Mycoses	1	0	0
111	Dermatomycosis, other and unspecified	110.2	Dermatomycoses	110-118.99	Mycoses	1	1	0
111.0	Pityriasis versicolor	110.2	Dermatomycoses	110-118.99	Mycoses	1	1	0
111.1	Tinea nigra	110.2	Dermatomycoses	110-118.99	Mycoses	1	1	0
111.2	Tinea blanca	110.2	Dermatomycoses	110-118.99	Mycoses	1	1	0
111.3	Black piedra	110.2	Dermatomycoses	110-118.99	Mycoses	1	1	0
111.8	Other specified dermatomycoses	110.2	Dermatomycoses	110-118.99	Mycoses	1	1	0
111.9	Dermatomycosis NOS	110.2	Dermatomycoses	110-118.99	Mycoses	1	1	0
112	Candidiasis	112	Candidiasis	110-118.99	Mycoses	1	0	0
112.0	Candidiasis of mouth	112	Candidiasis	110-118.99	Mycoses	1	0	0
112.1	Candidiasis of vulva and vagina	112	Candidiasis	110-118.99	Mycoses	1	0	0
112.2	Candidiasis of other urogenital sites	112	Candidiasis	110-118.99	Mycoses	1	0	0
112.3	Candidiasis of skin and nails	112.3	Candidiasis of skin and nails	110-118.99	Mycoses	1	1	0
112.4	Candidiasis of lung	480.3	Pneumonia due to fungus (mycoses)	480-488.99	Pneumonia and influenza	1	1	0
112.5	Disseminated candidiasis	112	Candidiasis	110-118.99	Mycoses	1	0	0
112.8	Candidiasis of other specified sites	112	Candidiasis	110-118.99	Mycoses	1	0	0
112.81	Candidal endocarditis	420.3	Endocarditis	420-425.99	Other peri-; endo-; and myocarditis	1	1	0
112.82	Candidal otitis externa	112	Candidiasis	110-118.99	Mycoses	1	0	0
112.83	Candidal meningitis	320	Meningitis	320-326.9	INFLAMMATORY DISEASES OF THE CENTRAL NERVOUS SYSTEM	1	1	0
112.84	Candidal esophagitis	112	Candidiasis	110-118.99	Mycoses	1	0	0
112.85	Candidal enteritis	112	Candidiasis	110-118.99	Mycoses	1	0	0
112.89	Other candidiasis of other specified sites	112	Candidiasis	110-118.99	Mycoses	1	0	0
112.9	Candidiasis of unspecified site	112	Candidiasis	110-118.99	Mycoses	1	0	0
114	Coccidioidomycosis	117.2	Coccidioidomycosis	110-118.99	Mycoses	1	1	0
114.0	Primary coccidioidomycosis (pulmonary)	480.3	Pneumonia due to fungus (mycoses)	480-488.99	Pneumonia and influenza	1	1	0
114.1	Primary extrapulmonary coccidioidomycosis	117.2	Coccidioidomycosis	110-118.99	Mycoses	1	1	0
114.2	Coccidioidal meningitis	320	Meningitis	320-326.9	INFLAMMATORY DISEASES OF THE CENTRAL NERVOUS SYSTEM	1	1	0
114.3	Other forms of progressive coccidioidomycosis	117.2	Coccidioidomycosis	110-118.99	Mycoses	1	1	0
114.4	Chronic pulmonary coccidioidomycosis	480.3	Pneumonia due to fungus (mycoses)	480-488.99	Pneumonia and influenza	1	1	0
114.5	Pulmonary coccidioidomycosis, unspecified	480.3	Pneumonia due to fungus (mycoses)	480-488.99	Pneumonia and influenza	1	1	0
114.9	Coccidioidomycosis NOS	117.2	Coccidioidomycosis	110-118.99	Mycoses	1	1	0
115	Histoplasmosis	117.1	Histoplasmosis	110-118.99	Mycoses	1	1	0
115.0	Infection by Histoplasma capsulatum	117.1	Histoplasmosis	110-118.99	Mycoses	1	1	0
115.00	Infection by Histoplasma capsulatum, without mention of manifestation	117.1	Histoplasmosis	110-118.99	Mycoses	1	1	0
115.01	Histoplasma capsulatum meningitis	117.1	Histoplasmosis	110-118.99	Mycoses	1	1	0
115.02	Histoplasma capsulatum retinitis	117.1	Histoplasmosis	110-118.99	Mycoses	1	1	0
115.03	Histoplasma capsulatum pericarditis	117.1	Histoplasmosis	110-118.99	Mycoses	1	1	0
115.04	Histoplasma capsulatum endocarditis	117.1	Histoplasmosis	110-118.99	Mycoses	1	1	0
115.05	Histoplasma capsulatum pneumonia	117.1	Histoplasmosis	110-118.99	Mycoses	1	1	0
115.09	Infection by Histoplasma capsulatum, with mention of other manifestation	117.1	Histoplasmosis	110-118.99	Mycoses	1	1	0
115.1	Infection by Histoplasma duboisii	117.1	Histoplasmosis	110-118.99	Mycoses	1	1	0
115.10	Infection by Histoplasma duboisii, without mention of manifestation	117.1	Histoplasmosis	110-118.99	Mycoses	1	1	0
115.11	Histoplasma duboisii meningitis	117.1	Histoplasmosis	110-118.99	Mycoses	1	1	0
115.12	Histoplasma duboisii retinitis	117.1	Histoplasmosis	110-118.99	Mycoses	1	1	0
115.13	Histoplasma duboisii pericarditis	117.1	Histoplasmosis	110-118.99	Mycoses	1	1	0
115.14	Histoplasma duboisii endocarditis	117.1	Histoplasmosis	110-118.99	Mycoses	1	1	0
115.15	Histoplasma duboisii pneumonia	117.1	Histoplasmosis	110-118.99	Mycoses	1	1	0
115.19	Infection by Histoplasma duboisii with mention of other manifestation	117.1	Histoplasmosis	110-118.99	Mycoses	1	1	0
115.9	Histoplasmosis, unspecified	117.1	Histoplasmosis	110-118.99	Mycoses	1	1	0
115.90	Histoplasmosis, unspecified without mention of manifestation	117.1	Histoplasmosis	110-118.99	Mycoses	1	1	0
115.91	Histoplasmosis meningitis	117.1	Histoplasmosis	110-118.99	Mycoses	1	1	0
115.92	Histoplasmosis retinitis	117.1	Histoplasmosis	110-118.99	Mycoses	1	1	0
115.93	Histoplasmosis pericarditis	117.1	Histoplasmosis	110-118.99	Mycoses	1	1	0
115.94	Histoplasmosis endocarditis	117.1	Histoplasmosis	110-118.99	Mycoses	1	1	0
115.95	Histoplasmosis pneumonia	117.1	Histoplasmosis	110-118.99	Mycoses	1	1	0
115.99	Histoplasmosis, unspecified with mention of other manifestation	117.1	Histoplasmosis	110-118.99	Mycoses	1	1	0
116	Blastomycotic infection	117.3	Blastomycotic infection	110-118.99	Mycoses	1	1	0
116.0	Blastomycosis	117.3	Blastomycotic infection	110-118.99	Mycoses	1	1	0
116.1	Paracoccidioidomycosis	117.3	Blastomycotic infection	110-118.99	Mycoses	1	1	0
116.2	Lobomycosis	117.3	Blastomycotic infection	110-118.99	Mycoses	1	1	0
117	Other mycoses	117	Mycoses	110-118.99	Mycoses	1	0	0
117.0	Rhinosporidiosis	117	Mycoses	110-118.99	Mycoses	1	0	0
117.1	Sporotrichosis	117	Mycoses	110-118.99	Mycoses	1	0	0
117.2	Chromoblastomycosis	117	Mycoses	110-118.99	Mycoses	1	0	0
117.3	Aspergillosis	117.4	Aspergillosis	110-118.99	Mycoses	1	1	0
117.4	Mycotic mycetomas	117	Mycoses	110-118.99	Mycoses	1	0	0
117.5	Cryptococcosis	117	Mycoses	110-118.99	Mycoses	1	0	0
117.6	Allescheriosis	117	Mycoses	110-118.99	Mycoses	1	0	0
117.7	Zygomycosis	117	Mycoses	110-118.99	Mycoses	1	0	0
117.8	Infection by dematiacious fungi [Phaehyphomycosis]	117	Mycoses	110-118.99	Mycoses	1	0	0
117.9	Other and unspecified mycoses	117	Mycoses	110-118.99	Mycoses	1	0	0
118	Opportunistic mycoses	117	Mycoses	110-118.99	Mycoses	1	0	0
120	Schistosomiasis [bilharziasis]	134	Helminthiases	130-136.99	Other infections; including parasitic	1	0	0
120.0	Schistosoma haematobium	134	Helminthiases	130-136.99	Other infections; including parasitic	1	0	0
120.1	Schistosoma mansoni	134	Helminthiases	130-136.99	Other infections; including parasitic	1	0	0
120.2	Schistosoma japonicum	134	Helminthiases	130-136.99	Other infections; including parasitic	1	0	0
120.3	Cutaneous schistosomiasis	134	Helminthiases	130-136.99	Other infections; including parasitic	1	0	0
120.8	Other specified schistosomiasis	134	Helminthiases	130-136.99	Other infections; including parasitic	1	0	0
120.9	Schistosomiasis NOS	134	Helminthiases	130-136.99	Other infections; including parasitic	1	0	0
121	Other trematode infections	134	Helminthiases	130-136.99	Other infections; including parasitic	1	0	0
121.0	Opisthorchiasis	134	Helminthiases	130-136.99	Other infections; including parasitic	1	0	0
121.1	Clonorchiasis	134	Helminthiases	130-136.99	Other infections; including parasitic	1	0	0
121.2	Paragonimiasis	134	Helminthiases	130-136.99	Other infections; including parasitic	1	0	0
121.3	Fascioliasis	134	Helminthiases	130-136.99	Other infections; including parasitic	1	0	0
121.4	Fasciolopsiasis	134	Helminthiases	130-136.99	Other infections; including parasitic	1	0	0
121.5	Metagonimiasis	134	Helminthiases	130-136.99	Other infections; including parasitic	1	0	0
121.6	Heterophyiasis	134	Helminthiases	130-136.99	Other infections; including parasitic	1	0	0
121.8	Other specified trematode infections	134	Helminthiases	130-136.99	Other infections; including parasitic	1	0	0
121.9	Trematode infection NOS	134	Helminthiases	130-136.99	Other infections; including parasitic	1	0	0
122	Echinococcosis	134.1	Intestinal helminthiases	130-136.99	Other infections; including parasitic	1	1	0
122.0	Echinococcus granulosus infection of liver	134.1	Intestinal helminthiases	130-136.99	Other infections; including parasitic	1	1	0
122.1	Echinococcus granulosus infection of lung	134.1	Intestinal helminthiases	130-136.99	Other infections; including parasitic	1	1	0
122.2	Echinococcus granulosus infection of thyroid	134.1	Intestinal helminthiases	130-136.99	Other infections; including parasitic	1	1	0
122.3	Echinococcus granulosus infection, other	134.1	Intestinal helminthiases	130-136.99	Other infections; including parasitic	1	1	0
122.4	Echinococcus granulosus infection, unspecified	134.1	Intestinal helminthiases	130-136.99	Other infections; including parasitic	1	1	0
122.5	Echinococcus multilocularis infection of liver	134.1	Intestinal helminthiases	130-136.99	Other infections; including parasitic	1	1	0
122.6	Echinococcus multilocularis infection, other	134.1	Intestinal helminthiases	130-136.99	Other infections; including parasitic	1	1	0
122.7	Echinococcus multilocularis infection, unspecified	134.1	Intestinal helminthiases	130-136.99	Other infections; including parasitic	1	1	0
122.8	Echinococcosis, unspecified, of liver	134.1	Intestinal helminthiases	130-136.99	Other infections; including parasitic	1	1	0
122.9	Echinococcosis, other and unspecified	134.1	Intestinal helminthiases	130-136.99	Other infections; including parasitic	1	1	0
123	Other cestode infection	134.1	Intestinal helminthiases	130-136.99	Other infections; including parasitic	1	1	0
123.0	Taenia solium infection, intestinal form	134.1	Intestinal helminthiases	130-136.99	Other infections; including parasitic	1	1	0
123.1	Cysticercosis	134.1	Intestinal helminthiases	130-136.99	Other infections; including parasitic	1	1	0
123.2	Taenia saginata infection	134.1	Intestinal helminthiases	130-136.99	Other infections; including parasitic	1	1	0
123.3	Taeniasis NOS	134.1	Intestinal helminthiases	130-136.99	Other infections; including parasitic	1	1	0
123.4	Diphyllobothriasis, intestinal	134.1	Intestinal helminthiases	130-136.99	Other infections; including parasitic	1	1	0
123.5	Sparganosis	134.1	Intestinal helminthiases	130-136.99	Other infections; including parasitic	1	1	0
123.6	Hymenolepiasis	134.1	Intestinal helminthiases	130-136.99	Other infections; including parasitic	1	1	0
123.8	Other specified cestode infection	134.1	Intestinal helminthiases	130-136.99	Other infections; including parasitic	1	1	0
123.9	Cestode infection NOS	134.1	Intestinal helminthiases	130-136.99	Other infections; including parasitic	1	1	0
124	Trichinosis	134.1	Intestinal helminthiases	130-136.99	Other infections; including parasitic	1	1	0
125	Filarial infection and dracontiasis	134	Helminthiases	130-136.99	Other infections; including parasitic	1	0	0
125.0	Bancroftian filariasis	134	Helminthiases	130-136.99	Other infections; including parasitic	1	0	0
125.1	Malayan filariasis	134	Helminthiases	130-136.99	Other infections; including parasitic	1	0	0
125.2	Loiasis	134	Helminthiases	130-136.99	Other infections; including parasitic	1	0	0
125.3	Onchocerciasis	134	Helminthiases	130-136.99	Other infections; including parasitic	1	0	0
125.4	Dipetalonemiasis	134	Helminthiases	130-136.99	Other infections; including parasitic	1	0	0
125.5	Mansonella ozzardi infection	134	Helminthiases	130-136.99	Other infections; including parasitic	1	0	0
125.6	Other specified filariasis	134	Helminthiases	130-136.99	Other infections; including parasitic	1	0	0
125.7	Dracontiasis	134	Helminthiases	130-136.99	Other infections; including parasitic	1	0	0
125.9	Filariasis NOS	134	Helminthiases	130-136.99	Other infections; including parasitic	1	0	0
126	Ancylostomiasis and necatoriasis	134	Helminthiases	130-136.99	Other infections; including parasitic	1	0	0
126.0	Ancylostomiasis due to ancylostoma duodenale	134	Helminthiases	130-136.99	Other infections; including parasitic	1	0	0
126.1	Necator americanus	134	Helminthiases	130-136.99	Other infections; including parasitic	1	0	0
126.2	Ancylostoma braziliense	134	Helminthiases	130-136.99	Other infections; including parasitic	1	0	0
126.3	Ancylostomiasis due to ancylostoma ceylanicum	134	Helminthiases	130-136.99	Other infections; including parasitic	1	0	0
126.8	Ancylostoma NEC	134	Helminthiases	130-136.99	Other infections; including parasitic	1	0	0
126.9	Ancylostomiasis NOS	134	Helminthiases	130-136.99	Other infections; including parasitic	1	0	0
127	Other intestinal helminthiases	134.1	Intestinal helminthiases	130-136.99	Other infections; including parasitic	1	1	0
127.0	Ascariasis	134.1	Intestinal helminthiases	130-136.99	Other infections; including parasitic	1	1	0
127.1	Anisakiasis	134.1	Intestinal helminthiases	130-136.99	Other infections; including parasitic	1	1	0
127.2	Strongyloidiasis	134.1	Intestinal helminthiases	130-136.99	Other infections; including parasitic	1	1	0
127.3	Trichuriasis	134.1	Intestinal helminthiases	130-136.99	Other infections; including parasitic	1	1	0
127.4	Enterobiasis	134.1	Intestinal helminthiases	130-136.99	Other infections; including parasitic	1	1	0
127.5	Capillariasis	134.1	Intestinal helminthiases	130-136.99	Other infections; including parasitic	1	1	0
127.6	Trichostrongyliasis	134.1	Intestinal helminthiases	130-136.99	Other infections; including parasitic	1	1	0
127.7	Other specified intestinal helminthiasis	134.1	Intestinal helminthiases	130-136.99	Other infections; including parasitic	1	1	0
127.8	Mixed intestinal helminthiasis	134.1	Intestinal helminthiases	130-136.99	Other infections; including parasitic	1	1	0
127.9	Intestinal helminthiasis, unspecified	134.1	Intestinal helminthiases	130-136.99	Other infections; including parasitic	1	1	0
128	Other and unspecified helminthiases	134	Helminthiases	130-136.99	Other infections; including parasitic	1	0	0
128.0	Toxocariasis	134	Helminthiases	130-136.99	Other infections; including parasitic	1	0	0
128.1	Gnathostomiasis	134	Helminthiases	130-136.99	Other infections; including parasitic	1	0	0
128.8	Other specified helminthiasis	134	Helminthiases	130-136.99	Other infections; including parasitic	1	0	0
128.9	Helminthiasis NOS	134	Helminthiases	130-136.99	Other infections; including parasitic	1	0	0
129	Intestinal parasitism, unspecified	134	Helminthiases	130-136.99	Other infections; including parasitic	1	0	0
130	Toxoplasmosis	131	Protozoan infection	130-136.99	Other infections; including parasitic	1	1	0
130.0	Meningoencephalitis due to toxoplasmosis	323	Encephalitis	320-326.9	INFLAMMATORY DISEASES OF THE CENTRAL NERVOUS SYSTEM	1	0	0
130.1	Conjunctivitis due to toxoplasmosis	369	Infection of the eye	369-374.99	infection/inflammation of eye	1	0	0
130.2	Chorioretinitis due to toxoplasmosis	369	Infection of the eye	369-374.99	infection/inflammation of eye	1	0	0
130.3	Toxoplasma myocarditis	420.1	Myocarditis	420-425.99	Other peri-; endo-; and myocarditis	1	1	0
130.4	Toxoplasma pneumonitis	480	Pneumonia	480-488.99	Pneumonia and influenza	1	0	0
130.5	Toxoplasma hepatitis	131	Protozoan infection	130-136.99	Other infections; including parasitic	1	1	0
130.7	Toxoplasmosis of other specified sites	131	Protozoan infection	130-136.99	Other infections; including parasitic	1	1	0
130.8	Multisystemic disseminated toxoplasmosis	131	Protozoan infection	130-136.99	Other infections; including parasitic	1	1	0
130.9	Toxoplasmosis NOS	131	Protozoan infection	130-136.99	Other infections; including parasitic	1	1	0
131	Trichomoniasis	131	Protozoan infection	130-136.99	Other infections; including parasitic	1	1	0
131.0	Urogenital trichomoniasis	131	Protozoan infection	130-136.99	Other infections; including parasitic	1	1	0
131.00	Urogenital trichomoniasis, unspecified	131	Protozoan infection	130-136.99	Other infections; including parasitic	1	1	0
131.01	Trichomonal vulvovaginitis	131	Protozoan infection	130-136.99	Other infections; including parasitic	1	1	0
131.02	Trichomonal urethritis	131	Protozoan infection	130-136.99	Other infections; including parasitic	1	1	0
131.03	Trichomonal prostatitis	131	Protozoan infection	130-136.99	Other infections; including parasitic	1	1	0
131.09	Other urogenital trichomoniasis	131	Protozoan infection	130-136.99	Other infections; including parasitic	1	1	0
131.8	Trichomoniasis of other specified sites	131	Protozoan infection	130-136.99	Other infections; including parasitic	1	1	0
131.9	Trichomoniasis NOS	131	Protozoan infection	130-136.99	Other infections; including parasitic	1	1	0
132	Pediculosis and phthirus infestation	132.1	Pediculosis and phthirus infestation	130-136.99	Other infections; including parasitic	1	1	0
132.0	Pediculus capitis [head louse]	132.1	Pediculosis and phthirus infestation	130-136.99	Other infections; including parasitic	1	1	0
132.1	Pediculus corporis [body louse]	132.1	Pediculosis and phthirus infestation	130-136.99	Other infections; including parasitic	1	1	0
132.2	Phthirus pubis	132.1	Pediculosis and phthirus infestation	130-136.99	Other infections; including parasitic	1	1	0
132.3	Mixed pediculosis infestation	132.1	Pediculosis and phthirus infestation	130-136.99	Other infections; including parasitic	1	1	0
132.9	Pediculosis NOS	132.1	Pediculosis and phthirus infestation	130-136.99	Other infections; including parasitic	1	1	0
133	Acariasis	132	Infestation (lice, mites)	130-136.99	Other infections; including parasitic	1	0	0
133.0	Scabies	132	Infestation (lice, mites)	130-136.99	Other infections; including parasitic	1	0	0
133.8	Other acariasis	132	Infestation (lice, mites)	130-136.99	Other infections; including parasitic	1	0	0
133.9	Acariasis NOS	132	Infestation (lice, mites)	130-136.99	Other infections; including parasitic	1	0	0
134	Other infestation	132	Infestation (lice, mites)	130-136.99	Other infections; including parasitic	1	0	0
134.0	Myiasis	132	Infestation (lice, mites)	130-136.99	Other infections; including parasitic	1	0	0
134.1	Other arthropod infestation	132	Infestation (lice, mites)	130-136.99	Other infections; including parasitic	1	0	0
134.2	Hirudiniasis	136	Other infectious and parasitic diseases	130-136.99	Other infections; including parasitic	1	1	0
134.8	Other specified infestations	132	Infestation (lice, mites)	130-136.99	Other infections; including parasitic	1	0	0
134.9	Infestation NOS	132	Infestation (lice, mites)	130-136.99	Other infections; including parasitic	1	0	0
135	Sarcoidosis	697	Sarcoidosis	690-697.99	Other inflammatory condition of skin	1	1	0
136	Other and unspecified infectious and parasitic diseases	136	Other infectious and parasitic diseases	130-136.99	Other infections; including parasitic	1	1	0
136.0	Ainhum	136	Other infectious and parasitic diseases	130-136.99	Other infections; including parasitic	1	1	0
136.1	Behcet's syndrome	711.3	Behcet's syndrome	710-716.99	Arthropathies	1	1	0
136.2	Specific infections by free-living amebae	136	Other infectious and parasitic diseases	130-136.99	Other infections; including parasitic	1	1	0
136.21	Specific infection due to acanthamoeba	136	Other infectious and parasitic diseases	130-136.99	Other infections; including parasitic	1	1	0
136.29	Other specific infections by free-living amebae	136	Other infectious and parasitic diseases	130-136.99	Other infections; including parasitic	1	1	0
136.3	Pneumocystosis	480.3	Pneumonia due to fungus (mycoses)	480-488.99	Pneumonia and influenza	1	1	0
136.4	Psorospermiasis	136	Other infectious and parasitic diseases	130-136.99	Other infections; including parasitic	1	1	0
136.5	Sarcosporidiosis	136	Other infectious and parasitic diseases	130-136.99	Other infections; including parasitic	1	1	0
136.8	Other specified infectious and parasitic diseases	136	Other infectious and parasitic diseases	130-136.99	Other infections; including parasitic	1	1	0
136.9	Unspecified infectious and parasitic diseases	136	Other infectious and parasitic diseases	130-136.99	Other infections; including parasitic	1	1	0
137	Late effects of tuberculosis	010	Tuberculosis	010-041.99	bacterial infection	1	1	0
137.0	Late effects of respiratory or unspecified tuberculosis	010	Tuberculosis	010-041.99	bacterial infection	1	1	0
137.1	Late effects of central nervous system tuberculosis	010	Tuberculosis	010-041.99	bacterial infection	1	1	0
137.2	Late effects of genitourinary tuberculosis	010	Tuberculosis	010-041.99	bacterial infection	1	1	0
137.3	Late effects of tuberculosis of bones and joints	010	Tuberculosis	010-041.99	bacterial infection	1	1	0
137.4	Late effects of tuberculosis of other specified organs	010	Tuberculosis	010-041.99	bacterial infection	1	1	0
138	Late effects of acute poliomyelitis	324	Other CNS infection and poliomyelitis	320-326.9	INFLAMMATORY DISEASES OF THE CENTRAL NERVOUS SYSTEM	1	0	0
138.0	Late effects of acute poliomyelitis **	324	Other CNS infection and poliomyelitis	320-326.9	INFLAMMATORY DISEASES OF THE CENTRAL NERVOUS SYSTEM	1	0	0
139	Late effects of other infectious and parasitic diseases	136	Other infectious and parasitic diseases	130-136.99	Other infections; including parasitic	1	1	0
139.0	Late effects of viral encephalitis	323	Encephalitis	320-326.9	INFLAMMATORY DISEASES OF THE CENTRAL NERVOUS SYSTEM	1	0	0
139.1	Late effects of trachoma	369	Infection of the eye	369-374.99	infection/inflammation of eye	1	0	0
139.8	Late effects of other and unspecified infectious and parasitic diseases	136	Other infectious and parasitic diseases	130-136.99	Other infections; including parasitic	1	1	0
140	Malignant neoplasm of lip	145.1	Cancer of lip	140-149.99, 210-210.99	Cancer/benign neoplams of lip, oral cavity, pharynx	1	1	0
140.0	Malignant neoplasm of upper lip, vermilion border	145.1	Cancer of lip	140-149.99, 210-210.99	Cancer/benign neoplams of lip, oral cavity, pharynx	1	1	0
140.1	Malignant neoplasm of lower lip, vermilion border	145.1	Cancer of lip	140-149.99, 210-210.99	Cancer/benign neoplams of lip, oral cavity, pharynx	1	1	0
140.3	Malignant neoplasm of upper lip, inner aspect	145.1	Cancer of lip	140-149.99, 210-210.99	Cancer/benign neoplams of lip, oral cavity, pharynx	1	1	0
140.4	Malignant neoplasm of lower lip, inner aspect	145.1	Cancer of lip	140-149.99, 210-210.99	Cancer/benign neoplams of lip, oral cavity, pharynx	1	1	0
140.5	Malignant neoplasm of lip, unspecified, inner aspect	145.1	Cancer of lip	140-149.99, 210-210.99	Cancer/benign neoplams of lip, oral cavity, pharynx	1	1	0
140.6	Malignant neoplasm of commissure of lip	145.1	Cancer of lip	140-149.99, 210-210.99	Cancer/benign neoplams of lip, oral cavity, pharynx	1	1	0
140.8	Malignant neoplasm of other sites of lip	145.1	Cancer of lip	140-149.99, 210-210.99	Cancer/benign neoplams of lip, oral cavity, pharynx	1	1	0
140.9	Malignant neoplasm of lip, unspecified, vermilion border	145.1	Cancer of lip	140-149.99, 210-210.99	Cancer/benign neoplams of lip, oral cavity, pharynx	1	1	0
141	Malignant neoplasm of tongue	145.2	Cancer of tongue	140-149.99, 210-210.99	Cancer/benign neoplams of lip, oral cavity, pharynx	1	1	0
141.0	Malignant neoplasm of base of tongue	145.2	Cancer of tongue	140-149.99, 210-210.99	Cancer/benign neoplams of lip, oral cavity, pharynx	1	1	0
141.1	Malignant neoplasm of dorsal surface of tongue	145.2	Cancer of tongue	140-149.99, 210-210.99	Cancer/benign neoplams of lip, oral cavity, pharynx	1	1	0
141.2	Malignant neoplasm of tip and lateral border of tongue	145.2	Cancer of tongue	140-149.99, 210-210.99	Cancer/benign neoplams of lip, oral cavity, pharynx	1	1	0
141.3	Malignant neoplasm of ventral surface of tongue	145.2	Cancer of tongue	140-149.99, 210-210.99	Cancer/benign neoplams of lip, oral cavity, pharynx	1	1	0
141.4	Malignant neoplasm of anterior two-thirds of tongue, part unspecified	145.2	Cancer of tongue	140-149.99, 210-210.99	Cancer/benign neoplams of lip, oral cavity, pharynx	1	1	0
141.5	Malignant neoplasm of junctional zone of tongue	145.2	Cancer of tongue	140-149.99, 210-210.99	Cancer/benign neoplams of lip, oral cavity, pharynx	1	1	0
141.6	Malignant neoplasm of lingual tonsil	145.2	Cancer of tongue	140-149.99, 210-210.99	Cancer/benign neoplams of lip, oral cavity, pharynx	1	1	0
141.8	Malignant neoplasm of other sites of tongue	145.2	Cancer of tongue	140-149.99, 210-210.99	Cancer/benign neoplams of lip, oral cavity, pharynx	1	1	0
141.9	Malignant neoplasm of tongue, unspecified	145.2	Cancer of tongue	140-149.99, 210-210.99	Cancer/benign neoplams of lip, oral cavity, pharynx	1	1	0
142	Malignant neoplasm of major salivary glands	145.3	Cancer of major salivary glands	140-149.99, 210-210.99	Cancer/benign neoplams of lip, oral cavity, pharynx	1	1	0
142.0	Malignant neoplasm of parotid gland	145.3	Cancer of major salivary glands	140-149.99, 210-210.99	Cancer/benign neoplams of lip, oral cavity, pharynx	1	1	0
142.1	Malignant neoplasm of submandibular gland	145.3	Cancer of major salivary glands	140-149.99, 210-210.99	Cancer/benign neoplams of lip, oral cavity, pharynx	1	1	0
142.2	Malignant neoplasm of sublingual gland	145.3	Cancer of major salivary glands	140-149.99, 210-210.99	Cancer/benign neoplams of lip, oral cavity, pharynx	1	1	0
142.8	Malignant neoplasm of other major salivary glands	145.3	Cancer of major salivary glands	140-149.99, 210-210.99	Cancer/benign neoplams of lip, oral cavity, pharynx	1	1	0
142.9	Malignant neoplasm of salivary gland, unspecified	145.3	Cancer of major salivary glands	140-149.99, 210-210.99	Cancer/benign neoplams of lip, oral cavity, pharynx	1	1	0
143	Malignant neoplasm of gum	145.4	Cancer of the gums	140-149.99, 210-210.99	Cancer/benign neoplams of lip, oral cavity, pharynx	1	1	0
143.0	Malignant neoplasm of upper gum	145.4	Cancer of the gums	140-149.99, 210-210.99	Cancer/benign neoplams of lip, oral cavity, pharynx	1	1	0
143.1	Malignant neoplasm of lower gum	145.4	Cancer of the gums	140-149.99, 210-210.99	Cancer/benign neoplams of lip, oral cavity, pharynx	1	1	0
143.8	Malignant neoplasm of other sites of gum	145.4	Cancer of the gums	140-149.99, 210-210.99	Cancer/benign neoplams of lip, oral cavity, pharynx	1	1	0
143.9	Malignant neoplasm of gum, unspecified	145.4	Cancer of the gums	140-149.99, 210-210.99	Cancer/benign neoplams of lip, oral cavity, pharynx	1	1	0
144	Malignant neoplasm of floor of mouth	145.5	Cancer of the mouth floor	140-149.99, 210-210.99	Cancer/benign neoplams of lip, oral cavity, pharynx	1	1	0
144.0	Malignant neoplasm of anterior portion of floor of mouth	145.5	Cancer of the mouth floor	140-149.99, 210-210.99	Cancer/benign neoplams of lip, oral cavity, pharynx	1	1	0
144.1	Malignant neoplasm of lateral portion of floor of mouth	145.5	Cancer of the mouth floor	140-149.99, 210-210.99	Cancer/benign neoplams of lip, oral cavity, pharynx	1	1	0
144.8	Malignant neoplasm of other sites of floor of mouth	145.5	Cancer of the mouth floor	140-149.99, 210-210.99	Cancer/benign neoplams of lip, oral cavity, pharynx	1	1	0
144.9	Malignant neoplasm of floor of mouth, part unspecified	145.5	Cancer of the mouth floor	140-149.99, 210-210.99	Cancer/benign neoplams of lip, oral cavity, pharynx	1	1	0
145	Malignant neoplasm of other and unspecified parts of mouth	145	Cancer of mouth	140-149.99, 210-210.99	Cancer/benign neoplams of lip, oral cavity, pharynx	1	0	0
145.0	Malignant neoplasm of cheek mucosa	145	Cancer of mouth	140-149.99, 210-210.99	Cancer/benign neoplams of lip, oral cavity, pharynx	1	0	0
145.1	Malignant neoplasm of vestibule of mouth	145	Cancer of mouth	140-149.99, 210-210.99	Cancer/benign neoplams of lip, oral cavity, pharynx	1	0	0
145.2	Malignant neoplasm of hard palate	145	Cancer of mouth	140-149.99, 210-210.99	Cancer/benign neoplams of lip, oral cavity, pharynx	1	0	0
145.3	Malignant neoplasm of soft palate	145	Cancer of mouth	140-149.99, 210-210.99	Cancer/benign neoplams of lip, oral cavity, pharynx	1	0	0
145.4	Malignant neoplasm of uvula	145	Cancer of mouth	140-149.99, 210-210.99	Cancer/benign neoplams of lip, oral cavity, pharynx	1	0	0
145.5	Malignant neoplasm of palate, unspecified	145	Cancer of mouth	140-149.99, 210-210.99	Cancer/benign neoplams of lip, oral cavity, pharynx	1	0	0
145.6	Malignant neoplasm of retromolar area	145	Cancer of mouth	140-149.99, 210-210.99	Cancer/benign neoplams of lip, oral cavity, pharynx	1	0	0
145.8	Malignant neoplasm of other specified parts of mouth	145	Cancer of mouth	140-149.99, 210-210.99	Cancer/benign neoplams of lip, oral cavity, pharynx	1	0	0
145.9	Malignant neoplasm of mouth, unspecified	145	Cancer of mouth	140-149.99, 210-210.99	Cancer/benign neoplams of lip, oral cavity, pharynx	1	0	0
146	Malignant neoplasm of oropharynx	149.1	Cancer of oropharynx	140-149.99, 210-210.99	Cancer/benign neoplams of lip, oral cavity, pharynx	1	1	0
146.0	Malignant neoplasm of tonsil	149.1	Cancer of oropharynx	140-149.99, 210-210.99	Cancer/benign neoplams of lip, oral cavity, pharynx	1	1	0
146.1	Malignant neoplasm of tonsillar fossa	149.1	Cancer of oropharynx	140-149.99, 210-210.99	Cancer/benign neoplams of lip, oral cavity, pharynx	1	1	0
146.2	Malignant neoplasm of tonsillar pillars (anterior) (posterior)	149.1	Cancer of oropharynx	140-149.99, 210-210.99	Cancer/benign neoplams of lip, oral cavity, pharynx	1	1	0
146.3	Malignant neoplasm of vallecula	149.1	Cancer of oropharynx	140-149.99, 210-210.99	Cancer/benign neoplams of lip, oral cavity, pharynx	1	1	0
146.4	Malignant neoplasm of anterior aspect of epiglottis	149.1	Cancer of oropharynx	140-149.99, 210-210.99	Cancer/benign neoplams of lip, oral cavity, pharynx	1	1	0
146.5	Malignant neoplasm of junctional region of oropharynx	149.1	Cancer of oropharynx	140-149.99, 210-210.99	Cancer/benign neoplams of lip, oral cavity, pharynx	1	1	0
146.6	Malignant neoplasm of lateral wall of oropharynx	149.1	Cancer of oropharynx	140-149.99, 210-210.99	Cancer/benign neoplams of lip, oral cavity, pharynx	1	1	0
146.7	Malignant neoplasm of posterior wall of oropharynx	149.1	Cancer of oropharynx	140-149.99, 210-210.99	Cancer/benign neoplams of lip, oral cavity, pharynx	1	1	0
146.8	Malignant neoplasm of other specified sites of oropharynx	149.1	Cancer of oropharynx	140-149.99, 210-210.99	Cancer/benign neoplams of lip, oral cavity, pharynx	1	1	0
146.9	Malignant neoplasm of oropharynx, unspecified	149.1	Cancer of oropharynx	140-149.99, 210-210.99	Cancer/benign neoplams of lip, oral cavity, pharynx	1	1	0
147	Malignant neoplasm of nasopharynx	149.2	Cancer of nasopharynx	140-149.99, 210-210.99	Cancer/benign neoplams of lip, oral cavity, pharynx	1	1	0
147.0	Malignant neoplasm of superior wall of nasopharynx	149.2	Cancer of nasopharynx	140-149.99, 210-210.99	Cancer/benign neoplams of lip, oral cavity, pharynx	1	1	0
147.1	Malignant neoplasm of posterior wall of nasopharynx	149.2	Cancer of nasopharynx	140-149.99, 210-210.99	Cancer/benign neoplams of lip, oral cavity, pharynx	1	1	0
147.2	Malignant neoplasm of lateral wall of nasopharynx	149.2	Cancer of nasopharynx	140-149.99, 210-210.99	Cancer/benign neoplams of lip, oral cavity, pharynx	1	1	0
147.3	Malignant neoplasm of anterior wall of nasopharynx	149.2	Cancer of nasopharynx	140-149.99, 210-210.99	Cancer/benign neoplams of lip, oral cavity, pharynx	1	1	0
147.8	Malignant neoplasm of other specified sites of nasopharynx	149.2	Cancer of nasopharynx	140-149.99, 210-210.99	Cancer/benign neoplams of lip, oral cavity, pharynx	1	1	0
147.9	Malignant neoplasm of nasopharynx, unspecified	149.2	Cancer of nasopharynx	140-149.99, 210-210.99	Cancer/benign neoplams of lip, oral cavity, pharynx	1	1	0
148	Malignant neoplasm of hypopharynx	149.3	Cancer of hypopharynx	140-149.99, 210-210.99	Cancer/benign neoplams of lip, oral cavity, pharynx	1	1	0
148.0	Malignant neoplasm of postcricoid region of hypopharynx	149.3	Cancer of hypopharynx	140-149.99, 210-210.99	Cancer/benign neoplams of lip, oral cavity, pharynx	1	1	0
148.1	Malignant neoplasm of pyriform sinus	149.3	Cancer of hypopharynx	140-149.99, 210-210.99	Cancer/benign neoplams of lip, oral cavity, pharynx	1	1	0
148.2	Malignant neoplasm of aryepiglottic fold, hypopharyngeal aspect	149.3	Cancer of hypopharynx	140-149.99, 210-210.99	Cancer/benign neoplams of lip, oral cavity, pharynx	1	1	0
148.3	Malignant neoplasm of posterior hypopharyngeal wall	149.3	Cancer of hypopharynx	140-149.99, 210-210.99	Cancer/benign neoplams of lip, oral cavity, pharynx	1	1	0
148.8	Malignant neoplasm of other specified sites of hypopharynx	149.3	Cancer of hypopharynx	140-149.99, 210-210.99	Cancer/benign neoplams of lip, oral cavity, pharynx	1	1	0
148.9	Malignant neoplasm of hypopharynx, unspecified	149.3	Cancer of hypopharynx	140-149.99, 210-210.99	Cancer/benign neoplams of lip, oral cavity, pharynx	1	1	0
149	Malignant neoplasm of other and ill-defined sites within the lip, oral cavity, and pharynx	149	Cancer of larynx, pharynx, nasal cavities	140-149.99, 210-210.99	Cancer/benign neoplams of lip, oral cavity, pharynx	1	0	0
149.0	Malignant neoplasm of pharynx, unspecified	149	Cancer of larynx, pharynx, nasal cavities	140-149.99, 210-210.99	Cancer/benign neoplams of lip, oral cavity, pharynx	1	0	0
149.1	Malignant neoplasm of waldeyer's ring	149	Cancer of larynx, pharynx, nasal cavities	140-149.99, 210-210.99	Cancer/benign neoplams of lip, oral cavity, pharynx	1	0	0
149.8	Malignant neoplasm of other sites within the lip and oral cavity	149	Cancer of larynx, pharynx, nasal cavities	140-149.99, 210-210.99	Cancer/benign neoplams of lip, oral cavity, pharynx	1	0	0
149.9	Malignant neoplasm of ill-defined sites within the lip and oral cavity	149	Cancer of larynx, pharynx, nasal cavities	140-149.99, 210-210.99	Cancer/benign neoplams of lip, oral cavity, pharynx	1	0	0
150	Malignant neoplasm of esophagus	150	Cancer of esophagus	140-159.99, 210-211.99	cancer/benign neoplasm of gi tract	1	1	0
150.0	Malignant neoplasm of cervical esophagus	150	Cancer of esophagus	140-159.99, 210-211.99	cancer/benign neoplasm of gi tract	1	1	0
150.1	Malignant neoplasm of thoracic esophagus	150	Cancer of esophagus	140-159.99, 210-211.99	cancer/benign neoplasm of gi tract	1	1	0
150.2	Malignant neoplasm of abdominal esophagus	150	Cancer of esophagus	140-159.99, 210-211.99	cancer/benign neoplasm of gi tract	1	1	0
150.3	Malignant neoplasm of upper third of esophagus	150	Cancer of esophagus	140-159.99, 210-211.99	cancer/benign neoplasm of gi tract	1	1	0
150.4	Malignant neoplasm of middle third of esophagus	150	Cancer of esophagus	140-159.99, 210-211.99	cancer/benign neoplasm of gi tract	1	1	0
150.5	Malignant neoplasm of lower third of esophagus	150	Cancer of esophagus	140-159.99, 210-211.99	cancer/benign neoplasm of gi tract	1	1	0
150.8	Malignant neoplasm of other specified part of esophagus	150	Cancer of esophagus	140-159.99, 210-211.99	cancer/benign neoplasm of gi tract	1	1	0
150.9	Malignant neoplasm of esophagus, unspecified	150	Cancer of esophagus	140-159.99, 210-211.99	cancer/benign neoplasm of gi tract	1	1	0
151	Malignant neoplasm of stomach	151	Cancer of stomach	140-159.99, 210-211.99	cancer/benign neoplasm of gi tract	1	1	0
151.0	Malignant neoplasm of cardia	151	Cancer of stomach	140-159.99, 210-211.99	cancer/benign neoplasm of gi tract	1	1	0
151.1	Malignant neoplasm of pylorus	151	Cancer of stomach	140-159.99, 210-211.99	cancer/benign neoplasm of gi tract	1	1	0
151.2	Malignant neoplasm of pyloric antrum	151	Cancer of stomach	140-159.99, 210-211.99	cancer/benign neoplasm of gi tract	1	1	0
151.3	Malignant neoplasm of fundus of stomach	151	Cancer of stomach	140-159.99, 210-211.99	cancer/benign neoplasm of gi tract	1	1	0
151.4	Malignant neoplasm of body of stomach	151	Cancer of stomach	140-159.99, 210-211.99	cancer/benign neoplasm of gi tract	1	1	0
151.5	Malignant neoplasm of lesser curvature of stomach, unspecified	151	Cancer of stomach	140-159.99, 210-211.99	cancer/benign neoplasm of gi tract	1	1	0
151.6	Malignant neoplasm of greater curvature of stomach, unspecified	151	Cancer of stomach	140-159.99, 210-211.99	cancer/benign neoplasm of gi tract	1	1	0
151.8	Malignant neoplasm of other specified sites of stomach	151	Cancer of stomach	140-159.99, 210-211.99	cancer/benign neoplasm of gi tract	1	1	0
151.9	Malignant neoplasm of stomach, unspecified	151	Cancer of stomach	140-159.99, 210-211.99	cancer/benign neoplasm of gi tract	1	1	0
152	Malignant neoplasm of small intestine, including duodenum	159.2	Malignant neoplasm of small intestine, including duodenum	140-159.99, 210-211.99	cancer/benign neoplasm of gi tract	1	1	0
152.0	Malignant neoplasm of duodenum	159.2	Malignant neoplasm of small intestine, including duodenum	140-159.99, 210-211.99	cancer/benign neoplasm of gi tract	1	1	0
152.1	Malignant neoplasm of jejunum	159.2	Malignant neoplasm of small intestine, including duodenum	140-159.99, 210-211.99	cancer/benign neoplasm of gi tract	1	1	0
152.2	Malignant neoplasm of ileum	159.2	Malignant neoplasm of small intestine, including duodenum	140-159.99, 210-211.99	cancer/benign neoplasm of gi tract	1	1	0
152.3	Malignant neoplasm of meckel's diverticulum	159.2	Malignant neoplasm of small intestine, including duodenum	140-159.99, 210-211.99	cancer/benign neoplasm of gi tract	1	1	0
152.8	Malignant neoplasm of other specified sites of small intestine	159.2	Malignant neoplasm of small intestine, including duodenum	140-159.99, 210-211.99	cancer/benign neoplasm of gi tract	1	1	0
152.9	Malignant neoplasm of small intestine, unspecified	159.2	Malignant neoplasm of small intestine, including duodenum	140-159.99, 210-211.99	cancer/benign neoplasm of gi tract	1	1	0
153	Malignant neoplasm of colon	153.2	Colon cancer	150-159.99, 208-208.99	GI cancer; benign neoplasms of colon	1	1	0
153.0	Malignant neoplasm of hepatic flexure	153.2	Colon cancer	150-159.99, 208-208.99	GI cancer; benign neoplasms of colon	1	1	0
153.1	Malignant neoplasm of transverse colon	153.2	Colon cancer	150-159.99, 208-208.99	GI cancer; benign neoplasms of colon	1	1	0
153.2	Malignant neoplasm of descending colon	153.2	Colon cancer	150-159.99, 208-208.99	GI cancer; benign neoplasms of colon	1	1	0
153.3	Malignant neoplasm of sigmoid colon	153.2	Colon cancer	150-159.99, 208-208.99	GI cancer; benign neoplasms of colon	1	1	0
153.4	Malignant neoplasm of cecum	153.2	Colon cancer	150-159.99, 208-208.99	GI cancer; benign neoplasms of colon	1	1	0
153.5	Malignant neoplasm of appendix vermiformis	153.2	Colon cancer	150-159.99, 208-208.99	GI cancer; benign neoplasms of colon	1	1	0
153.6	Malignant neoplasm of ascending colon	153.2	Colon cancer	150-159.99, 208-208.99	GI cancer; benign neoplasms of colon	1	1	0
153.7	Malignant neoplasm of splenic flexure	153.2	Colon cancer	150-159.99, 208-208.99	GI cancer; benign neoplasms of colon	1	1	0
153.8	Malignant neoplasm of other specified sites of large intestine	153.2	Colon cancer	150-159.99, 208-208.99	GI cancer; benign neoplasms of colon	1	1	0
153.9	Malignant neoplasm of colon, unspecified	153.2	Colon cancer	150-159.99, 208-208.99	GI cancer; benign neoplasms of colon	1	1	0
154	Malignant neoplasm of rectum, rectosigmoid junction, and anus	153.3	Malignant neoplasm of rectum, rectosigmoid junction, and anus	150-159.99, 208-208.99	GI cancer; benign neoplasms of colon	1	1	0
154.0	Malignant neoplasm of rectosigmoid junction	153.3	Malignant neoplasm of rectum, rectosigmoid junction, and anus	150-159.99, 208-208.99	GI cancer; benign neoplasms of colon	1	1	0
154.1	Malignant neoplasm of rectum	153.3	Malignant neoplasm of rectum, rectosigmoid junction, and anus	150-159.99, 208-208.99	GI cancer; benign neoplasms of colon	1	1	0
154.2	Malignant neoplasm of anal canal	153.3	Malignant neoplasm of rectum, rectosigmoid junction, and anus	150-159.99, 208-208.99	GI cancer; benign neoplasms of colon	1	1	0
154.3	Malignant neoplasm of anus, unspecified	153.3	Malignant neoplasm of rectum, rectosigmoid junction, and anus	150-159.99, 208-208.99	GI cancer; benign neoplasms of colon	1	1	0
154.8	Malignant neoplasm of other sites of rectum, rectosigmoid junction, and anus	153	Colorectal cancer	150-159.99, 208-208.99	GI cancer; benign neoplasms of colon	1	0	0
155	Malignant neoplasm of liver and intrahepatic bile ducts	155	Cancer of liver and intrahepatic bile duct	140-159.99, 210-211.99	cancer/benign neoplasm of gi tract	1	0	0
155.0	Malignant neoplasm of liver, primary	155.1	Malignant neoplasm of liver, primary	140-159.99, 210-211.99	cancer/benign neoplasm of gi tract	1	1	0
155.1	Malignant neoplasm of intrahepatic bile ducts	155	Cancer of liver and intrahepatic bile duct	140-159.99, 210-211.99	cancer/benign neoplasm of gi tract	1	0	0
155.2	Malignant neoplasm of liver, not specified as primary or secondary	155	Cancer of liver and intrahepatic bile duct	140-159.99, 210-211.99	cancer/benign neoplasm of gi tract	1	0	0
156	Malignant neoplasm of gallbladder and extrahepatic bile ducts	159.3	Malignant neoplasm of gallbladder and extrahepatic bile ducts	140-159.99, 210-211.99	cancer/benign neoplasm of gi tract	1	1	0
156.0	Malignant neoplasm of gallbladder	159.3	Malignant neoplasm of gallbladder and extrahepatic bile ducts	140-159.99, 210-211.99	cancer/benign neoplasm of gi tract	1	1	0
156.1	Malignant neoplasm of extrahepatic bile ducts	159.3	Malignant neoplasm of gallbladder and extrahepatic bile ducts	140-159.99, 210-211.99	cancer/benign neoplasm of gi tract	1	1	0
156.2	Malignant neoplasm of ampulla of Vater	159.3	Malignant neoplasm of gallbladder and extrahepatic bile ducts	140-159.99, 210-211.99	cancer/benign neoplasm of gi tract	1	1	0
156.8	Malignant neoplasm of other specified sites of gallbladder and extrahepatic bile ducts	159.3	Malignant neoplasm of gallbladder and extrahepatic bile ducts	140-159.99, 210-211.99	cancer/benign neoplasm of gi tract	1	1	0
156.9	Malignant neoplasm of biliary tract, part unspecified	159.3	Malignant neoplasm of gallbladder and extrahepatic bile ducts	140-159.99, 210-211.99	cancer/benign neoplasm of gi tract	1	1	0
157	Malignant neoplasm of pancreas	157	Pancreatic cancer	140-159.99, 210-211.99	cancer/benign neoplasm of gi tract	1	1	0
157.0	Malignant neoplasm of head of pancreas	157	Pancreatic cancer	140-159.99, 210-211.99	cancer/benign neoplasm of gi tract	1	1	0
157.1	Malignant neoplasm of body of pancreas	157	Pancreatic cancer	140-159.99, 210-211.99	cancer/benign neoplasm of gi tract	1	1	0
157.2	Malignant neoplasm of tail of pancreas	157	Pancreatic cancer	140-159.99, 210-211.99	cancer/benign neoplasm of gi tract	1	1	0
157.3	Malignant neoplasm of pancreatic duct	157	Pancreatic cancer	140-159.99, 210-211.99	cancer/benign neoplasm of gi tract	1	1	0
157.4	Malignant neoplasm of islets of Langerhans	157	Pancreatic cancer	140-159.99, 210-211.99	cancer/benign neoplasm of gi tract	1	1	0
157.8	Malignant neoplasm of other specified sites of pancreas	157	Pancreatic cancer	140-159.99, 210-211.99	cancer/benign neoplasm of gi tract	1	1	0
157.9	Malignant neoplasm of pancreas, part unspecified	157	Pancreatic cancer	140-159.99, 210-211.99	cancer/benign neoplasm of gi tract	1	1	0
158	Malignant neoplasm of retroperitoneum and peritoneum	159.4	Malignant neoplasm of retroperitoneum and peritoneum	140-159.99, 210-211.99	cancer/benign neoplasm of gi tract	1	1	0
158.0	Malignant neoplasm of retroperitoneum	159.4	Malignant neoplasm of retroperitoneum and peritoneum	140-159.99, 210-211.99	cancer/benign neoplasm of gi tract	1	1	0
158.8	Malignant neoplasm of specified parts of peritoneum	159.4	Malignant neoplasm of retroperitoneum and peritoneum	140-159.99, 210-211.99	cancer/benign neoplasm of gi tract	1	1	0
158.9	Malignant neoplasm of peritoneum, unspecified	159.4	Malignant neoplasm of retroperitoneum and peritoneum	140-159.99, 210-211.99	cancer/benign neoplasm of gi tract	1	1	0
159	Malignant neoplasm of other and ill-defined sites within the digestive organs and peritoneum	159	Malignant neoplasm of other and ill-defined sites within the digestive organs and peritoneum	140-159.99, 210-211.99	cancer/benign neoplasm of gi tract	1	0	0
159.0	Malignant neoplasm of intestinal tract, part unspecified	153.2	Colon cancer	150-159.99, 208-208.99	GI cancer; benign neoplasms of colon	1	1	0
159.1	Malignant neoplasm of spleen, not elsewhere classified	159	Malignant neoplasm of other and ill-defined sites within the digestive organs and peritoneum	140-159.99, 210-211.99	cancer/benign neoplasm of gi tract	1	0	0
159.8	Malignant neoplasm of other sites of digestive system and intra-abdominal organs	159	Malignant neoplasm of other and ill-defined sites within the digestive organs and peritoneum	140-159.99, 210-211.99	cancer/benign neoplasm of gi tract	1	0	0
159.9	Malignant neoplasm of ill-defined sites within the digestive organs and peritoneum	159	Malignant neoplasm of other and ill-defined sites within the digestive organs and peritoneum	140-159.99, 210-211.99	cancer/benign neoplasm of gi tract	1	0	0
160	Malignant neoplasm of nasal cavities, middle ear, and accessory sinuses	149.9	Cancer of of nasal cavities	140-149.99, 210-210.99	Cancer/benign neoplams of lip, oral cavity, pharynx	1	1	0
160.0	Malignant neoplasm of nasal cavities	149.9	Cancer of of nasal cavities	140-149.99, 210-210.99	Cancer/benign neoplams of lip, oral cavity, pharynx	1	1	0
160.1	Malignant neoplasm of auditory tube, middle ear, and mastoid air cells	149.9	Cancer of of nasal cavities	140-149.99, 210-210.99	Cancer/benign neoplams of lip, oral cavity, pharynx	1	1	0
160.2	Malignant neoplasm of maxillary sinus	149.9	Cancer of of nasal cavities	140-149.99, 210-210.99	Cancer/benign neoplams of lip, oral cavity, pharynx	1	1	0
160.3	Malignant neoplasm of ethmoidal sinus	149.9	Cancer of of nasal cavities	140-149.99, 210-210.99	Cancer/benign neoplams of lip, oral cavity, pharynx	1	1	0
160.4	Malignant neoplasm of frontal sinus	149.9	Cancer of of nasal cavities	140-149.99, 210-210.99	Cancer/benign neoplams of lip, oral cavity, pharynx	1	1	0
160.5	Malignant neoplasm of sphenoidal sinus	149.9	Cancer of of nasal cavities	140-149.99, 210-210.99	Cancer/benign neoplams of lip, oral cavity, pharynx	1	1	0
160.8	Malignant neoplasm of other accessory sinuses	149.9	Cancer of of nasal cavities	140-149.99, 210-210.99	Cancer/benign neoplams of lip, oral cavity, pharynx	1	1	0
160.9	Malignant neoplasm of accessory sinus, unspecified	149.9	Cancer of of nasal cavities	140-149.99, 210-210.99	Cancer/benign neoplams of lip, oral cavity, pharynx	1	1	0
161	Malignant neoplasm of larynx	149.4	Cancer of larynx	140-149.99, 210-210.99	Cancer/benign neoplams of lip, oral cavity, pharynx	1	1	0
161.0	Malignant neoplasm of glottis	149.4	Cancer of larynx	140-149.99, 210-210.99	Cancer/benign neoplams of lip, oral cavity, pharynx	1	1	0
161.1	Malignant neoplasm of supraglottis	149.4	Cancer of larynx	140-149.99, 210-210.99	Cancer/benign neoplams of lip, oral cavity, pharynx	1	1	0
161.2	Malignant neoplasm of subglottis	149.4	Cancer of larynx	140-149.99, 210-210.99	Cancer/benign neoplams of lip, oral cavity, pharynx	1	1	0
161.3	Malignant neoplasm of laryngeal cartilages	149.4	Cancer of larynx	140-149.99, 210-210.99	Cancer/benign neoplams of lip, oral cavity, pharynx	1	1	0
161.8	Malignant neoplasm of other specified sites of larynx	149.4	Cancer of larynx	140-149.99, 210-210.99	Cancer/benign neoplams of lip, oral cavity, pharynx	1	1	0
161.9	Malignant neoplasm of larynx, unspecified	149.4	Cancer of larynx	140-149.99, 210-210.99	Cancer/benign neoplams of lip, oral cavity, pharynx	1	1	0
162	Malignant neoplasm of trachea, bronchus, and lung	165.1	Cancer of bronchus; lung	160-165.99	Malignant neoplasm of respiratory and intrathoracic organs	1	1	0
162.0	Malignant neoplasm of trachea	165.1	Cancer of bronchus; lung	160-165.99	Malignant neoplasm of respiratory and intrathoracic organs	1	1	0
162.2	Malignant neoplasm of main bronchus	165.1	Cancer of bronchus; lung	160-165.99	Malignant neoplasm of respiratory and intrathoracic organs	1	1	0
162.3	Malignant neoplasm of upper lobe, bronchus or lung	165.1	Cancer of bronchus; lung	160-165.99	Malignant neoplasm of respiratory and intrathoracic organs	1	1	0
162.4	Malignant neoplasm of middle lobe, bronchus or lung	165.1	Cancer of bronchus; lung	160-165.99	Malignant neoplasm of respiratory and intrathoracic organs	1	1	0
162.5	Malignant neoplasm of lower lobe, bronchus or lung	165.1	Cancer of bronchus; lung	160-165.99	Malignant neoplasm of respiratory and intrathoracic organs	1	1	0
162.8	Malignant neoplasm of other parts of bronchus or lung	165.1	Cancer of bronchus; lung	160-165.99	Malignant neoplasm of respiratory and intrathoracic organs	1	1	0
162.9	Malignant neoplasm of bronchus and lung, unspecified	165.1	Cancer of bronchus; lung	160-165.99	Malignant neoplasm of respiratory and intrathoracic organs	1	1	0
163	Malignant neoplasm of pleura	165	Cancer within the respiratory system	160-165.99	Malignant neoplasm of respiratory and intrathoracic organs	1	0	0
163.0	Malignant neoplasm of parietal pleura	165	Cancer within the respiratory system	160-165.99	Malignant neoplasm of respiratory and intrathoracic organs	1	0	0
163.1	Malignant neoplasm of visceral pleura	165	Cancer within the respiratory system	160-165.99	Malignant neoplasm of respiratory and intrathoracic organs	1	0	0
163.8	Malignant neoplasm of other specified sites of pleura	165	Cancer within the respiratory system	160-165.99	Malignant neoplasm of respiratory and intrathoracic organs	1	0	0
163.9	Malignant neoplasm of pleura, unspecified	165	Cancer within the respiratory system	160-165.99	Malignant neoplasm of respiratory and intrathoracic organs	1	0	0
164	Malignant neoplasm of thymus, heart, and mediastinum	164	Cancer of intrathoracic organs	160-165.99	Malignant neoplasm of respiratory and intrathoracic organs	1	1	0
164.0	Malignant neoplasm of thymus	164	Cancer of intrathoracic organs	160-165.99	Malignant neoplasm of respiratory and intrathoracic organs	1	1	0
164.1	Malignant neoplasm of heart	164	Cancer of intrathoracic organs	160-165.99	Malignant neoplasm of respiratory and intrathoracic organs	1	1	0
164.2	Malignant neoplasm of anterior mediastinum	164	Cancer of intrathoracic organs	160-165.99	Malignant neoplasm of respiratory and intrathoracic organs	1	1	0
164.3	Malignant neoplasm of posterior mediastinum	164	Cancer of intrathoracic organs	160-165.99	Malignant neoplasm of respiratory and intrathoracic organs	1	1	0
164.8	Malignant neoplasm of other parts of mediastinum	164	Cancer of intrathoracic organs	160-165.99	Malignant neoplasm of respiratory and intrathoracic organs	1	1	0
164.9	Malignant neoplasm of mediastinum, part unspecified	164	Cancer of intrathoracic organs	160-165.99	Malignant neoplasm of respiratory and intrathoracic organs	1	1	0
165	Malignant neoplasm of other and ill-defined sites within the respiratory system and intrathoracic organs	165	Cancer within the respiratory system	160-165.99	Malignant neoplasm of respiratory and intrathoracic organs	1	0	0
165.0	Malignant neoplasm of upper respiratory tract, part unspecified	165	Cancer within the respiratory system	160-165.99	Malignant neoplasm of respiratory and intrathoracic organs	1	0	0
165.8	Malignant neoplasm of other sites within the respiratory system and intrathoracic organs	165	Cancer within the respiratory system	160-165.99	Malignant neoplasm of respiratory and intrathoracic organs	1	0	0
165.9	Malignant neoplasm of ill-defined sites within the respiratory system	165	Cancer within the respiratory system	160-165.99	Malignant neoplasm of respiratory and intrathoracic organs	1	0	0
170	Malignant neoplasm of bone and articular cartilage	170	Cancer of bone and connective tissue	170-171.99	Cancer of bone, connective tissue	1	0	0
170.0	Malignant neoplasm of bones of skull and face, except mandible	170.1	Bone cancer	170-171.99	Cancer of bone, connective tissue	1	1	0
170.1	Malignant neoplasm of mandible	170.1	Bone cancer	170-171.99	Cancer of bone, connective tissue	1	1	0
170.2	Malignant neoplasm of vertebral column, excluding sacrum and coccyx	170.1	Bone cancer	170-171.99	Cancer of bone, connective tissue	1	1	0
170.3	Malignant neoplasm of ribs, sternum, and clavicle	170.1	Bone cancer	170-171.99	Cancer of bone, connective tissue	1	1	0
170.4	Malignant neoplasm of scapula and long bones of upper limb	170.1	Bone cancer	170-171.99	Cancer of bone, connective tissue	1	1	0
170.5	Malignant neoplasm of short bones of upper limb	170.1	Bone cancer	170-171.99	Cancer of bone, connective tissue	1	1	0
170.6	Malignant neoplasm of pelvic bones, sacrum, and coccyx	170.1	Bone cancer	170-171.99	Cancer of bone, connective tissue	1	1	0
170.7	Malignant neoplasm of long bones of lower limb	170.1	Bone cancer	170-171.99	Cancer of bone, connective tissue	1	1	0
170.8	Malignant neoplasm of short bones of lower limb	170.1	Bone cancer	170-171.99	Cancer of bone, connective tissue	1	1	0
170.9	Malignant neoplasm of bone and articular cartilage, site unspecified	170.1	Bone cancer	170-171.99	Cancer of bone, connective tissue	1	1	0
171	Malignant neoplasm of connective and other soft tissue	170.2	Cancer of connective tissue	170-171.99	Cancer of bone, connective tissue	1	1	0
171.0	Malignant neoplasm of connective and other soft tissue of head, face, and neck	170.2	Cancer of connective tissue	170-171.99	Cancer of bone, connective tissue	1	1	0
171.2	Malignant neoplasm of connective and other soft tissue of upper limb, including shoulder	170.2	Cancer of connective tissue	170-171.99	Cancer of bone, connective tissue	1	1	0
171.3	Malignant neoplasm of connective and other soft tissue of lower limb, including hip	170.2	Cancer of connective tissue	170-171.99	Cancer of bone, connective tissue	1	1	0
171.4	Malignant neoplasm of connective and other soft tissue of thorax	170.2	Cancer of connective tissue	170-171.99	Cancer of bone, connective tissue	1	1	0
171.5	Malignant neoplasm of connective and other soft tissue of abdomen	170.2	Cancer of connective tissue	170-171.99	Cancer of bone, connective tissue	1	1	0
171.6	Malignant neoplasm of connective and other soft tissue of pelvis	170.2	Cancer of connective tissue	170-171.99	Cancer of bone, connective tissue	1	1	0
171.7	Malignant neoplasm of connective and other soft tissue of trunk, unspecified	170.2	Cancer of connective tissue	170-171.99	Cancer of bone, connective tissue	1	1	0
171.8	Malignant neoplasm of other specified sites of connective and other soft tissue	170.2	Cancer of connective tissue	170-171.99	Cancer of bone, connective tissue	1	1	0
171.9	Malignant neoplasm of connective and other soft tissue, site unspecified	170.2	Cancer of connective tissue	170-171.99	Cancer of bone, connective tissue	1	1	0
172	Malignant melanoma of skin	172.11	Melanomas of skin	172-173.99	Malignant neoplasm of skin	1	1	0
172.0	Malignant melanoma of skin of lip	172.11	Melanomas of skin	172-173.99	Malignant neoplasm of skin	1	1	0
172.1	Malignant melanoma of skin of eyelid, including canthus	172.11	Melanomas of skin	172-173.99	Malignant neoplasm of skin	1	1	0
172.2	Malignant melanoma of skin of ear and external auditory canal	172.11	Melanomas of skin	172-173.99	Malignant neoplasm of skin	1	1	0
172.3	Malignant melanoma of skin of other and unspecified parts of face	172.11	Melanomas of skin	172-173.99	Malignant neoplasm of skin	1	1	0
172.4	Malignant melanoma of skin of scalp and neck	172.11	Melanomas of skin	172-173.99	Malignant neoplasm of skin	1	1	0
172.5	Malignant melanoma of skin of trunk, except scrotum	172.11	Melanomas of skin	172-173.99	Malignant neoplasm of skin	1	1	0
172.6	Malignant melanoma of skin of upper limb, including shoulder	172.11	Melanomas of skin	172-173.99	Malignant neoplasm of skin	1	1	0
172.7	Malignant melanoma of skin of lower limb, including hip	172.11	Melanomas of skin	172-173.99	Malignant neoplasm of skin	1	1	0
172.8	Malignant melanoma of other specified sites of skin	172.11	Melanomas of skin	172-173.99	Malignant neoplasm of skin	1	1	0
172.9	Melanoma of skin, site unspecified	172.11	Melanomas of skin	172-173.99	Malignant neoplasm of skin	1	1	0
173	Other malignant neoplasm of skin	172.2	Other non-epithelial cancer of skin	172-173.99	Malignant neoplasm of skin	1	0	0
173.0	Other malignant neoplasm of skin of lip	172.2	Other non-epithelial cancer of skin	172-173.99	Malignant neoplasm of skin	1	0	0
173.00	Unspecified malignant neoplasm of skin of lip	172.2	Other non-epithelial cancer of skin	172-173.99	Malignant neoplasm of skin	1	0	0
173.01	Basal cell carcinoma of skin of lip	172.21	Basal cell carcinoma	172-173.99	Malignant neoplasm of skin	1	1	0
173.02	Squamous cell carcinoma of skin of lip	172.22	Squamous cell carcinoma	172-173.99	Malignant neoplasm of skin	1	1	0
173.09	Other specified malignant neoplasm of skin of lip	172.2	Other non-epithelial cancer of skin	172-173.99	Malignant neoplasm of skin	1	0	0
173.1	Other malignant neoplasm of skin of eyelid, including canthus	172.2	Other non-epithelial cancer of skin	172-173.99	Malignant neoplasm of skin	1	0	0
173.10	Unspecified malignant neoplasm of eyelid, including canthus	172.2	Other non-epithelial cancer of skin	172-173.99	Malignant neoplasm of skin	1	0	0
173.11	Basal cell carcinoma of eyelid, including canthus	172.21	Basal cell carcinoma	172-173.99	Malignant neoplasm of skin	1	1	0
173.12	Squamous cell carcinoma of eyelid, including canthus	172.22	Squamous cell carcinoma	172-173.99	Malignant neoplasm of skin	1	1	0
173.19	Other specified malignant neoplasm of eyelid, including canthus	172.2	Other non-epithelial cancer of skin	172-173.99	Malignant neoplasm of skin	1	0	0
173.2	Other malignant neoplasm of skin of ear and external auditory canal	172.2	Other non-epithelial cancer of skin	172-173.99	Malignant neoplasm of skin	1	0	0
173.20	Unspecified malignant neoplasm of skin of ear and external auditory canal	172.2	Other non-epithelial cancer of skin	172-173.99	Malignant neoplasm of skin	1	0	0
173.21	Basal cell carcinoma of skin of ear and external auditory canal	172.21	Basal cell carcinoma	172-173.99	Malignant neoplasm of skin	1	1	0
173.22	Squamous cell carcinoma of skin of ear and external auditory canal	172.22	Squamous cell carcinoma	172-173.99	Malignant neoplasm of skin	1	1	0
173.29	Other specified malignant neoplasm of skin of ear and external auditory canal	172.2	Other non-epithelial cancer of skin	172-173.99	Malignant neoplasm of skin	1	0	0
173.3	Other malignant neoplasm of skin of other and unspecified parts of face	172.2	Other non-epithelial cancer of skin	172-173.99	Malignant neoplasm of skin	1	0	0
173.30	Unspecified malignant neoplasm of skin of other and unspecified parts of face	172.2	Other non-epithelial cancer of skin	172-173.99	Malignant neoplasm of skin	1	0	0
173.31	Basal cell carcinoma of skin of other and unspecified parts of face	172.21	Basal cell carcinoma	172-173.99	Malignant neoplasm of skin	1	1	0
173.32	Squamous cell carcinoma of skin of other and unspecified parts of face	172.22	Squamous cell carcinoma	172-173.99	Malignant neoplasm of skin	1	1	0
173.39	Other specified malignant neoplasm of skin of other and unspecified parts of face	172.2	Other non-epithelial cancer of skin	172-173.99	Malignant neoplasm of skin	1	0	0
173.4	Other malignant neoplasm of scalp and skin of neck	172.2	Other non-epithelial cancer of skin	172-173.99	Malignant neoplasm of skin	1	0	0
173.40	Unspecified malignant neoplasm of scalp and skin of neck	172.2	Other non-epithelial cancer of skin	172-173.99	Malignant neoplasm of skin	1	0	0
173.41	Basal cell carcinoma of scalp and skin of neck	172.21	Basal cell carcinoma	172-173.99	Malignant neoplasm of skin	1	1	0
173.42	Squamous cell carcinoma of scalp and skin of neck	172.22	Squamous cell carcinoma	172-173.99	Malignant neoplasm of skin	1	1	0
173.49	Other specified malignant neoplasm of scalp and skin of neck	172.2	Other non-epithelial cancer of skin	172-173.99	Malignant neoplasm of skin	1	0	0
173.5	Other malignant neoplasm of skin of trunk, except scrotum	172.2	Other non-epithelial cancer of skin	172-173.99	Malignant neoplasm of skin	1	0	0
173.50	Unspecified malignant neoplasm of skin of trunk, except scrotum	172.2	Other non-epithelial cancer of skin	172-173.99	Malignant neoplasm of skin	1	0	0
173.51	Basal cell carcinoma of skin of trunk, except scrotum	172.21	Basal cell carcinoma	172-173.99	Malignant neoplasm of skin	1	1	0
173.52	Squamous cell carcinoma of skin of trunk, except scrotum	172.22	Squamous cell carcinoma	172-173.99	Malignant neoplasm of skin	1	1	0
173.59	Other specified malignant neoplasm of skin of trunk, except scrotum	172.2	Other non-epithelial cancer of skin	172-173.99	Malignant neoplasm of skin	1	0	0
173.6	Other malignant neoplasm of skin of upper limb, including shoulder	172.2	Other non-epithelial cancer of skin	172-173.99	Malignant neoplasm of skin	1	0	0
173.60	Unspecified malignant neoplasm of skin of upper limb, including shoulder	172.2	Other non-epithelial cancer of skin	172-173.99	Malignant neoplasm of skin	1	0	0
173.61	Basal cell carcinoma of skin of upper limb, including shoulder	172.21	Basal cell carcinoma	172-173.99	Malignant neoplasm of skin	1	1	0
173.62	Squamous cell carcinoma of skin of upper limb, including shoulder	172.22	Squamous cell carcinoma	172-173.99	Malignant neoplasm of skin	1	1	0
173.69	Other specified malignant neoplasm of skin of upper limb, including shoulder	172.2	Other non-epithelial cancer of skin	172-173.99	Malignant neoplasm of skin	1	0	0
173.7	Other malignant neoplasm of skin of lower limb, including hip	172.2	Other non-epithelial cancer of skin	172-173.99	Malignant neoplasm of skin	1	0	0
173.70	Unspecified malignant neoplasm of skin of lower limb, including hip	172.2	Other non-epithelial cancer of skin	172-173.99	Malignant neoplasm of skin	1	0	0
173.71	Basal cell carcinoma of skin of lower limb, including hip	172.21	Basal cell carcinoma	172-173.99	Malignant neoplasm of skin	1	1	0
173.72	Squamous cell carcinoma of skin of lower limb, including hip	172.22	Squamous cell carcinoma	172-173.99	Malignant neoplasm of skin	1	1	0
173.79	Other specified malignant neoplasm of skin of lower limb, including hip	172.2	Other non-epithelial cancer of skin	172-173.99	Malignant neoplasm of skin	1	0	0
173.8	Other malignant neoplasm of other specified sites of skin	172.2	Other non-epithelial cancer of skin	172-173.99	Malignant neoplasm of skin	1	0	0
173.80	Unspecified malignant neoplasm of other specified sites of skin	172.2	Other non-epithelial cancer of skin	172-173.99	Malignant neoplasm of skin	1	0	0
173.81	Basal cell carcinoma of other specified sites of skin	172.21	Basal cell carcinoma	172-173.99	Malignant neoplasm of skin	1	1	0
173.82	Squamous cell carcinoma of other specified sites of skin	172.22	Squamous cell carcinoma	172-173.99	Malignant neoplasm of skin	1	1	0
173.89	Other specified malignant neoplasm of other specified sites of skin	172.2	Other non-epithelial cancer of skin	172-173.99	Malignant neoplasm of skin	1	0	0
173.9	Other malignant neoplasm of skin, site unspecified	172.2	Other non-epithelial cancer of skin	172-173.99	Malignant neoplasm of skin	1	0	0
173.90	Unspecified malignant neoplasm of skin, site unspecified	172.2	Other non-epithelial cancer of skin	172-173.99	Malignant neoplasm of skin	1	0	0
173.91	Basal cell carcinoma of skin, site unspecified	172.21	Basal cell carcinoma	172-173.99	Malignant neoplasm of skin	1	1	0
173.92	Squamous cell carcinoma of skin, site unspecified	172.22	Squamous cell carcinoma	172-173.99	Malignant neoplasm of skin	1	1	0
173.99	Other specified malignant neoplasm of skin, site unspecified	172.2	Other non-epithelial cancer of skin	172-173.99	Malignant neoplasm of skin	1	0	0
174	Malignant neoplasm of female breast	174.11	Malignant neoplasm of female breast	174-184.99, 610-610.99	cancer of female genital organs; breast dysplasia	1	1	0
174.0	Malignant neoplasm of nipple and areola of female breast	174.11	Malignant neoplasm of female breast	174-184.99, 610-610.99	cancer of female genital organs; breast dysplasia	1	1	0
174.1	Malignant neoplasm of central portion of female breast	174.11	Malignant neoplasm of female breast	174-184.99, 610-610.99	cancer of female genital organs; breast dysplasia	1	1	0
174.2	Malignant neoplasm of upper-inner quadrant of female breast	174.11	Malignant neoplasm of female breast	174-184.99, 610-610.99	cancer of female genital organs; breast dysplasia	1	1	0
174.3	Malignant neoplasm of lower-inner quadrant of female breast	174.11	Malignant neoplasm of female breast	174-184.99, 610-610.99	cancer of female genital organs; breast dysplasia	1	1	0
174.4	Malignant neoplasm of upper-outer quadrant of female breast	174.11	Malignant neoplasm of female breast	174-184.99, 610-610.99	cancer of female genital organs; breast dysplasia	1	1	0
174.5	Malignant neoplasm of lower-outer quadrant of female breast	174.11	Malignant neoplasm of female breast	174-184.99, 610-610.99	cancer of female genital organs; breast dysplasia	1	1	0
174.6	Malignant neoplasm of axillary tail of female breast	174.11	Malignant neoplasm of female breast	174-184.99, 610-610.99	cancer of female genital organs; breast dysplasia	1	1	0
174.8	Malignant neoplasm of other specified sites of female breast	174.11	Malignant neoplasm of female breast	174-184.99, 610-610.99	cancer of female genital organs; breast dysplasia	1	1	0
174.9	Malignant neoplasm of breast (female), unspecified	174.11	Malignant neoplasm of female breast	174-184.99, 610-610.99	cancer of female genital organs; breast dysplasia	1	1	0
175	Malignant neoplasm of male breast	174.2	Breast cancer [male]	174-184.99, 610-610.99	cancer of female genital organs; breast dysplasia	1	1	0
175.0	Malignant neoplasm of nipple and areola of male breast	174.2	Breast cancer [male]	174-184.99, 610-610.99	cancer of female genital organs; breast dysplasia	1	1	0
175.9	Malignant neoplasm of other and unspecified sites of male breast	174.2	Breast cancer [male]	174-184.99, 610-610.99	cancer of female genital organs; breast dysplasia	1	1	0
176	Kaposi's sarcoma	230	Kaposi's sarcoma	230-230.99	Kaposi's sarcoma	1	1	0
176.0	Kaposi's sarcoma, skin	230	Kaposi's sarcoma	230-230.99	Kaposi's sarcoma	1	1	0
176.1	Kaposi's sarcoma, soft tissue	230	Kaposi's sarcoma	230-230.99	Kaposi's sarcoma	1	1	0
176.2	Kaposi's sarcoma, palate	230	Kaposi's sarcoma	230-230.99	Kaposi's sarcoma	1	1	0
176.3	Kaposi's sarcoma, gastrointestinal sites	230	Kaposi's sarcoma	230-230.99	Kaposi's sarcoma	1	1	0
176.4	Kaposi's sarcoma, lung	230	Kaposi's sarcoma	230-230.99	Kaposi's sarcoma	1	1	0
176.5	Kaposi's sarcoma, lymph nodes	230	Kaposi's sarcoma	230-230.99	Kaposi's sarcoma	1	1	0
176.8	Kaposi's sarcoma, other specified sites	230	Kaposi's sarcoma	230-230.99	Kaposi's sarcoma	1	1	0
176.9	Kaposi's sarcoma NOS	230	Kaposi's sarcoma	230-230.99	Kaposi's sarcoma	1	1	0
179	Malignant neoplasm of uterus, part unspecified	182	Malignant neoplasm of uterus	174-184.99, 218-218.99	cancer of female genital organs; benign neoplasm of uterus	1	1	0
180	Malignant neoplasm of cervix uteri	180	Cervical cancer and dysplasia	174-184.99, 218-218.99, 792-792.99	cancer of female genital organs; benign neoplasm of uterus; abnormal pap smear	1	0	0
180.0	Malignant neoplasm of endocervix	180.1	Cervical cancer	174-184.99, 218-218.99, 792-792.99	cancer of female genital organs; benign neoplasm of uterus; abnormal pap smear	1	1	0
180.1	Malignant neoplasm of exocervix	180.1	Cervical cancer	174-184.99, 218-218.99, 792-792.99	cancer of female genital organs; benign neoplasm of uterus; abnormal pap smear	1	1	0
180.8	Malignant neoplasm of other specified sites of cervix	180.1	Cervical cancer	174-184.99, 218-218.99, 792-792.99	cancer of female genital organs; benign neoplasm of uterus; abnormal pap smear	1	1	0
180.9	Malignant neoplasm of cervix uteri, unspecified	180.1	Cervical cancer	174-184.99, 218-218.99, 792-792.99	cancer of female genital organs; benign neoplasm of uterus; abnormal pap smear	1	1	0
181	Malignant neoplasm of placenta	184.1	Malignant neoplasm of ovary and other uterine adnexa	174-184.99, 220-221.99	cancer of female genital organs; benign neoplasm of female genital organs	1	0	0
182	Malignant neoplasm of body of uterus	182	Malignant neoplasm of uterus	174-184.99, 218-218.99	cancer of female genital organs; benign neoplasm of uterus	1	1	0
182.0	Malignant neoplasm of corpus uteri, except isthmus	182	Malignant neoplasm of uterus	174-184.99, 218-218.99	cancer of female genital organs; benign neoplasm of uterus	1	1	0
182.1	Malignant neoplasm of isthmus	182	Malignant neoplasm of uterus	174-184.99, 218-218.99	cancer of female genital organs; benign neoplasm of uterus	1	1	0
182.8	Malignant neoplasm of other specified sites of body of uterus	182	Malignant neoplasm of uterus	174-184.99, 218-218.99	cancer of female genital organs; benign neoplasm of uterus	1	1	0
183	Malignant neoplasm of ovary and other uterine adnexa	184.1	Malignant neoplasm of ovary and other uterine adnexa	174-184.99, 220-221.99	cancer of female genital organs; benign neoplasm of female genital organs	1	0	0
183.0	Malignant neoplasm of ovary	184.11	Malignant neoplasm of ovary	174-184.99, 220-221.99	cancer of female genital organs; benign neoplasm of female genital organs	1	1	0
183.2	Malignant neoplasm of fallopian tube	184.1	Malignant neoplasm of ovary and other uterine adnexa	174-184.99, 220-221.99	cancer of female genital organs; benign neoplasm of female genital organs	1	0	0
183.3	Malignant neoplasm of broad ligament of uterus	184.1	Malignant neoplasm of ovary and other uterine adnexa	174-184.99, 220-221.99	cancer of female genital organs; benign neoplasm of female genital organs	1	0	0
183.4	Malignant neoplasm of parametrium	184.1	Malignant neoplasm of ovary and other uterine adnexa	174-184.99, 220-221.99	cancer of female genital organs; benign neoplasm of female genital organs	1	0	0
183.5	Malignant neoplasm of round ligament of uterus	184.1	Malignant neoplasm of ovary and other uterine adnexa	174-184.99, 220-221.99	cancer of female genital organs; benign neoplasm of female genital organs	1	0	0
183.8	Malignant neoplasm of other specified sites of uterine adnexa	184.1	Malignant neoplasm of ovary and other uterine adnexa	174-184.99, 220-221.99	cancer of female genital organs; benign neoplasm of female genital organs	1	0	0
183.9	Malignant neoplasm of uterine adnexa, unspecified	184.1	Malignant neoplasm of ovary and other uterine adnexa	174-184.99, 220-221.99	cancer of female genital organs; benign neoplasm of female genital organs	1	0	0
184	Malignant neoplasm of other and unspecified female genital organs	184.1	Malignant neoplasm of ovary and other uterine adnexa	174-184.99, 220-221.99	cancer of female genital organs; benign neoplasm of female genital organs	1	0	0
184.0	Malignant neoplasm of vagina	184.2	Cancer of other female genital organs, excluding uterus and ovary	174-184.99, 220-221.99	cancer of female genital organs; benign neoplasm of female genital organs	1	1	0
184.1	Malignant neoplasm of labia majora	184.2	Cancer of other female genital organs, excluding uterus and ovary	174-184.99, 220-221.99	cancer of female genital organs; benign neoplasm of female genital organs	1	1	0
184.2	Malignant neoplasm of labia minora	184.2	Cancer of other female genital organs, excluding uterus and ovary	174-184.99, 220-221.99	cancer of female genital organs; benign neoplasm of female genital organs	1	1	0
184.3	Malignant neoplasm of clitoris	184.2	Cancer of other female genital organs, excluding uterus and ovary	174-184.99, 220-221.99	cancer of female genital organs; benign neoplasm of female genital organs	1	1	0
184.4	Malignant neoplasm of vulva, unspecified	184.2	Cancer of other female genital organs, excluding uterus and ovary	174-184.99, 220-221.99	cancer of female genital organs; benign neoplasm of female genital organs	1	1	0
184.8	Malignant neoplasm of other specified sites of female genital organs	184.1	Malignant neoplasm of ovary and other uterine adnexa	174-184.99, 220-221.99	cancer of female genital organs; benign neoplasm of female genital organs	1	0	0
184.9	Malignant neoplasm of female genital organ, site unspecified	184.1	Malignant neoplasm of ovary and other uterine adnexa	174-184.99, 220-221.99	cancer of female genital organs; benign neoplasm of female genital organs	1	0	0
185	Malignant neoplasm of prostate	185	Cancer of prostate	185-187.99, 796-796.99, 600-602.99	male genital disorders/cancer/neoplasms; elevated psa	1	1	0
186	Malignant neoplasm of testis	187.2	Malignant neoplasm of testis	185-187.99, 222-222.99	cancer/benign neoplasm of male genital organs	1	1	0
186.0	Malignant neoplasm of undescended testis	187.2	Malignant neoplasm of testis	185-187.99, 222-222.99	cancer/benign neoplasm of male genital organs	1	1	0
186.9	Malignant neoplasm of other and unspecified testis	187.2	Malignant neoplasm of testis	185-187.99, 222-222.99	cancer/benign neoplasm of male genital organs	1	1	0
187	Malignant neoplasm of penis and other male genital organs	187	Cancer of other male genital organs	185-187.99, 222-222.99	cancer/benign neoplasm of male genital organs	1	0	0
187.1	Malignant neoplasm of prepuce	187.1	Malignant neoplasm of unspecified male genital organ	185-187.99, 222-222.99	cancer/benign neoplasm of male genital organs	1	1	0
187.2	Malignant neoplasm of glans penis	187.1	Malignant neoplasm of unspecified male genital organ	185-187.99, 222-222.99	cancer/benign neoplasm of male genital organs	1	1	0
187.3	Malignant neoplasm of body of penis	187.1	Malignant neoplasm of unspecified male genital organ	185-187.99, 222-222.99	cancer/benign neoplasm of male genital organs	1	1	0
187.4	Malignant neoplasm of penis, part unspecified	187.1	Malignant neoplasm of unspecified male genital organ	185-187.99, 222-222.99	cancer/benign neoplasm of male genital organs	1	1	0
187.5	Malignant neoplasm of epididymis	187.1	Malignant neoplasm of unspecified male genital organ	185-187.99, 222-222.99	cancer/benign neoplasm of male genital organs	1	1	0
187.6	Malignant neoplasm of spermatic cord	187.1	Malignant neoplasm of unspecified male genital organ	185-187.99, 222-222.99	cancer/benign neoplasm of male genital organs	1	1	0
187.7	Malignant neoplasm of scrotum	187.1	Malignant neoplasm of unspecified male genital organ	185-187.99, 222-222.99	cancer/benign neoplasm of male genital organs	1	1	0
187.8	Malignant neoplasm of other specified sites of male genital organs	187.1	Malignant neoplasm of unspecified male genital organ	185-187.99, 222-222.99	cancer/benign neoplasm of male genital organs	1	1	0
187.9	Malignant neoplasm of male genital organ, site unspecified	187.1	Malignant neoplasm of unspecified male genital organ	185-187.99, 222-222.99	cancer/benign neoplasm of male genital organs	1	1	0
188	Malignant neoplasm of bladder	189.21	Malignant neoplasm of bladder	188-189.99	Malignant neoplasm of badder, kidney and other urinary organs	1	1	0
188.0	Malignant neoplasm of trigone of urinary bladder	189.21	Malignant neoplasm of bladder	188-189.99	Malignant neoplasm of badder, kidney and other urinary organs	1	1	0
188.1	Malignant neoplasm of dome of urinary bladder	189.21	Malignant neoplasm of bladder	188-189.99	Malignant neoplasm of badder, kidney and other urinary organs	1	1	0
188.2	Malignant neoplasm of lateral wall of urinary bladder	189.21	Malignant neoplasm of bladder	188-189.99	Malignant neoplasm of badder, kidney and other urinary organs	1	1	0
188.3	Malignant neoplasm of anterior wall of urinary bladder	189.21	Malignant neoplasm of bladder	188-189.99	Malignant neoplasm of badder, kidney and other urinary organs	1	1	0
188.4	Malignant neoplasm of posterior wall of urinary bladder	189.21	Malignant neoplasm of bladder	188-189.99	Malignant neoplasm of badder, kidney and other urinary organs	1	1	0
188.5	Malignant neoplasm of bladder neck	189.21	Malignant neoplasm of bladder	188-189.99	Malignant neoplasm of badder, kidney and other urinary organs	1	1	0
188.6	Malignant neoplasm of ureteric orifice	189.21	Malignant neoplasm of bladder	188-189.99	Malignant neoplasm of badder, kidney and other urinary organs	1	1	0
188.7	Malignant neoplasm of urachus	189.21	Malignant neoplasm of bladder	188-189.99	Malignant neoplasm of badder, kidney and other urinary organs	1	1	0
188.8	Malignant neoplasm of other specified sites of bladder	189.21	Malignant neoplasm of bladder	188-189.99	Malignant neoplasm of badder, kidney and other urinary organs	1	1	0
188.9	Malignant neoplasm of bladder, part unspecified	189.21	Malignant neoplasm of bladder	188-189.99	Malignant neoplasm of badder, kidney and other urinary organs	1	1	0
189	Malignant neoplasm of kidney and other and unspecified urinary organs	189.4	Malignant neoplasm of other urinary organs	188-189.99	Malignant neoplasm of badder, kidney and other urinary organs	1	1	0
189.0	Malignant neoplasm of kidney, except pelvis	189.11	Malignant neoplasm of kidney, except pelvis	188-189.99	Malignant neoplasm of badder, kidney and other urinary organs	1	1	0
189.1	Malignant neoplasm of renal pelvis	189.12	Malignant neoplasm of renal pelvis	188-189.99	Malignant neoplasm of badder, kidney and other urinary organs	1	1	0
189.2	Malignant neoplasm of ureter	189.4	Malignant neoplasm of other urinary organs	188-189.99	Malignant neoplasm of badder, kidney and other urinary organs	1	1	0
189.3	Malignant neoplasm of urethra	189.4	Malignant neoplasm of other urinary organs	188-189.99	Malignant neoplasm of badder, kidney and other urinary organs	1	1	0
189.4	Malignant neoplasm of paraurethral glands	189.4	Malignant neoplasm of other urinary organs	188-189.99	Malignant neoplasm of badder, kidney and other urinary organs	1	1	0
189.8	Malignant neoplasm of other specified sites of urinary organs	189.4	Malignant neoplasm of other urinary organs	188-189.99	Malignant neoplasm of badder, kidney and other urinary organs	1	1	0
189.9	Malignant neoplasm of urinary organ, site unspecified	189.4	Malignant neoplasm of other urinary organs	188-189.99	Malignant neoplasm of badder, kidney and other urinary organs	1	1	0
190	Malignant neoplasm of eye	190	Cancer of eye	224-225.99, 190-192.99	cancer/benign neoplasm of eye, brain, nervous system	1	1	0
190.0	Malignant neoplasm of eyeball, except conjunctiva, cornea, retina, and choroid	190	Cancer of eye	224-225.99, 190-192.99	cancer/benign neoplasm of eye, brain, nervous system	1	1	0
190.1	Malignant neoplasm of orbit	190	Cancer of eye	224-225.99, 190-192.99	cancer/benign neoplasm of eye, brain, nervous system	1	1	0
190.2	Malignant neoplasm of lacrimal gland	190	Cancer of eye	224-225.99, 190-192.99	cancer/benign neoplasm of eye, brain, nervous system	1	1	0
190.3	Malignant neoplasm of conjunctiva	190	Cancer of eye	224-225.99, 190-192.99	cancer/benign neoplasm of eye, brain, nervous system	1	1	0
190.4	Malignant neoplasm of cornea	190	Cancer of eye	224-225.99, 190-192.99	cancer/benign neoplasm of eye, brain, nervous system	1	1	0
190.5	Malignant neoplasm of retina	190	Cancer of eye	224-225.99, 190-192.99	cancer/benign neoplasm of eye, brain, nervous system	1	1	0
190.6	Malignant neoplasm of choroid	190	Cancer of eye	224-225.99, 190-192.99	cancer/benign neoplasm of eye, brain, nervous system	1	1	0
190.7	Malignant neoplasm of lacrimal duct	190	Cancer of eye	224-225.99, 190-192.99	cancer/benign neoplasm of eye, brain, nervous system	1	1	0
190.8	Malignant neoplasm of other specified sites of eye	190	Cancer of eye	224-225.99, 190-192.99	cancer/benign neoplasm of eye, brain, nervous system	1	1	0
190.9	Malignant neoplasm of eye, part unspecified	190	Cancer of eye	224-225.99, 190-192.99	cancer/benign neoplasm of eye, brain, nervous system	1	1	0
191	Malignant neoplasm of brain	191.11	Cancer of brain	224-225.99, 190-192.99	cancer/benign neoplasm of eye, brain, nervous system	1	1	0
191.0	Malignant neoplasm of cerebrum, except lobes and ventricles	191.11	Cancer of brain	224-225.99, 190-192.99	cancer/benign neoplasm of eye, brain, nervous system	1	1	0
191.1	Malignant neoplasm of frontal lobe	191.11	Cancer of brain	224-225.99, 190-192.99	cancer/benign neoplasm of eye, brain, nervous system	1	1	0
191.2	Malignant neoplasm of temporal lobe	191.11	Cancer of brain	224-225.99, 190-192.99	cancer/benign neoplasm of eye, brain, nervous system	1	1	0
191.3	Malignant neoplasm of parietal lobe	191.11	Cancer of brain	224-225.99, 190-192.99	cancer/benign neoplasm of eye, brain, nervous system	1	1	0
191.4	Malignant neoplasm of occipital lobe	191.11	Cancer of brain	224-225.99, 190-192.99	cancer/benign neoplasm of eye, brain, nervous system	1	1	0
191.5	Malignant neoplasm of ventricles	191.11	Cancer of brain	224-225.99, 190-192.99	cancer/benign neoplasm of eye, brain, nervous system	1	1	0
191.6	Malignant neoplasm of cerebellum NOS	191.11	Cancer of brain	224-225.99, 190-192.99	cancer/benign neoplasm of eye, brain, nervous system	1	1	0
191.7	Malignant neoplasm of brain stem	191.11	Cancer of brain	224-225.99, 190-192.99	cancer/benign neoplasm of eye, brain, nervous system	1	1	0
191.8	Malignant neoplasm of other parts of brain	191.11	Cancer of brain	224-225.99, 190-192.99	cancer/benign neoplasm of eye, brain, nervous system	1	1	0
191.9	Malignant neoplasm of brain, unspecified	191.11	Cancer of brain	224-225.99, 190-192.99	cancer/benign neoplasm of eye, brain, nervous system	1	1	0
192	Malignant neoplasm of other and unspecified parts of nervous system	191.1	Cancer of brain and nervous system	224-225.99, 190-192.99	cancer/benign neoplasm of eye, brain, nervous system	1	0	0
192.0	Malignant neoplasm of cranial nerves	191.1	Cancer of brain and nervous system	224-225.99, 190-192.99	cancer/benign neoplasm of eye, brain, nervous system	1	0	0
192.1	Malignant neoplasm of cerebral meninges	191.1	Cancer of brain and nervous system	224-225.99, 190-192.99	cancer/benign neoplasm of eye, brain, nervous system	1	0	0
192.2	Malignant neoplasm of spinal cord	191.1	Cancer of brain and nervous system	224-225.99, 190-192.99	cancer/benign neoplasm of eye, brain, nervous system	1	0	0
192.3	Malignant neoplasm of spinal meninges	191.1	Cancer of brain and nervous system	224-225.99, 190-192.99	cancer/benign neoplasm of eye, brain, nervous system	1	0	0
192.8	Malignant neoplasm of other specified sites of nervous system	191.1	Cancer of brain and nervous system	224-225.99, 190-192.99	cancer/benign neoplasm of eye, brain, nervous system	1	0	0
192.9	Malignant neoplasm of nervous system, part unspecified	191.1	Cancer of brain and nervous system	224-225.99, 190-192.99	cancer/benign neoplasm of eye, brain, nervous system	1	0	0
193	Malignant neoplasm of thyroid gland	193	Thyroid cancer	193-194.99, 226-227.99	Cancer/benign tumor of thyroid gland, other endocrine glands	1	1	0
194	Malignant neoplasm of other endocrine glands and related structures	194	Cancer of other endocrine glands	193-194.99, 226-227.99	Cancer/benign tumor of thyroid gland, other endocrine glands	1	1	0
194.0	Malignant neoplasm of adrenal gland	194	Cancer of other endocrine glands	193-194.99, 226-227.99	Cancer/benign tumor of thyroid gland, other endocrine glands	1	1	0
194.1	Malignant neoplasm of parathyroid gland	194	Cancer of other endocrine glands	193-194.99, 226-227.99	Cancer/benign tumor of thyroid gland, other endocrine glands	1	1	0
194.3	Malignant neoplasm of pituitary gland and craniopharyngeal duct	194	Cancer of other endocrine glands	193-194.99, 226-227.99	Cancer/benign tumor of thyroid gland, other endocrine glands	1	1	0
194.4	Malignant neoplasm of pineal gland	194	Cancer of other endocrine glands	193-194.99, 226-227.99	Cancer/benign tumor of thyroid gland, other endocrine glands	1	1	0
194.5	Malignant neoplasm of carotid body	194	Cancer of other endocrine glands	193-194.99, 226-227.99	Cancer/benign tumor of thyroid gland, other endocrine glands	1	1	0
194.6	Malignant neoplasm of aortic body and other paraganglia	194	Cancer of other endocrine glands	193-194.99, 226-227.99	Cancer/benign tumor of thyroid gland, other endocrine glands	1	1	0
194.8	Malignant neoplasm of other endocrine glands and related structures	194	Cancer of other endocrine glands	193-194.99, 226-227.99	Cancer/benign tumor of thyroid gland, other endocrine glands	1	1	0
194.9	Malignant neoplasm of endocrine gland, site unspecified	194	Cancer of other endocrine glands	193-194.99, 226-227.99	Cancer/benign tumor of thyroid gland, other endocrine glands	1	1	0
195	Malignant neoplasm of other and ill-defined sites	195.1	Malignant neoplasm, other	195-199.99	Neoplasms: malignant, secondary or uncertain	1	1	0
195.0	Malignant neoplasm of head, face, and neck	195.3						0
195.1	Malignant neoplasm of thorax	164	Cancer of intrathoracic organs	160-165.99	Malignant neoplasm of respiratory and intrathoracic organs	1	1	0
195.2	Malignant neoplasm of abdomen	195.1	Malignant neoplasm, other	195-199.99	Neoplasms: malignant, secondary or uncertain	1	1	0
195.3	Malignant neoplasm of pelvis	195.1	Malignant neoplasm, other	195-199.99	Neoplasms: malignant, secondary or uncertain	1	1	0
195.4	Malignant neoplasm of upper limb	195.1	Malignant neoplasm, other	195-199.99	Neoplasms: malignant, secondary or uncertain	1	1	0
195.5	Malignant neoplasm of lower limb	195.1	Malignant neoplasm, other	195-199.99	Neoplasms: malignant, secondary or uncertain	1	1	0
195.8	Malignant neoplasm of other specified sites	195.1	Malignant neoplasm, other	195-199.99	Neoplasms: malignant, secondary or uncertain	1	1	0
196	Secondary and unspecified malignant neoplasm of lymph nodes	198.1	Secondary malignancy of lymph nodes	195-199.99	Neoplasms: malignant, secondary or uncertain	1	1	0
196.0	Secondary and unspecified malignant neoplasm of lymph nodes of head, face, and neck	198.1	Secondary malignancy of lymph nodes	195-199.99	Neoplasms: malignant, secondary or uncertain	1	1	0
196.1	Secondary and unspecified malignant neoplasm of intrathoracic lymph nodes	198.1	Secondary malignancy of lymph nodes	195-199.99	Neoplasms: malignant, secondary or uncertain	1	1	0
196.2	Secondary and unspecified malignant neoplasm of intra-abdominal lymph nodes	198.1	Secondary malignancy of lymph nodes	195-199.99	Neoplasms: malignant, secondary or uncertain	1	1	0
196.3	Secondary and unspecified malignant neoplasm of lymph nodes of axilla and upper limb	198.1	Secondary malignancy of lymph nodes	195-199.99	Neoplasms: malignant, secondary or uncertain	1	1	0
196.5	Secondary and unspecified malignant neoplasm of lymph nodes of inguinal region and lower limb	198.1	Secondary malignancy of lymph nodes	195-199.99	Neoplasms: malignant, secondary or uncertain	1	1	0
196.6	Secondary and unspecified malignant neoplasm of intrapelvic lymph nodes	198.1	Secondary malignancy of lymph nodes	195-199.99	Neoplasms: malignant, secondary or uncertain	1	1	0
196.8	Secondary and unspecified malignant neoplasm of lymph nodes of multiple sites	198.1	Secondary malignancy of lymph nodes	195-199.99	Neoplasms: malignant, secondary or uncertain	1	1	0
196.9	Secondary and unspecified malignant neoplasm of lymph nodes, site unspecified	198.1	Secondary malignancy of lymph nodes	195-199.99	Neoplasms: malignant, secondary or uncertain	1	1	0
197	Secondary malignant neoplasm of respiratory and digestive systems	198	Secondary malignant neoplasm	195-199.99	Neoplasms: malignant, secondary or uncertain	1	0	0
197.0	Secondary malignant neoplasm of lung	198.2	Secondary malignancy of respiratory organs	195-199.99	Neoplasms: malignant, secondary or uncertain	1	1	0
197.1	Secondary malignant neoplasm of mediastinum	198.2	Secondary malignancy of respiratory organs	195-199.99	Neoplasms: malignant, secondary or uncertain	1	1	0
197.2	Secondary malignant neoplasm of pleura	198.2	Secondary malignancy of respiratory organs	195-199.99	Neoplasms: malignant, secondary or uncertain	1	1	0
197.3	Secondary malignant neoplasm of other respiratory organs	198.2	Secondary malignancy of respiratory organs	195-199.99	Neoplasms: malignant, secondary or uncertain	1	1	0
197.4	Secondary malignant neoplasm of small intestine including duodenum	198.3	Secondary malignant neoplasm of digestive systems	195-199.99	Neoplasms: malignant, secondary or uncertain	1	1	0
197.5	Secondary malignant neoplasm of large intestine and rectum	198.3	Secondary malignant neoplasm of digestive systems	195-199.99	Neoplasms: malignant, secondary or uncertain	1	1	0
197.6	Secondary malignant neoplasm of retroperitoneum and peritoneum	198.3	Secondary malignant neoplasm of digestive systems	195-199.99	Neoplasms: malignant, secondary or uncertain	1	1	0
197.7	Malignant neoplasm of liver, specified as secondary	198.4	Secondary malignant neoplasm of liver	195-199.99	Neoplasms: malignant, secondary or uncertain	1	1	0
197.8	Secondary malignant neoplasm of other digestive organs and spleen	198.3	Secondary malignant neoplasm of digestive systems	195-199.99	Neoplasms: malignant, secondary or uncertain	1	1	0
198	Secondary malignant neoplasm of other specified sites	198	Secondary malignant neoplasm	195-199.99	Neoplasms: malignant, secondary or uncertain	1	0	0
198.0	Secondary malignant neoplasm of kidney	198	Secondary malignant neoplasm	195-199.99	Neoplasms: malignant, secondary or uncertain	1	0	0
198.1	Secondary malignant neoplasm of other urinary organs	198	Secondary malignant neoplasm	195-199.99	Neoplasms: malignant, secondary or uncertain	1	0	0
198.2	Secondary malignant neoplasm of skin	198.7	Secondary malignant neoplasm of skin	195-199.99	Neoplasms: malignant, secondary or uncertain	1	1	0
198.3	Secondary malignant neoplasm of brain and spinal cord	198.5	Secondary malignancy of brain/spine	195-199.99	Neoplasms: malignant, secondary or uncertain	1	1	0
198.4	Secondary malignant neoplasm of other parts of nervous system	198.5	Secondary malignancy of brain/spine	195-199.99	Neoplasms: malignant, secondary or uncertain	1	1	0
198.5	Secondary malignant neoplasm of bone and bone marrow	198.6	Secondary malignancy of bone	195-199.99	Neoplasms: malignant, secondary or uncertain	1	1	0
198.6	Secondary malignant neoplasm of ovary	198	Secondary malignant neoplasm	195-199.99	Neoplasms: malignant, secondary or uncertain	1	0	0
198.7	Secondary malignant neoplasm of adrenal gland	198	Secondary malignant neoplasm	195-199.99	Neoplasms: malignant, secondary or uncertain	1	0	0
198.8	Secondary malignant neoplasm of other specified sites	198	Secondary malignant neoplasm	195-199.99	Neoplasms: malignant, secondary or uncertain	1	0	0
198.81	Secondary malignant neoplasm of breast	198	Secondary malignant neoplasm	195-199.99	Neoplasms: malignant, secondary or uncertain	1	0	0
198.82	Secondary malignant neoplasm of genital organs	198	Secondary malignant neoplasm	195-199.99	Neoplasms: malignant, secondary or uncertain	1	0	0
198.89	Secondary malignant neoplasm of other specified sites	198	Secondary malignant neoplasm	195-199.99	Neoplasms: malignant, secondary or uncertain	1	0	0
199	Malignant neoplasm without specification of site	195.1	Malignant neoplasm, other	195-199.99	Neoplasms: malignant, secondary or uncertain	1	1	0
199.0	Disseminated malignant neoplasm	195.1	Malignant neoplasm, other	195-199.99	Neoplasms: malignant, secondary or uncertain	1	1	0
199.1	Other malignant neoplasm of unspecified site	195.1	Malignant neoplasm, other	195-199.99	Neoplasms: malignant, secondary or uncertain	1	1	0
199.2	Malignant neoplasm associated with transplanted organ	851	Complications of transplants and reattached limbs	850-859.99	Complications	1	1	0
200	Lymphosarcoma and reticulosarcoma and other specified malignant tumors of lymphatic tissue	202.2	Non-Hodgkins lymphoma	200-204.99	cancer of lymphatic and hematopoietic tissue	1	0	0
200.0	Reticulosarcoma	202.22	Reticulosarcoma	200-204.99	cancer of lymphatic and hematopoietic tissue	1	1	0
200.00	Reticulosarcoma, unspecified site, extranodal and solid organ sites	202.22	Reticulosarcoma	200-204.99	cancer of lymphatic and hematopoietic tissue	1	1	0
200.01	Reticulosarcoma involving lymph nodes of head, face, and neck	202.22	Reticulosarcoma	200-204.99	cancer of lymphatic and hematopoietic tissue	1	1	0
200.02	Reticulosarcoma involving intrathoracic lymph nodes	202.22	Reticulosarcoma	200-204.99	cancer of lymphatic and hematopoietic tissue	1	1	0
200.03	Reticulosarcoma involving intra-abdominal lymph nodes	202.22	Reticulosarcoma	200-204.99	cancer of lymphatic and hematopoietic tissue	1	1	0
200.04	Reticulosarcoma involving lymph nodes of axilla and upper limb	202.22	Reticulosarcoma	200-204.99	cancer of lymphatic and hematopoietic tissue	1	1	0
200.05	Reticulosarcoma involving lymph nodes of inguinal region and lower limb	202.22	Reticulosarcoma	200-204.99	cancer of lymphatic and hematopoietic tissue	1	1	0
200.06	Reticulosarcoma involving intrapelvic lymph nodes	202.22	Reticulosarcoma	200-204.99	cancer of lymphatic and hematopoietic tissue	1	1	0
200.07	Reticulosarcoma spleen	202.22	Reticulosarcoma	200-204.99	cancer of lymphatic and hematopoietic tissue	1	1	0
200.08	Reticulosarcoma involving lymph nodes of multiple sites	202.22	Reticulosarcoma	200-204.99	cancer of lymphatic and hematopoietic tissue	1	1	0
200.1	Lymphosarcoma	202.23	Lymphosarcoma	200-204.99	cancer of lymphatic and hematopoietic tissue	1	1	0
200.10	Lymphosarcoma, unspecified site, extranodal and solid organ sites	202.23	Lymphosarcoma	200-204.99	cancer of lymphatic and hematopoietic tissue	1	1	0
200.11	Lymphosarcoma involving lymph nodes of head, face, and neck	202.23	Lymphosarcoma	200-204.99	cancer of lymphatic and hematopoietic tissue	1	1	0
200.12	Lymphosarcoma involving intrathoracic lymph nodes	202.23	Lymphosarcoma	200-204.99	cancer of lymphatic and hematopoietic tissue	1	1	0
200.13	Lymphosarcoma involving intra-abdominal lymph nodes	202.23	Lymphosarcoma	200-204.99	cancer of lymphatic and hematopoietic tissue	1	1	0
200.14	Lymphosarcoma involving lymph nodes of axilla and upper limb	202.23	Lymphosarcoma	200-204.99	cancer of lymphatic and hematopoietic tissue	1	1	0
200.15	Lymphosarcoma involving lymph nodes of inguinal region and lower limb	202.23	Lymphosarcoma	200-204.99	cancer of lymphatic and hematopoietic tissue	1	1	0
200.16	Lymphosarcoma involving intrapelvic lymph nodes	202.23	Lymphosarcoma	200-204.99	cancer of lymphatic and hematopoietic tissue	1	1	0
200.17	Lymphosarcoma spleen	202.23	Lymphosarcoma	200-204.99	cancer of lymphatic and hematopoietic tissue	1	1	0
200.18	Lymphosarcoma involving lymph nodes of multiple sites	202.23	Lymphosarcoma	200-204.99	cancer of lymphatic and hematopoietic tissue	1	1	0
200.2	Burkitt's tumor or lymphoma	202.2	Non-Hodgkins lymphoma	200-204.99	cancer of lymphatic and hematopoietic tissue	1	0	0
200.20	Burkitt's tumor or lymphoma, unspecified site, extranodal and solid organ sites	202.2	Non-Hodgkins lymphoma	200-204.99	cancer of lymphatic and hematopoietic tissue	1	0	0
200.21	Burkitt's tumor or lymphoma involving lymph nodes of head, face, and neck	202.2	Non-Hodgkins lymphoma	200-204.99	cancer of lymphatic and hematopoietic tissue	1	0	0
200.22	Burkitt's tumor or lymphoma involving intrathoracic lymph nodes	202.2	Non-Hodgkins lymphoma	200-204.99	cancer of lymphatic and hematopoietic tissue	1	0	0
200.23	Burkitt's tumor or lymphoma involving intra-abdominal lymph nodes	202.2	Non-Hodgkins lymphoma	200-204.99	cancer of lymphatic and hematopoietic tissue	1	0	0
200.24	Burkitt's tumor or lymphoma involving lymph nodes of axilla and upper limb	202.2	Non-Hodgkins lymphoma	200-204.99	cancer of lymphatic and hematopoietic tissue	1	0	0
200.25	Burkitt's tumor or lymphoma involving lymph nodes of inguinal region and lower limb	202.2	Non-Hodgkins lymphoma	200-204.99	cancer of lymphatic and hematopoietic tissue	1	0	0
200.26	Burkitt's tumor or lymphoma involving intrapelvic lymph nodes	202.2	Non-Hodgkins lymphoma	200-204.99	cancer of lymphatic and hematopoietic tissue	1	0	0
200.27	Burkitt's tumor spleen	202.2	Non-Hodgkins lymphoma	200-204.99	cancer of lymphatic and hematopoietic tissue	1	0	0
200.28	Burkitt's tumor or lymphoma involving lymph nodes of multiple sites	202.2	Non-Hodgkins lymphoma	200-204.99	cancer of lymphatic and hematopoietic tissue	1	0	0
200.3	Marginal zone lymphoma	202.2	Non-Hodgkins lymphoma	200-204.99	cancer of lymphatic and hematopoietic tissue	1	0	0
200.30	Marginal zone lymphoma, unspecified site, extranodal and solid organ sites	202.2	Non-Hodgkins lymphoma	200-204.99	cancer of lymphatic and hematopoietic tissue	1	0	0
200.31	Marginal zone lymphoma involving lymph nodes of head, face, and neck	202.2	Non-Hodgkins lymphoma	200-204.99	cancer of lymphatic and hematopoietic tissue	1	0	0
200.32	Marginal zone lymphoma involving intrathoracic lymph nodes	202.2	Non-Hodgkins lymphoma	200-204.99	cancer of lymphatic and hematopoietic tissue	1	0	0
200.33	Marginal zone lymphoma involving intra-abdominal lymph nodes	202.2	Non-Hodgkins lymphoma	200-204.99	cancer of lymphatic and hematopoietic tissue	1	0	0
200.34	Marginal zone lymphoma involving lymph nodes of axilla and upper limb	202.2	Non-Hodgkins lymphoma	200-204.99	cancer of lymphatic and hematopoietic tissue	1	0	0
200.35	Marginal zone lymphoma involving lymph nodes of inguinal region and lower limb	202.2	Non-Hodgkins lymphoma	200-204.99	cancer of lymphatic and hematopoietic tissue	1	0	0
200.36	Marginal zone lymphoma involving intrapelvic lymph nodes	202.2	Non-Hodgkins lymphoma	200-204.99	cancer of lymphatic and hematopoietic tissue	1	0	0
200.37	Marginal zone lymphoma involving spleen	202.2	Non-Hodgkins lymphoma	200-204.99	cancer of lymphatic and hematopoietic tissue	1	0	0
[truncated: 13,559 more rows]
