# Supplementary material for: Assessment of genetic and metabolite associations of branched chain amino acids with metabolic disease in the UK Biobank using Mendelian randomization
Source: BMC Med Genomics. 2025 Oct 16;18:163. doi: 10.1186/s12920-025-02232-2 (PMC12532399; doi:10.1186/s12920-025-02232-2)
Supplement: Supplementary file 13 — Supplementary Material 13. [file 12920_2025_2232_MOESM13_ESM.csv]

pairing	id.exposure	id.outcome	outcome	exposure	method	Q	Q_df	Q_pval
eGFR_to_Ile	mq6n1K	6d32zL	Ile	eGFR	MR Egger	1182.032402	321	9.12E-99
eGFR_to_Ile	mq6n1K	6d32zL	Ile	eGFR	Inverse variance weighted	1182.236481	322	1.63E-98
eGFR_to_Leu	yQsTme	skoq9l	Leu	eGFR	MR Egger	1107.052651	321	5.17E-87
eGFR_to_Leu	yQsTme	skoq9l	Leu	eGFR	Inverse variance weighted	1107.105762	322	9.44E-87
eGFR_to_Val	q1CnoS	lfmuby	Val	eGFR	MR Egger	752.8305139	321	1.03E-36
eGFR_to_Val	q1CnoS	lfmuby	Val	eGFR	Inverse variance weighted	753.0532811	322	1.48E-36
Ile_to_BMI	7oTJF7	em8doi	Ile	BMI	MR Egger	351.0539489	32	2.27E-55
Ile_to_BMI	7oTJF7	em8doi	Ile	BMI	Inverse variance weighted	351.3102226	33	6.77E-55
Ile_to_eGFR	bCBmwx	nJIjOn	Ile	eGFR	MR Egger	351.471255	32	1.88E-55
Ile_to_eGFR	bCBmwx	nJIjOn	Ile	eGFR	Inverse variance weighted	491.1525134	33	5.11E-83
Ile_to_SA	DHHJyT	cSINsQ	Ile	SA	MR Egger	33.23719997	21	0.043652211
Ile_to_SA	DHHJyT	cSINsQ	Ile	SA	Inverse variance weighted	37.50989239	22	0.020780864
Ile_to_SBP	X27HzU	TLICvk	Ile	SBP	MR Egger	420.5660036	32	2.71E-69
Ile_to_SBP	X27HzU	TLICvk	Ile	SBP	Inverse variance weighted	428.6499212	33	2.34E-70
Ile_to_T2D	eWIPkv	WsFj3R	Ile	T2D	MR Egger	866.3264954	31	3.99E-162
Ile_to_T2D	eWIPkv	WsFj3R	Ile	T2D	Inverse variance weighted	945.0395436	32	6.32E-178
Leu_to_BMI	wL6YIr	DiS6En	Leu	BMI	MR Egger	302.4447237	23	1.47E-50
Leu_to_BMI	wL6YIr	DiS6En	Leu	BMI	Inverse variance weighted	323.4188491	24	3.13E-54
Leu_to_eGFR	MyvJMG	fCwZ2v	Leu	eGFR	MR Egger	370.6813669	22	4.48E-65
Leu_to_eGFR	MyvJMG	fCwZ2v	Leu	eGFR	Inverse variance weighted	481.9725906	23	1.98E-87
Leu_to_SA	ipmagw	gr8lME	Leu	SA	MR Egger	33.09281631	14	0.002793526
Leu_to_SA	ipmagw	gr8lME	Leu	SA	Inverse variance weighted	37.935517	15	9.22E-04
Leu_to_SBP	R8N9Ze	W9FfYp	Leu	SBP	MR Egger	359.0085086	22	1.12E-62
Leu_to_SBP	R8N9Ze	W9FfYp	Leu	SBP	Inverse variance weighted	377.3217347	23	8.12E-66
Leu_to_T2D	e5O9S0	62Fi0k	Leu	T2D	MR Egger	750.4571337	23	1.02E-143
Leu_to_T2D	e5O9S0	62Fi0k	Leu	T2D	Inverse variance weighted	858.5175251	24	8.82E-166
SA_to_Ile	vA6Wfu	W6GyNx	SA	Ile	MR Egger	77.82681656	32	1.09E-05
SA_to_Ile	vA6Wfu	W6GyNx	SA	Ile	Inverse variance weighted	77.89756447	33	1.71E-05
SA_to_Leu	UI0o7a	DqRyhg	SA	Leu	MR Egger	82.92492079	32	2.13E-06
SA_to_Leu	UI0o7a	DqRyhg	SA	Leu	Inverse variance weighted	83.00206163	33	3.43E-06
SA_to_Val	Tbeqrp	Q3stBk	SA	Val	MR Egger	121.2089592	32	2.64E-12
SA_to_Val	Tbeqrp	Q3stBk	SA	Val	Inverse variance weighted	121.33411	33	4.99E-12
SBP_to_Ile	w04qA7	g037Jt	SBP	Ile	MR Egger	1191.014395	525	1.12E-53
SBP_to_Ile	w04qA7	g037Jt	SBP	Ile	Inverse variance weighted	1198.646526	526	1.97E-54
SBP_to_Leu	qqI0J0	yyRByq	SBP	Leu	MR Egger	1028.762323	525	5.08E-35
SBP_to_Leu	qqI0J0	yyRByq	SBP	Leu	Inverse variance weighted	1034.417381	526	1.76E-35
SBP_to_Val	WDpBDn	ofhjTx	SBP	Val	MR Egger	923.9515356	525	2.07E-24
SBP_to_Val	WDpBDn	ofhjTx	SBP	Val	Inverse variance weighted	925.3864421	526	2.01E-24
T2D_to_Ile	iqQxL9	Po5fae	T2D	Ile	MR Egger	1079.57258	172	2.74E-131
T2D_to_Ile	iqQxL9	Po5fae	T2D	Ile	Inverse variance weighted	1086.663728	173	3.47E-132
T2D_to_Leu	zGzUiN	Mn26n4	T2D	Leu	MR Egger	935.4768631	172	2.83E-105
T2D_to_Leu	zGzUiN	Mn26n4	T2D	Leu	Inverse variance weighted	945.916599	173	9.21E-107
T2D_to_Val	rKaHSt	fI8ZPK	T2D	Val	MR Egger	582.0932169	172	5.45E-46
T2D_to_Val	rKaHSt	fI8ZPK	T2D	Val	Inverse variance weighted	585.4911469	173	3.02E-46
Val_to_BMI	aqoqaI	feUGPd	Val	BMI	MR Egger	308.9782821	19	2.88E-54
Val_to_BMI	aqoqaI	feUGPd	Val	BMI	Inverse variance weighted	312.9544538	20	1.81E-54
Val_to_eGFR	32hbQE	cdq93D	Val	eGFR	MR Egger	460.8979952	19	8.69E-86
Val_to_eGFR	32hbQE	cdq93D	Val	eGFR	Inverse variance weighted	461.4022324	20	3.41E-85
Val_to_SA	xdgroD	uhUW1M	Val	SA	MR Egger	24.92805833	12	0.015167487
Val_to_SA	xdgroD	uhUW1M	Val	SA	Inverse variance weighted	31.08035416	13	0.003281586
Val_to_SBP	IkedAV	L9U6fh	Val	SBP	MR Egger	191.647028	19	1.55E-30
Val_to_SBP	IkedAV	L9U6fh	Val	SBP	Inverse variance weighted	191.6977442	20	4.90E-30
Val_to_T2D	yI1em9	ymu77f	Val	T2D	MR Egger	270.8549354	19	1.80E-46
BMI_to_Ile	ek0map	Dy0Own	BMI	Ile	Inverse variance weighted	1315.344665	516	2.99E-71
BMI_to_Ile	ek0map	Dy0Own	BMI	Ile	MR Egger	1313.236845	515	3.56E-71
BMI_to_Leu	Dvdlt7	HYBx8o	BMI	Leu	Inverse variance weighted	1243.51968	516	6.63E-62
BMI_to_Leu	Dvdlt7	HYBx8o	BMI	Leu	MR Egger	1240.826723	515	9.40E-62
BMI_to_Val	RPxkdJ	1a6muZ	BMI	Val	Inverse variance weighted	1022.680344	515	1.06E-35
BMI_to_Val	RPxkdJ	1a6muZ	BMI	Val	MR Egger	1016.169442	516	3.80E-35
Val_to_T2D	yI1em9	ymu77f	Val	T2D	Inverse variance weighted	271.1831567	20	5.93E-46
