# Supplementary material for: Assessment of genetic and metabolite associations of branched chain amino acids with metabolic disease in the UK Biobank using Mendelian randomization
Source: BMC Med Genomics. 2025 Oct 16;18:163. doi: 10.1186/s12920-025-02232-2 (PMC12532399; doi:10.1186/s12920-025-02232-2)
Supplement: Supplementary file 14 — Supplementary Material 14. [file 12920_2025_2232_MOESM14_ESM.csv]

id.exposure	id.outcome	exposure	outcome	method	nsnp	b	se	pval
b4phMn	rC99tC	BMI	Ile	MR Egger	517	0.237450995	0.049419573	2.03E-06
b4phMn	rC99tC	BMI	Ile	Weighted median	517	0.233488614	0.021316482	6.40E-28
b4phMn	rC99tC	BMI	Ile	Inverse variance weighted	517	0.19618195	0.019538881	1.01E-23
b4phMn	rC99tC	BMI	Ile	Simple mode	517	0.268274829	0.06822683	9.57E-05
b4phMn	rC99tC	BMI	Ile	Weighted mode	517	0.268274829	0.040068566	5.63E-11
YVC44Q	Zm66gp	BMI	Leu	MR Egger	517	0.229568283	0.047646257	1.91E-06
YVC44Q	Zm66gp	BMI	Leu	Weighted median	517	0.215804665	0.021540211	1.26E-23
YVC44Q	Zm66gp	BMI	Leu	Inverse variance weighted	517	0.183326549	0.018897744	2.99E-22
YVC44Q	Zm66gp	BMI	Leu	Simple mode	517	0.215982625	0.069635521	0.002029981
YVC44Q	Zm66gp	BMI	Leu	Weighted mode	517	0.260884586	0.040388068	2.43E-10
tfpcVS	75XTkc	BMI	Val	MR Egger	517	0.260859859	0.043421299	3.56E-09
tfpcVS	75XTkc	BMI	Val	Weighted median	517	0.211301263	0.021988867	7.29E-22
tfpcVS	75XTkc	BMI	Val	Inverse variance weighted	517	0.188455109	0.017262534	9.56E-28
tfpcVS	75XTkc	BMI	Val	Simple mode	517	0.197241197	0.076046764	0.009765114
tfpcVS	75XTkc	BMI	Val	Weighted mode	517	0.241583832	0.038349121	6.40E-10
7qv5Cl	s8MEpd	eGFR	Ile	MR Egger	323	-0.210501604	0.353204296	0.55161065
7qv5Cl	s8MEpd	eGFR	Ile	Weighted median	323	-0.402606805	0.154418382	0.00912736
7qv5Cl	s8MEpd	eGFR	Ile	Inverse variance weighted	323	-0.136735291	0.162761552	0.400854693
7qv5Cl	s8MEpd	eGFR	Ile	Simple mode	323	-0.036825992	0.408735302	0.928265823
7qv5Cl	s8MEpd	eGFR	Ile	Weighted mode	323	-0.313663875	0.286696254	0.274744922
vuK3ce	LGsEcw	eGFR	Leu	MR Egger	323	-0.181179148	0.340468031	0.594992087
vuK3ce	LGsEcw	eGFR	Leu	Weighted median	323	-0.310116169	0.152093634	0.041451833
vuK3ce	LGsEcw	eGFR	Leu	Inverse variance weighted	323	-0.143691952	0.156809107	0.359483598
vuK3ce	LGsEcw	eGFR	Leu	Simple mode	323	-0.050130835	0.467797011	0.914725889
vuK3ce	LGsEcw	eGFR	Leu	Weighted mode	323	-0.258231729	0.309050562	0.404019417
4snytV	xmCORz	eGFR	Val	MR Egger	323	0.076073457	0.282980588	0.788233786
4snytV	xmCORz	eGFR	Val	Weighted median	323	0.104363732	0.157362791	0.507199505
4snytV	xmCORz	eGFR	Val	Inverse variance weighted	323	0.153451702	0.130366967	0.23916556
4snytV	xmCORz	eGFR	Val	Simple mode	323	0.671086925	0.518943881	0.196876418
4snytV	xmCORz	eGFR	Val	Weighted mode	323	0.463375104	0.289704584	0.110695897
339Ig0	ZgGIQH	Ile	BMI	MR Egger	34	-0.041512143	0.062642248	0.512276926
339Ig0	ZgGIQH	Ile	BMI	Weighted median	34	-0.034855854	0.02082911	0.094244593
339Ig0	ZgGIQH	Ile	BMI	Inverse variance weighted	34	-0.049987437	0.028705946	0.08162018
339Ig0	ZgGIQH	Ile	BMI	Simple mode	34	-0.030656478	0.057810517	0.599459714
339Ig0	ZgGIQH	Ile	BMI	Weighted mode	34	-0.061768276	0.026012179	0.023537453
zGEVSN	qhsTZW	Ile	eGFR	MR Egger	34	0.040858549	0.010051599	0.000291766
zGEVSN	qhsTZW	Ile	eGFR	Weighted median	34	0.007781527	0.002848238	0.006294173
zGEVSN	qhsTZW	Ile	eGFR	Inverse variance weighted	34	0.009027015	0.005380072	0.093374191
zGEVSN	qhsTZW	Ile	eGFR	Simple mode	34	-0.003097611	0.005844569	0.599661473
zGEVSN	qhsTZW	Ile	eGFR	Weighted mode	34	0.00658085	0.003823645	0.094598223
JYJD2v	5UXclV	Ile	SA	MR Egger	23	-0.060584104	0.057754865	0.306107282
JYJD2v	5UXclV	Ile	SA	Weighted median	23	-0.037575518	0.033884984	0.267467476
JYJD2v	5UXclV	Ile	SA	Inverse variance weighted	23	0.023448248	0.027847539	0.3997755
JYJD2v	5UXclV	Ile	SA	Simple mode	23	-0.020041756	0.069749341	0.776541348
JYJD2v	5UXclV	Ile	SA	Weighted mode	23	-0.036349223	0.036110043	0.325059668
69EqDn	yDVMHY	Ile	SBP	MR Egger	34	0.956750948	0.951748163	0.322314732
69EqDn	yDVMHY	Ile	SBP	Weighted median	34	1.364021266	0.21612733	2.77E-10
69EqDn	yDVMHY	Ile	SBP	Inverse variance weighted	34	1.618681264	0.437296855	0.000214277
69EqDn	yDVMHY	Ile	SBP	Simple mode	34	0.778988473	0.333674398	0.025799117
69EqDn	yDVMHY	Ile	SBP	Weighted mode	34	1.179736133	0.185185302	3.26E-07
J6Zsyr	4ve9cR	Ile	T2D	MR Egger	33	-0.295757347	0.369705592	0.429809941
J6Zsyr	4ve9cR	Ile	T2D	Weighted median	33	0.026944545	0.074304823	0.716887458
J6Zsyr	4ve9cR	Ile	T2D	Inverse variance weighted	33	0.255119988	0.174881882	0.144616546
J6Zsyr	4ve9cR	Ile	T2D	Simple mode	33	0.090037923	0.104062062	0.393351414
J6Zsyr	4ve9cR	Ile	T2D	Weighted mode	33	0.205370339	0.099832634	0.047899182
SYz3OY	tK99IH	Leu	BMI	MR Egger	25	0.084365092	0.076360761	0.280660671
SYz3OY	tK99IH	Leu	BMI	Weighted median	25	0.078463609	0.023847995	0.001001321
SYz3OY	tK99IH	Leu	BMI	Inverse variance weighted	25	-0.001616583	0.035009376	0.9631702
SYz3OY	tK99IH	Leu	BMI	Simple mode	25	0.093896289	0.030326381	0.004932381
SYz3OY	tK99IH	Leu	BMI	Weighted mode	25	0.121082952	0.018453171	8.71E-07
kiLkf8	BQS1SI	Leu	eGFR	MR Egger	24	0.042020054	0.014803679	0.009560483
kiLkf8	BQS1SI	Leu	eGFR	Weighted median	24	0.000748282	0.003117119	0.810287174
kiLkf8	BQS1SI	Leu	eGFR	Inverse variance weighted	24	0.007722419	0.007145768	0.279831345
kiLkf8	BQS1SI	Leu	eGFR	Simple mode	24	-0.000204494	0.004339936	0.962825107
kiLkf8	BQS1SI	Leu	eGFR	Weighted mode	24	-0.000892747	0.003101321	0.776031632
fwGLGX	OfpOG9	Leu	SA	MR Egger	16	-0.085517577	0.081488118	0.311751194
fwGLGX	OfpOG9	Leu	SA	Weighted median	16	0.026826883	0.036319763	0.460131437
fwGLGX	OfpOG9	Leu	SA	Inverse variance weighted	16	0.019264106	0.037024709	0.602851683
fwGLGX	OfpOG9	Leu	SA	Simple mode	16	0.071268893	0.077176328	0.370386917
fwGLGX	OfpOG9	Leu	SA	Weighted mode	16	-0.003623339	0.038338304	0.925955267
E2IdYl	Q4I1S7	Leu	SBP	MR Egger	24	0.608619483	1.245195641	0.629838602
E2IdYl	Q4I1S7	Leu	SBP	Weighted median	24	1.243289633	0.213972905	6.23E-09
E2IdYl	Q4I1S7	Leu	SBP	Inverse variance weighted	24	1.792868031	0.549926419	0.001113352
E2IdYl	Q4I1S7	Leu	SBP	Simple mode	24	0.809532998	0.318490769	0.01822864
E2IdYl	Q4I1S7	Leu	SBP	Weighted mode	24	1.10047976	0.189981225	6.68E-06
52fang	a2F2Lu	Leu	T2D	MR Egger	25	-0.542423297	0.450858939	0.24118034
52fang	a2F2Lu	Leu	T2D	Weighted median	25	-0.022800584	0.076215772	0.764819232
52fang	a2F2Lu	Leu	T2D	Inverse variance weighted	25	0.189356145	0.213508362	0.375143892
52fang	a2F2Lu	Leu	T2D	Simple mode	25	-0.093480366	0.119078873	0.440117611
52fang	a2F2Lu	Leu	T2D	Weighted mode	25	0.179911281	0.080705445	0.035417832
JhCdvq	FSUzsm	SA	Ile	MR Egger	34	0.127167174	0.201654302	0.532767468
JhCdvq	FSUzsm	SA	Ile	Weighted median	34	0.087815346	0.047198996	0.062809986
JhCdvq	FSUzsm	SA	Ile	Inverse variance weighted	34	0.093724214	0.046380306	0.043302946
JhCdvq	FSUzsm	SA	Ile	Simple mode	34	0.083877537	0.102187167	0.41763761
JhCdvq	FSUzsm	SA	Ile	Weighted mode	34	0.070698526	0.097472149	0.473368036
eXkSfv	eKkxOH	SA	Leu	MR Egger	34	0.062478906	0.20765692	0.765455645
eXkSfv	eKkxOH	SA	Leu	Weighted median	34	0.090389358	0.047204121	0.055510157
eXkSfv	eKkxOH	SA	Leu	Inverse variance weighted	34	0.097314748	0.047808629	0.041799992
eXkSfv	eKkxOH	SA	Leu	Simple mode	34	0.058911376	0.101569623	0.565847502
eXkSfv	eKkxOH	SA	Leu	Weighted mode	34	0.04804229	0.103168589	0.644512159
wN5Vkd	KxpX66	SA	Val	MR Egger	34	0.09642163	0.252878968	0.705503951
wN5Vkd	KxpX66	SA	Val	Weighted median	34	0.157698906	0.052114112	0.002477871
wN5Vkd	KxpX66	SA	Val	Inverse variance weighted	34	0.141110946	0.058312519	0.015524424
wN5Vkd	KxpX66	SA	Val	Simple mode	34	0.223602244	0.102383664	0.03617651
wN5Vkd	KxpX66	SA	Val	Weighted mode	34	0.190558716	0.104359374	0.076912649
fUp7T3	liwwpt	SBP	Ile	MR Egger	527	-0.002079652	0.002963047	0.483075973
fUp7T3	liwwpt	SBP	Ile	Weighted median	527	0.000863439	0.001460027	0.554262328
fUp7T3	liwwpt	SBP	Ile	Inverse variance weighted	527	0.002881747	0.001212205	0.017440977
fUp7T3	liwwpt	SBP	Ile	Simple mode	527	0.001945818	0.004679777	0.677731184
fUp7T3	liwwpt	SBP	Ile	Weighted mode	527	0.000642013	0.003102847	0.836159429
Vxg0KV	dl25Q6	SBP	Leu	MR Egger	527	-0.003012928	0.002744798	0.272844652
Vxg0KV	dl25Q6	SBP	Leu	Weighted median	527	-0.000320305	0.00138234	0.816761448
Vxg0KV	dl25Q6	SBP	Leu	Inverse variance weighted	527	0.001244194	0.001121849	0.267405749
Vxg0KV	dl25Q6	SBP	Leu	Simple mode	527	-0.000471458	0.003993824	0.906075654
Vxg0KV	dl25Q6	SBP	Leu	Weighted mode	527	-0.00156275	0.003125853	0.617323942
M1nSrO	c7M98u	SBP	Val	MR Egger	527	-0.000473431	0.002621983	0.856780984
M1nSrO	c7M98u	SBP	Val	Weighted median	527	0.000253454	0.001344509	0.850476307
M1nSrO	c7M98u	SBP	Val	Inverse variance weighted	527	0.00168825	0.001069178	0.114332002
M1nSrO	c7M98u	SBP	Val	Simple mode	527	-0.000325997	0.004039006	0.935701539
M1nSrO	c7M98u	SBP	Val	Weighted mode	527	0.000227711	0.002747409	0.933976937
ulpmMq	OX2pqY	T2D	Ile	MR Egger	174	0.044096668	0.030349207	0.148052401
ulpmMq	OX2pqY	T2D	Ile	Weighted median	174	0.067014266	0.010497003	1.72E-10
ulpmMq	OX2pqY	T2D	Ile	Inverse variance weighted	174	0.072967544	0.013543711	7.14E-08
ulpmMq	OX2pqY	T2D	Ile	Simple mode	174	0.094005168	0.036913664	0.011748947
ulpmMq	OX2pqY	T2D	Ile	Weighted mode	174	0.04114572	0.016660946	0.014497014
OCS2ag	ItZwyL	T2D	Leu	MR Egger	174	0.040562917	0.028361935	0.15447693
OCS2ag	ItZwyL	T2D	Leu	Weighted median	174	0.073972021	0.01042607	1.29E-12
OCS2ag	ItZwyL	T2D	Leu	Inverse variance weighted	174	0.07577384	0.01262279	1.94E-09
OCS2ag	ItZwyL	T2D	Leu	Simple mode	174	0.107532982	0.036304714	0.003486911
OCS2ag	ItZwyL	T2D	Leu	Weighted mode	174	0.02737687	0.01844134	0.139486019
iC17Zj	7pXNy3	T2D	Val	MR Egger	174	0.054402537	0.02254307	0.01686017
iC17Zj	7pXNy3	T2D	Val	Weighted median	174	0.060791941	0.011331844	8.11E-08
iC17Zj	7pXNy3	T2D	Val	Inverse variance weighted	174	0.074644753	0.010004654	8.59E-14
iC17Zj	7pXNy3	T2D	Val	Simple mode	174	0.052493315	0.040795734	0.199905657
iC17Zj	7pXNy3	T2D	Val	Weighted mode	174	0.02248856	0.017798417	0.208104336
40eqNk	lHKXUv	Val	BMI	MR Egger	21	0.071913209	0.074867519	0.348849153
40eqNk	lHKXUv	Val	BMI	Weighted median	21	0.060719047	0.014913279	4.67E-05
40eqNk	lHKXUv	Val	BMI	Inverse variance weighted	21	0.040100409	0.037557968	0.285658667
40eqNk	lHKXUv	Val	BMI	Simple mode	21	0.077496222	0.033055186	0.029490726
40eqNk	lHKXUv	Val	BMI	Weighted mode	21	0.071089035	0.013831489	4.99E-05
nnODmg	D8cBWU	Val	eGFR	MR Egger	21	0.00355989	0.014820318	0.812745219
nnODmg	D8cBWU	Val	eGFR	Weighted median	21	0.003170608	0.002526484	0.209497419
nnODmg	D8cBWU	Val	eGFR	Inverse variance weighted	21	0.005411115	0.007217517	0.453423485
nnODmg	D8cBWU	Val	eGFR	Simple mode	21	0.001968219	0.003903366	0.619605242
nnODmg	D8cBWU	Val	eGFR	Weighted mode	21	0.000901692	0.002156432	0.680299609
Mn1xKL	Er0vi1	Val	SA	MR Egger	14	-0.013147217	0.062839736	0.837787505
Mn1xKL	Er0vi1	Val	SA	Weighted median	14	0.052143265	0.030503482	0.08737316
Mn1xKL	Er0vi1	Val	SA	Inverse variance weighted	14	0.078405261	0.035881464	0.028880139
Mn1xKL	Er0vi1	Val	SA	Simple mode	14	0.058524193	0.051434086	0.27572062
Mn1xKL	Er0vi1	Val	SA	Weighted mode	14	0.053634464	0.029897849	0.096105348
hTA1qr	OFjGYx	Val	SBP	MR Egger	21	0.593576768	0.820355864	0.47815026
hTA1qr	OFjGYx	Val	SBP	Weighted median	21	0.247950488	0.210410354	0.238631635
hTA1qr	OFjGYx	Val	SBP	Inverse variance weighted	21	0.643642369	0.407169047	0.113929651
hTA1qr	OFjGYx	Val	SBP	Simple mode	21	0.303387206	0.421376041	0.479860616
hTA1qr	OFjGYx	Val	SBP	Weighted mode	21	0.239496951	0.201679194	0.24893754
BzXV9R	RnTIWv	Val	T2D	MR Egger	21	0.006834799	0.254933732	0.978890792
BzXV9R	RnTIWv	Val	T2D	Weighted median	21	0.104707553	0.057786354	0.069989725
BzXV9R	RnTIWv	Val	T2D	Inverse variance weighted	21	-0.026421174	0.126996597	0.835192805
BzXV9R	RnTIWv	Val	T2D	Simple mode	21	-0.030676119	0.109283834	0.781822669
BzXV9R	RnTIWv	Val	T2D	Weighted mode	21	0.085006832	0.052298474	0.119728649
