# Supplementary material for: Assessment of genetic and metabolite associations of branched chain amino acids with metabolic disease in the UK Biobank using Mendelian randomization
Source: BMC Med Genomics. 2025 Oct 16;18:163. doi: 10.1186/s12920-025-02232-2 (PMC12532399; doi:10.1186/s12920-025-02232-2)
Supplement: Supplementary file 15 — Supplementary Material 15. [file 12920_2025_2232_MOESM15_ESM.csv]

Exposure	Outcome	Analysis	Beta	SE	Tstat	Pval	Global_RSSobs	Global_Pval	Distortion_Coeff	Distortion_Pval	N_Outliers
BMI	Ile	Raw	0.1934919	0.01938241	9.982863	1.25861e-21	1370.897	0.387	-6.200347	0.387	8
BMI	Ile	Outlier-corrected	0.2062822	0.01395911	14.777601	1.46864e-41	1370.897	0.387	-6.200347	0.387	8
BMI	Leu	Raw	0.1798307	0.01883520	9.547585	4.80001e-20	1308.391	0.656	-3.830763	0.656	5
BMI	Leu	Outlier-corrected	0.1869940	0.01419894	13.169574	1.92182e-34	1308.391	0.656	-3.830763	0.656	5
BMI	Val	Raw	0.1848681	0.01726528	10.70751	2.31773e-24	1084.033	0.941	-0.5513833	0.941	10
BMI	Val	Outlier-corrected	0.1858931	0.01472442	12.62482	4.48802e-32	1084.033	0.941	-0.5513833	0.941	10
eGFR	Ile	Raw	-0.1028110	0.1681877	-0.6112877	0.54143	1342.852	0.44	61.91922	0.44	13
eGFR	Ile	Outlier-corrected	-0.2699814	0.1123884	-2.4022174	0.0168709	1342.852	0.44	61.91922	0.44	13
eGFR	Leu	Raw	-0.1153629	0.1568711	-0.7353997	0.462618	1178.788	0.486	53.36356	0.486	11
eGFR	Leu	Outlier-corrected	-0.2473665	0.1091729	-2.2658233	0.0241321	1178.788	0.486	53.36356	0.486	11
eGFR	Val	Raw	0.15731261	0.1289084	1.2203437	0.223206	780.5884	0.136	213.1505	0.136	7
eGFR	Val	Outlier-corrected	0.05023547	0.1112005	0.4517558	0.651748	780.5884	0.136	213.1505	0.136	7
Ile	BMI	Raw	-0.06027595	0.02823969	-2.134441	0.0401			-110.3179		15
Ile	BMI	Outlier-corrected	-0.02865945	0.02071315	-1.383636	0.182512			-110.3179		15
Ile	eGFR	Raw	0.011319611	0.005487013	2.062982	0.0468181			111.4989		11
Ile	eGFR	Outlier-corrected	0.005352088	0.003021520	1.771323	0.0897588			111.4989		11
Ile	SA	Raw	0.02344825	0.02784754	0.8420222	0.408836	43.05563	0.024			0
Ile	SA	Outlier-corrected	NA	NA	NA	NA	43.05563	0.024			0
Ile	SBP	Raw	1.716518	0.4255408	4.033732	0.000293945	462.6037	0.006	32.9605	0.006	12
Ile	SBP	Outlier-corrected	1.290998	0.2379149	5.426303	1.88881e-05	462.6037	0.006	32.9605	0.006	12
Ile	T2D	Raw	0.2384232	0.16810536	1.418296	0.16548	1071.37	0.003	37.84832	0.003	13
Ile	T2D	Outlier-corrected	0.1729605	0.06268332	2.759275	0.0120968	1071.37	0.003	37.84832	0.003	13
Leu	BMI	Raw	-0.01215116	0.03457900	-0.351403	0.728118			-124.7075		11
Leu	BMI	Outlier-corrected	0.04918012	0.02150105	2.287336	0.0371212			-124.7075		11
Leu	eGFR	Raw	0.010543393	0.007193104	1.465764	0.155178			182.7376		9
Leu	eGFR	Outlier-corrected	0.003729038	0.002893292	1.288857	0.215772			182.7376		9
Leu	SA	Raw	0.01926411	0.03702471	0.5203040	0.610446	43.91176	0.005	-41.86358	0.779	1
Leu	SA	Outlier-corrected	0.03313603	0.03329461	0.9952372	0.336512	43.91176	0.005	-41.86358	0.779	1
Leu	SBP	Raw	1.852334	0.5281635	3.507123	0.00173423	421.2202	0.035	36.5203	0.035	8
Leu	SBP	Outlier-corrected	1.356820	0.2733735	4.963245	0.000118346	421.2202	0.035	36.5203	0.035	8
Leu	T2D	Raw	0.1730576	0.19982136	0.8660614	0.394378	967.4184	0.034	55.78201	0.034	7
Leu	T2D	Outlier-corrected	0.1110896	0.07313981	1.5188659	0.145261	967.4184	0.034	55.78201	0.034	7
SA	Ile	Raw	0.09372421	0.04638031	2.020776	0.0514782	84.46848	0.961	1.683768	0.961	3
SA	Ile	Outlier-corrected	0.09217225	0.03752350	2.456387	0.0200404	84.46848	0.961	1.683768	0.961	3
SA	Leu	Raw	0.09731475	0.04780863	2.035506	0.0498949	89.9476	0.951	-2.162021	0.951	3
SA	Leu	Outlier-corrected	0.09946521	0.03650708	2.724546	0.0106357	89.9476	0.951	-2.162021	0.951	3
SA	Val	Raw	0.1411109	0.05831252	2.419908	0.0211944	129.6944	0.761	8.709175	0.761	4
SA	Val	Outlier-corrected	0.1298059	0.04451888	2.915750	0.00677801	129.6944	0.761	8.709175	0.761	4
SBP	Ile	Raw	0.003113392	0.001178709	2.641359	0.00849489	1223.916	0.254	33.49068	0.254	18
SBP	Ile	Outlier-corrected	0.002332292	0.001011457	2.305874	0.0215057	1223.916	0.254	33.49068	0.254	18
SBP	Leu	Raw	0.0014721098	0.0010944179	1.3451076	0.179151	1063.278	0.229	84.50886	0.229	17
SBP	Leu	Outlier-corrected	0.0007978531	0.0009721811	0.8206837	0.412197	1063.278	0.229	84.50886	0.229	17
SBP	Val	Raw	0.001764268	0.0010443283	1.689380	0.0917196	953.9135	0.708	-17.37158	0.708	8
SBP	Val	Outlier-corrected	0.002135183	0.0009731238	2.194153	0.0286529	953.9135	0.708	-17.37158	0.708	8
T2D	Ile	Raw	0.07160947	0.01311270	5.461077	1.5455e-07	1119.796	0.206	-13.31378	0.206	10
T2D	Ile	Outlier-corrected	0.08260768	0.00854623	9.665979	6.60203e-18	1119.796	0.206	-13.31378	0.206	10
T2D	Leu	Raw	0.07408072	0.012205511	6.069449	7.34895e-09	974.1246	0.261	-10.75532	0.261	10
T2D	Leu	Outlier-corrected	0.08300856	0.008394511	9.888433	1.61313e-18	974.1246	0.261	-10.75532	0.261	10
T2D	Val	Raw	0.07214993	0.009745364	7.403512	4.83647e-12	612.8894	0.815	-2.142472	0.815	9
T2D	Val	Outlier-corrected	0.07372956	0.008613952	8.559319	6.13052e-15	612.8894	0.815	-2.142472	0.815	9
Val	BMI	Raw	0.03640204	0.03429554	1.061422	0.300553	338.6393	0.623	-28.13842	0.623	8
Val	BMI	Outlier-corrected	0.05065577	0.01538676	3.292166	0.00583501	338.6393	0.623	-28.13842	0.623	8
Val	eGFR	Raw	0.006565455	0.006560732	1.00072	0.328355	502.1144	0.667	12.13039	0.667	8
Val	eGFR	Outlier-corrected	0.005855197	0.002320194	2.52358	0.0254315	502.1144	0.667	12.13039	0.667	8
Val	SA	Raw	0.07840526	0.03588146	2.185119	0.0477848	35.20606	0.015	16.37004	0.624	1
Val	SA	Outlier-corrected	0.06737582	0.02946247	2.286835	0.0411665	35.20606	0.015	16.37004	0.624	1
Val	SBP	Raw	0.5452408	0.3712162	1.468796	0.15671			119.7234		7
Val	SBP	Outlier-corrected	0.2481487	0.1974166	1.256980	0.229328			119.7234		7
Val	T2D	Raw	-0.02928185	0.11447746	-0.2557871	0.800604	295.6535	0.662	71.11981	0.662	7
Val	T2D	Outlier-corrected	-0.10139081	0.05807523	-1.7458529	0.102733	295.6535	0.662	71.11981	0.662	7
