# Supplementary material for: Assessment of genetic and metabolite associations of branched chain amino acids with metabolic disease in the UK Biobank using Mendelian randomization
Source: BMC Med Genomics. 2025 Oct 16;18:163. doi: 10.1186/s12920-025-02232-2 (PMC12532399; doi:10.1186/s12920-025-02232-2)
Supplement: Supplementary file 16 — Supplementary Material 16. [file 12920_2025_2232_MOESM16_ESM.csv]

exposure	outcome	id.exposure	id.outcome	SNP	b	se	p	Chromosome	Position
BMI	Ile	b4phMn	rC99tC	rs10002111	-0.494782496	0.395169336	0.210541752979444	4.0	67815504.0
BMI	Ile	b4phMn	rC99tC	rs10033843	-0.145148221428571	0.342906621428571	0.672085226174369	4.0	77028783.0
BMI	Ile	b4phMn	rC99tC	rs10050620	-0.266693253846154	0.318481553846154	0.402373410530051	5.0	63927239.0
BMI	Ile	b4phMn	rC99tC	rs1006317	-0.3611542375	0.36759426875	0.325863136088516	1.0	209552636.0
BMI	Ile	b4phMn	rC99tC	rs1007414	-0.0590914531746032	0.331473222222222	0.858511596917915	3.0	82727509.0
BMI	Ile	b4phMn	rC99tC	rs10099330	0.225887731092437	0.342830470588235	0.509966103752777	8.0	143383694.0
BMI	Ile	b4phMn	rC99tC	rs1011024	0.39831068	0.29386704	0.175286580338295	7.0	99197401.0
BMI	Ile	b4phMn	rC99tC	rs10132280	0.117620528037383	0.206590182242991	0.569123870663574	14.0	25928179.0
BMI	Ile	b4phMn	rC99tC	rs10150964	0.306642594405594	0.315389874125874	0.330918638997523	14.0	91507280.0
BMI	Ile	b4phMn	rC99tC	rs10169594	-0.495980258333333	0.345709075	0.151379656262504	2.0	41637688.0
BMI	Ile	b4phMn	rC99tC	rs10182181	0.115757914373089	0.120056932721713	0.334949756735607	2.0	25150296.0
BMI	Ile	b4phMn	rC99tC	rs10185199	0.0345928230769231	0.321456293706294	0.91430281530551	2.0	40282202.0
BMI	Ile	b4phMn	rC99tC	rs10197031	0.201886795031056	0.265311583850932	0.446691558230164	2.0	105454590.0
BMI	Ile	b4phMn	rC99tC	rs10237317	0.263257107142857	0.362308642857143	0.467464859706107	7.0	70045941.0
BMI	Ile	b4phMn	rC99tC	rs10261050	0.0241224814159292	0.355234451327434	0.945860617622535	7.0	114337652.0
BMI	Ile	b4phMn	rC99tC	rs10477644	0.240074441666667	0.36358575	0.509063498977959	5.0	122704020.0
BMI	Ile	b4phMn	rC99tC	rs1048637	0.740008968085106	0.42664620212766	0.0828330912331358	3.0	13358171.0
BMI	Ile	b4phMn	rC99tC	rs10499694	0.276445715384615	0.308886630769231	0.370800620078677	7.0	50614173.0
BMI	Ile	b4phMn	rC99tC	rs10506971	0.035396388028169	0.281718718309859	0.900013390871096	12.0	89757937.0
BMI	Ile	b4phMn	rC99tC	rs10510419	0.478412565476191	0.346308880952381	0.167136948509856	3.0	12426936.0
BMI	Ile	b4phMn	rC99tC	rs10510554	-0.15901031884058	0.292658253623188	0.586901883367556	3.0	25099776.0
BMI	Ile	b4phMn	rC99tC	rs10514944	-0.184069899598394	0.263706666666667	0.485170918457784	17.0	46398352.0
BMI	Ile	b4phMn	rC99tC	rs10518694	0.718055416666667	0.398114798611111	0.0712879024731245	15.0	53072673.0
BMI	Ile	b4phMn	rC99tC	rs10733682	0.425103905405405	0.268102682432432	0.112829828910236	9.0	129460914.0
BMI	Ile	b4phMn	rC99tC	rs10741329	-0.763972434782609	0.38185627826087	0.0454268251003636	11.0	89997796.0
BMI	Ile	b4phMn	rC99tC	rs10742752	0.207753097560976	0.335166455284553	0.535356212259144	11.0	45438374.0
BMI	Ile	b4phMn	rC99tC	rs1075901	0.520500322033898	0.336553093220339	0.121968829226038	17.0	15943910.0
BMI	Ile	b4phMn	rC99tC	rs10761785	0.863076165413534	0.303192466165414	0.0044184961070399	10.0	65318766.0
BMI	Ile	b4phMn	rC99tC	rs10778857	0.561735446969697	0.354600507575758	0.113162762490145	12.0	82459166.0
BMI	Ile	b4phMn	rC99tC	rs10779751	-0.180060755725191	0.344803244274809	0.601521997022082	1.0	11284336.0
BMI	Ile	b4phMn	rC99tC	rs10786712	-0.218051188976378	0.326119354330709	0.503735433707718	10.0	104596396.0
BMI	Ile	b4phMn	rC99tC	rs10803392	-0.148907257142857	0.411722228571429	0.717599231224129	1.0	15876758.0
BMI	Ile	b4phMn	rC99tC	rs10808805	0.176610467889908	0.198273137614679	0.373066902326653	8.0	76823274.0
BMI	Ile	b4phMn	rC99tC	rs10811868	0.29414361	0.43192618	0.495868734228441	9.0	23199959.0
BMI	Ile	b4phMn	rC99tC	rs10829164	-0.339856529801325	0.344867642384106	0.324393524820151	10.0	27318370.0
BMI	Ile	b4phMn	rC99tC	rs10842240	0.0459456302564103	0.292880471794872	0.875343346189512	12.0	24060075.0
BMI	Ile	b4phMn	rC99tC	rs10858334	0.334682412162162	0.409565425675676	0.413834307046339	9.0	137989785.0
BMI	Ile	b4phMn	rC99tC	rs10864728	1.23103336363636	0.374378236363636	0.0010082745862253	1.0	230304914.0
BMI	Ile	b4phMn	rC99tC	rs10883553	0.103323313868613	0.293331277372263	0.724657502086193	10.0	102635475.0
BMI	Ile	b4phMn	rC99tC	rs10892501	0.63110349	0.41453236	0.127897150798649	11.0	119818622.0
BMI	Ile	b4phMn	rC99tC	rs10909880	0.254021962962963	0.297972866666667	0.393936463751999	1.0	2727804.0
BMI	Ile	b4phMn	rC99tC	rs10918683	0.30078832631579	0.427316357894737	0.48149455302656	1.0	167301998.0
BMI	Ile	b4phMn	rC99tC	rs10920336	-0.010859196039604	0.400459237623762	0.978366529446814	1.0	202115945.0
BMI	Ile	b4phMn	rC99tC	rs10929925	0.177838725352113	0.279876746478873	0.525155824880959	2.0	6155557.0
BMI	Ile	b4phMn	rC99tC	rs10938397	0.297352180124224	0.124505894409938	0.0169284598364297	4.0	45182527.0
BMI	Ile	b4phMn	rC99tC	rs10939792	0.151409676258993	0.30731754676259	0.622237636823136	4.0	18483405.0
BMI	Ile	b4phMn	rC99tC	rs10961649	-0.258893038461539	0.416529451923077	0.534239137437917	9.0	14670949.0
BMI	Ile	b4phMn	rC99tC	rs10962550	0.509907811827957	0.273091408602151	0.0618779914389102	9.0	16720329.0
BMI	Ile	b4phMn	rC99tC	rs10968114	0.43366507079646	0.350553061946903	0.216054324805486	9.0	27800007.0
BMI	Ile	b4phMn	rC99tC	rs10975933	-0.209265052631579	0.36362151754386	0.564951574313924	9.0	6954557.0
BMI	Ile	b4phMn	rC99tC	rs10992867	0.259044308641975	0.270357327160494	0.337984448506232	9.0	96461013.0
BMI	Ile	b4phMn	rC99tC	rs11030104	0.235737671755725	0.126700961832061	0.0628030694283845	11.0	27684517.0
BMI	Ile	b4phMn	rC99tC	rs11044430	0.794744968944099	0.341256229813665	0.0198653988228317	12.0	19287416.0
BMI	Ile	b4phMn	rC99tC	rs11060853	0.792179252336449	0.376819252336449	0.0355288311045515	12.0	123424071.0
BMI	Ile	b4phMn	rC99tC	rs11066188	-1.39223938596491	0.368163166666667	0.0001558345633323	12.0	112610714.0
BMI	Ile	b4phMn	rC99tC	rs11075489	0.588011879310345	0.34895900862069	0.0919797534243869	16.0	62803841.0
BMI	Ile	b4phMn	rC99tC	rs11078883	0.181122253968254	0.330871634920635	0.584097476292285	17.0	2138828.0
BMI	Ile	b4phMn	rC99tC	rs11079849	0.321502210810811	0.241787675675676	0.183621035796018	17.0	47090785.0
BMI	Ile	b4phMn	rC99tC	rs11084553	-0.113029425641026	0.298535235897436	0.704975007397928	19.0	31019780.0
BMI	Ile	b4phMn	rC99tC	rs11089328	0.269210319587629	0.423150319587629	0.524642860070756	22.0	20079603.0
BMI	Ile	b4phMn	rC99tC	rs11105839	0.304738477876106	0.370170991150443	0.410373198668994	12.0	91237920.0
BMI	Ile	b4phMn	rC99tC	rs11121210	0.315015657657658	0.383044063063063	0.410848952299851	1.0	8708529.0
BMI	Ile	b4phMn	rC99tC	rs11128021	-0.328057486187845	0.316512011049724	0.299979566128771	3.0	88139016.0
BMI	Ile	b4phMn	rC99tC	rs11150911	0.370958847457627	0.37563756779661	0.323375735272326	18.0	73498528.0
BMI	Ile	b4phMn	rC99tC	rs111549518	0.308172476808905	0.150951651205937	0.0411980749016639	18.0	58022640.0
BMI	Ile	b4phMn	rC99tC	rs11165643	0.581783027027027	0.219543740540541	0.0080500328360866	1.0	96924097.0
BMI	Ile	b4phMn	rC99tC	rs11170468	-0.127896246153846	0.382042461538462	0.737798807164994	12.0	39430048.0
BMI	Ile	b4phMn	rC99tC	rs111769753	0.295224975308642	0.390337580246914	0.449449901797749	14.0	35634970.0
BMI	Ile	b4phMn	rC99tC	rs112646560	0.8910755	0.275988327777778	0.0012436689700649	1.0	39560250.0
BMI	Ile	b4phMn	rC99tC	rs11521066	-0.0065465332231405	0.363496396694215	0.985630956801616	7.0	137435053.0
BMI	Ile	b4phMn	rC99tC	rs11525873	-0.472278706896552	0.276661357758621	0.0878101152244469	7.0	138817193.0
BMI	Ile	b4phMn	rC99tC	rs11538	-0.669162543478261	0.389805797101449	0.0860420050516406	22.0	18220831.0
BMI	Ile	b4phMn	rC99tC	rs11577094	-0.0812486451612903	0.400766129032258	0.839343483649406	1.0	38026600.0
BMI	Ile	b4phMn	rC99tC	rs1159692	-0.290205318518519	0.307216385185185	0.344848629105391	5.0	63977815.0
BMI	Ile	b4phMn	rC99tC	rs11608710	-0.110982417004049	0.315298279352227	0.724844392798099	12.0	23753927.0
BMI	Ile	b4phMn	rC99tC	rs11611246	0.306319403587444	0.221666098654709	0.167003763057035	12.0	939480.0
BMI	Ile	b4phMn	rC99tC	rs11614340	-0.222698111111111	0.380603427350427	0.558468032148379	12.0	133426483.0
BMI	Ile	b4phMn	rC99tC	rs11615578	0.515087145299145	0.41499441025641	0.214535360539549	12.0	121714935.0
BMI	Ile	b4phMn	rC99tC	rs11636536	0.0226661184466019	0.382476786407767	0.952743887448772	15.0	36391772.0
BMI	Ile	b4phMn	rC99tC	rs11692326	-0.144951489795918	0.327197421768707	0.65775903220726	2.0	208263279.0
BMI	Ile	b4phMn	rC99tC	rs11695013	0.821698778846154	0.3972895	0.0386153922649467	2.0	157057487.0
BMI	Ile	b4phMn	rC99tC	rs11713193	0.232341447154472	0.164072304878049	0.156748625744908	3.0	49924424.0
BMI	Ile	b4phMn	rC99tC	rs11739877	0.11563924137931	0.352685913793103	0.743001144282823	5.0	105876806.0
BMI	Ile	b4phMn	rC99tC	rs11740689	0.207257707482993	0.306686911564626	0.499170341569373	5.0	80841360.0
BMI	Ile	b4phMn	rC99tC	rs11772246	0.512637068965517	0.350201468965517	0.143239113590255	7.0	71603692.0
BMI	Ile	b4phMn	rC99tC	rs11782074	0.249636137096774	0.346417024193548	0.471141389012445	8.0	142617096.0
BMI	Ile	b4phMn	rC99tC	rs118081010	0.356198629343629	0.312439884169884	0.254263418392144	11.0	46174948.0
BMI	Ile	b4phMn	rC99tC	rs11902450	0.238909532934132	0.408061898203593	0.558229206836108	2.0	12845368.0
BMI	Ile	b4phMn	rC99tC	rs11905645	0.237637476923077	0.385390069230769	0.537488391195102	20.0	54381566.0
BMI	Ile	b4phMn	rC99tC	rs11915371	0.51484201948052	0.322947837662338	0.110892233350947	3.0	70539559.0
BMI	Ile	b4phMn	rC99tC	rs11921432	0.618372222222222	0.346979841269841	0.074723788157495	3.0	35117776.0
BMI	Ile	b4phMn	rC99tC	rs12001437	1.44776303571429	0.367171517857143	8.04634074629959e-05	9.0	34074476.0
BMI	Ile	b4phMn	rC99tC	rs12072739	0.345061798816568	0.278090355029586	0.214669959867687	1.0	98315893.0
BMI	Ile	b4phMn	rC99tC	rs12140153	0.470729575070822	0.206778869688385	0.0228168297113794	1.0	62579891.0
BMI	Ile	b4phMn	rC99tC	rs12150665	0.557897672619048	0.243471142857143	0.021938415699806	17.0	34914787.0
BMI	Ile	b4phMn	rC99tC	rs12207125	0.104132242647059	0.342178058823529	0.760882738592331	6.0	154301575.0
BMI	Ile	b4phMn	rC99tC	rs12259464	0.0907367733944954	0.371138559633028	0.806857382298652	10.0	53680099.0
BMI	Ile	b4phMn	rC99tC	rs12282785	0.236289184713376	0.316510573248408	0.455338642437711	11.0	76476030.0
BMI	Ile	b4phMn	rC99tC	rs12286929	0.509802124293785	0.228525881355932	0.0256924695365826	11.0	115022404.0
BMI	Ile	b4phMn	rC99tC	rs12334877	-0.0016797693055555	0.341622993055556	0.996076796289306	8.0	67194171.0
BMI	Ile	b4phMn	rC99tC	rs12364470	0.648119732620321	0.278830203208556	0.0201027581524298	11.0	134601012.0
BMI	Ile	b4phMn	rC99tC	rs12369179	-0.0883309558823529	0.2177477	0.684994380797425	12.0	122963550.0
BMI	Ile	b4phMn	rC99tC	rs12429545	0.152661926517572	0.18104352715655	0.399097991386901	13.0	54102206.0
BMI	Ile	b4phMn	rC99tC	rs12439632	0.565445117241379	0.346219013793103	0.102426804012605	15.0	59103963.0
BMI	Ile	b4phMn	rC99tC	rs12462975	-0.127168176165803	0.223962202072539	0.570163387872621	19.0	30272202.0
BMI	Ile	b4phMn	rC99tC	rs12519145	1.17245165289256	0.398409289256198	0.0032522473064939	5.0	176555523.0
BMI	Ile	b4phMn	rC99tC	rs12527426	0.666880733333333	0.2829449	0.0184268234474868	6.0	153392002.0
BMI	Ile	b4phMn	rC99tC	rs12591120	0.5886501	0.394875683333333	0.136034343570371	15.0	99236869.0
BMI	Ile	b4phMn	rC99tC	rs12602912	0.692276204819277	0.286840204819277	0.01580203699504	17.0	65870073.0
BMI	Ile	b4phMn	rC99tC	rs1260326	-8.58622775700935	0.389542878504673	1.14483937688478e-107	2.0	27730940.0
BMI	Ile	b4phMn	rC99tC	rs12611148	0.382057912408759	0.428195591240876	0.372258451893412	19.0	19865077.0
BMI	Ile	b4phMn	rC99tC	rs12628051	0.0575517397515528	0.254973956521739	0.821422196531371	22.0	40654276.0
BMI	Ile	b4phMn	rC99tC	rs12628891	-0.657518104347826	0.375555539130435	0.0799824467379653	22.0	38317137.0
BMI	Ile	b4phMn	rC99tC	rs12652212	0.230804091603053	0.312883854961832	0.46071683601388	5.0	88808594.0
BMI	Ile	b4phMn	rC99tC	rs1268064	0.659424825242718	0.390922165048544	0.0916332949893885	6.0	126042578.0
BMI	Ile	b4phMn	rC99tC	rs12680842	0.0848994436619718	0.29699735915493	0.7749859222824	8.0	95582606.0
BMI	Ile	b4phMn	rC99tC	rs12681792	0.388262293333333	0.325238573333333	0.232565253033917	8.0	62054463.0
BMI	Ile	b4phMn	rC99tC	rs12692596	0.851421916666667	0.342424191666667	0.012902333801139	2.0	161265910.0
BMI	Ile	b4phMn	rC99tC	rs12714199	0.151832397163121	0.291922808510638	0.602985893730865	2.0	86812549.0
BMI	Ile	b4phMn	rC99tC	rs12765914	0.631966946902655	0.296340818584071	0.0329601806834769	10.0	34013507.0
BMI	Ile	b4phMn	rC99tC	rs12887636	0.333406953216374	0.244268532163743	0.17227826201548	14.0	29702590.0
BMI	Ile	b4phMn	rC99tC	rs12888545	0.420304045112782	0.354372142857143	0.235601479032056	14.0	88308044.0
BMI	Ile	b4phMn	rC99tC	rs12891477	0.828275675	0.344971425	0.016350429293576	14.0	104332759.0
BMI	Ile	b4phMn	rC99tC	rs12912198	0.61660396	0.45571814	0.176043491376432	15.0	47103953.0
BMI	Ile	b4phMn	rC99tC	rs12914623	1.11965729559748	0.291590220125786	0.0001231188114059	15.0	80993570.0
BMI	Ile	b4phMn	rC99tC	rs12922346	-0.373965857142857	0.346228586466165	0.280092043689579	16.0	82438337.0
BMI	Ile	b4phMn	rC99tC	rs1293037	0.146170496124031	0.37256484496124	0.694810175359195	6.0	70248345.0
BMI	Ile	b4phMn	rC99tC	rs12935589	2.31027671957672	0.320161851851852	5.35528283367647e-13	16.0	70691308.0
BMI	Ile	b4phMn	rC99tC	rs12939549	0.6326435	0.224205038888889	0.0047767089462988	17.0	78611724.0
BMI	Ile	b4phMn	rC99tC	rs1296328	0.308760759036145	0.249465060240964	0.215830510102039	4.0	137083193.0
BMI	Ile	b4phMn	rC99tC	rs12981256	0.104015516556291	0.272294026490066	0.702463548132494	19.0	1865901.0
BMI	Ile	b4phMn	rC99tC	rs13021737	0.115035794117647	0.0932527716262976	0.217355291140677	2.0	632348.0
BMI	Ile	b4phMn	rC99tC	rs13033310	-0.0170280054794521	0.317927993150685	0.957286272017818	2.0	133523605.0
BMI	Ile	b4phMn	rC99tC	rs13107325	-0.44610655982906	0.204279049145299	0.028976237838721	4.0	103188709.0
BMI	Ile	b4phMn	rC99tC	rs13110266	-0.144234032258065	0.33075564516129	0.662782831998518	4.0	162129844.0
BMI	Ile	b4phMn	rC99tC	rs13174863	0.178489847715736	0.293041370558376	0.542461891992159	5.0	139080745.0
BMI	Ile	b4phMn	rC99tC	rs13186194	0.14156725	0.40677159	0.727820360919621	5.0	60795485.0
BMI	Ile	b4phMn	rC99tC	rs13191362	0.453102042553191	0.275925855319149	0.100566131091611	6.0	163033350.0
BMI	Ile	b4phMn	rC99tC	rs13245051	-0.0028174969333333	0.275107713333333	0.991828662387149	7.0	113362799.0
BMI	Ile	b4phMn	rC99tC	rs13263601	0.904896482758621	0.30446064137931	0.0029574182213779	8.0	14095900.0
BMI	Ile	b4phMn	rC99tC	rs1327259	-0.39778498089172	0.260199522292994	0.12632170338398	6.0	51177811.0
BMI	Ile	b4phMn	rC99tC	rs13296413	-0.0200509425675676	0.284359189189189	0.943785569151564	9.0	37258105.0
BMI	Ile	b4phMn	rC99tC	rs1346841	-0.20315196031746	0.322521714285714	0.528769076269036	4.0	65651730.0
BMI	Ile	b4phMn	rC99tC	rs1350430	0.705589728	0.316068752	0.0255889878313145	12.0	41819215.0
BMI	Ile	b4phMn	rC99tC	rs1358980	-1.53702891472868	0.311589697674419	8.10334942946374e-07	6.0	43764551.0
BMI	Ile	b4phMn	rC99tC	rs1383592	1.02671819672131	0.391970393442623	0.0088090558092279	8.0	106430676.0
BMI	Ile	b4phMn	rC99tC	rs1409818	0.275102512820513	0.342173312820513	0.421405128392969	20.0	21381121.0
BMI	Ile	b4phMn	rC99tC	rs1412235	0.214003907172996	0.177326063291139	0.22749437431679	9.0	28410996.0
BMI	Ile	b4phMn	rC99tC	rs1421334	0.600618251851852	0.310880311111111	0.0533605021070076	8.0	30865733.0
BMI	Ile	b4phMn	rC99tC	rs1446585	0.506184244094488	0.364025968503937	0.164371985350561	2.0	136407479.0
BMI	Ile	b4phMn	rC99tC	rs1451077	-0.128341461538462	0.241836828402367	0.595630535780347	2.0	147901207.0
BMI	Ile	b4phMn	rC99tC	rs1492014	0.342207286549708	0.235245719298246	0.145757820626063	3.0	94071481.0
BMI	Ile	b4phMn	rC99tC	rs1492767	0.654142115789474	0.434553947368421	0.132242199560879	4.0	55221467.0
BMI	Ile	b4phMn	rC99tC	rs149576335	-0.630361412213741	0.310357374045802	0.0422466325647809	11.0	116975136.0
BMI	Ile	b4phMn	rC99tC	rs1501673	0.0550323010380623	0.202157224913495	0.785448828223939	5.0	87963600.0
BMI	Ile	b4phMn	rC99tC	rs150215901	0.356718483636364	0.410654109090909	0.385033545455832	5.0	50935903.0
BMI	Ile	b4phMn	rC99tC	rs1522569	0.327857	0.389493163120567	0.399926280319475	4.0	171632637.0
BMI	Ile	b4phMn	rC99tC	rs1548343	-0.294573397260274	0.325121198630137	0.364913726317419	18.0	63319714.0
BMI	Ile	b4phMn	rC99tC	rs1559673	0.16348413091922	0.253134147632312	0.518383049207208	15.0	62156514.0
BMI	Ile	b4phMn	rC99tC	rs156201	-0.323327669354839	0.359619411290323	0.368608496546384	6.0	104847441.0
BMI	Ile	b4phMn	rC99tC	rs1576655	0.285224724137931	0.242665632183908	0.239842073063678	13.0	79587841.0
BMI	Ile	b4phMn	rC99tC	rs158186	0.385746771653543	0.194546846456693	0.0473901850041786	5.0	107440856.0
BMI	Ile	b4phMn	rC99tC	rs16851483	0.124166954545455	0.222661059659091	0.577083361743494	3.0	141275436.0
BMI	Ile	b4phMn	rC99tC	rs16882257	0.102405219047619	0.401532295238095	0.798695239369271	8.0	34325200.0
BMI	Ile	b4phMn	rC99tC	rs16906838	0.0518701821862348	0.380687275303644	0.891620449595918	8.0	138213836.0
BMI	Ile	b4phMn	rC99tC	rs16952482	-0.21449621192053	0.449015927152318	0.632861677783624	16.0	53771583.0
BMI	Ile	b4phMn	rC99tC	rs16978350	0.4366578046875	0.364435921875	0.230849115846531	18.0	42940499.0
BMI	Ile	b4phMn	rC99tC	rs1700082	-0.537443585106383	0.442050170212766	0.224061990988352	8.0	4121727.0
BMI	Ile	b4phMn	rC99tC	rs1701704	0.504482683453237	0.303182697841727	0.0961212132485305	12.0	56412487.0
BMI	Ile	b4phMn	rC99tC	rs17020497	0.322539692857143	0.4342633	0.457646122309168	2.0	81826131.0
BMI	Ile	b4phMn	rC99tC	rs17024258	0.361076366559486	0.182714051446945	0.0481340767451953	1.0	110147321.0
BMI	Ile	b4phMn	rC99tC	rs17115183	0.0931050927835052	0.422053608247423	0.825403777804338	14.0	30137407.0
BMI	Ile	b4phMn	rC99tC	rs17149254	0.325419042016807	0.218383021008403	0.136190116531918	7.0	76634463.0
BMI	Ile	b4phMn	rC99tC	rs17182027	0.495502881818182	0.367382881818182	0.177421460178131	14.0	73348130.0
BMI	Ile	b4phMn	rC99tC	rs17207196	0.346796204545455	0.185939513636364	0.0621670737866548	7.0	75101065.0
BMI	Ile	b4phMn	rC99tC	rs1721447	1.1577841	0.40210222	0.003985238699915	7.0	109214139.0
BMI	Ile	b4phMn	rC99tC	rs17308839	0.390470961165049	0.395832757281553	0.323910186232511	4.0	173599372.0
BMI	Ile	b4phMn	rC99tC	rs17399237	0.0866329126984127	0.334391277777778	0.795576237385485	2.0	35471626.0
BMI	Ile	b4phMn	rC99tC	rs1750307	0.0191829147286822	0.319838751937985	0.952174087755247	1.0	156488420.0
BMI	Ile	b4phMn	rC99tC	rs17544384	0.534918687022901	0.390464595419847	0.170701139368456	1.0	115295160.0
BMI	Ile	b4phMn	rC99tC	rs17636031	0.0310305090909091	0.305422194805195	0.919075182388665	10.0	126594078.0
BMI	Ile	b4phMn	rC99tC	rs1765139	0.597256561290323	0.325654683870968	0.0666513180283048	11.0	30353725.0
BMI	Ile	b4phMn	rC99tC	rs17681395	0.0999974529147982	0.347640874439462	0.773617848404926	3.0	114395973.0
BMI	Ile	b4phMn	rC99tC	rs17724992	0.0202789313953488	0.263050406976744	0.938550812518823	19.0	18454825.0
BMI	Ile	b4phMn	rC99tC	rs17725139	-0.789469852941176	0.411152862745098	0.0548405880235357	4.0	145967068.0
BMI	Ile	b4phMn	rC99tC	rs17805843	0.458567734375	0.203055359375	0.02392456415737	20.0	51205902.0
BMI	Ile	b4phMn	rC99tC	rs179442	0.798410294117647	0.246292305882353	0.001188113678858	8.0	116669769.0
BMI	Ile	b4phMn	rC99tC	rs1799923	-0.148331084821429	0.274729959821429	0.589255003750474	3.0	42306294.0
BMI	Ile	b4phMn	rC99tC	rs1800437	0.132193519174041	0.148273489675516	0.372633133487464	19.0	46181392.0
BMI	Ile	b4phMn	rC99tC	rs1808629	0.158661504950495	0.219450455445545	0.469683171869803	8.0	73435964.0
BMI	Ile	b4phMn	rC99tC	rs181179291	0.384456762917933	0.369295227963526	0.297849872859164	16.0	2787062.0
BMI	Ile	b4phMn	rC99tC	rs1836303	0.892051333333333	0.340866433333333	0.0088703385302632	15.0	46539116.0
BMI	Ile	b4phMn	rC99tC	rs1860561	0.331810094339623	0.306119647798742	0.278398988133926	12.0	110783241.0
BMI	Ile	b4phMn	rC99tC	rs1877875	0.109608743119266	0.368487834862385	0.766118756468812	9.0	120664469.0
BMI	Ile	b4phMn	rC99tC	rs1884389	0.547341009259259	0.379080666666667	0.148777174375443	20.0	1410582.0
BMI	Ile	b4phMn	rC99tC	rs1884897	-0.101074211956522	0.225541744565217	0.654052370961635	20.0	6612832.0
BMI	Ile	b4phMn	rC99tC	rs1914471	1.42384394495413	0.393653770642202	0.0002980424014724	11.0	28731265.0
BMI	Ile	b4phMn	rC99tC	rs1922879	-1.16409623762376	0.405947544554456	0.0041359466580291	7.0	147658539.0
BMI	Ile	b4phMn	rC99tC	rs1927790	0.410378285714286	0.282094221428571	0.145736799162741	13.0	96922191.0
BMI	Ile	b4phMn	rC99tC	rs1928295	0.382508208955224	0.301656037313433	0.204788061351408	9.0	120378483.0
BMI	Ile	b4phMn	rC99tC	rs1941213	0.597144592592593	0.417584944444444	0.152718309814924	11.0	133125329.0
BMI	Ile	b4phMn	rC99tC	rs1941706	0.067686165	0.329387383333333	0.837188476348617	18.0	31223776.0
BMI	Ile	b4phMn	rC99tC	rs1945160	0.0731712048076923	0.397908980769231	0.854100297315941	18.0	22164216.0
BMI	Ile	b4phMn	rC99tC	rs1948080	0.548643088235294	0.313169110294118	0.079789838195403	9.0	11852043.0
BMI	Ile	b4phMn	rC99tC	rs194809	0.665836095238095	0.401989166666667	0.0976502862129733	16.0	23804956.0
BMI	Ile	b4phMn	rC99tC	rs1958898	-0.302412075342466	0.323112479452055	0.349306979006399	14.0	40886886.0
BMI	Ile	b4phMn	rC99tC	rs197374	0.532146872340426	0.287050262411348	0.0637612493571116	1.0	112289983.0
BMI	Ile	b4phMn	rC99tC	rs1982441	0.239678270588235	0.351994217647059	0.495925046277459	8.0	28021769.0
BMI	Ile	b4phMn	rC99tC	rs1999433	0.105507327102804	0.375354327102804	0.778643456584794	9.0	81371441.0
BMI	Ile	b4phMn	rC99tC	rs2007518	0.292849169230769	0.312956076923077	0.349401064356764	11.0	132639606.0
BMI	Ile	b4phMn	rC99tC	rs2012353	0.0313114394957983	0.440804857142857	0.943371946459279	19.0	32899293.0
BMI	Ile	b4phMn	rC99tC	rs2051559	-0.253854245508982	0.352233766467066	0.471095213074258	4.0	3298800.0
BMI	Ile	b4phMn	rC99tC	rs2053682	0.411046923529412	0.251834652941176	0.102635351339929	5.0	170599327.0
BMI	Ile	b4phMn	rC99tC	rs2064044	-0.216917479674797	0.401818235772358	0.589307510651135	21.0	22119890.0
BMI	Ile	b4phMn	rC99tC	rs2066295	0.538740028169014	0.330555873239437	0.103143731613804	6.0	26168903.0
BMI	Ile	b4phMn	rC99tC	rs2074314	-0.506624771428571	0.394564580952381	0.1991385417558	11.0	17411821.0
BMI	Ile	b4phMn	rC99tC	rs2112347	0.157154873188406	0.150628036231884	0.296795099738199	5.0	75015242.0
BMI	Ile	b4phMn	rC99tC	rs2119753	0.20598092	0.41850902	0.622593536497978	2.0	151224579.0
BMI	Ile	b4phMn	rC99tC	rs2120710	0.427317128712871	0.423639702970297	0.313127862519699	8.0	93210803.0
BMI	Ile	b4phMn	rC99tC	rs2133705	0.577851929292929	0.402053383838384	0.150646473513417	10.0	77542558.0
BMI	Ile	b4phMn	rC99tC	rs2134858	0.195652393162393	0.340590948717949	0.565663479853045	9.0	73837155.0
BMI	Ile	b4phMn	rC99tC	rs213518	0.177211980392157	0.396534150326797	0.654945682312583	7.0	26941065.0
BMI	Ile	b4phMn	rC99tC	rs214249	-0.201164673913043	0.301348753623188	0.504422337915136	16.0	348687.0
BMI	Ile	b4phMn	rC99tC	rs215634	0.550897241610738	0.279914040268456	0.0490571826324802	7.0	32369148.0
BMI	Ile	b4phMn	rC99tC	rs217672	0.5794134	0.270350152941176	0.0320973533690225	14.0	62361021.0
BMI	Ile	b4phMn	rC99tC	rs2192649	0.0056696997619047	0.319977198412698	0.985862963923086	7.0	78126279.0
BMI	Ile	b4phMn	rC99tC	rs2193101	-0.500431028169014	0.346160992957746	0.148272647899521	16.0	49035172.0
BMI	Ile	b4phMn	rC99tC	rs2196618	0.0579312729927007	0.334040394160584	0.862316628295523	8.0	85089437.0
BMI	Ile	b4phMn	rC99tC	rs2206277	0.116620735294118	0.123823482843137	0.346279416644765	6.0	50798526.0
BMI	Ile	b4phMn	rC99tC	rs2228213	-0.21822775	0.290913805555556	0.453166938037922	6.0	12124855.0
BMI	Ile	b4phMn	rC99tC	rs2237403	0.21880009375	0.33236603125	0.51033854430701	7.0	39448936.0
BMI	Ile	b4phMn	rC99tC	rs2241423	-0.03327685	0.160370734899329	0.835619770000699	15.0	68086838.0
BMI	Ile	b4phMn	rC99tC	rs2246012	-0.62752149068323	0.311481111801242	0.0439426579522416	6.0	131898208.0
BMI	Ile	b4phMn	rC99tC	rs2257791	0.139331172661871	0.338914848920863	0.680992117557101	10.0	118643670.0
BMI	Ile	b4phMn	rC99tC	rs2271046	0.428351486956522	0.378712008695652	0.258023745990314	4.0	52752812.0
BMI	Ile	b4phMn	rC99tC	rs2281819	0.0198194837662338	0.298384805194805	0.947041406537947	6.0	33771673.0
BMI	Ile	b4phMn	rC99tC	rs2283093	0.299138809917355	0.406819561983471	0.462150243731376	7.0	126721231.0
BMI	Ile	b4phMn	rC99tC	rs2297674	-0.495222227642277	0.333715609756098	0.137818251563078	1.0	32163950.0
BMI	Ile	b4phMn	rC99tC	rs2316901	0.340795392473118	0.226850198924731	0.133021539217707	11.0	8679016.0
BMI	Ile	b4phMn	rC99tC	rs2322460	0.969479549549549	0.372802081081081	0.0093082388086898	4.0	20263431.0
BMI	Ile	b4phMn	rC99tC	rs2342892	-0.121203920634921	0.323003595238095	0.707481865542837	16.0	24540806.0
BMI	Ile	b4phMn	rC99tC	rs2357760	0.528243027972028	0.295017391608392	0.0733657341693888	6.0	120213880.0
BMI	Ile	b4phMn	rC99tC	rs2396625	0.328561159090909	0.232279681818182	0.157213190553494	7.0	113028634.0
BMI	Ile	b4phMn	rC99tC	rs2400414	0.250407317460317	0.325805087301587	0.44214260295802	1.0	194965200.0
BMI	Ile	b4phMn	rC99tC	rs2436728	0.0920587619047619	0.21381308994709	0.666790378982286	6.0	40365601.0
BMI	Ile	b4phMn	rC99tC	rs2482398	0.0425447381294964	0.293386129496403	0.884700781797831	6.0	83432845.0
BMI	Ile	b4phMn	rC99tC	rs2503185	0.0052467508461538	0.308432438461539	0.986427823148436	1.0	66461401.0
BMI	Ile	b4phMn	rC99tC	rs2513999	0.35238225974026	0.380586025974026	0.354501149202019	11.0	103019633.0
BMI	Ile	b4phMn	rC99tC	rs2531995	0.405620382488479	0.187138566820277	0.0301977514013386	16.0	4013467.0
BMI	Ile	b4phMn	rC99tC	rs2543132	0.254293100719424	0.365539841726619	0.48663894620002	8.0	15536311.0
BMI	Ile	b4phMn	rC99tC	rs2600226	0.568860422413793	0.366379068965517	0.120505494157194	3.0	12928762.0
BMI	Ile	b4phMn	rC99tC	rs2605603	0.38564386407767	0.392695660194175	0.326078865547853	11.0	93221105.0
BMI	Ile	b4phMn	rC99tC	rs2606227	0.528955974576271	0.350983008474576	0.131792706761204	3.0	183536836.0
BMI	Ile	b4phMn	rC99tC	rs2622274	0.497281803738318	0.381030794392523	0.191860126604921	6.0	64240516.0
BMI	Ile	b4phMn	rC99tC	rs264941	0.391802274193548	0.321756427419355	0.223338620275786	2.0	104297420.0
BMI	Ile	b4phMn	rC99tC	rs2707183	-0.234630064516129	0.431813655913979	0.586882285198148	12.0	116957607.0
BMI	Ile	b4phMn	rC99tC	rs2712665	0.396241564814815	0.424663287037037	0.350782621889081	12.0	99594947.0
BMI	Ile	b4phMn	rC99tC	rs2715423	-0.332746869565217	0.395429721739131	0.400078139720947	15.0	99511873.0
BMI	Ile	b4phMn	rC99tC	rs273512	0.626211897435898	0.261013762820513	0.0164330561649415	19.0	18224729.0
BMI	Ile	b4phMn	rC99tC	rs2744974	0.115783578544061	0.162352823754789	0.475746607354561	6.0	34579431.0
BMI	Ile	b4phMn	rC99tC	rs274628	0.508520294117647	0.421765558823529	0.227935416646608	7.0	86265855.0
BMI	Ile	b4phMn	rC99tC	rs2796456	-0.427982683760684	0.412736008547009	0.299763586834931	9.0	84193487.0
BMI	Ile	b4phMn	rC99tC	rs2820295	0.536148553191489	0.181832685106383	0.003192356020675	1.0	201800868.0
BMI	Ile	b4phMn	rC99tC	rs28350	-0.336552889534884	0.301928436046512	0.264988567747286	3.0	42418446.0
BMI	Ile	b4phMn	rC99tC	rs2836754	0.167847724637681	0.29912181884058	0.574705503472106	21.0	40291740.0
BMI	Ile	b4phMn	rC99tC	rs28489620	-0.0836370397350993	0.301563609271523	0.781515513418667	22.0	41804716.0
BMI	Ile	b4phMn	rC99tC	rs2861089	-0.127050104761905	0.409186047619048	0.756184778739187	5.0	164557954.0
BMI	Ile	b4phMn	rC99tC	rs2861683	0.300531241134752	0.28753929787234	0.295938310267978	2.0	67836507.0
BMI	Ile	b4phMn	rC99tC	rs2862996	0.487649444444444	0.199887828703704	0.0147029018983035	11.0	43653833.0
BMI	Ile	b4phMn	rC99tC	rs287104	0.551986175438597	0.365519903508772	0.131007740773521	19.0	34290995.0
BMI	Ile	b4phMn	rC99tC	rs2875762	0.327110534883721	0.387546651162791	0.398638893886282	6.0	124925032.0
BMI	Ile	b4phMn	rC99tC	rs2897084	0.32820541	0.42305306	0.437865902966868	18.0	73163610.0
BMI	Ile	b4phMn	rC99tC	rs2907948	0.456651103448276	0.336458986206897	0.174709204692926	7.0	150638484.0
BMI	Ile	b4phMn	rC99tC	rs2960578	0.211009029126214	0.198670174757282	0.288187007936477	18.0	21143739.0
BMI	Ile	b4phMn	rC99tC	rs2962334	0.290541035353535	0.359349595959596	0.418791777773017	5.0	86879056.0
BMI	Ile	b4phMn	rC99tC	rs2964023	-0.268210027272727	0.410172718181818	0.513179239148871	5.0	153246412.0
BMI	Ile	b4phMn	rC99tC	rs2973963	0.483159538461539	0.424848586538462	0.255433314736104	5.0	119228851.0
BMI	Ile	b4phMn	rC99tC	rs2984618	0.348393527272727	0.246010339393939	0.156724470033725	1.0	47690438.0
BMI	Ile	b4phMn	rC99tC	rs3019466	0.202670078125	0.4539924609375	0.655295855207311	11.0	92476178.0
BMI	Ile	b4phMn	rC99tC	rs305256	0.723729904347826	0.423699965217391	0.0876142888592178	8.0	137568252.0
BMI	Ile	b4phMn	rC99tC	rs3101336	0.279621854330709	0.160149019685039	0.0808091442504071	1.0	72751185.0
BMI	Ile	b4phMn	rC99tC	rs3115667	0.601445251396648	0.256607754189944	0.0190868093166723	6.0	31643399.0
BMI	Ile	b4phMn	rC99tC	rs312750	0.173212546391753	0.415677680412371	0.676898458061919	17.0	68343539.0
BMI	Ile	b4phMn	rC99tC	rs317646	-0.103555096296296	0.322439066666667	0.74808781376716	12.0	69657145.0
BMI	Ile	b4phMn	rC99tC	rs321237	-0.163183047619048	0.365297650793651	0.655082614252252	1.0	96478125.0
BMI	Ile	b4phMn	rC99tC	rs326893	0.769300669421488	0.340377066115702	0.0238124088406653	4.0	112691776.0
BMI	Ile	b4phMn	rC99tC	rs329651	-0.027426345625	0.34844428125	0.93726261504572	11.0	133767622.0
BMI	Ile	b4phMn	rC99tC	rs337633	-0.0649504892857143	0.291951471428571	0.823947903511249	4.0	38602202.0
BMI	Ile	b4phMn	rC99tC	rs339991	0.322179864	0.319210976	0.312830440807065	15.0	60913637.0
BMI	Ile	b4phMn	rC99tC	rs34184235	0.112032139130435	0.356025295652174	0.753008685358486	3.0	86192846.0
BMI	Ile	b4phMn	rC99tC	rs34234296	-0.123350365517241	0.294933462068965	0.675778111732003	2.0	175166636.0
BMI	Ile	b4phMn	rC99tC	rs34517439	0.124933905370844	0.168158194373402	0.457509162628937	1.0	78450517.0
BMI	Ile	b4phMn	rC99tC	rs349088	0.363610584615385	0.312888630769231	0.245191333848116	11.0	84814393.0
BMI	Ile	b4phMn	rC99tC	rs35107470	0.0989217844827586	0.406109284482759	0.807552905808909	15.0	74817689.0
BMI	Ile	b4phMn	rC99tC	rs35408866	0.21619006918239	0.401324635220126	0.590099912677315	4.0	187743245.0
BMI	Ile	b4phMn	rC99tC	rs35483388	-0.163848424	0.323783448	0.612826297488677	11.0	122545146.0
BMI	Ile	b4phMn	rC99tC	rs355777	0.125720940397351	0.265963059602649	0.636426684325629	3.0	154034950.0
BMI	Ile	b4phMn	rC99tC	rs3731695	0.250683756521739	0.34460047826087	0.466942979641769	2.0	203820275.0
BMI	Ile	b4phMn	rC99tC	rs3732927	0.0110108595959596	0.429870292929293	0.979564918920166	3.0	170586057.0
BMI	Ile	b4phMn	rC99tC	rs3764625	0.45262765625	0.427030375	0.289170745285943	19.0	49649051.0
BMI	Ile	b4phMn	rC99tC	rs3764835	0.5242301	0.420244969230769	0.212236455507127	2.0	159519368.0
BMI	Ile	b4phMn	rC99tC	rs3796432	0.0835297300884956	0.369199725663717	0.821010581867139	4.0	96030402.0
BMI	Ile	b4phMn	rC99tC	rs3806114	-0.456702541666667	0.373491141666667	0.221407699787492	6.0	20482335.0
BMI	Ile	b4phMn	rC99tC	rs3814883	0.182043700440529	0.179833330396476	0.311398834247584	16.0	29994922.0
BMI	Ile	b4phMn	rC99tC	rs3829849	0.0861767393939394	0.419920404040404	0.837398990124018	9.0	129390800.0
BMI	Ile	b4phMn	rC99tC	rs3902951	0.633221813432836	0.338915746268657	0.0617097756654241	14.0	69789755.0
BMI	Ile	b4phMn	rC99tC	rs3917084	-0.431455988023952	0.356266526946108	0.225876876524851	5.0	50679459.0
BMI	Ile	b4phMn	rC99tC	rs3923783	0.24679036036036	0.234021472972973	0.291625284570119	17.0	1843189.0
BMI	Ile	b4phMn	rC99tC	rs39654	0.492903668711657	0.244880380368098	0.0441320471176484	3.0	173095123.0
BMI	Ile	b4phMn	rC99tC	rs4017425	-0.147892872881356	0.336859033898305	0.660636247062227	3.0	44028764.0
BMI	Ile	b4phMn	rC99tC	rs4097319	0.642281953271028	0.374725261682243	0.0865273267385582	10.0	33860515.0
BMI	Ile	b4phMn	rC99tC	rs41290587	-0.179100154639175	0.409476675257732	0.661830037368916	5.0	151045923.0
BMI	Ile	b4phMn	rC99tC	rs4148155	-0.239954088541667	0.333849473958333	0.472295377644576	4.0	89054667.0
BMI	Ile	b4phMn	rC99tC	rs4240673	-0.567588605714286	0.232685137142857	0.0147157895623396	8.0	10787612.0
BMI	Ile	b4phMn	rC99tC	rs427943	0.194646118644068	0.224228548022599	0.385355908161099	21.0	46570896.0
BMI	Ile	b4phMn	rC99tC	rs4286488	0.0238593661157025	0.381116719008264	0.950081979861268	4.0	94440026.0
BMI	Ile	b4phMn	rC99tC	rs429358	-0.504814474708171	0.216209284046693	0.0195516864705284	19.0	45411941.0
BMI	Ile	b4phMn	rC99tC	rs4303732	0.110532627218935	0.237274065088757	0.64132738605227	2.0	100830040.0
BMI	Ile	b4phMn	rC99tC	rs4307239	-0.442676547826087	0.348650356521739	0.204196428834339	7.0	24354300.0
BMI	Ile	b4phMn	rC99tC	rs4390583	-0.2645121	0.40805864	0.516842147594372	16.0	81694835.0
BMI	Ile	b4phMn	rC99tC	rs4430672	0.306318548387097	0.39788360483871	0.441377163965143	14.0	63094407.0
BMI	Ile	b4phMn	rC99tC	rs4482463	0.412994451612903	0.245125196774194	0.0920212441310779	2.0	205375909.0
BMI	Ile	b4phMn	rC99tC	rs4517716	0.305614034188034	0.418220675213675	0.464932926923786	14.0	83013876.0
BMI	Ile	b4phMn	rC99tC	rs45486197	0.0800614946236559	0.317456458781362	0.800888971885939	19.0	2244849.0
BMI	Ile	b4phMn	rC99tC	rs4589691	-0.334326973333333	0.373504746666667	0.370729520206481	2.0	144051398.0
BMI	Ile	b4phMn	rC99tC	rs4614	0.336415572463768	0.305790543478261	0.27126662054274	11.0	118952371.0
BMI	Ile	b4phMn	rC99tC	rs4653017	0.877963305084746	0.359816203389831	0.0146859321702345	1.0	33776728.0
BMI	Ile	b4phMn	rC99tC	rs4671328	0.351362612149533	0.191958686915888	0.0671890333344741	2.0	58935282.0
BMI	Ile	b4phMn	rC99tC	rs4700608	0.401018458064516	0.264500703225806	0.129485521469763	5.0	63026280.0
BMI	Ile	b4phMn	rC99tC	rs4712089	0.635312291666667	0.440824854166667	0.149531063926978	6.0	54970880.0
BMI	Ile	b4phMn	rC99tC	rs4721089	-0.382519317365269	0.278684419161677	0.169879986991528	7.0	1872921.0
BMI	Ile	b4phMn	rC99tC	rs4734	-0.0755729375	0.298079823863636	0.799856712245449	9.0	131018639.0
BMI	Ile	b4phMn	rC99tC	rs4740619	0.129437984126984	0.214988814814815	0.547128569658408	9.0	15634326.0
BMI	Ile	b4phMn	rC99tC	rs4771218	0.493797446808511	0.296386645390071	0.0957017921547772	13.0	28655311.0
BMI	Ile	b4phMn	rC99tC	rs478707	-0.183346533333333	0.343282933333333	0.593274125979675	18.0	7543207.0
BMI	Ile	b4phMn	rC99tC	rs4812405	-0.40665247029703	0.44058451980198	0.35601553405883	20.0	35276585.0
BMI	Ile	b4phMn	rC99tC	rs4813619	0.771212575471698	0.381028198113208	0.0429670457472857	20.0	2815715.0
BMI	Ile	b4phMn	rC99tC	rs4858193	0.0694873127819549	0.349183766917293	0.84226331995398	3.0	20441050.0
BMI	Ile	b4phMn	rC99tC	rs4864201	0.245043467153285	0.30215304379562	0.417370709953824	4.0	130731284.0
BMI	Ile	b4phMn	rC99tC	rs4865796	-1.75544677083333	0.44762509375	8.79301407098309e-05	5.0	53272664.0
BMI	Ile	b4phMn	rC99tC	rs4880341	0.367952792307692	0.314087615384615	0.241398943853041	10.0	133992689.0
BMI	Ile	b4phMn	rC99tC	rs4899355	0.296130363636364	0.362580636363636	0.414082931502693	14.0	40073141.0
BMI	Ile	b4phMn	rC99tC	rs4900714	0.9085442	0.270240773333333	0.0007738559890087	14.0	47302219.0
BMI	Ile	b4phMn	rC99tC	rs4970991	0.331194629310345	0.420758017241379	0.431201079491568	1.0	151004003.0
BMI	Ile	b4phMn	rC99tC	rs4973618	0.36377527027027	0.283932101351351	0.200121617978273	2.0	229002620.0
BMI	Ile	b4phMn	rC99tC	rs4986044	0.23951084180791	0.222702457627119	0.28216228755683	17.0	21261560.0
BMI	Ile	b4phMn	rC99tC	rs5011579	0.737518385185185	0.320356859259259	0.0213251586950212	16.0	69187318.0
BMI	Ile	b4phMn	rC99tC	rs522110	0.31817393902439	0.24122156097561	0.187165370364315	10.0	99772885.0
BMI	Ile	b4phMn	rC99tC	rs543874	0.319297766179541	0.106184313152401	0.0026382720393776	1.0	177889480.0
BMI	Ile	b4phMn	rC99tC	rs555267	0.145289187969925	0.326153684210526	0.655985659484516	18.0	40992698.0
BMI	Ile	b4phMn	rC99tC	rs56133507	0.544237282442748	0.39403293129771	0.167218256661001	2.0	172818467.0
BMI	Ile	b4phMn	rC99tC	rs56203712	0.0741928181818182	0.184574829090909	0.687708999171059	4.0	25342606.0
BMI	Ile	b4phMn	rC99tC	rs562664	-0.274433326086957	0.370056702898551	0.458330910561771	11.0	63823619.0
BMI	Ile	b4phMn	rC99tC	rs57989773	0.83855	0.351402056338028	0.0170189572884648	6.0	100629078.0
BMI	Ile	b4phMn	rC99tC	rs592483	-0.228228474452555	0.295191525547445	0.439431314807784	11.0	69445173.0
BMI	Ile	b4phMn	rC99tC	rs6010786	0.295140537735849	0.382743981132075	0.440637357006481	20.0	61544714.0
BMI	Ile	b4phMn	rC99tC	rs61607357	0.149136236220472	0.32793268503937	0.649269692837129	10.0	102420598.0
BMI	Ile	b4phMn	rC99tC	rs61740466	0.167945697183099	0.332441866197183	0.61342668023029	1.0	19934900.0
BMI	Ile	b4phMn	rC99tC	rs61813324	0.312934283737024	0.21347130449827	0.142666982352259	1.0	156049877.0
BMI	Ile	b4phMn	rC99tC	rs61828641	-0.807496547085202	0.280115107623318	0.0039424376164286	1.0	174321997.0
BMI	Ile	b4phMn	rC99tC	rs621042	0.377265174757282	0.394975398058252	0.339496184299007	12.0	18789007.0
BMI	Ile	b4phMn	rC99tC	rs62176243	-0.0176505121621622	0.299728027027027	0.953040975644998	2.0	166190881.0
BMI	Ile	b4phMn	rC99tC	rs62246311	0.0177332828703704	0.331142833333333	0.957292288054613	3.0	9498143.0
BMI	Ile	b4phMn	rC99tC	rs633212	-0.228666802083333	0.427595239583333	0.592806167463448	3.0	193604976.0
BMI	Ile	b4phMn	rC99tC	rs638053	0.418901432989691	0.409554484536082	0.306391903290153	10.0	34826420.0
BMI	Ile	b4phMn	rC99tC	rs6445258	-0.0863227404580153	0.396039679389313	0.827456476679802	3.0	62112198.0
BMI	Ile	b4phMn	rC99tC	rs6463489	0.149691976047904	0.408756664670659	0.71420619422192	7.0	5542513.0
BMI	Ile	b4phMn	rC99tC	rs6470144	-0.398788346938776	0.433834530612245	0.357981754023399	8.0	124152245.0
BMI	Ile	b4phMn	rC99tC	rs6479690	0.161522025641026	0.371529794871795	0.663744981148179	10.0	61849882.0
BMI	Ile	b4phMn	rC99tC	rs6493498	0.443021408759124	0.296122189781022	0.134633756666763	15.0	51754451.0
BMI	Ile	b4phMn	rC99tC	rs6496248	0.350606817307692	0.398789538461539	0.379305004158823	15.0	98262923.0
BMI	Ile	b4phMn	rC99tC	rs6512302	-0.296356223880597	0.346778156716418	0.392773248592822	20.0	62691550.0
BMI	Ile	b4phMn	rC99tC	rs6539064	0.80525618556701	0.228421974226804	0.0004230020568122	12.0	103706754.0
BMI	Ile	b4phMn	rC99tC	rs6545714	-0.167956912371134	0.211222984536082	0.426518112388149	2.0	59307725.0
BMI	Ile	b4phMn	rC99tC	rs6554194	0.716147408759124	0.286647510948905	0.0124770970250576	4.0	55499810.0
BMI	Ile	b4phMn	rC99tC	rs657452	0.0646260904255319	0.213451537234043	0.76206740229936	1.0	49589847.0
BMI	Ile	b4phMn	rC99tC	rs657663	-0.0753028175257732	0.420952793814433	0.85802673822799	16.0	9408256.0
BMI	Ile	b4phMn	rC99tC	rs6591407	0.013318889516129	0.428634669354839	0.975211462739729	11.0	56914157.0
BMI	Ile	b4phMn	rC99tC	rs6607337	0.559978282258065	0.357481540322581	0.117242439241107	17.0	35057373.0
BMI	Ile	b4phMn	rC99tC	rs663129	0.402146888888889	0.0877934814814815	4.63642151671788e-06	18.0	57838401.0
BMI	Ile	b4phMn	rC99tC	rs6656785	0.0675493258426966	0.231194292134831	0.770152383583029	1.0	75005776.0
BMI	Ile	b4phMn	rC99tC	rs6661316	0.585099916666667	0.331753658333333	0.0777896153804218	1.0	210095527.0
BMI	Ile	b4phMn	rC99tC	rs6673543	-0.092202974789916	0.374775134453782	0.80566510588576	1.0	80812304.0
BMI	Ile	b4phMn	rC99tC	rs6710091	0.539997961165049	0.413480912621359	0.191559228331993	2.0	239597.0
BMI	Ile	b4phMn	rC99tC	rs6716898	0.322618543307087	0.311684661417323	0.300631575936238	2.0	198944271.0
BMI	Ile	b4phMn	rC99tC	rs6720868	0.0435901863636364	0.28261687012987	0.877422288701253	2.0	230663576.0
BMI	Ile	b4phMn	rC99tC	rs6725931	0.252168203208556	0.329149411764706	0.443604441218414	2.0	220205146.0
BMI	Ile	b4phMn	rC99tC	rs6799567	-0.239541601503759	0.361898541353383	0.50803361697857	3.0	157019103.0
BMI	Ile	b4phMn	rC99tC	rs6803161	0.83746908411215	0.38032653271028	0.0276671548355129	3.0	196205694.0
BMI	Ile	b4phMn	rC99tC	rs6808814	0.735822449152542	0.393160389830509	0.0612677869642077	3.0	116852469.0
BMI	Ile	b4phMn	rC99tC	rs681648	-0.627562011494253	0.310644724137931	0.0433634674561693	1.0	23342362.0
BMI	Ile	b4phMn	rC99tC	rs6827083	0.56267213	0.40452746	0.164244592883727	4.0	153075491.0
BMI	Ile	b4phMn	rC99tC	rs6850421	0.139012513274336	0.358052097345133	0.697833542746686	4.0	180187034.0
BMI	Ile	b4phMn	rC99tC	rs6864049	0.572004760330579	0.329121578512397	0.0822153876652391	5.0	124330522.0
BMI	Ile	b4phMn	rC99tC	rs687339	1.08079484042553	0.25990485106383	3.204493538799e-05	3.0	135932359.0
BMI	Ile	b4phMn	rC99tC	rs6882366	0.412873396946565	0.31814941221374	0.194378661317085	5.0	95864693.0
BMI	Ile	b4phMn	rC99tC	rs6886072	0.10184322	0.40289372	0.800438711820659	5.0	136598460.0
BMI	Ile	b4phMn	rC99tC	rs6888194	0.117087291338583	0.456174874015748	0.797432032189378	5.0	106910657.0
BMI	Ile	b4phMn	rC99tC	rs6890310	0.349933882352941	0.389198588235294	0.368591965146384	5.0	27193573.0
BMI	Ile	b4phMn	rC99tC	rs6909685	0.115449120805369	0.281414711409396	0.681625862080424	6.0	97753952.0
BMI	Ile	b4phMn	rC99tC	rs6921533	0.112704971153846	0.421421384615385	0.789130339223586	6.0	73742334.0
BMI	Ile	b4phMn	rC99tC	rs6922607	-0.274092015384615	0.390275315384615	0.482489439050546	6.0	142703483.0
BMI	Ile	b4phMn	rC99tC	rs6950388	-0.0102632192592593	0.36841157037037	0.977775385506992	7.0	1270699.0
BMI	Ile	b4phMn	rC99tC	rs7024334	0.20167237037037	0.35193677037037	0.566620451419765	9.0	109072075.0
BMI	Ile	b4phMn	rC99tC	rs7025938	-0.229950666666667	0.258067160493827	0.372902506409743	9.0	103088321.0
BMI	Ile	b4phMn	rC99tC	rs7084454	0.347090883838384	0.222003	0.117946476737396	10.0	21821274.0
BMI	Ile	b4phMn	rC99tC	rs7102454	-0.220474386904762	0.257684172619048	0.39221948049265	11.0	65594820.0
BMI	Ile	b4phMn	rC99tC	rs7124681	0.581469416342412	0.159133019455253	0.0002582029378581	11.0	47529947.0
BMI	Ile	b4phMn	rC99tC	rs7138803	0.306911131313131	0.138786138047138	0.0270084162425776	12.0	50247468.0
BMI	Ile	b4phMn	rC99tC	rs7143963	0.220326862068966	0.256652275862069	0.39063603696728	14.0	103304425.0
BMI	Ile	b4phMn	rC99tC	rs7144011	0.087901927756654	0.186324570342205	0.6370925556068	14.0	79940383.0
BMI	Ile	b4phMn	rC99tC	rs7161194	-0.0499430021052632	0.247792294736842	0.840267069631167	14.0	101529005.0
BMI	Ile	b4phMn	rC99tC	rs7171864	0.269292477272727	0.319772598484848	0.39971102684997	15.0	73227249.0
BMI	Ile	b4phMn	rC99tC	rs7172627	0.594576105263158	0.351424052631579	0.0906640920382884	15.0	31877690.0
BMI	Ile	b4phMn	rC99tC	rs7206608	0.417151207692308	0.336184846153846	0.21466529742716	16.0	82872628.0
BMI	Ile	b4phMn	rC99tC	rs72649373	1.0439919760479	0.361032407185629	0.0038318198963365	4.0	80609966.0
BMI	Ile	b4phMn	rC99tC	rs72673947	0.0011086390134529	0.278128825112108	0.99681959031196	8.0	118884379.0
BMI	Ile	b4phMn	rC99tC	rs72757415	-0.0569218433962264	0.312655232704403	0.855536061789156	15.0	92572762.0
BMI	Ile	b4phMn	rC99tC	rs73176112	0.595018464566929	0.398361362204724	0.135263174340013	7.0	158016362.0
BMI	Ile	b4phMn	rC99tC	rs73213484	0.402320605769231	0.268669302884615	0.134274504850496	4.0	28489339.0
BMI	Ile	b4phMn	rC99tC	rs7323	0.203214060240964	0.283892795180723	0.474107026805295	13.0	28009031.0
BMI	Ile	b4phMn	rC99tC	rs7357754	0.131401425	0.341822875	0.700671785417473	9.0	92207308.0
BMI	Ile	b4phMn	rC99tC	rs73985439	0.40711834351145	0.323362320610687	0.208024543769773	2.0	212299249.0
BMI	Ile	b4phMn	rC99tC	rs742748	-0.418873230088496	0.364741946902655	0.250799425651839	20.0	39293397.0
BMI	Ile	b4phMn	rC99tC	rs74887628	-1.02145245901639	0.41903	0.0147826912107661	1.0	147032779.0
BMI	Ile	b4phMn	rC99tC	rs7498665	-0.0762301263157895	0.144686645614035	0.598288316084391	16.0	28883241.0
BMI	Ile	b4phMn	rC99tC	rs7512146	0.0556469546391753	0.40899981443299	0.891776864230613	1.0	34283008.0
BMI	Ile	b4phMn	rC99tC	rs7536458	-0.0622862384615385	0.387826196581197	0.872405710476193	1.0	118864602.0
BMI	Ile	b4phMn	rC99tC	rs7561278	0.37369550295858	0.283756680473373	0.187852853796837	2.0	48954905.0
BMI	Ile	b4phMn	rC99tC	rs756717	-0.692843925373134	0.312046365671642	0.0263968056984297	16.0	72996162.0
BMI	Ile	b4phMn	rC99tC	rs758747	0.0940751044776119	0.337869350746269	0.780677428828431	16.0	3627358.0
BMI	Ile	b4phMn	rC99tC	rs7588437	0.372631072727273	0.258840109090909	0.149975293622634	2.0	181575281.0
BMI	Ile	b4phMn	rC99tC	rs7599312	-0.342676054945055	0.255363840659341	0.179624209384666	2.0	213413231.0
BMI	Ile	b4phMn	rC99tC	rs7616009	-0.0948818280254777	0.357309127388535	0.790589269732707	3.0	194881756.0
BMI	Ile	b4phMn	rC99tC	rs761795	-0.18278075257732	0.417370051546392	0.661433752009163	20.0	12413671.0
BMI	Ile	b4phMn	rC99tC	rs7631156	0.434459102325581	0.199332609302326	0.0292894521882349	3.0	131751628.0
BMI	Ile	b4phMn	rC99tC	rs7640424	0.636533822222222	0.323057837037037	0.0487994015764949	3.0	107820063.0
BMI	Ile	b4phMn	rC99tC	rs765125	0.0466103581632653	0.409831102040816	0.909451313926909	12.0	2156207.0
BMI	Ile	b4phMn	rC99tC	rs765875	-0.170221909090909	0.303094340909091	0.5743793007401	6.0	143185683.0
BMI	Ile	b4phMn	rC99tC	rs7663212	0.618471352	0.368391616	0.093182822398953	4.0	147376576.0
BMI	Ile	b4phMn	rC99tC	rs7678054	0.126834434343434	0.410104909090909	0.757113758683682	4.0	95093855.0
BMI	Ile	b4phMn	rC99tC	rs768023	0.127380354037267	0.255244913043478	0.617743111078849	6.0	108876002.0
BMI	Ile	b4phMn	rC99tC	rs7696649	0.23442	0.378091974137931	0.535252604810362	4.0	120322177.0
BMI	Ile	b4phMn	rC99tC	rs7713317	0.251059126506024	0.263622674698795	0.340923215381962	5.0	95716722.0
BMI	Ile	b4phMn	rC99tC	rs7715256	0.124007291139241	0.256804702531646	0.62917697165989	5.0	153537893.0
BMI	Ile	b4phMn	rC99tC	rs77165542	0.140721640042599	0.13991856230032	0.314540844725522	2.0	430975.0
BMI	Ile	b4phMn	rC99tC	rs7730004	0.553079964028777	0.299200992805755	0.0645266974576959	5.0	43191033.0
BMI	Ile	b4phMn	rC99tC	rs7740824	0.445133680412371	0.451438298969072	0.324116245386488	6.0	160808901.0
BMI	Ile	b4phMn	rC99tC	rs7742698	0.0234690929292929	0.417959292929293	0.955221019029493	6.0	147354315.0
BMI	Ile	b4phMn	rC99tC	rs77432547	0.283610258823529	0.263515511764706	0.28181259738206	13.0	86494817.0
BMI	Ile	b4phMn	rC99tC	rs7774	-0.200621046875	0.334680359375	0.548879007265758	17.0	4801163.0
BMI	Ile	b4phMn	rC99tC	rs7826312	0.663572394495413	0.374148678899083	0.0761371697532156	8.0	32400115.0
BMI	Ile	b4phMn	rC99tC	rs78348176	0.695184285714286	0.38251461038961	0.0691549946258278	17.0	52920526.0
BMI	Ile	b4phMn	rC99tC	rs784257	0.377834469387755	0.353188857142857	0.284718227176158	18.0	53397199.0
BMI	Ile	b4phMn	rC99tC	rs7842934	0.0293256247191011	0.417278786516854	0.943972190170987	8.0	132838921.0
BMI	Ile	b4phMn	rC99tC	rs7861160	0.322167442105263	0.421139642105263	0.444277743553418	9.0	80799579.0
BMI	Ile	b4phMn	rC99tC	rs7893571	-0.0098909848	0.342191104	0.976940472213803	10.0	16750129.0
BMI	Ile	b4phMn	rC99tC	rs7899106	0.370119816513761	0.280618336391437	0.187187899800195	10.0	87410904.0
BMI	Ile	b4phMn	rC99tC	rs7903146	-0.639746516853933	0.261297803370787	0.0143515160193641	10.0	114758349.0
BMI	Ile	b4phMn	rC99tC	rs79113395	0.11511907	0.29392209	0.695305566350856	1.0	1590521.0
BMI	Ile	b4phMn	rC99tC	rs7916069	0.661906457142857	0.400344702857143	0.0982614090773546	10.0	10270775.0
BMI	Ile	b4phMn	rC99tC	rs79186842	-0.343913940594059	0.287927351485149	0.232303189057865	20.0	47689036.0
BMI	Ile	b4phMn	rC99tC	rs79259798	-0.0590737773333333	0.380566446666667	0.8766432136474	8.0	87770801.0
BMI	Ile	b4phMn	rC99tC	rs7944782	0.0955053125	0.281962291666667	0.734823224159129	11.0	130795698.0
BMI	Ile	b4phMn	rC99tC	rs7975187	0.201739138686131	0.353724277372263	0.568454718433369	12.0	60964108.0
BMI	Ile	b4phMn	rC99tC	rs79906980	0.433601582278481	0.372516955696202	0.244432882646269	1.0	57887985.0
BMI	Ile	b4phMn	rC99tC	rs799449	0.189265589147287	0.313384426356589	0.545883112129738	7.0	44784697.0
BMI	Ile	b4phMn	rC99tC	rs8008285	0.821313259259259	0.425276555555556	0.0534527504769344	14.0	101146514.0
BMI	Ile	b4phMn	rC99tC	rs8037823	0.309414467948718	0.2630485	0.239489416303231	15.0	95266980.0
BMI	Ile	b4phMn	rC99tC	rs805412	0.251769591836735	0.415753346938776	0.544797392952064	2.0	54120820.0
BMI	Ile	b4phMn	rC99tC	rs8065172	-0.0258131758064516	0.374463693548387	0.945042376808678	17.0	31456969.0
BMI	Ile	b4phMn	rC99tC	rs8097672	0.0672661148325359	0.278053066985646	0.808843498990211	18.0	1839601.0
BMI	Ile	b4phMn	rC99tC	rs8122855	0.653044124087591	0.30765000729927	0.0337802381711048	20.0	25192049.0
BMI	Ile	b4phMn	rC99tC	rs8126575	0.897367039473684	0.363638782894737	0.0135967922371956	21.0	46435610.0
BMI	Ile	b4phMn	rC99tC	rs8134638	0.527692090225564	0.310416488721805	0.0891405852121036	21.0	40644170.0
BMI	Ile	b4phMn	rC99tC	rs815163	0.308904768211921	0.269891258278146	0.252394495714584	1.0	190294726.0
BMI	Ile	b4phMn	rC99tC	rs8181823	-0.270559416	0.380485824	0.477028871215539	13.0	65477940.0
BMI	Ile	b4phMn	rC99tC	rs828544	0.129439295652174	0.350285373913044	0.711736244839656	5.0	3520064.0
BMI	Ile	b4phMn	rC99tC	rs845084	-0.176089691176471	0.328155941176471	0.591541389982957	10.0	125220036.0
BMI	Ile	b4phMn	rC99tC	rs852056	0.730888691056911	0.379537845528455	0.0541376759804214	20.0	17102860.0
BMI	Ile	b4phMn	rC99tC	rs869593	-0.392055189189189	0.424501648648649	0.355712445975423	5.0	158430875.0
BMI	Ile	b4phMn	rC99tC	rs874641	-0.445518908496732	0.361558026143791	0.217867040758354	3.0	156294987.0
BMI	Ile	b4phMn	rC99tC	rs889398	0.290067835897436	0.213929158974359	0.175129069806447	16.0	69556715.0
BMI	Ile	b4phMn	rC99tC	rs895330	0.413085362244898	0.27822362755102	0.137616889456941	19.0	4060707.0
BMI	Ile	b4phMn	rC99tC	rs900144	0.666447358108108	0.267472439189189	0.0127151726478907	11.0	13294268.0
BMI	Ile	b4phMn	rC99tC	rs9168	0.481687633093525	0.32658790647482	0.140236853484141	13.0	99101583.0
BMI	Ile	b4phMn	rC99tC	rs925018	0.339180569230769	0.342026938461538	0.321354656286482	3.0	62713143.0
BMI	Ile	b4phMn	rC99tC	rs930295	0.364846475961538	0.267784413461539	0.173051671211366	2.0	50233352.0
BMI	Ile	b4phMn	rC99tC	rs9304502	1.08428672413793	0.446768982758621	0.01522628450684	18.0	24498214.0
BMI	Ile	b4phMn	rC99tC	rs9304665	0.155121773913044	0.206662513043478	0.452890823877004	19.0	47602577.0
BMI	Ile	b4phMn	rC99tC	rs9320823	-0.0729082363636364	0.254664066666667	0.774654631080143	6.0	98429337.0
BMI	Ile	b4phMn	rC99tC	rs9326879	0.249963814814815	0.378228537037037	0.50868903694725	5.0	112446323.0
BMI	Ile	b4phMn	rC99tC	rs9364687	-0.767847195876289	0.413343597938144	0.0632189184398817	6.0	163817911.0
BMI	Ile	b4phMn	rC99tC	rs9370410	-0.438035257142857	0.423255904761905	0.300707094346521	6.0	55171842.0
BMI	Ile	b4phMn	rC99tC	rs9375702	-0.152044028301887	0.405444424528302	0.707656120991928	6.0	130384187.0
BMI	Ile	b4phMn	rC99tC	rs9395520	0.183848656	0.346404408	0.595603003702689	6.0	13183523.0
BMI	Ile	b4phMn	rC99tC	rs942066	-0.209205247524753	0.205453871287129	0.30855490123105	14.0	94031914.0
BMI	Ile	b4phMn	rC99tC	rs946185	-0.480546696	0.323327544	0.137212079518579	10.0	76423739.0
BMI	Ile	b4phMn	rC99tC	rs946824	-0.243296020304569	0.287720751269036	0.397777180381741	1.0	243684019.0
BMI	Ile	b4phMn	rC99tC	rs9512648	0.0456923231578947	0.4309506	0.915561070144392	13.0	27933910.0
BMI	Ile	b4phMn	rC99tC	rs9522183	0.402575103703704	0.305585733333333	0.18770846347943	13.0	111977280.0
BMI	Ile	b4phMn	rC99tC	rs9527895	-0.336073405063291	0.34841379113924	0.334754601837867	13.0	59367767.0
BMI	Ile	b4phMn	rC99tC	rs9531786	0.308438207207207	0.371007243243243	0.405773903271144	13.0	85983968.0
BMI	Ile	b4phMn	rC99tC	rs9569777	0.486755890547264	0.251289990049751	0.0527418508637785	13.0	58484786.0
BMI	Ile	b4phMn	rC99tC	rs9595908	-0.188430233766234	0.271233012987013	0.487232559662911	13.0	33184288.0
BMI	Ile	b4phMn	rC99tC	rs9599161	0.914942918367347	0.416051306122449	0.0278700451721753	13.0	67434016.0
BMI	Ile	b4phMn	rC99tC	rs9603697	0.1648985	0.313678194029851	0.599101375013708	13.0	40783323.0
BMI	Ile	b4phMn	rC99tC	rs962796	0.121885107142857	0.347093171428571	0.725468599931531	13.0	54385284.0
BMI	Ile	b4phMn	rC99tC	rs9673839	0.0117712867768595	0.333828487603306	0.971871238155233	16.0	76895693.0
BMI	Ile	b4phMn	rC99tC	rs9816226	0.191505657142857	0.169720380952381	0.259167992868347	3.0	185834499.0
BMI	Ile	b4phMn	rC99tC	rs9818122	-0.0517549166666667	0.226327451754386	0.819123290149501	3.0	85861064.0
BMI	Ile	b4phMn	rC99tC	rs9827823	0.183160357142857	0.315324648351648	0.561332927870729	3.0	84221774.0
BMI	Ile	b4phMn	rC99tC	rs9888533	0.266327704	0.33641052	0.428550366744965	13.0	107854612.0
BMI	Ile	b4phMn	rC99tC	rs9908480	0.724703243243243	0.272691547297297	0.0078700790801555	17.0	79050707.0
BMI	Ile	b4phMn	rC99tC	rs9926784	0.340578890295359	0.214600827004219	0.112504858421962	16.0	19941968.0
BMI	Ile	b4phMn	rC99tC	rs9937053	0.280992857142857	0.056277721220527	5.94584340669532e-07	16.0	53799507.0
BMI	Ile	b4phMn	rC99tC	rs9951619	0.101918447368421	0.300166835526316	0.734203470959754	18.0	56882326.0
BMI	Ile	b4phMn	rC99tC	All - Inverse variance weighted	0.196181949892075	0.0195388811716822	1.01064932382072e-23
BMI	Ile	b4phMn	rC99tC	All - MR Egger	0.237450995293863	0.0494195727456839	2.03495671876203e-06
BMI	Leu	YVC44Q	Zm66gp	rs10002111	-0.89247552	0.393246952	0.0232376958842238	4.0	67815504.0
BMI	Leu	YVC44Q	Zm66gp	rs10033843	0.283582678571429	0.341453507142857	0.406246976935772	4.0	77028783.0
BMI	Leu	YVC44Q	Zm66gp	rs10050620	-0.237396646153846	0.317223392307692	0.454244281645821	5.0	63927239.0
BMI	Leu	YVC44Q	Zm66gp	rs1006317	-0.37231373125	0.36613385	0.309211114051958	1.0	209552636.0
BMI	Leu	YVC44Q	Zm66gp	rs1007414	0.277639896825397	0.336453531746032	0.409260681264865	3.0	82727509.0
BMI	Leu	YVC44Q	Zm66gp	rs10099330	0.171941176470588	0.341353890756302	0.614469692983925	8.0	143383694.0
BMI	Leu	YVC44Q	Zm66gp	rs1011024	0.5372946	0.292899662857143	0.0665949138767724	7.0	99197401.0
BMI	Leu	YVC44Q	Zm66gp	rs10132280	-0.0145464299065421	0.207656285046729	0.94415345244682	14.0	25928179.0
BMI	Leu	YVC44Q	Zm66gp	rs10150964	0.0113444251748252	0.305013804195804	0.970330997720539	14.0	91507280.0
BMI	Leu	YVC44Q	Zm66gp	rs10169594	-0.3619312	0.344254141666667	0.293098393437907	2.0	41637688.0
BMI	Leu	YVC44Q	Zm66gp	rs10182181	0.0623361314984709	0.119555400611621	0.602088468270649	2.0	25150296.0
BMI	Leu	YVC44Q	Zm66gp	rs10185199	-0.188672230769231	0.319985951048951	0.555441009257013	2.0	40282202.0
BMI	Leu	YVC44Q	Zm66gp	rs10197031	0.0253957074534162	0.266670763975155	0.92413020390674	2.0	105454590.0
BMI	Leu	YVC44Q	Zm66gp	rs10237317	0.293959491071429	0.360822178571429	0.415247762987602	7.0	70045941.0
BMI	Leu	YVC44Q	Zm66gp	rs10261050	0.21366410619469	0.353670017699115	0.545754511778944	7.0	114337652.0
BMI	Leu	YVC44Q	Zm66gp	rs10477644	0.286907575	0.370156833333333	0.438282146316188	5.0	122704020.0
BMI	Leu	YVC44Q	Zm66gp	rs1048637	0.578098553191489	0.428685276595745	0.177485280953655	3.0	13358171.0
BMI	Leu	YVC44Q	Zm66gp	rs10499694	0.0883029846153846	0.307557523076923	0.774027736592416	7.0	50614173.0
BMI	Leu	YVC44Q	Zm66gp	rs10506971	-0.169202563380282	0.28048311971831	0.546339730479874	12.0	89757937.0
BMI	Leu	YVC44Q	Zm66gp	rs10510419	0.346272625	0.341589035714286	0.310720587021229	3.0	12426936.0
BMI	Leu	YVC44Q	Zm66gp	rs10510554	-0.0490569326086957	0.294113862318841	0.86753078864739	3.0	25099776.0
BMI	Leu	YVC44Q	Zm66gp	rs10514944	-0.0258507550200803	0.262541506024096	0.921564255551534	17.0	46398352.0
BMI	Leu	YVC44Q	Zm66gp	rs10518694	0.657061173611111	0.396212451388889	0.0972456943887911	15.0	53072673.0
BMI	Leu	YVC44Q	Zm66gp	rs10733682	0.469517858108108	0.26693275	0.0785882303939675	9.0	129460914.0
BMI	Leu	YVC44Q	Zm66gp	rs10741329	-0.676188634782609	0.38015792173913	0.0752882086736461	11.0	89997796.0
BMI	Leu	YVC44Q	Zm66gp	rs10742752	0.429977902439024	0.333734422764228	0.197612521651169	11.0	45438374.0
BMI	Leu	YVC44Q	Zm66gp	rs1075901	0.225051966101695	0.335188169491525	0.501953149347863	17.0	15943910.0
BMI	Leu	YVC44Q	Zm66gp	rs10761785	0.917073383458647	0.301849586466165	0.0023801172165857	10.0	65318766.0
BMI	Leu	YVC44Q	Zm66gp	rs10778857	0.567355212121212	0.353108893939394	0.108110776240178	12.0	82459166.0
BMI	Leu	YVC44Q	Zm66gp	rs10779751	-0.559073564885496	0.343305633587786	0.103418699042771	1.0	11284336.0
BMI	Leu	YVC44Q	Zm66gp	rs10786712	-0.366710732283465	0.318829188976378	0.250070031579279	10.0	104596396.0
BMI	Leu	YVC44Q	Zm66gp	rs10803392	-0.241772123809524	0.40628260952381	0.551787580788953	1.0	15876758.0
BMI	Leu	YVC44Q	Zm66gp	rs10808805	0.129072844036697	0.199273422018349	0.517167808996091	8.0	76823274.0
BMI	Leu	YVC44Q	Zm66gp	rs10811868	0.1165425	0.4300726	0.786403862932522	9.0	23199959.0
BMI	Leu	YVC44Q	Zm66gp	rs10829164	-0.16616357615894	0.343819059602649	0.628891361559315	10.0	27318370.0
BMI	Leu	YVC44Q	Zm66gp	rs10842240	-0.0200639676923077	0.291858528205128	0.94519218033449	12.0	24060075.0
BMI	Leu	YVC44Q	Zm66gp	rs10858334	0.379570081081081	0.407518148648649	0.351636949316462	9.0	137989785.0
BMI	Leu	YVC44Q	Zm66gp	rs10864728	-0.161103590909091	0.372717627272727	0.665566748923896	1.0	230304914.0
BMI	Leu	YVC44Q	Zm66gp	rs10883553	0.0952387883211679	0.294681671532847	0.7465497632642	10.0	102635475.0
BMI	Leu	YVC44Q	Zm66gp	rs10892501	0.46928839	0.40145762	0.242419255361416	11.0	119818622.0
BMI	Leu	YVC44Q	Zm66gp	rs10909880	-0.007442654074074	0.296681118518519	0.979986067186902	1.0	2727804.0
BMI	Leu	YVC44Q	Zm66gp	rs10918683	-0.0855538494736842	0.421438136842105	0.839131494141275	1.0	167301998.0
BMI	Leu	YVC44Q	Zm66gp	rs10920336	-0.0959886069306931	0.406330900990099	0.813252180832382	1.0	202115945.0
BMI	Leu	YVC44Q	Zm66gp	rs10929925	0.0743889929577465	0.278646873239437	0.789496025179842	2.0	6155557.0
BMI	Leu	YVC44Q	Zm66gp	rs10938397	0.342049472049689	0.123959416149068	0.0057913527312489	4.0	45182527.0
BMI	Leu	YVC44Q	Zm66gp	rs10939792	0.0066224007913669	0.308720309352518	0.982885783727861	4.0	18483405.0
BMI	Leu	YVC44Q	Zm66gp	rs10961649	-0.0304124365384615	0.414763076923077	0.941547624892472	9.0	14670949.0
BMI	Leu	YVC44Q	Zm66gp	rs10962550	0.512530510752688	0.272000295698925	0.0595242317025409	9.0	16720329.0
BMI	Leu	YVC44Q	Zm66gp	rs10968114	0.382908831858407	0.359276	0.28652353608534	9.0	27800007.0
BMI	Leu	YVC44Q	Zm66gp	rs10975933	-0.156019271929825	0.362095815789474	0.666556777476423	9.0	6954557.0
BMI	Leu	YVC44Q	Zm66gp	rs10992867	0.119123512345679	0.271549382716049	0.660892809319914	9.0	96461013.0
BMI	Leu	YVC44Q	Zm66gp	rs11030104	0.272109541984733	0.126125111959288	0.0309700516783997	11.0	27684517.0
BMI	Leu	YVC44Q	Zm66gp	rs11044430	0.374436105590062	0.341204881987578	0.272469303576758	12.0	19287416.0
BMI	Leu	YVC44Q	Zm66gp	rs11060853	0.760709018691589	0.375239700934579	0.0426356712399589	12.0	123424071.0
BMI	Leu	YVC44Q	Zm66gp	rs11066188	-0.928790087719298	0.366421868421053	0.0112525622890186	12.0	112610714.0
BMI	Leu	YVC44Q	Zm66gp	rs11075489	0.693820275862069	0.344180603448276	0.0438145065509315	16.0	62803841.0
BMI	Leu	YVC44Q	Zm66gp	rs11078883	0.0642331277777778	0.329432873015873	0.845407877169516	17.0	2138828.0
BMI	Leu	YVC44Q	Zm66gp	rs11079849	0.23758047027027	0.240644545945946	0.323511659276617	17.0	47090785.0
BMI	Leu	YVC44Q	Zm66gp	rs11084553	-0.208540928205128	0.296959707692308	0.482521224898811	19.0	31019780.0
BMI	Leu	YVC44Q	Zm66gp	rs11089328	-0.180293329896907	0.421320474226804	0.668706129568808	22.0	20079603.0
BMI	Leu	YVC44Q	Zm66gp	rs11105839	0.341565884955752	0.364981619469027	0.349353476359017	12.0	91237920.0
BMI	Leu	YVC44Q	Zm66gp	rs11121210	-0.226000612612613	0.381281243243243	0.553355222802559	1.0	8708529.0
BMI	Leu	YVC44Q	Zm66gp	rs11128021	-0.243461281767956	0.315180712707182	0.439848062079561	3.0	88139016.0
BMI	Leu	YVC44Q	Zm66gp	rs11150911	0.346241618644068	0.370536194915254	0.350080066368253	18.0	73498528.0
BMI	Leu	YVC44Q	Zm66gp	rs111549518	0.247976576994434	0.150853617810761	0.100212864323307	18.0	58022640.0
BMI	Leu	YVC44Q	Zm66gp	rs11165643	0.571620324324324	0.218606751351351	0.0089270880509147	1.0	96924097.0
BMI	Leu	YVC44Q	Zm66gp	rs11170468	0.1089506	0.380114107692308	0.77439867650261	12.0	39430048.0
BMI	Leu	YVC44Q	Zm66gp	rs111769753	0.116559024691358	0.388432839506173	0.764119868806738	14.0	35634970.0
BMI	Leu	YVC44Q	Zm66gp	rs112646560	0.804706388888889	0.274710994444444	0.0033974437434452	1.0	39560250.0
BMI	Leu	YVC44Q	Zm66gp	rs11521066	0.0260488991735537	0.365075214876033	0.9431174963161	7.0	137435053.0
BMI	Leu	YVC44Q	Zm66gp	rs11525873	-0.412348780172414	0.273885357758621	0.132182094588635	7.0	138817193.0
BMI	Leu	YVC44Q	Zm66gp	rs11538	-0.750088260869565	0.388088384057971	0.0532636881361017	22.0	18220831.0
BMI	Leu	YVC44Q	Zm66gp	rs11577094	0.0177270301075269	0.395439456989247	0.964243862251306	1.0	38026600.0
BMI	Leu	YVC44Q	Zm66gp	rs1159692	-0.394821296296296	0.299709518518519	0.187722492821683	5.0	63977815.0
BMI	Leu	YVC44Q	Zm66gp	rs11608710	-0.017106124291498	0.31670604048583	0.956925106406301	12.0	23753927.0
BMI	Leu	YVC44Q	Zm66gp	rs11611246	0.343748103139013	0.214824479820628	0.109568706024066	12.0	939480.0
BMI	Leu	YVC44Q	Zm66gp	rs11614340	-0.0892712735042735	0.370954299145299	0.809824051137338	12.0	133426483.0
BMI	Leu	YVC44Q	Zm66gp	rs11615578	0.390559504273504	0.408827333333333	0.339417657082091	12.0	121714935.0
BMI	Leu	YVC44Q	Zm66gp	rs11636536	-0.105287951456311	0.388109844660194	0.786172689922369	15.0	36391772.0
BMI	Leu	YVC44Q	Zm66gp	rs11692326	-0.0833145306122449	0.325810299319728	0.798171030545161	2.0	208263279.0
BMI	Leu	YVC44Q	Zm66gp	rs11695013	0.614997038461539	0.399285855769231	0.123501257664647	2.0	157057487.0
BMI	Leu	YVC44Q	Zm66gp	rs11713193	0.202957333333333	0.163328536585366	0.214003320490294	3.0	49924424.0
BMI	Leu	YVC44Q	Zm66gp	rs11739877	0.194500094827586	0.351111620689655	0.579609531908084	5.0	105876806.0
BMI	Leu	YVC44Q	Zm66gp	rs11740689	0.123022979591837	0.302137517006803	0.683879130940746	5.0	80841360.0
BMI	Leu	YVC44Q	Zm66gp	rs11772246	0.876155310344828	0.342480275862069	0.0105195887383795	7.0	71603692.0
BMI	Leu	YVC44Q	Zm66gp	rs11782074	0.552374403225806	0.34472885483871	0.109079438397601	8.0	142617096.0
BMI	Leu	YVC44Q	Zm66gp	rs118081010	0.147668980694981	0.312420637065637	0.636455214958797	11.0	46174948.0
BMI	Leu	YVC44Q	Zm66gp	rs11902450	0.0957817604790419	0.406137077844311	0.813559900284167	2.0	12845368.0
BMI	Leu	YVC44Q	Zm66gp	rs11905645	0.514828346153846	0.383822284615385	0.179816714852325	20.0	54381566.0
BMI	Leu	YVC44Q	Zm66gp	rs11915371	0.0990065454545454	0.324994435064935	0.760639787303581	3.0	70539559.0
BMI	Leu	YVC44Q	Zm66gp	rs11921432	0.803261534391534	0.345217793650794	0.019974559400453	3.0	35117776.0
BMI	Leu	YVC44Q	Zm66gp	rs12001437	1.56541205357143	0.365600053571429	1.85420067344809e-05	9.0	34074476.0
BMI	Leu	YVC44Q	Zm66gp	rs12072739	0.248777201183432	0.27687700591716	0.368912864512877	1.0	98315893.0
BMI	Leu	YVC44Q	Zm66gp	rs12140153	0.532704702549575	0.205594002832861	0.0095683099518147	1.0	62579891.0
BMI	Leu	YVC44Q	Zm66gp	rs12150665	0.375791136904762	0.24716675	0.128411683588064	17.0	34914787.0
BMI	Leu	YVC44Q	Zm66gp	rs12207125	0.102372830882353	0.346452338235294	0.767620407244882	6.0	154301575.0
BMI	Leu	YVC44Q	Zm66gp	rs12259464	0.0853758220183486	0.376572779816514	0.820643040879944	10.0	53680099.0
BMI	Leu	YVC44Q	Zm66gp	rs12282785	0.424898751592357	0.315028668789809	0.177413368623013	11.0	76476030.0
BMI	Leu	YVC44Q	Zm66gp	rs12286929	0.360359440677966	0.227482700564972	0.113166868912165	11.0	115022404.0
BMI	Leu	YVC44Q	Zm66gp	rs12334877	-0.494793625	0.337331722222222	0.142434136141966	8.0	67194171.0
BMI	Leu	YVC44Q	Zm66gp	rs12364470	0.509828026737968	0.282172967914439	0.070794624947144	11.0	134601012.0
BMI	Leu	YVC44Q	Zm66gp	rs12369179	0.295701147058824	0.216795532352941	0.172579120441849	12.0	122963550.0
BMI	Leu	YVC44Q	Zm66gp	rs12429545	0.236021060702875	0.178829108626198	0.186897313812967	13.0	54102206.0
BMI	Leu	YVC44Q	Zm66gp	rs12439632	0.631462572413793	0.353457875862069	0.0740137252488242	15.0	59103963.0
BMI	Leu	YVC44Q	Zm66gp	rs12462975	-0.160118559585492	0.222947212435233	0.472639863455351	19.0	30272202.0
BMI	Leu	YVC44Q	Zm66gp	rs12519145	1.4423752892562	0.396681	0.0002767874251794	5.0	176555523.0
BMI	Leu	YVC44Q	Zm66gp	rs12527426	0.464295553333333	0.284348886666667	0.10250315704579	6.0	153392002.0
BMI	Leu	YVC44Q	Zm66gp	rs12591120	0.237948491666667	0.392977725	0.544846014733836	15.0	99236869.0
BMI	Leu	YVC44Q	Zm66gp	rs12602912	0.518342765060241	0.290797385542169	0.0746697340696672	17.0	65870073.0
BMI	Leu	YVC44Q	Zm66gp	rs1260326	-7.88564607476636	0.387937878504673	7.407501189395301e-92	2.0	27730940.0
BMI	Leu	YVC44Q	Zm66gp	rs12611148	0.0548892306569343	0.426131189781022	0.897509344250387	19.0	19865077.0
BMI	Leu	YVC44Q	Zm66gp	rs12628051	-0.0628733043478261	0.251716906832298	0.802759160645681	22.0	40654276.0
BMI	Leu	YVC44Q	Zm66gp	rs12628891	-0.639381191304348	0.373936886956522	0.0872910396832552	22.0	38317137.0
BMI	Leu	YVC44Q	Zm66gp	rs12652212	0.209256503816794	0.311486526717557	0.501711324796767	5.0	88808594.0
BMI	Leu	YVC44Q	Zm66gp	rs1268064	0.750199669902913	0.389188029126214	0.0539046350248334	6.0	126042578.0
BMI	Leu	YVC44Q	Zm66gp	rs12680842	0.292135577464789	0.295709549295775	0.323194811780728	8.0	95582606.0
BMI	Leu	YVC44Q	Zm66gp	rs12681792	0.172636993333333	0.323980053333333	0.594128397649137	8.0	62054463.0
BMI	Leu	YVC44Q	Zm66gp	rs12692596	1.05496775	0.341048975	0.0019794205489855	2.0	161265910.0
BMI	Leu	YVC44Q	Zm66gp	rs12714199	0.080825475177305	0.288453354609929	0.779321818737125	2.0	86812549.0
BMI	Leu	YVC44Q	Zm66gp	rs12765914	0.350470088495575	0.295241796460177	0.235203471605789	10.0	34013507.0
BMI	Leu	YVC44Q	Zm66gp	rs12887636	0.156536713450292	0.241095807017544	0.516162696838903	14.0	29702590.0
BMI	Leu	YVC44Q	Zm66gp	rs12888545	0.484354338345865	0.352780097744361	0.169763570097865	14.0	88308044.0
BMI	Leu	YVC44Q	Zm66gp	rs12891477	0.916082166666667	0.343481225	0.0076519911889934	14.0	104332759.0
BMI	Leu	YVC44Q	Zm66gp	rs12912198	0.43862653	0.45816445	0.338387549554194	15.0	47103953.0
BMI	Leu	YVC44Q	Zm66gp	rs12914623	1.03712339622642	0.290253427672956	0.0003526923331207	15.0	80993570.0
BMI	Leu	YVC44Q	Zm66gp	rs12922346	-0.194397751879699	0.344687037593985	0.572765460130934	16.0	82438337.0
BMI	Leu	YVC44Q	Zm66gp	rs1293037	0.114972651162791	0.374707023255814	0.758970141097804	6.0	70248345.0
BMI	Leu	YVC44Q	Zm66gp	rs12935589	3.0416308994709	0.318538354497355	1.31319122412231e-21	16.0	70691308.0
BMI	Leu	YVC44Q	Zm66gp	rs12939549	0.543907222222222	0.221221177777778	0.013945739007023	17.0	78611724.0
BMI	Leu	YVC44Q	Zm66gp	rs1296328	0.374307578313253	0.241454728915663	0.121089090256373	4.0	137083193.0
BMI	Leu	YVC44Q	Zm66gp	rs12981256	-0.052099821192053	0.272200284768212	0.848210243753007	19.0	1865901.0
BMI	Leu	YVC44Q	Zm66gp	rs13021737	0.0775956453287197	0.0928412041522491	0.403273687645864	2.0	632348.0
BMI	Leu	YVC44Q	Zm66gp	rs13033310	-0.0681465376712329	0.319494993150685	0.831097231839162	2.0	133523605.0
BMI	Leu	YVC44Q	Zm66gp	rs13107325	-0.543934978632479	0.200225211538462	0.0065953113308282	4.0	103188709.0
BMI	Leu	YVC44Q	Zm66gp	rs13110266	0.0165323580645161	0.329238758064516	0.95995194463301	4.0	162129844.0
BMI	Leu	YVC44Q	Zm66gp	rs13174863	0.279360979695432	0.291714162436548	0.338237700299428	5.0	139080745.0
BMI	Leu	YVC44Q	Zm66gp	rs13186194	0.33015051	0.40504795	0.415020828582921	5.0	60795485.0
BMI	Leu	YVC44Q	Zm66gp	rs13191362	0.406292463829787	0.274595761702128	0.138979467536646	6.0	163033350.0
BMI	Leu	YVC44Q	Zm66gp	rs13245051	-0.16499486	0.2690232	0.539670789735552	7.0	113362799.0
BMI	Leu	YVC44Q	Zm66gp	rs13263601	1.07228689655172	0.30301784137931	0.0004021143042122	8.0	14095900.0
BMI	Leu	YVC44Q	Zm66gp	rs1327259	-0.174761974522293	0.261466458598726	0.503883680646018	6.0	51177811.0
BMI	Leu	YVC44Q	Zm66gp	rs13296413	-0.0471555216216216	0.283013824324324	0.867669728221403	9.0	37258105.0
BMI	Leu	YVC44Q	Zm66gp	rs1346841	-0.470375492063492	0.321092833333333	0.142942593667441	4.0	65651730.0
BMI	Leu	YVC44Q	Zm66gp	rs1350430	0.450466344	0.314704656	0.152317338284828	12.0	41819215.0
BMI	Leu	YVC44Q	Zm66gp	rs1358980	-1.08352992248062	0.310210713178295	0.000477834688747	6.0	43764551.0
BMI	Leu	YVC44Q	Zm66gp	rs1383592	0.986777622950819	0.387097524590164	0.0107979468872179	8.0	106430676.0
BMI	Leu	YVC44Q	Zm66gp	rs1409818	0.158467282051282	0.334126830769231	0.635305354422638	20.0	21381121.0
BMI	Leu	YVC44Q	Zm66gp	rs1412235	0.254254751054852	0.178261848101266	0.153781963531386	9.0	28410996.0
BMI	Leu	YVC44Q	Zm66gp	rs1421334	0.610152837037037	0.309369622222222	0.0485815908701428	8.0	30865733.0
BMI	Leu	YVC44Q	Zm66gp	rs1446585	0.727206858267717	0.363874015748032	0.0456610995262578	2.0	136407479.0
BMI	Leu	YVC44Q	Zm66gp	rs1451077	-0.450148964497041	0.236382934911243	0.0568684032637902	2.0	147901207.0
BMI	Leu	YVC44Q	Zm66gp	rs1492014	0.516342801169591	0.234206584795322	0.0274788879493193	3.0	94071481.0
BMI	Leu	YVC44Q	Zm66gp	rs1492767	0.544571305263158	0.432601894736842	0.20809252517777	4.0	55221467.0
BMI	Leu	YVC44Q	Zm66gp	rs149576335	-0.432234770992366	0.311830122137405	0.165709478970269	11.0	116975136.0
BMI	Leu	YVC44Q	Zm66gp	rs1501673	0.0529706470588235	0.201228892733564	0.792368844867077	5.0	87963600.0
BMI	Leu	YVC44Q	Zm66gp	rs150215901	-0.0065919829090909	0.411677054545455	0.9872244115226	5.0	50935903.0
BMI	Leu	YVC44Q	Zm66gp	rs1522569	0.451039063829787	0.387582680851064	0.244536093280006	4.0	171632637.0
BMI	Leu	YVC44Q	Zm66gp	rs1548343	-0.256221280821918	0.323802178082192	0.42877504319895	18.0	63319714.0
BMI	Leu	YVC44Q	Zm66gp	rs1559673	0.267939064066852	0.253158016713092	0.289879205328211	15.0	62156514.0
BMI	Leu	YVC44Q	Zm66gp	rs156201	-0.259524983870968	0.35831285483871	0.46888331893685	6.0	104847441.0
BMI	Leu	YVC44Q	Zm66gp	rs1576655	0.350181908045977	0.241587936781609	0.147197776610789	13.0	79587841.0
BMI	Leu	YVC44Q	Zm66gp	rs158186	0.43522188976378	0.193786874015748	0.0247117530733896	5.0	107440856.0
BMI	Leu	YVC44Q	Zm66gp	rs16851483	0.172033880681818	0.221784551136364	0.437937844951181	3.0	141275436.0
BMI	Leu	YVC44Q	Zm66gp	rs16882257	0.180335152380952	0.39205320952381	0.645533291200775	8.0	34325200.0
BMI	Leu	YVC44Q	Zm66gp	rs16906838	0.258742238866397	0.38269283805668	0.498971166181097	8.0	138213836.0
BMI	Leu	YVC44Q	Zm66gp	rs16952482	-0.280933589403974	0.443481132450331	0.526424415618797	16.0	53771583.0
BMI	Leu	YVC44Q	Zm66gp	rs16978350	0.7725033203125	0.35575609375	0.0298978626103878	18.0	42940499.0
BMI	Leu	YVC44Q	Zm66gp	rs1700082	-0.268772063829787	0.444269936170213	0.54519581852717	8.0	4121727.0
BMI	Leu	YVC44Q	Zm66gp	rs1701704	0.565477100719425	0.304833884892086	0.0635914277607631	12.0	56412487.0
BMI	Leu	YVC44Q	Zm66gp	rs17020497	0.270263921428571	0.432218214285714	0.531777410682909	2.0	81826131.0
BMI	Leu	YVC44Q	Zm66gp	rs17024258	0.249053183279743	0.179183906752412	0.164549972389582	1.0	110147321.0
BMI	Leu	YVC44Q	Zm66gp	rs17115183	-0.0347370051546392	0.420170783505155	0.934111126595648	14.0	30137407.0
BMI	Leu	YVC44Q	Zm66gp	rs17149254	0.485483193277311	0.215535865546218	0.0242940151434416	7.0	76634463.0
BMI	Leu	YVC44Q	Zm66gp	rs17182027	0.589393627272727	0.365786754545455	0.107113499303751	14.0	73348130.0
BMI	Leu	YVC44Q	Zm66gp	rs17207196	0.298979627272727	0.188413136363636	0.112551140156065	7.0	75101065.0
BMI	Leu	YVC44Q	Zm66gp	rs1721447	0.65399432	0.39284716	0.0959616216627044	7.0	109214139.0
BMI	Leu	YVC44Q	Zm66gp	rs17308839	0.551834902912621	0.394047330097087	0.16138519887135	4.0	173599372.0
BMI	Leu	YVC44Q	Zm66gp	rs17399237	0.0091617769841269	0.332819079365079	0.978038767216761	2.0	35471626.0
BMI	Leu	YVC44Q	Zm66gp	rs1750307	0.208301596899225	0.321426410852713	0.516950174194913	1.0	156488420.0
BMI	Leu	YVC44Q	Zm66gp	rs17544384	0.619526572519084	0.38867406870229	0.110947498921875	1.0	115295160.0
BMI	Leu	YVC44Q	Zm66gp	rs17636031	0.286337857142857	0.303968831168831	0.34619395673734	10.0	126594078.0
BMI	Leu	YVC44Q	Zm66gp	rs1765139	0.573112812903226	0.324207683870968	0.0771054517263802	11.0	30353725.0
BMI	Leu	YVC44Q	Zm66gp	rs17681395	0.0647564349775785	0.342358130044843	0.849976640110165	3.0	114395973.0
BMI	Leu	YVC44Q	Zm66gp	rs17724992	0.0534111505813954	0.26203236627907	0.838483087520494	19.0	18454825.0
BMI	Leu	YVC44Q	Zm66gp	rs17725139	-0.724838833333333	0.40925487254902	0.0765410155531298	4.0	145967068.0
BMI	Leu	YVC44Q	Zm66gp	rs17805843	0.6603184765625	0.20220365625	0.0010922820081893	20.0	51205902.0
BMI	Leu	YVC44Q	Zm66gp	rs179442	0.558137341176471	0.245235305882353	0.0228504555411293	8.0	116669769.0
BMI	Leu	YVC44Q	Zm66gp	rs1799923	-0.118700772321429	0.278633125	0.67009984079916	3.0	42306294.0
BMI	Leu	YVC44Q	Zm66gp	rs1800437	0.067346191740413	0.147625339233038	0.648248542386671	19.0	46181392.0
BMI	Leu	YVC44Q	Zm66gp	rs1808629	0.238460925742574	0.218481376237624	0.275076073705082	8.0	73435964.0
BMI	Leu	YVC44Q	Zm66gp	rs181179291	0.702836565349544	0.368704027355623	0.0566197077779318	16.0	2787062.0
BMI	Leu	YVC44Q	Zm66gp	rs1836303	0.88771675	0.339419208333333	0.0089123204708808	15.0	46539116.0
BMI	Leu	YVC44Q	Zm66gp	rs1860561	0.232650540880503	0.307652779874214	0.449522455946879	12.0	110783241.0
BMI	Leu	YVC44Q	Zm66gp	rs1877875	0.0771343110091743	0.370271633027523	0.834980540992759	9.0	120664469.0
BMI	Leu	YVC44Q	Zm66gp	rs1884389	0.745358009259259	0.370292138888889	0.0441260136205387	20.0	1410582.0
BMI	Leu	YVC44Q	Zm66gp	rs1884897	0.0629755597826087	0.224554576086957	0.779134915129038	20.0	6612832.0
BMI	Leu	YVC44Q	Zm66gp	rs1914471	1.42576183486239	0.391855183486239	0.0002742394588438	11.0	28731265.0
BMI	Leu	YVC44Q	Zm66gp	rs1922879	-0.548279673267327	0.408042148514851	0.179050619572791	7.0	147658539.0
BMI	Leu	YVC44Q	Zm66gp	rs1927790	0.471742414285714	0.280916	0.0930934693218846	13.0	96922191.0
BMI	Leu	YVC44Q	Zm66gp	rs1928295	0.326615179104478	0.300327126865672	0.276802031761972	9.0	120378483.0
BMI	Leu	YVC44Q	Zm66gp	rs1941213	0.630210833333333	0.415759685185185	0.129568531281671	11.0	133125329.0
BMI	Leu	YVC44Q	Zm66gp	rs1941706	0.39116875	0.328002041666667	0.23303381269028	18.0	31223776.0
BMI	Leu	YVC44Q	Zm66gp	rs1945160	0.187072740384615	0.396176865384615	0.6367875985043	18.0	22164216.0
BMI	Leu	YVC44Q	Zm66gp	rs1948080	0.481699955882353	0.308717691176471	0.118683079749161	9.0	11852043.0
BMI	Leu	YVC44Q	Zm66gp	rs194809	0.778303944444444	0.400203920634921	0.0518028571493645	16.0	23804956.0
BMI	Leu	YVC44Q	Zm66gp	rs1958898	-0.527522794520548	0.32184701369863	0.101203204945809	14.0	40886886.0
BMI	Leu	YVC44Q	Zm66gp	rs197374	0.550206191489362	0.285857560283688	0.0542598309051599	1.0	112289983.0
BMI	Leu	YVC44Q	Zm66gp	rs1982441	0.394900482352941	0.350174505882353	0.25943615130502	8.0	28021769.0
BMI	Leu	YVC44Q	Zm66gp	rs1999433	-0.0075329169158878	0.373677785046729	0.983916648817393	9.0	81371441.0
BMI	Leu	YVC44Q	Zm66gp	rs2007518	0.360930661538462	0.311603592307692	0.246741342626365	11.0	132639606.0
BMI	Leu	YVC44Q	Zm66gp	rs2012353	-0.0367944117647059	0.44350762184874	0.933881517572963	19.0	32899293.0
BMI	Leu	YVC44Q	Zm66gp	rs2051559	-0.290784994011976	0.350650425149701	0.406949842183178	4.0	3298800.0
BMI	Leu	YVC44Q	Zm66gp	rs2053682	0.455846917647059	0.250795276470588	0.0691244237184982	5.0	170599327.0
BMI	Leu	YVC44Q	Zm66gp	rs2064044	-0.168727821138211	0.400032406504065	0.673181676932818	21.0	22119890.0
BMI	Leu	YVC44Q	Zm66gp	rs2066295	0.674878183098592	0.329027232394366	0.0402541240003992	6.0	26168903.0
BMI	Leu	YVC44Q	Zm66gp	rs2074314	-0.421745676190476	0.392839495238095	0.283009765929059	11.0	17411821.0
BMI	Leu	YVC44Q	Zm66gp	rs2112347	0.136522920289855	0.149953786231884	0.362594043330024	5.0	75015242.0
BMI	Leu	YVC44Q	Zm66gp	rs2119753	0.30118551	0.41258132	0.465388486168587	2.0	151224579.0
BMI	Leu	YVC44Q	Zm66gp	rs2120710	0.0722696663366337	0.421777871287129	0.863952243385419	8.0	93210803.0
BMI	Leu	YVC44Q	Zm66gp	rs2133705	0.092160397979798	0.400323404040404	0.817924812303364	10.0	77542558.0
BMI	Leu	YVC44Q	Zm66gp	rs2134858	0.125603863247863	0.339078863247863	0.711064585196259	9.0	73837155.0
BMI	Leu	YVC44Q	Zm66gp	rs213518	0.037599931372549	0.39475754248366	0.924117714058842	7.0	26941065.0
BMI	Leu	YVC44Q	Zm66gp	rs214249	-0.176064130434783	0.302900847826087	0.561065271390089	16.0	348687.0
BMI	Leu	YVC44Q	Zm66gp	rs215634	0.498827348993289	0.278675711409396	0.0734551657737488	7.0	32369148.0
BMI	Leu	YVC44Q	Zm66gp	rs217672	0.537219711764706	0.269199288235294	0.0459752085405179	14.0	62361021.0
BMI	Leu	YVC44Q	Zm66gp	rs2192649	-0.155184373015873	0.312715285714286	0.61971936358561	7.0	78126279.0
BMI	Leu	YVC44Q	Zm66gp	rs2193101	-0.755616549295775	0.346014507042254	0.0289790576352226	16.0	49035172.0
BMI	Leu	YVC44Q	Zm66gp	rs2196618	0.137031394160584	0.329558423357664	0.677554134453891	8.0	85089437.0
BMI	Leu	YVC44Q	Zm66gp	rs2206277	-0.0090898200980392	0.123355970588235	0.941258871036998	6.0	50798526.0
BMI	Leu	YVC44Q	Zm66gp	rs2228213	-0.115743826388889	0.289658965277778	0.689461065099258	6.0	12124855.0
BMI	Leu	YVC44Q	Zm66gp	rs2237403	0.472470671875	0.3308689921875	0.153300774532102	7.0	39448936.0
BMI	Leu	YVC44Q	Zm66gp	rs2241423	0.105402362416107	0.162668167785235	0.517011233826163	15.0	68086838.0
BMI	Leu	YVC44Q	Zm66gp	rs2246012	-0.586082124223603	0.315528254658385	0.0632452809269425	6.0	131898208.0
BMI	Leu	YVC44Q	Zm66gp	rs2257791	0.0410280352517986	0.337337014388489	0.903197373011022	10.0	118643670.0
BMI	Leu	YVC44Q	Zm66gp	rs2271046	0.210914252173913	0.377091356521739	0.575944226515154	4.0	52752812.0
BMI	Leu	YVC44Q	Zm66gp	rs2281819	0.089607538961039	0.297230214285714	0.763052156675969	6.0	33771673.0
BMI	Leu	YVC44Q	Zm66gp	rs2283093	0.431763983471074	0.405069123966942	0.286467951405105	7.0	126721231.0
BMI	Leu	YVC44Q	Zm66gp	rs2297674	-0.363808829268293	0.332323609756098	0.273629397792392	1.0	32163950.0
BMI	Leu	YVC44Q	Zm66gp	rs2316901	0.355787462365591	0.21976614516129	0.105460898592134	11.0	8679016.0
BMI	Leu	YVC44Q	Zm66gp	rs2322460	1.02704216216216	0.371302927927928	0.0056739975747972	4.0	20263431.0
BMI	Leu	YVC44Q	Zm66gp	rs2342892	-0.123497682539683	0.321584841269841	0.700957466290516	16.0	24540806.0
BMI	Leu	YVC44Q	Zm66gp	rs2357760	0.841882517482518	0.293831629370629	0.0041676326268318	6.0	120213880.0
BMI	Leu	YVC44Q	Zm66gp	rs2396625	0.300236198863636	0.231261579545455	0.19420017434263	7.0	113028634.0
BMI	Leu	YVC44Q	Zm66gp	rs2400414	0.163481349206349	0.333881420634921	0.624389407261113	1.0	194965200.0
BMI	Leu	YVC44Q	Zm66gp	rs2436728	0.0288674312169312	0.212901814814815	0.892145135952914	6.0	40365601.0
BMI	Leu	YVC44Q	Zm66gp	rs2482398	0.152630064748201	0.292015525179856	0.601198412229818	6.0	83432845.0
BMI	Leu	YVC44Q	Zm66gp	rs2503185	0.0028140285384615	0.307113746153846	0.992689228225016	1.0	66461401.0
BMI	Leu	YVC44Q	Zm66gp	rs2513999	0.452583077922078	0.386621409090909	0.241755378052455	11.0	103019633.0
BMI	Leu	YVC44Q	Zm66gp	rs2531995	0.415082585253456	0.186368082949309	0.025932623005396	16.0	4013467.0
BMI	Leu	YVC44Q	Zm66gp	rs2543132	0.51764881294964	0.364106431654676	0.155114397814268	8.0	15536311.0
BMI	Leu	YVC44Q	Zm66gp	rs2600226	0.575991551724138	0.364884301724138	0.114437148732288	3.0	12928762.0
BMI	Leu	YVC44Q	Zm66gp	rs2605603	0.266141087378641	0.394667126213592	0.500093153813716	11.0	93221105.0
BMI	Leu	YVC44Q	Zm66gp	rs2606227	0.432945016949153	0.34638086440678	0.211332309240041	3.0	183536836.0
BMI	Leu	YVC44Q	Zm66gp	rs2622274	0.117445168224299	0.379343177570094	0.756864112841996	6.0	64240516.0
BMI	Leu	YVC44Q	Zm66gp	rs264941	0.617777919354839	0.320330540322581	0.0537850230207943	2.0	104297420.0
BMI	Leu	YVC44Q	Zm66gp	rs2707183	-0.426933784946237	0.429952752688172	0.3207204939214	12.0	116957607.0
BMI	Leu	YVC44Q	Zm66gp	rs2712665	0.378274638888889	0.422443657407407	0.370549788064468	12.0	99594947.0
BMI	Leu	YVC44Q	Zm66gp	rs2715423	-0.498314608695652	0.393661113043478	0.205567982954952	15.0	99511873.0
BMI	Leu	YVC44Q	Zm66gp	rs273512	0.575350288461539	0.259860833333333	0.0268239075404749	19.0	18224729.0
BMI	Leu	YVC44Q	Zm66gp	rs2744974	-0.117633720306513	0.161682444444444	0.466882818585273	6.0	34579431.0
BMI	Leu	YVC44Q	Zm66gp	rs274628	0.0470859480392157	0.408271754901961	0.908183625392273	7.0	86265855.0
BMI	Leu	YVC44Q	Zm66gp	rs2796456	-0.41067641025641	0.410688666666667	0.317324950612198	9.0	84193487.0
BMI	Leu	YVC44Q	Zm66gp	rs2820295	0.524171191489362	0.179322757446809	0.0034660964337428	1.0	201800868.0
BMI	Leu	YVC44Q	Zm66gp	rs28350	-0.215304441860465	0.300535075581395	0.473742107386149	3.0	42418446.0
BMI	Leu	YVC44Q	Zm66gp	rs2836754	0.104922637681159	0.29783434057971	0.724624367581011	21.0	40291740.0
BMI	Leu	YVC44Q	Zm66gp	rs28489620	-0.0759189536423841	0.300143079470199	0.80031261395466	22.0	41804716.0
BMI	Leu	YVC44Q	Zm66gp	rs2861089	-0.258057542857143	0.409003114285714	0.52807796914713	5.0	164557954.0
BMI	Leu	YVC44Q	Zm66gp	rs2861683	0.353288078014184	0.286329432624114	0.217258143237868	2.0	67836507.0
BMI	Leu	YVC44Q	Zm66gp	rs2862996	0.496700925925926	0.199058300925926	0.0125867166598419	11.0	43653833.0
BMI	Leu	YVC44Q	Zm66gp	rs287104	0.326149456140351	0.361173289473684	0.366511236063457	19.0	34290995.0
BMI	Leu	YVC44Q	Zm66gp	rs2875762	0.250164643410853	0.390116627906977	0.521356346208668	6.0	124925032.0
BMI	Leu	YVC44Q	Zm66gp	rs2897084	0.44460985	0.42288407	0.293086272794615	18.0	73163610.0
BMI	Leu	YVC44Q	Zm66gp	rs2907948	0.1913482	0.334820337931034	0.567664045512563	7.0	150638484.0
BMI	Leu	YVC44Q	Zm66gp	rs2960578	0.323522538834951	0.197750621359223	0.1018369179621	18.0	21143739.0
BMI	Leu	YVC44Q	Zm66gp	rs2962334	0.459754343434343	0.359024015151515	0.200345760645127	5.0	86879056.0
BMI	Leu	YVC44Q	Zm66gp	rs2964023	-0.105797354545455	0.400368463636364	0.791587308454882	5.0	153246412.0
BMI	Leu	YVC44Q	Zm66gp	rs2973963	0.471215326923077	0.435593221153846	0.279351017795447	5.0	119228851.0
BMI	Leu	YVC44Q	Zm66gp	rs2984618	0.352605460606061	0.249653672727273	0.15783856619462	1.0	47690438.0
BMI	Leu	YVC44Q	Zm66gp	rs3019466	0.5043086484375	0.4518872578125	0.264419796130214	11.0	92476178.0
BMI	Leu	YVC44Q	Zm66gp	rs305256	0.422218043478261	0.421736382608696	0.316758118833422	8.0	137568252.0
BMI	Leu	YVC44Q	Zm66gp	rs3101336	0.247016362204724	0.159435177165354	0.121304432219476	1.0	72751185.0
BMI	Leu	YVC44Q	Zm66gp	rs3115667	0.833640335195531	0.255461726256983	0.0011013492300058	6.0	31643399.0
BMI	Leu	YVC44Q	Zm66gp	rs312750	0.154405474226804	0.417883742268041	0.711759653787577	17.0	68343539.0
BMI	Leu	YVC44Q	Zm66gp	rs317646	0.0270206118518519	0.3210776	0.932932387709325	12.0	69657145.0
BMI	Leu	YVC44Q	Zm66gp	rs321237	-0.326546674603175	0.360531626984127	0.365075308011806	1.0	96478125.0
BMI	Leu	YVC44Q	Zm66gp	rs326893	0.660242595041322	0.338765165289256	0.0512992010851392	4.0	112691776.0
BMI	Leu	YVC44Q	Zm66gp	rs329651	-0.19714559375	0.3465958	0.569488148739019	11.0	133767622.0
BMI	Leu	YVC44Q	Zm66gp	rs337633	-0.0381342864285714	0.290702728571429	0.895633182244354	4.0	38602202.0
BMI	Leu	YVC44Q	Zm66gp	rs339991	0.30938856	0.317858712	0.330378156709367	15.0	60913637.0
BMI	Leu	YVC44Q	Zm66gp	rs34184235	-0.129889652173913	0.351100113043478	0.7114193946596	3.0	86192846.0
BMI	Leu	YVC44Q	Zm66gp	rs34234296	-0.445238862068966	0.296550662068966	0.133254140444237	2.0	175166636.0
BMI	Leu	YVC44Q	Zm66gp	rs34517439	-0.0545043427109975	0.167305751918159	0.744593186644238	1.0	78450517.0
BMI	Leu	YVC44Q	Zm66gp	rs349088	0.136003853846154	0.311413430769231	0.662306549780098	11.0	84814393.0
BMI	Leu	YVC44Q	Zm66gp	rs35107470	0.381444155172414	0.403904284482759	0.344969140237213	15.0	74817689.0
BMI	Leu	YVC44Q	Zm66gp	rs35408866	0.373969924528302	0.399450289308176	0.349164341986477	4.0	187743245.0
BMI	Leu	YVC44Q	Zm66gp	rs35483388	-0.207456248	0.32246808	0.520004244139605	11.0	122545146.0
BMI	Leu	YVC44Q	Zm66gp	rs355777	0.253554079470199	0.264832456953642	0.338358758717396	3.0	154034950.0
BMI	Leu	YVC44Q	Zm66gp	rs3731695	0.295997973913044	0.3431542	0.388368391943877	2.0	203820275.0
BMI	Leu	YVC44Q	Zm66gp	rs3732927	-0.0890491272727273	0.428032090909091	0.835195306964555	3.0	170586057.0
BMI	Leu	YVC44Q	Zm66gp	rs3764625	0.421977260416667	0.41712290625	0.31171130993629	19.0	49649051.0
BMI	Leu	YVC44Q	Zm66gp	rs3764835	0.407416653846154	0.421987584615385	0.334309098583959	2.0	159519368.0
BMI	Leu	YVC44Q	Zm66gp	rs3796432	0.159744044247788	0.374690407079646	0.66986296142419	4.0	96030402.0
BMI	Leu	YVC44Q	Zm66gp	rs3806114	-0.504487708333333	0.371744908333333	0.174755683036766	6.0	20482335.0
BMI	Leu	YVC44Q	Zm66gp	rs3814883	0.0576414933920705	0.179048982378855	0.747504648511834	16.0	29994922.0
BMI	Leu	YVC44Q	Zm66gp	rs3829849	0.31530504040404	0.418178898989899	0.450851877364417	9.0	129390800.0
BMI	Leu	YVC44Q	Zm66gp	rs3902951	0.753145820895522	0.340390111940299	0.0269255068446461	14.0	69789755.0
BMI	Leu	YVC44Q	Zm66gp	rs3917084	-0.401485598802395	0.354075149700599	0.25683675002242	5.0	50679459.0
BMI	Leu	YVC44Q	Zm66gp	rs3923783	0.20194936036036	0.232997653153153	0.386082191489488	17.0	1843189.0
BMI	Leu	YVC44Q	Zm66gp	rs39654	0.525723699386503	0.248245791411043	0.0341958449440233	3.0	173095123.0
BMI	Leu	YVC44Q	Zm66gp	rs4017425	0.0521158974576271	0.341608728813559	0.878745109910128	3.0	44028764.0
BMI	Leu	YVC44Q	Zm66gp	rs4097319	0.736005738317757	0.373141037383178	0.0485571281222088	10.0	33860515.0
BMI	Leu	YVC44Q	Zm66gp	rs41290587	-0.158096095360825	0.409570528350515	0.699493284826542	5.0	151045923.0
BMI	Leu	YVC44Q	Zm66gp	rs4148155	-0.0829976197916667	0.33220675	0.802713214133241	4.0	89054667.0
BMI	Leu	YVC44Q	Zm66gp	rs4240673	-0.575568057142857	0.23161936	0.0129560944581295	8.0	10787612.0
BMI	Leu	YVC44Q	Zm66gp	rs427943	0.0689737118644068	0.223246898305085	0.757354168802813	21.0	46570896.0
BMI	Leu	YVC44Q	Zm66gp	rs4286488	-0.290128256198347	0.379545239669422	0.444622826497265	4.0	94440026.0
BMI	Leu	YVC44Q	Zm66gp	rs429358	0.525753035019455	0.215254891050584	0.0145872505909579	19.0	45411941.0
BMI	Leu	YVC44Q	Zm66gp	rs4303732	0.213742325443787	0.236263668639053	0.365636487888596	2.0	100830040.0
BMI	Leu	YVC44Q	Zm66gp	rs4307239	-0.339656434782609	0.347174652173913	0.327903934594731	7.0	24354300.0
BMI	Leu	YVC44Q	Zm66gp	rs4390583	-0.25965405	0.40634497	0.522823549586762	16.0	81694835.0
BMI	Leu	YVC44Q	Zm66gp	rs4430672	0.227448814516129	0.396179169354839	0.565896113861774	14.0	63094407.0
BMI	Leu	YVC44Q	Zm66gp	rs4482463	0.411377967741935	0.244017412903226	0.091823737409457	2.0	205375909.0
BMI	Leu	YVC44Q	Zm66gp	rs4517716	0.451414991452992	0.424144735042735	0.287195220423704	14.0	83013876.0
BMI	Leu	YVC44Q	Zm66gp	rs45486197	0.0659260931899642	0.317244107526882	0.835378320529314	19.0	2244849.0
BMI	Leu	YVC44Q	Zm66gp	rs4589691	-0.1773979	0.368459726666667	0.630190990608374	2.0	144051398.0
BMI	Leu	YVC44Q	Zm66gp	rs4614	0.297307253623188	0.301252724637681	0.323690134951809	11.0	118952371.0
BMI	Leu	YVC44Q	Zm66gp	rs4653017	0.768262779661017	0.358281991525424	0.0320091461960975	1.0	33776728.0
BMI	Leu	YVC44Q	Zm66gp	rs4671328	0.107760528037383	0.189238303738318	0.569055181711532	2.0	58935282.0
BMI	Leu	YVC44Q	Zm66gp	rs4700608	0.278256941935484	0.25826604516129	0.281299693737145	5.0	63026280.0
BMI	Leu	YVC44Q	Zm66gp	rs4712089	0.916947010416667	0.434455552083333	0.0348096537148436	6.0	54970880.0
BMI	Leu	YVC44Q	Zm66gp	rs4721089	-0.28237248502994	0.27757919760479	0.309025869709532	7.0	1872921.0
BMI	Leu	YVC44Q	Zm66gp	rs4734	-0.188891215909091	0.296910482954545	0.524653170218348	9.0	131018639.0
BMI	Leu	YVC44Q	Zm66gp	rs4740619	0.208453005291005	0.210212767195767	0.321378701731764	9.0	15634326.0
BMI	Leu	YVC44Q	Zm66gp	rs4771218	0.466118517730496	0.295088531914894	0.114201083128156	13.0	28655311.0
BMI	Leu	YVC44Q	Zm66gp	rs478707	-0.21758602	0.341877653333333	0.5244869960618	18.0	7543207.0
BMI	Leu	YVC44Q	Zm66gp	rs4812405	0.16364046039604	0.437948415841584	0.708662971104741	20.0	35276585.0
BMI	Leu	YVC44Q	Zm66gp	rs4813619	0.594246245283019	0.386697424528302	0.124361524432749	20.0	2815715.0
BMI	Leu	YVC44Q	Zm66gp	rs4858193	-0.184001541353384	0.344112315789474	0.592847903326195	3.0	20441050.0
BMI	Leu	YVC44Q	Zm66gp	rs4864201	0.0291838817518248	0.300923883211679	0.922741528948058	4.0	130731284.0
BMI	Leu	YVC44Q	Zm66gp	rs4865796	-1.361696875	0.445712552083333	0.0022498472305075	5.0	53272664.0
BMI	Leu	YVC44Q	Zm66gp	rs4880341	0.3021104	0.312716046153846	0.334001460027712	10.0	133992689.0
BMI	Leu	YVC44Q	Zm66gp	rs4899355	0.231532681818182	0.361042627272727	0.521334905130765	14.0	40073141.0
BMI	Leu	YVC44Q	Zm66gp	rs4900714	0.8913392	0.2690383	0.0009228219891619	14.0	47302219.0
BMI	Leu	YVC44Q	Zm66gp	rs4970991	0.463	0.418841379310345	0.268973130466157	1.0	151004003.0
BMI	Leu	YVC44Q	Zm66gp	rs4973618	0.1754085	0.279954094594595	0.530946612060248	2.0	229002620.0
BMI	Leu	YVC44Q	Zm66gp	rs4986044	0.18548609039548	0.226011723163842	0.411821533950804	17.0	21261560.0
BMI	Leu	YVC44Q	Zm66gp	rs5011579	0.618034903703704	0.320260237037037	0.0536329014129249	16.0	69187318.0
BMI	Leu	YVC44Q	Zm66gp	rs522110	-0.0097833481707317	0.242393469512195	0.967804975899029	10.0	99772885.0
BMI	Leu	YVC44Q	Zm66gp	rs543874	0.270713319415449	0.10572036743215	0.0104475241170149	1.0	177889480.0
BMI	Leu	YVC44Q	Zm66gp	rs555267	0.240616834586466	0.318786195488722	0.450374614514854	18.0	40992698.0
BMI	Leu	YVC44Q	Zm66gp	rs56133507	0.373866694656489	0.396069022900763	0.345198631060465	2.0	172818467.0
BMI	Leu	YVC44Q	Zm66gp	rs56203712	0.0477988509090909	0.187271250909091	0.79853882371675	4.0	25342606.0
BMI	Leu	YVC44Q	Zm66gp	rs562664	-0.461399811594203	0.368459833333333	0.210482750971561	11.0	63823619.0
BMI	Leu	YVC44Q	Zm66gp	rs57989773	0.721179929577465	0.349750021126761	0.039208991970536	6.0	100629078.0
BMI	Leu	YVC44Q	Zm66gp	rs592483	-0.280164635036496	0.293917233576642	0.340484044672672	11.0	69445173.0
BMI	Leu	YVC44Q	Zm66gp	rs6010786	0.0525523462264151	0.373958103773585	0.888241221725434	20.0	61544714.0
BMI	Leu	YVC44Q	Zm66gp	rs61607357	0.195513015748032	0.329605803149606	0.553065882177222	10.0	102420598.0
BMI	Leu	YVC44Q	Zm66gp	rs61740466	0.0362018373239437	0.321432281690141	0.910326565116505	1.0	19934900.0
BMI	Leu	YVC44Q	Zm66gp	rs61813324	0.341732750865052	0.209034678200692	0.102088112774867	1.0	156049877.0
BMI	Leu	YVC44Q	Zm66gp	rs61828641	-0.618610762331839	0.278946497757848	0.0265774677428766	1.0	174321997.0
BMI	Leu	YVC44Q	Zm66gp	rs621042	0.607947058252427	0.39323354368932	0.122099654787363	12.0	18789007.0
BMI	Leu	YVC44Q	Zm66gp	rs62176243	0.187315648648649	0.298505831081081	0.530324424363317	2.0	166190881.0
BMI	Leu	YVC44Q	Zm66gp	rs62246311	-0.100465708333333	0.329559717592593	0.760481719341241	3.0	9498143.0
BMI	Leu	YVC44Q	Zm66gp	rs633212	-0.315716885416667	0.425754885416667	0.458362375763765	3.0	193604976.0
BMI	Leu	YVC44Q	Zm66gp	rs638053	0.45387506185567	0.407830804123711	0.2657512116053	10.0	34826420.0
BMI	Leu	YVC44Q	Zm66gp	rs6445258	0.0716161709923664	0.401358312977099	0.858381754804892	3.0	62112198.0
BMI	Leu	YVC44Q	Zm66gp	rs6463489	0.491695580838323	0.40660674251497	0.226560789823695	7.0	5542513.0
BMI	Leu	YVC44Q	Zm66gp	rs6470144	-0.413623530612245	0.431881030612245	0.338201130933414	8.0	124152245.0
BMI	Leu	YVC44Q	Zm66gp	rs6479690	0.246628871794872	0.377183401709402	0.513195630031597	10.0	61849882.0
BMI	Leu	YVC44Q	Zm66gp	rs6493498	0.372774467153285	0.292138503649635	0.201948577830138	15.0	51754451.0
BMI	Leu	YVC44Q	Zm66gp	rs6496248	0.296051269230769	0.396983951923077	0.455817707691584	15.0	98262923.0
BMI	Leu	YVC44Q	Zm66gp	rs6512302	-0.381127447761194	0.345152373134328	0.269493576667767	20.0	62691550.0
BMI	Leu	YVC44Q	Zm66gp	rs6539064	0.596790824742268	0.227569881443299	0.0087299863626419	12.0	103706754.0
BMI	Leu	YVC44Q	Zm66gp	rs6545714	-0.14769875257732	0.210293675257732	0.482463913911665	2.0	59307725.0
BMI	Leu	YVC44Q	Zm66gp	rs6554194	0.620623620437956	0.285452452554745	0.0296919860818818	4.0	55499810.0
BMI	Leu	YVC44Q	Zm66gp	rs657452	-0.192588345744681	0.212583382978723	0.364966227163393	1.0	49589847.0
BMI	Leu	YVC44Q	Zm66gp	rs657663	-0.246062402061856	0.410838896907217	0.54922173757359	16.0	9408256.0
BMI	Leu	YVC44Q	Zm66gp	rs6591407	-0.0670633024193548	0.422450217741936	0.873867092268458	11.0	56914157.0
BMI	Leu	YVC44Q	Zm66gp	rs6607337	0.45426085483871	0.35583525	0.201741938740783	17.0	35057373.0
BMI	Leu	YVC44Q	Zm66gp	rs663129	0.354247944444444	0.0882212888888889	5.93331330435448e-05	18.0	57838401.0
BMI	Leu	YVC44Q	Zm66gp	rs6656785	0.0849680730337079	0.230159460674157	0.71200067569149	1.0	75005776.0
BMI	Leu	YVC44Q	Zm66gp	rs6661316	0.568947675	0.330402208333333	0.0850722202627924	1.0	210095527.0
BMI	Leu	YVC44Q	Zm66gp	rs6673543	0.153224168067227	0.369416739495798	0.678307930612047	1.0	80812304.0
BMI	Leu	YVC44Q	Zm66gp	rs6710091	0.773874330097087	0.40792545631068	0.0578150818745093	2.0	239597.0
BMI	Leu	YVC44Q	Zm66gp	rs6716898	0.610065141732284	0.313245976377953	0.0514677072962097	2.0	198944271.0
BMI	Leu	YVC44Q	Zm66gp	rs6720868	-0.0622721811688312	0.281340967532468	0.824827232383088	2.0	230663576.0
BMI	Leu	YVC44Q	Zm66gp	rs6725931	0.0909907860962567	0.327445470588235	0.781103917507166	2.0	220205146.0
BMI	Leu	YVC44Q	Zm66gp	rs6799567	-0.451267563909774	0.360197563909774	0.210266318123109	3.0	157019103.0
BMI	Leu	YVC44Q	Zm66gp	rs6803161	1.14142177570093	0.386070626168224	0.0031114185781603	3.0	196205694.0
BMI	Leu	YVC44Q	Zm66gp	rs6808814	0.924375847457627	0.391438025423729	0.0182018051724997	3.0	116852469.0
BMI	Leu	YVC44Q	Zm66gp	rs681648	-0.466110413793104	0.309497097701149	0.132060716874487	1.0	23342362.0
BMI	Leu	YVC44Q	Zm66gp	rs6827083	0.52668253	0.40274952	0.190969200549203	4.0	153075491.0
BMI	Leu	YVC44Q	Zm66gp	rs6850421	-0.0277653654867257	0.356451743362832	0.937912565500299	4.0	180187034.0
BMI	Leu	YVC44Q	Zm66gp	rs6864049	0.399669545454545	0.327726388429752	0.222646125456559	5.0	124330522.0
BMI	Leu	YVC44Q	Zm66gp	rs687339	0.658994308510638	0.258830021276596	0.0108949421546571	3.0	135932359.0
BMI	Leu	YVC44Q	Zm66gp	rs6882366	0.181987198473282	0.316728053435115	0.565571977967605	5.0	95864693.0
BMI	Leu	YVC44Q	Zm66gp	rs6886072	0.34494485	0.40118059	0.389885860804756	5.0	136598460.0
BMI	Leu	YVC44Q	Zm66gp	rs6888194	-0.0513419622047244	0.444653677165354	0.908076515620447	5.0	106910657.0
BMI	Leu	YVC44Q	Zm66gp	rs6890310	0.267893731092437	0.387437663865546	0.489282859298656	5.0	27193573.0
BMI	Leu	YVC44Q	Zm66gp	rs6909685	0.0260303651006711	0.280355617449664	0.926024581491019	6.0	97753952.0
BMI	Leu	YVC44Q	Zm66gp	rs6921533	-0.0367200692307692	0.419555846153846	0.930257162730014	6.0	73742334.0
BMI	Leu	YVC44Q	Zm66gp	rs6922607	-0.412040807692308	0.3887392	0.289171217686564	6.0	142703483.0
BMI	Leu	YVC44Q	Zm66gp	rs6950388	0.0017917848148148	0.368293948148148	0.996118231625812	7.0	1270699.0
BMI	Leu	YVC44Q	Zm66gp	rs7024334	0.389400303703704	0.350358888888889	0.266382170714544	9.0	109072075.0
BMI	Leu	YVC44Q	Zm66gp	rs7025938	-0.112836512345679	0.264263345679012	0.669390176850043	9.0	103088321.0
BMI	Leu	YVC44Q	Zm66gp	rs7084454	0.15148903030303	0.218730242424242	0.488570757206971	10.0	21821274.0
BMI	Leu	YVC44Q	Zm66gp	rs7102454	-0.229357797619048	0.256444291666667	0.371120378175198	11.0	65594820.0
BMI	Leu	YVC44Q	Zm66gp	rs7124681	0.534507120622568	0.158463579766537	0.0007433782300664	11.0	47529947.0
BMI	Leu	YVC44Q	Zm66gp	rs7138803	0.280687831649832	0.136931922558923	0.0403805461850271	12.0	50247468.0
BMI	Leu	YVC44Q	Zm66gp	rs7143963	0.0495855024630542	0.25560454679803	0.846181333521835	14.0	103304425.0
BMI	Leu	YVC44Q	Zm66gp	rs7144011	0.0126337384030418	0.185531041825095	0.945710001489019	14.0	79940383.0
BMI	Leu	YVC44Q	Zm66gp	rs7161194	-0.0563905105263158	0.246517368421053	0.819064294719483	14.0	101529005.0
BMI	Leu	YVC44Q	Zm66gp	rs7171864	0.161206962121212	0.318303378787879	0.612535895627608	15.0	73227249.0
BMI	Leu	YVC44Q	Zm66gp	rs7172627	0.452600456140351	0.34991601754386	0.195853902551911	15.0	31877690.0
BMI	Leu	YVC44Q	Zm66gp	rs7206608	0.0899495846153846	0.334721753846154	0.788137906158265	16.0	82872628.0
BMI	Leu	YVC44Q	Zm66gp	rs72649373	1.2025551497006	0.35915248502994	0.0008130495357543	4.0	80609966.0
BMI	Leu	YVC44Q	Zm66gp	rs72673947	-0.104345556053812	0.277023582959641	0.706421320151861	8.0	118884379.0
BMI	Leu	YVC44Q	Zm66gp	rs72757415	-0.351034301886793	0.311066075471698	0.259113924658018	15.0	92572762.0
BMI	Leu	YVC44Q	Zm66gp	rs73176112	0.709797700787402	0.396320803149606	0.0732985012918119	7.0	158016362.0
BMI	Leu	YVC44Q	Zm66gp	rs73213484	0.381734139423077	0.267605115384615	0.153728979613779	4.0	28489339.0
BMI	Leu	YVC44Q	Zm66gp	rs7323	0.267664289156627	0.282575704819277	0.343521403505761	13.0	28009031.0
BMI	Leu	YVC44Q	Zm66gp	rs7357754	-0.0180346358333333	0.340252983333333	0.957729032791767	9.0	92207308.0
BMI	Leu	YVC44Q	Zm66gp	rs73985439	0.134609061068702	0.324820022900763	0.678572975318063	2.0	212299249.0
BMI	Leu	YVC44Q	Zm66gp	rs742748	-0.345429663716814	0.359549283185841	0.336688109557648	20.0	39293397.0
BMI	Leu	YVC44Q	Zm66gp	rs74887628	-0.984089639344262	0.421503901639344	0.019558542628038	1.0	147032779.0
BMI	Leu	YVC44Q	Zm66gp	rs7498665	-0.0548407263157895	0.144061466666667	0.703443764944123	16.0	28883241.0
BMI	Leu	YVC44Q	Zm66gp	rs7512146	0.0596318515463918	0.407323659793814	0.883606271194999	1.0	34283008.0
BMI	Leu	YVC44Q	Zm66gp	rs7536458	0.388612145299145	0.38259994017094	0.309765562326015	1.0	118864602.0
BMI	Leu	YVC44Q	Zm66gp	rs7561278	0.357896041420118	0.285094153846154	0.209347792015268	2.0	48954905.0
BMI	Leu	YVC44Q	Zm66gp	rs756717	-0.563938388059701	0.30513697761194	0.0645808913757214	16.0	72996162.0
BMI	Leu	YVC44Q	Zm66gp	rs758747	0.073321221641791	0.336526126865672	0.827525136241227	16.0	3627358.0
BMI	Leu	YVC44Q	Zm66gp	rs7588437	0.341582884848485	0.260224157575758	0.189301373737579	2.0	181575281.0
BMI	Leu	YVC44Q	Zm66gp	rs7599312	-0.0848856813186813	0.254137532967033	0.738368437930386	2.0	213413231.0
BMI	Leu	YVC44Q	Zm66gp	rs7616009	-0.10080552866242	0.362534178343949	0.780967835732269	3.0	194881756.0
BMI	Leu	YVC44Q	Zm66gp	rs761795	0.0635289989690722	0.415490597938144	0.878476212435695	20.0	12413671.0
BMI	Leu	YVC44Q	Zm66gp	rs7631156	0.41028668372093	0.198499818604651	0.0387400602623837	3.0	131751628.0
BMI	Leu	YVC44Q	Zm66gp	rs7640424	0.296218474074074	0.318632696296296	0.35254974917809	3.0	107820063.0
BMI	Leu	YVC44Q	Zm66gp	rs765125	0.272789540816327	0.40448162244898	0.50004583163497	12.0	2156207.0
BMI	Leu	YVC44Q	Zm66gp	rs765875	-0.175286507575758	0.296285128787879	0.55410892185401	6.0	143185683.0
BMI	Leu	YVC44Q	Zm66gp	rs7663212	0.441022856	0.363202792	0.224648209324488	4.0	147376576.0
BMI	Leu	YVC44Q	Zm66gp	rs7678054	0.102056777777778	0.408259444444444	0.802602660343682	4.0	95093855.0
BMI	Leu	YVC44Q	Zm66gp	rs768023	-0.0126375751552795	0.254255714285714	0.96035811486944	6.0	108876002.0
BMI	Leu	YVC44Q	Zm66gp	rs7696649	0.206252879310345	0.383734672413793	0.590930395909617	4.0	120322177.0
BMI	Leu	YVC44Q	Zm66gp	rs7713317	0.0491599993975904	0.262548325301205	0.851471117243689	5.0	95716722.0
BMI	Leu	YVC44Q	Zm66gp	rs7715256	0.0258071316455696	0.255720278481013	0.91961445960337	5.0	153537893.0
BMI	Leu	YVC44Q	Zm66gp	rs77165542	0.2588497657082	0.137624696485623	0.0599939524934898	2.0	430975.0
BMI	Leu	YVC44Q	Zm66gp	rs7730004	0.823987697841727	0.297953539568345	0.0056837251953801	5.0	43191033.0
BMI	Leu	YVC44Q	Zm66gp	rs7740824	0.320521268041237	0.449459103092783	0.47576738499169	6.0	160808901.0
BMI	Leu	YVC44Q	Zm66gp	rs7742698	0.257743434343434	0.404785373737374	0.524293577604418	6.0	147354315.0
BMI	Leu	YVC44Q	Zm66gp	rs77432547	0.169151270588235	0.2623799	0.519134093889906	13.0	86494817.0
BMI	Leu	YVC44Q	Zm66gp	rs7774	-0.1304426328125	0.3332538046875	0.695485860906253	17.0	4801163.0
BMI	Leu	YVC44Q	Zm66gp	rs7826312	0.784159036697248	0.372546944954128	0.0353035258933741	8.0	32400115.0
BMI	Leu	YVC44Q	Zm66gp	rs78348176	0.422550357142857	0.377046285714286	0.26242169778935	17.0	52920526.0
BMI	Leu	YVC44Q	Zm66gp	rs784257	0.23027474829932	0.351593510204082	0.51250254924161	18.0	53397199.0
BMI	Leu	YVC44Q	Zm66gp	rs7842934	0.0953754269662921	0.415746039325843	0.818551894417827	8.0	132838921.0
BMI	Leu	YVC44Q	Zm66gp	rs7861160	0.184880410526316	0.419433242105263	0.659367740804165	9.0	80799579.0
BMI	Leu	YVC44Q	Zm66gp	rs7893571	0.0190700896	0.34062	0.955352636643158	10.0	16750129.0
BMI	Leu	YVC44Q	Zm66gp	rs7899106	0.459225382262997	0.276490831804281	0.0967322538354388	10.0	87410904.0
BMI	Leu	YVC44Q	Zm66gp	rs7903146	-0.449426612359551	0.260077657303371	0.083979662650872	10.0	114758349.0
BMI	Leu	YVC44Q	Zm66gp	rs79113395	-0.069711315	0.29392284	0.812520593550796	1.0	1590521.0
BMI	Leu	YVC44Q	Zm66gp	rs7916069	0.470633868571429	0.398693125714286	0.237824707174338	10.0	10270775.0
BMI	Leu	YVC44Q	Zm66gp	rs79186842	-0.127139935643564	0.286465826732673	0.657171030166547	20.0	47689036.0
BMI	Leu	YVC44Q	Zm66gp	rs79259798	0.253725106666667	0.39138856	0.516810920713024	8.0	87770801.0
BMI	Leu	YVC44Q	Zm66gp	rs7944782	0.23623425	0.280653909722222	0.399940229842244	11.0	130795698.0
BMI	Leu	YVC44Q	Zm66gp	rs7975187	0.118347927007299	0.352294583941606	0.736920212816165	12.0	60964108.0
BMI	Leu	YVC44Q	Zm66gp	rs79906980	0.41029853164557	0.370622056962025	0.268270697520366	1.0	57887985.0
BMI	Leu	YVC44Q	Zm66gp	rs799449	0.274247240310078	0.312008604651163	0.379415739920342	7.0	44784697.0
BMI	Leu	YVC44Q	Zm66gp	rs8008285	0.773409259259259	0.423313851851852	0.067694494371796	14.0	101146514.0
BMI	Leu	YVC44Q	Zm66gp	rs8037823	0.338613762820513	0.261873775641026	0.195996569986604	15.0	95266980.0
BMI	Leu	YVC44Q	Zm66gp	rs805412	0.204044081632653	0.413904836734694	0.622031370613666	2.0	54120820.0
BMI	Leu	YVC44Q	Zm66gp	rs8065172	-0.0264644814516129	0.372826427419355	0.943410979800089	17.0	31456969.0
BMI	Leu	YVC44Q	Zm66gp	rs8097672	0.217378358851675	0.276831210526316	0.43231409714597	18.0	1839601.0
BMI	Leu	YVC44Q	Zm66gp	rs8122855	0.348957160583942	0.306298430656934	0.254589811761895	20.0	25192049.0
BMI	Leu	YVC44Q	Zm66gp	rs8126575	0.687056184210526	0.359593282894737	0.0560498324006169	21.0	46435610.0
BMI	Leu	YVC44Q	Zm66gp	rs8134638	0.192420255639098	0.309023744360902	0.53350046341203	21.0	40644170.0
BMI	Leu	YVC44Q	Zm66gp	rs815163	0.241041490066225	0.26868417218543	0.369655790153619	1.0	190294726.0
BMI	Leu	YVC44Q	Zm66gp	rs8181823	-0.0422309232	0.375385336	0.910426815771397	13.0	65477940.0
BMI	Leu	YVC44Q	Zm66gp	rs828544	0.221749834782609	0.342410086956522	0.517234132276377	5.0	3520064.0
BMI	Leu	YVC44Q	Zm66gp	rs845084	-0.101651080882353	0.326749044117647	0.75572587316691	10.0	125220036.0
BMI	Leu	YVC44Q	Zm66gp	rs852056	0.772419585365854	0.374411788617886	0.0391105815580459	20.0	17102860.0
BMI	Leu	YVC44Q	Zm66gp	rs869593	-0.467492261261261	0.422478045045045	0.26848937412002	5.0	158430875.0
BMI	Leu	YVC44Q	Zm66gp	rs874641	-0.373731640522876	0.363213222222222	0.303498777829109	3.0	156294987.0
BMI	Leu	YVC44Q	Zm66gp	rs889398	0.196533605128205	0.212912743589744	0.355970142606051	16.0	69556715.0
BMI	Leu	YVC44Q	Zm66gp	rs895330	0.341012357142857	0.278116984693878	0.220143293141559	19.0	4060707.0
BMI	Leu	YVC44Q	Zm66gp	rs900144	0.787228310810811	0.266348209459459	0.0031202527141757	11.0	13294268.0
BMI	Leu	YVC44Q	Zm66gp	rs9168	0.412988510791367	0.325100352517986	0.203962966347589	13.0	99101583.0
BMI	Leu	YVC44Q	Zm66gp	rs925018	0.435152953846154	0.340460069230769	0.201202841344602	3.0	62713143.0
BMI	Leu	YVC44Q	Zm66gp	rs930295	0.270697067307692	0.260826552884615	0.299343055518065	2.0	50233352.0
BMI	Leu	YVC44Q	Zm66gp	rs9304502	1.24057025862069	0.44459800862069	0.0052656137140812	18.0	24498214.0
BMI	Leu	YVC44Q	Zm66gp	rs9304665	0.0301155782608696	0.206569791304348	0.884088055558316	19.0	47602577.0
BMI	Leu	YVC44Q	Zm66gp	rs9320823	-0.18580796969697	0.253519042424242	0.463610127690025	6.0	98429337.0
BMI	Leu	YVC44Q	Zm66gp	rs9326879	0.199103	0.369591157407407	0.590085950070343	5.0	112446323.0
BMI	Leu	YVC44Q	Zm66gp	rs9364687	-0.575690886597938	0.411581350515464	0.16189418002682	6.0	163817911.0
BMI	Leu	YVC44Q	Zm66gp	rs9370410	-0.244920352380952	0.417515009523809	0.55746265201006	6.0	55171842.0
BMI	Leu	YVC44Q	Zm66gp	rs9375702	0.164567169811321	0.411308867924528	0.689078402365714	6.0	130384187.0
BMI	Leu	YVC44Q	Zm66gp	rs9395520	-0.00466313096	0.344903776	0.989212855558906	6.0	13183523.0
BMI	Leu	YVC44Q	Zm66gp	rs942066	-0.235619534653465	0.20464295049505	0.249580490933581	14.0	94031914.0
BMI	Leu	YVC44Q	Zm66gp	rs946185	-0.549510432	0.327946528	0.0938146385246325	10.0	76423739.0
BMI	Leu	YVC44Q	Zm66gp	rs946824	-0.466373106598985	0.289137538071066	0.106748822603933	1.0	243684019.0
BMI	Leu	YVC44Q	Zm66gp	rs9512648	-0.185884315789474	0.429004463157895	0.664802456358925	13.0	27933910.0
BMI	Leu	YVC44Q	Zm66gp	rs9522183	0.4314196	0.304231859259259	0.156172701552601	13.0	111977280.0
BMI	Leu	YVC44Q	Zm66gp	rs9527895	-0.177528436708861	0.34697579113924	0.60889946908394	13.0	59367767.0
BMI	Leu	YVC44Q	Zm66gp	rs9531786	0.277051126126126	0.366063216216216	0.44914598463603	13.0	85983968.0
BMI	Leu	YVC44Q	Zm66gp	rs9569777	0.411443776119403	0.250243203980099	0.100139930485758	13.0	58484786.0
BMI	Leu	YVC44Q	Zm66gp	rs9595908	0.0308950623376623	0.270049954545455	0.908916758555812	13.0	33184288.0
BMI	Leu	YVC44Q	Zm66gp	rs9599161	0.457709408163265	0.414252979591837	0.26920157188967	13.0	67434016.0
BMI	Leu	YVC44Q	Zm66gp	rs9603697	0.0357136291044776	0.31243852238806	0.908995146789602	13.0	40783323.0
BMI	Leu	YVC44Q	Zm66gp	rs962796	0.146949128571429	0.3488324	0.67356525278961	13.0	54385284.0
BMI	Leu	YVC44Q	Zm66gp	rs9673839	0.170649239669421	0.332397950413223	0.607679684048687	16.0	76895693.0
BMI	Leu	YVC44Q	Zm66gp	rs9816226	0.0928504888888889	0.169662419047619	0.58419593620685	3.0	185834499.0
BMI	Leu	YVC44Q	Zm66gp	rs9818122	-0.0300162649122807	0.225277706140351	0.894002652950197	3.0	85861064.0
BMI	Leu	YVC44Q	Zm66gp	rs9827823	0.358269901098901	0.310868489010989	0.249123639366083	3.0	84221774.0
BMI	Leu	YVC44Q	Zm66gp	rs9888533	0.311332376	0.331660344	0.34788044055655	13.0	107854612.0
BMI	Leu	YVC44Q	Zm66gp	rs9908480	0.911376486486487	0.274275412162162	0.0008910230919727	17.0	79050707.0
BMI	Leu	YVC44Q	Zm66gp	rs9926784	0.37056188185654	0.21376847257384	0.0830116271079395	16.0	19941968.0
BMI	Leu	YVC44Q	Zm66gp	rs9937053	0.280026504854369	0.0549790513176144	3.51826722214864e-07	16.0	53799507.0
BMI	Leu	YVC44Q	Zm66gp	rs9951619	0.158839921052632	0.299013085526316	0.595270529948988	18.0	56882326.0
BMI	Leu	YVC44Q	Zm66gp	All - Inverse variance weighted	0.183326549309159	0.0188977436672263	2.9862948259647e-22
BMI	Leu	YVC44Q	Zm66gp	All - MR Egger	0.229568282944993	0.0476462569528988	1.9086276387752e-06
BMI	Val	tfpcVS	75XTkc	rs10002111	-0.603349752	0.388961168	0.12085795779727	4.0	67815504.0
BMI	Val	tfpcVS	75XTkc	rs10033843	0.400719014285714	0.344179835714286	0.244313719178128	4.0	77028783.0
BMI	Val	tfpcVS	75XTkc	rs10050620	-0.482801323076923	0.322372338461538	0.134223894040945	5.0	63927239.0
BMI	Val	tfpcVS	75XTkc	rs1006317	-0.6985280625	0.36883343125	0.0582402904814227	1.0	209552636.0
BMI	Val	tfpcVS	75XTkc	rs1007414	0.345707	0.339202793650794	0.308119903195935	3.0	82727509.0
BMI	Val	tfpcVS	75XTkc	rs10099330	0.172023218487395	0.344122084033613	0.617152472770379	8.0	143383694.0
BMI	Val	tfpcVS	75XTkc	rs1011024	0.818901828571429	0.294821405714286	0.0054758618665914	7.0	99197401.0
BMI	Val	tfpcVS	75XTkc	rs10132280	0.251835925233645	0.203295485981308	0.215431459346763	14.0	25928179.0
BMI	Val	tfpcVS	75XTkc	rs10150964	-0.183209251748252	0.30749072027972	0.551295197131632	14.0	91507280.0
BMI	Val	tfpcVS	75XTkc	rs10169594	-0.226788191666667	0.346782108333333	0.513125381214163	2.0	41637688.0
BMI	Val	tfpcVS	75XTkc	rs10182181	0.211497914373089	0.120464455657492	0.0791418172497911	2.0	25150296.0
BMI	Val	tfpcVS	75XTkc	rs10185199	0.0736532307692308	0.322453391608392	0.819323534538358	2.0	40282202.0
BMI	Val	tfpcVS	75XTkc	rs10197031	-0.330163403726708	0.268661037267081	0.219101129560276	2.0	105454590.0
BMI	Val	tfpcVS	75XTkc	rs10237317	0.365712830357143	0.367234616071429	0.319320070816793	7.0	70045941.0
BMI	Val	tfpcVS	75XTkc	rs10261050	0.120038256637168	0.359850796460177	0.738698131483172	7.0	114337652.0
BMI	Val	tfpcVS	75XTkc	rs10477644	0.156034916666667	0.375502991666667	0.677749751103236	5.0	122704020.0
BMI	Val	tfpcVS	75XTkc	rs1048637	0.434009255319149	0.432041521276596	0.315111414787136	3.0	13358171.0
BMI	Val	tfpcVS	75XTkc	rs10499694	0.0853223307692308	0.3100487	0.783170197437422	7.0	50614173.0
BMI	Val	tfpcVS	75XTkc	rs10506971	-0.396376485915493	0.282702957746479	0.160886792966868	12.0	89757937.0
BMI	Val	tfpcVS	75XTkc	rs10510419	-0.0361539547619048	0.337879595238095	0.914787011991985	3.0	12426936.0
BMI	Val	tfpcVS	75XTkc	rs10510554	0.268920188405797	0.293731934782609	0.359913835493619	3.0	25099776.0
BMI	Val	tfpcVS	75XTkc	rs10514944	-0.216294654618474	0.259693911646586	0.404910695599071	17.0	46398352.0
BMI	Val	tfpcVS	75XTkc	rs10518694	0.747965972222222	0.399678631944444	0.061287101377509	15.0	53072673.0
BMI	Val	tfpcVS	75XTkc	rs10733682	0.741157972972973	0.268992331081081	0.0058636074513448	9.0	129460914.0
BMI	Val	tfpcVS	75XTkc	rs10741329	-0.473898773913044	0.383266643478261	0.216282875897915	11.0	89997796.0
BMI	Val	tfpcVS	75XTkc	rs10742752	0.277147788617886	0.330059495934959	0.401082000609424	11.0	45438374.0
BMI	Val	tfpcVS	75XTkc	rs1075901	0.120792389830508	0.337758355932203	0.720620514760526	17.0	15943910.0
BMI	Val	tfpcVS	75XTkc	rs10761785	0.175021390977444	0.295859796992481	0.554139448800417	10.0	65318766.0
BMI	Val	tfpcVS	75XTkc	rs10778857	0.841737651515152	0.355788522727273	0.0179893626545553	12.0	82459166.0
BMI	Val	tfpcVS	75XTkc	rs10779751	-0.221091213740458	0.346125167938931	0.522978506866815	1.0	11284336.0
BMI	Val	tfpcVS	75XTkc	rs10786712	0.193709086614173	0.321284181102362	0.546561023756906	10.0	104596396.0
BMI	Val	tfpcVS	75XTkc	rs10803392	-0.742475628571429	0.409482095238095	0.0697999656972687	1.0	15876758.0
BMI	Val	tfpcVS	75XTkc	rs10808805	0.317905032110092	0.200866885321101	0.113497790847107	8.0	76823274.0
BMI	Val	tfpcVS	75XTkc	rs10811868	0.011928396	0.43341962	0.978043722025075	9.0	23199959.0
BMI	Val	tfpcVS	75XTkc	rs10829164	-0.216123099337748	0.351215264900662	0.538318366347944	10.0	27318370.0
BMI	Val	tfpcVS	75XTkc	rs10842240	0.068425958974359	0.289386794871795	0.81308229143133	12.0	24060075.0
BMI	Val	tfpcVS	75XTkc	rs10858334	0.176595513513514	0.411216141891892	0.667598000431599	9.0	137989785.0
BMI	Val	tfpcVS	75XTkc	rs10864728	-0.791595354545455	0.365296745454545	0.0302354162183048	1.0	230304914.0
BMI	Val	tfpcVS	75XTkc	rs10883553	0.18304897080292	0.296996569343066	0.537674353878472	10.0	102635475.0
BMI	Val	tfpcVS	75XTkc	rs10892501	0.55328082	0.40817202	0.175255463903864	11.0	119818622.0
BMI	Val	tfpcVS	75XTkc	rs10909880	-0.0610230696296296	0.299056733333333	0.83831300704156	1.0	2727804.0
BMI	Val	tfpcVS	75XTkc	rs10918683	0.0583656421052632	0.424846273684211	0.89072995322088	1.0	167301998.0
BMI	Val	tfpcVS	75XTkc	rs10920336	-0.188613069306931	0.409628811881188	0.645194158631448	1.0	202115945.0
BMI	Val	tfpcVS	75XTkc	rs10929925	0.0200480373239437	0.280897049295775	0.943102109672551	2.0	6155557.0
BMI	Val	tfpcVS	75XTkc	rs10938397	0.416881925465839	0.124877928571429	0.0008428798297174	4.0	45182527.0
BMI	Val	tfpcVS	75XTkc	rs10939792	0.106566798561151	0.317524949640288	0.73715963732572	4.0	18483405.0
BMI	Val	tfpcVS	75XTkc	rs10961649	-0.435750567307692	0.426055903846154	0.306423964340048	9.0	14670949.0
BMI	Val	tfpcVS	75XTkc	rs10962550	0.568084838709677	0.27410211827957	0.0382160498067307	9.0	16720329.0
BMI	Val	tfpcVS	75XTkc	rs10968114	0.417599619469027	0.362133902654867	0.248843258308519	9.0	27800007.0
BMI	Val	tfpcVS	75XTkc	rs10975933	-0.276019728070175	0.364833421052632	0.449311287330023	9.0	6954557.0
BMI	Val	tfpcVS	75XTkc	rs10992867	-0.141880450617284	0.276232104938272	0.607512334861903	9.0	96461013.0
BMI	Val	tfpcVS	75XTkc	rs11030104	0.163012480916031	0.127187638676845	0.199958708835345	11.0	27684517.0
BMI	Val	tfpcVS	75XTkc	rs11044430	0.121047944099379	0.342668664596273	0.723900505001348	12.0	19287416.0
BMI	Val	tfpcVS	75XTkc	rs11060853	0.339688168224299	0.381657878504673	0.373448080099977	12.0	123424071.0
BMI	Val	tfpcVS	75XTkc	rs11066188	-1.16694921052632	0.369497201754386	0.0015874196737022	12.0	112610714.0
BMI	Val	tfpcVS	75XTkc	rs11075489	0.535592146551724	0.346910086206897	0.122614191343435	16.0	62803841.0
BMI	Val	tfpcVS	75XTkc	rs11078883	-0.132565134920635	0.331973087301587	0.689653788869752	17.0	2138828.0
BMI	Val	tfpcVS	75XTkc	rs11079849	0.458922383783784	0.242694740540541	0.058631698841488	17.0	47090785.0
BMI	Val	tfpcVS	75XTkc	rs11084553	-0.209259712820513	0.302898025641026	0.489654390999398	19.0	31019780.0
BMI	Val	tfpcVS	75XTkc	rs11089328	0.0925456144329897	0.420611556701031	0.825850653840927	22.0	20079603.0
BMI	Val	tfpcVS	75XTkc	rs11105839	0.608271185840708	0.371485920353982	0.101546839616548	12.0	91237920.0
BMI	Val	tfpcVS	75XTkc	rs11121210	-0.458466540540541	0.384573225225225	0.233204911717532	1.0	8708529.0
BMI	Val	tfpcVS	75XTkc	rs11128021	-0.232474027624309	0.317710099447514	0.464341036003736	3.0	88139016.0
BMI	Val	tfpcVS	75XTkc	rs11150911	0.366859271186441	0.373399042372881	0.325860556338128	18.0	73498528.0
BMI	Val	tfpcVS	75XTkc	rs111549518	0.333332003710575	0.151661892393321	0.0279588975931147	18.0	58022640.0
BMI	Val	tfpcVS	75XTkc	rs11165643	0.721440864864865	0.220367064864865	0.0010610628828931	1.0	96924097.0
BMI	Val	tfpcVS	75XTkc	rs11170468	-0.3972329	0.383434169230769	0.300208103596388	12.0	39430048.0
BMI	Val	tfpcVS	75XTkc	rs111769753	0.248587783950617	0.388204580246914	0.521943438799002	14.0	35634970.0
BMI	Val	tfpcVS	75XTkc	rs112646560	1.14152616666667	0.274708094444445	3.24697485201309e-05	1.0	39560250.0
BMI	Val	tfpcVS	75XTkc	rs11521066	0.202054644628099	0.375148429752066	0.590163438805412	7.0	137435053.0
BMI	Val	tfpcVS	75XTkc	rs11525873	-0.411368650862069	0.273358728448276	0.132358159924548	7.0	138817193.0
BMI	Val	tfpcVS	75XTkc	rs11538	-0.848945797101449	0.398630224637681	0.0331999106333926	22.0	18220831.0
BMI	Val	tfpcVS	75XTkc	rs11577094	-0.0414854666666667	0.398601177419355	0.917107741503805	1.0	38026600.0
BMI	Val	tfpcVS	75XTkc	rs1159692	-0.397090437037037	0.302174074074074	0.188808672108418	5.0	63977815.0
BMI	Val	tfpcVS	75XTkc	rs11608710	-0.33384544534413	0.319008064777328	0.295325174071738	12.0	23753927.0
BMI	Val	tfpcVS	75XTkc	rs11611246	0.23360135426009	0.220345964125561	0.289073101423162	12.0	939480.0
BMI	Val	tfpcVS	75XTkc	rs11614340	0.0070825038461538	0.382089162393162	0.985211051673053	12.0	133426483.0
BMI	Val	tfpcVS	75XTkc	rs11615578	0.445064102564103	0.41652488034188	0.285287163736369	12.0	121714935.0
BMI	Val	tfpcVS	75XTkc	rs11636536	-0.352698203883495	0.391311009708738	0.367415805975727	15.0	36391772.0
BMI	Val	tfpcVS	75XTkc	rs11692326	-0.146810496598639	0.32213080952381	0.64857114649067	2.0	208263279.0
BMI	Val	tfpcVS	75XTkc	rs11695013	0.813626798076923	0.394954807692308	0.0393937256529693	2.0	157057487.0
BMI	Val	tfpcVS	75XTkc	rs11713193	0.398216048780488	0.164619585365854	0.0155629096758499	3.0	49924424.0
BMI	Val	tfpcVS	75XTkc	rs11739877	0.39904375	0.357079801724138	0.263772136840687	5.0	105876806.0
BMI	Val	tfpcVS	75XTkc	rs11740689	-0.250214387755102	0.30778274829932	0.416242250151883	5.0	80841360.0
BMI	Val	tfpcVS	75XTkc	rs11772246	0.431305365517241	0.34503415862069	0.211286136447244	7.0	71603692.0
BMI	Val	tfpcVS	75XTkc	rs11782074	0.646494112903226	0.347665798387097	0.0629524050177236	8.0	142617096.0
BMI	Val	tfpcVS	75XTkc	rs118081010	0.247018301158301	0.313907200772201	0.431331595700998	11.0	46174948.0
BMI	Val	tfpcVS	75XTkc	rs11902450	-0.169107832335329	0.409617107784431	0.679721149859061	2.0	12845368.0
BMI	Val	tfpcVS	75XTkc	rs11905645	0.986078384615385	0.386681992307692	0.0107691516221711	20.0	54381566.0
BMI	Val	tfpcVS	75XTkc	rs11915371	-0.17702925974026	0.327721220779221	0.589071198165533	3.0	70539559.0
BMI	Val	tfpcVS	75XTkc	rs11921432	0.740077883597884	0.348261798941799	0.0335814473542215	3.0	35117776.0
BMI	Val	tfpcVS	75XTkc	rs12001437	1.03827642857143	0.368503696428571	0.0048392054320769	9.0	34074476.0
BMI	Val	tfpcVS	75XTkc	rs12072739	0.280072118343195	0.279019035502959	0.315487446920021	1.0	98315893.0
BMI	Val	tfpcVS	75XTkc	rs12140153	0.209115739376771	0.207647240793201	0.313900135534491	1.0	62579891.0
BMI	Val	tfpcVS	75XTkc	rs12150665	0.253872369047619	0.249224583333333	0.308369639503636	17.0	34914787.0
BMI	Val	tfpcVS	75XTkc	rs12207125	-0.042100125	0.349090882352941	0.90400840300358	6.0	154301575.0
BMI	Val	tfpcVS	75XTkc	rs12259464	0.0677848440366973	0.372435275229358	0.855579303998688	10.0	53680099.0
BMI	Val	tfpcVS	75XTkc	rs12282785	0.0569343356687898	0.314636834394904	0.856404825276155	11.0	76476030.0
BMI	Val	tfpcVS	75XTkc	rs12286929	0.244337389830509	0.229381141242938	0.286784253782126	11.0	115022404.0
BMI	Val	tfpcVS	75XTkc	rs12334877	-0.581947868055556	0.339866798611111	0.0868446762100137	8.0	67194171.0
BMI	Val	tfpcVS	75XTkc	rs12364470	0.632676844919786	0.279885315508021	0.0237911026737681	11.0	134601012.0
BMI	Val	tfpcVS	75XTkc	rs12369179	0.412618147058824	0.218545023529412	0.059022791486148	12.0	122963550.0
BMI	Val	tfpcVS	75XTkc	rs12429545	0.302265063897764	0.180177450479233	0.0934258926476913	13.0	54102206.0
BMI	Val	tfpcVS	75XTkc	rs12439632	0.751464275862069	0.356086062068965	0.0348286900047895	15.0	59103963.0
BMI	Val	tfpcVS	75XTkc	rs12462975	-0.0490457549222798	0.227086492227979	0.829004661173767	19.0	30272202.0
BMI	Val	tfpcVS	75XTkc	rs12519145	1.02005826446281	0.399871975206612	0.0107425998783674	5.0	176555523.0
BMI	Val	tfpcVS	75XTkc	rs12527426	0.36852138	0.283905113333333	0.194272153928967	6.0	153392002.0
BMI	Val	tfpcVS	75XTkc	rs12591120	0.0120555666666667	0.396166458333333	0.975723673814515	15.0	99236869.0
BMI	Val	tfpcVS	75XTkc	rs12602912	0.195371457831325	0.287823668674699	0.497271745978125	17.0	65870073.0
BMI	Val	tfpcVS	75XTkc	rs1260326	-3.97238364485981	0.387370841121495	1.1268971437378001e-24	2.0	27730940.0
BMI	Val	tfpcVS	75XTkc	rs12611148	-0.32420905109489	0.421703343065693	0.44200709159007	19.0	19865077.0
BMI	Val	tfpcVS	75XTkc	rs12628051	-0.310615726708075	0.253641440993789	0.220716429562386	22.0	40654276.0
BMI	Val	tfpcVS	75XTkc	rs12628891	-0.754350086956522	0.373281904347826	0.0432943656720404	22.0	38317137.0
BMI	Val	tfpcVS	75XTkc	rs12652212	-0.255881480916031	0.314038526717557	0.415181533605067	5.0	88808594.0
BMI	Val	tfpcVS	75XTkc	rs1268064	0.735076504854369	0.388564825242718	0.0585212116898441	6.0	126042578.0
BMI	Val	tfpcVS	75XTkc	rs12680842	0.274866464788732	0.3009545	0.36107653630942	8.0	95582606.0
BMI	Val	tfpcVS	75XTkc	rs12681792	0.131802406666667	0.32635114	0.68631063511617	8.0	62054463.0
BMI	Val	tfpcVS	75XTkc	rs12692596	1.01693733333333	0.343730008333333	0.003091049244123	2.0	161265910.0
BMI	Val	tfpcVS	75XTkc	rs12714199	0.142777822695035	0.290675007092199	0.623289234271314	2.0	86812549.0
BMI	Val	tfpcVS	75XTkc	rs12765914	0.41138257079646	0.295083199115044	0.163280161983168	10.0	34013507.0
BMI	Val	tfpcVS	75XTkc	rs12887636	0.062225701754386	0.245074929824561	0.799569104179491	14.0	29702590.0
BMI	Val	tfpcVS	75XTkc	rs12888545	0.677705390977444	0.355736511278196	0.0567700826606535	14.0	88308044.0
BMI	Val	tfpcVS	75XTkc	rs12891477	1.36820516666667	0.346129191666667	7.72180244150865e-05	14.0	104332759.0
BMI	Val	tfpcVS	75XTkc	rs12912198	0.21366937	0.46208594	0.64379320938404	15.0	47103953.0
BMI	Val	tfpcVS	75XTkc	rs12914623	0.867575094339623	0.292676742138365	0.0030339451404341	15.0	80993570.0
BMI	Val	tfpcVS	75XTkc	rs12922346	-0.148910353383459	0.347521879699248	0.668292939745808	16.0	82438337.0
BMI	Val	tfpcVS	75XTkc	rs1293037	-0.325668589147287	0.374071023255814	0.383969155908413	6.0	70248345.0
BMI	Val	tfpcVS	75XTkc	rs12935589	2.99224433862434	0.321326391534392	1.2525289145800201e-20	16.0	70691308.0
BMI	Val	tfpcVS	75XTkc	rs12939549	0.706624111111111	0.227316294444444	0.0018800770773849	17.0	78611724.0
BMI	Val	tfpcVS	75XTkc	rs1296328	0.659205903614458	0.247881548192771	0.0078289606928153	4.0	137083193.0
BMI	Val	tfpcVS	75XTkc	rs12981256	0.0426135543046358	0.273431662251656	0.876153478324221	19.0	1865901.0
BMI	Val	tfpcVS	75XTkc	rs13021737	0.0576439757785467	0.0935926314878893	0.537958588937721	2.0	632348.0
BMI	Val	tfpcVS	75XTkc	rs13033310	-0.0324783164383562	0.315551164383562	0.918021960595908	2.0	133523605.0
BMI	Val	tfpcVS	75XTkc	rs13107325	-0.288863995726496	0.202156412393162	0.153029140931017	4.0	103188709.0
BMI	Val	tfpcVS	75XTkc	rs13110266	-0.157594903225806	0.331830241935484	0.63483951743312	4.0	162129844.0
BMI	Val	tfpcVS	75XTkc	rs13174863	0.0306612121827411	0.300045543147208	0.918607033956552	5.0	139080745.0
BMI	Val	tfpcVS	75XTkc	rs13186194	0.74253565	0.41971226	0.0768681678667833	5.0	60795485.0
BMI	Val	tfpcVS	75XTkc	rs13191362	0.211308468085106	0.280232072340426	0.450820326191034	6.0	163033350.0
BMI	Val	tfpcVS	75XTkc	rs13245051	-0.213974206666667	0.27115224	0.430036375372593	7.0	113362799.0
BMI	Val	tfpcVS	75XTkc	rs13263601	1.13543627586207	0.305573282758621	0.0002025956663197	8.0	14095900.0
BMI	Val	tfpcVS	75XTkc	rs1327259	-0.113005286624204	0.258731566878981	0.662280680255021	6.0	51177811.0
BMI	Val	tfpcVS	75XTkc	rs13296413	-0.255099195945946	0.285394310810811	0.371403106841624	9.0	37258105.0
BMI	Val	tfpcVS	75XTkc	rs1346841	-0.331783206349206	0.32684226984127	0.310049968631955	4.0	65651730.0
BMI	Val	tfpcVS	75XTkc	rs1350430	0.426941016	0.317171056	0.178273260206537	12.0	41819215.0
BMI	Val	tfpcVS	75XTkc	rs1358980	-0.468511503875969	0.312653441860465	0.134003125873768	6.0	43764551.0
BMI	Val	tfpcVS	75XTkc	rs1383592	1.16202418032787	0.389945114754098	0.0028827797388632	8.0	106430676.0
BMI	Val	tfpcVS	75XTkc	rs1409818	0.201372261538462	0.336698835897436	0.549787700365846	20.0	21381121.0
BMI	Val	tfpcVS	75XTkc	rs1412235	0.395089814345992	0.17791988185654	0.0263777134885226	9.0	28410996.0
BMI	Val	tfpcVS	75XTkc	rs1421334	0.552079037037037	0.312096066666667	0.0769039837962137	8.0	30865733.0
BMI	Val	tfpcVS	75XTkc	rs1446585	1.51804188976378	0.36547994488189	3.27346206887047e-05	2.0	136407479.0
BMI	Val	tfpcVS	75XTkc	rs1451077	-0.423741680473373	0.236012816568047	0.0725871122949741	2.0	147901207.0
BMI	Val	tfpcVS	75XTkc	rs1492014	0.565400502923977	0.24059667251462	0.0187737627249294	3.0	94071481.0
BMI	Val	tfpcVS	75XTkc	rs1492767	0.0962437442105263	0.436018421052632	0.825300174004127	4.0	55221467.0
BMI	Val	tfpcVS	75XTkc	rs149576335	0.338733351145038	0.308741874045802	0.272579784235795	11.0	116975136.0
BMI	Val	tfpcVS	75XTkc	rs1501673	0.140126200692042	0.202815546712803	0.489625474978852	5.0	87963600.0
BMI	Val	tfpcVS	75XTkc	rs150215901	0.215654425454545	0.416099345454546	0.604265512437104	5.0	50935903.0
BMI	Val	tfpcVS	75XTkc	rs1522569	0.285865375886525	0.391153978723404	0.464885630540078	4.0	171632637.0
BMI	Val	tfpcVS	75XTkc	rs1548343	-0.153985623287671	0.332107726027397	0.642890162090573	18.0	63319714.0
BMI	Val	tfpcVS	75XTkc	rs1559673	0.440169693593315	0.253746317548747	0.0827967803047173	15.0	62156514.0
BMI	Val	tfpcVS	75XTkc	rs156201	-0.0613831588709678	0.358008024193548	0.863864049874684	6.0	104847441.0
BMI	Val	tfpcVS	75XTkc	rs1576655	0.454805229885058	0.241179264367816	0.0593278510645544	13.0	79587841.0
BMI	Val	tfpcVS	75XTkc	rs158186	0.453920433070866	0.195109039370079	0.0199920964867829	5.0	107440856.0
BMI	Val	tfpcVS	75XTkc	rs16851483	0.268387673295455	0.22007421875	0.222642129129539	3.0	141275436.0
BMI	Val	tfpcVS	75XTkc	rs16882257	0.20560839047619	0.395215438095238	0.602893644795232	8.0	34325200.0
BMI	Val	tfpcVS	75XTkc	rs16906838	0.27332191902834	0.385822275303644	0.478688172478197	8.0	138213836.0
BMI	Val	tfpcVS	75XTkc	rs16952482	0.0088507490066225	0.455633609271523	0.984501951242432	16.0	53771583.0
BMI	Val	tfpcVS	75XTkc	rs16978350	0.7634464375	0.3585516875	0.0332335228960322	18.0	42940499.0
BMI	Val	tfpcVS	75XTkc	rs1700082	-0.162421840425532	0.447675585106383	0.716745717539039	8.0	4121727.0
BMI	Val	tfpcVS	75XTkc	rs1701704	0.854931654676259	0.313157330935252	0.0063326877537006	12.0	56412487.0
BMI	Val	tfpcVS	75XTkc	rs17020497	0.39807595	0.435766792857143	0.360976032922086	2.0	81826131.0
BMI	Val	tfpcVS	75XTkc	rs17024258	0.14491321221865	0.183470514469453	0.429618474216445	1.0	110147321.0
BMI	Val	tfpcVS	75XTkc	rs17115183	-0.141292412371134	0.415717989690722	0.733950192075597	14.0	30137407.0
BMI	Val	tfpcVS	75XTkc	rs17149254	0.402308390756302	0.217256109243697	0.0640588273097292	7.0	76634463.0
BMI	Val	tfpcVS	75XTkc	rs17182027	0.7236398	0.375797863636364	0.0541531969356966	14.0	73348130.0
BMI	Val	tfpcVS	75XTkc	rs17207196	-0.0045017634090909	0.184788181818182	0.980564058684178	7.0	75101065.0
BMI	Val	tfpcVS	75XTkc	rs1721447	0.59241774	0.39956418	0.138164825130213	7.0	109214139.0
BMI	Val	tfpcVS	75XTkc	rs17308839	0.402455669902913	0.397248970873786	0.31100910706511	4.0	173599372.0
BMI	Val	tfpcVS	75XTkc	rs17399237	0.335372753968254	0.335646563492064	0.31770545254547	2.0	35471626.0
BMI	Val	tfpcVS	75XTkc	rs1750307	0.185007356589147	0.321057751937985	0.56445078763747	1.0	156488420.0
BMI	Val	tfpcVS	75XTkc	rs17544384	0.480737076335878	0.38043086259542	0.20635037719665	1.0	115295160.0
BMI	Val	tfpcVS	75XTkc	rs17636031	0.529505850649351	0.301407357142857	0.078955635688015	10.0	126594078.0
BMI	Val	tfpcVS	75XTkc	rs1765139	0.442739290322581	0.317512270967742	0.16319667731631	11.0	30353725.0
BMI	Val	tfpcVS	75XTkc	rs17681395	0.146789130044843	0.349346304932735	0.674352292092542	3.0	114395973.0
BMI	Val	tfpcVS	75XTkc	rs17724992	-0.173615872093023	0.264162186046512	0.511031679043195	19.0	18454825.0
BMI	Val	tfpcVS	75XTkc	rs17725139	-0.695782107843137	0.408639078431373	0.0886277305842164	4.0	145967068.0
BMI	Val	tfpcVS	75XTkc	rs17805843	0.3685586875	0.20380946875	0.0705521707226461	20.0	51205902.0
BMI	Val	tfpcVS	75XTkc	rs179442	0.141183811764706	0.247208023529412	0.567922784195972	8.0	116669769.0
BMI	Val	tfpcVS	75XTkc	rs1799923	-0.181177745535714	0.281041705357143	0.519144314910833	3.0	42306294.0
BMI	Val	tfpcVS	75XTkc	rs1800437	0.119162775811209	0.148818374631268	0.423290155035837	19.0	46181392.0
BMI	Val	tfpcVS	75XTkc	rs1808629	0.507949158415842	0.220315683168317	0.0211357047884079	8.0	73435964.0
BMI	Val	tfpcVS	75XTkc	rs181179291	0.530437310030395	0.370693358662614	0.152449456651791	16.0	2787062.0
BMI	Val	tfpcVS	75XTkc	rs1836303	0.738542916666667	0.342130475	0.030876657317488	15.0	46539116.0
BMI	Val	tfpcVS	75XTkc	rs1860561	0.31299613836478	0.304177823899371	0.303484066028024	12.0	110783241.0
BMI	Val	tfpcVS	75XTkc	rs1877875	0.364904633027523	0.373219550458716	0.328212278265792	9.0	120664469.0
BMI	Val	tfpcVS	75XTkc	rs1884389	0.598234574074074	0.373122296296296	0.108863943893646	20.0	1410582.0
BMI	Val	tfpcVS	75XTkc	rs1884897	0.135212586956522	0.224296201086957	0.546621466596106	20.0	6612832.0
BMI	Val	tfpcVS	75XTkc	rs1914471	1.57502963302752	0.395063862385321	6.69782702680428e-05	11.0	28731265.0
BMI	Val	tfpcVS	75XTkc	rs1922879	-0.426789881188119	0.407370168316832	0.29479024756347	7.0	147658539.0
BMI	Val	tfpcVS	75XTkc	rs1927790	0.884094928571428	0.2830952	0.001790422020086	13.0	96922191.0
BMI	Val	tfpcVS	75XTkc	rs1928295	0.422113708955224	0.302846873134328	0.163372285973853	9.0	120378483.0
BMI	Val	tfpcVS	75XTkc	rs1941213	0.69798387037037	0.42312912962963	0.0990295839194707	11.0	133125329.0
BMI	Val	tfpcVS	75XTkc	rs1941706	0.390712541666667	0.330546175	0.23719734279101	18.0	31223776.0
BMI	Val	tfpcVS	75XTkc	rs1945160	0.0727422663461538	0.391746788461539	0.852690262683835	18.0	22164216.0
BMI	Val	tfpcVS	75XTkc	rs1948080	0.232512470588235	0.311376183823529	0.455229401831345	9.0	11852043.0
BMI	Val	tfpcVS	75XTkc	rs194809	0.977856825396825	0.395771753968254	0.0134826454034652	16.0	23804956.0
BMI	Val	tfpcVS	75XTkc	rs1958898	-0.420097719178082	0.321281397260274	0.191019406402368	14.0	40886886.0
BMI	Val	tfpcVS	75XTkc	rs197374	0.860566453900709	0.288016141843972	0.0028089179902096	1.0	112289983.0
BMI	Val	tfpcVS	75XTkc	rs1982441	0.387035005882353	0.349432011764706	0.268029521988654	8.0	28021769.0
BMI	Val	tfpcVS	75XTkc	rs1999433	0.054483614953271	0.38364276635514	0.887066947911506	9.0	81371441.0
BMI	Val	tfpcVS	75XTkc	rs2007518	-0.0275659176923077	0.314115038461539	0.93006950045485	11.0	132639606.0
BMI	Val	tfpcVS	75XTkc	rs2012353	-0.114953571428571	0.446962075630252	0.797033147799663	19.0	32899293.0
BMI	Val	tfpcVS	75XTkc	rs2051559	-0.234119556886228	0.353507622754491	0.50779445921429	4.0	3298800.0
BMI	Val	tfpcVS	75XTkc	rs2053682	0.314856711764706	0.252725582352941	0.212821583322665	5.0	170599327.0
BMI	Val	tfpcVS	75XTkc	rs2064044	-0.242065869918699	0.399103536585366	0.544166856110154	21.0	22119890.0
BMI	Val	tfpcVS	75XTkc	rs2066295	0.423316873239437	0.331714542253521	0.201903181315543	6.0	26168903.0
BMI	Val	tfpcVS	75XTkc	rs2074314	-0.5503006	0.395999152380952	0.164634894851859	11.0	17411821.0
BMI	Val	tfpcVS	75XTkc	rs2112347	0.161987	0.14832272826087	0.274778042553708	5.0	75015242.0
BMI	Val	tfpcVS	75XTkc	rs2119753	0.34249323	0.415887	0.410209659074193	2.0	151224579.0
BMI	Val	tfpcVS	75XTkc	rs2120710	0.159913891089109	0.420974821782178	0.70404511715617	8.0	93210803.0
BMI	Val	tfpcVS	75XTkc	rs2133705	0.168633080808081	0.40338797979798	0.675916476846514	10.0	77542558.0
BMI	Val	tfpcVS	75XTkc	rs2134858	0.184377068376068	0.34182988034188	0.589622927523769	9.0	73837155.0
BMI	Val	tfpcVS	75XTkc	rs213518	-0.121664901960784	0.397932202614379	0.759800490450145	7.0	26941065.0
BMI	Val	tfpcVS	75XTkc	rs214249	-0.217159579710145	0.302441702898551	0.472744163731608	16.0	348687.0
BMI	Val	tfpcVS	75XTkc	rs215634	0.526099255033557	0.280890932885906	0.0610730368934528	7.0	32369148.0
BMI	Val	tfpcVS	75XTkc	rs217672	0.654569823529412	0.266317505882353	0.0139769579335582	14.0	62361021.0
BMI	Val	tfpcVS	75XTkc	rs2192649	-0.0464031420634921	0.315113626984127	0.882928032531853	7.0	78126279.0
BMI	Val	tfpcVS	75XTkc	rs2193101	-0.563245605633803	0.347374626760563	0.10492423912684	16.0	49035172.0
BMI	Val	tfpcVS	75XTkc	rs2196618	0.399971693430657	0.332229153284672	0.228627049908989	8.0	85089437.0
BMI	Val	tfpcVS	75XTkc	rs2206277	0.0194069617647059	0.124238166666667	0.875869285332037	6.0	50798526.0
BMI	Val	tfpcVS	75XTkc	rs2228213	-0.146370208333333	0.291959909722222	0.616134203255221	6.0	12124855.0
BMI	Val	tfpcVS	75XTkc	rs2237403	0.04570491484375	0.3273556484375	0.888961398186558	7.0	39448936.0
BMI	Val	tfpcVS	75XTkc	rs2241423	0.219642520134228	0.164095812080537	0.180732953093592	15.0	68086838.0
BMI	Val	tfpcVS	75XTkc	rs2246012	-0.968648322981366	0.317806819875776	0.0023043473703595	6.0	131898208.0
BMI	Val	tfpcVS	75XTkc	rs2257791	0.181379208633094	0.337190431654676	0.590636924729445	10.0	118643670.0
BMI	Val	tfpcVS	75XTkc	rs2271046	0.286597886956522	0.379954765217391	0.45067225041717	4.0	52752812.0
BMI	Val	tfpcVS	75XTkc	rs2281819	-0.0541717623376623	0.29948125974026	0.856457594772111	6.0	33771673.0
BMI	Val	tfpcVS	75XTkc	rs2283093	-0.18591605785124	0.416030512396694	0.654961110794357	7.0	126721231.0
BMI	Val	tfpcVS	75XTkc	rs2297674	-0.728872617886179	0.344324414634146	0.0342751740113953	1.0	32163950.0
BMI	Val	tfpcVS	75XTkc	rs2316901	0.574697526881721	0.221385795698925	0.0094340864693485	11.0	8679016.0
BMI	Val	tfpcVS	75XTkc	rs2322460	0.883120288288288	0.373999630630631	0.0182116536906901	4.0	20263431.0
BMI	Val	tfpcVS	75XTkc	rs2342892	0.221942365079365	0.32418603968254	0.493587406228828	16.0	24540806.0
BMI	Val	tfpcVS	75XTkc	rs2357760	0.836372167832168	0.296050762237762	0.0047266280939435	6.0	120213880.0
BMI	Val	tfpcVS	75XTkc	rs2396625	0.337540965909091	0.233062943181818	0.147538079160887	7.0	113028634.0
BMI	Val	tfpcVS	75XTkc	rs2400414	-0.0756901563492064	0.333309476190476	0.820356308694427	1.0	194965200.0
BMI	Val	tfpcVS	75XTkc	rs2436728	0.355437201058201	0.216580455026455	0.100769935262013	6.0	40365601.0
BMI	Val	tfpcVS	75XTkc	rs2482398	0.180303798561151	0.294485978417266	0.540361676418558	6.0	83432845.0
BMI	Val	tfpcVS	75XTkc	rs2503185	-0.385424569230769	0.306646515384615	0.208789182406594	1.0	66461401.0
BMI	Val	tfpcVS	75XTkc	rs2513999	0.283207857142857	0.39407874025974	0.472351639534091	11.0	103019633.0
BMI	Val	tfpcVS	75XTkc	rs2531995	0.37681667281106	0.187862788018433	0.0448767426526314	16.0	4013467.0
BMI	Val	tfpcVS	75XTkc	rs2543132	0.0928565539568345	0.360252884892086	0.796596913760091	8.0	15536311.0
BMI	Val	tfpcVS	75XTkc	rs2600226	0.602321086206897	0.364098215517241	0.0980702496965079	3.0	12928762.0
BMI	Val	tfpcVS	75XTkc	rs2605603	0.13803827184466	0.397913252427184	0.728662359757298	11.0	93221105.0
BMI	Val	tfpcVS	75XTkc	rs2606227	0.131235788135593	0.355816940677966	0.712254806707239	3.0	183536836.0
BMI	Val	tfpcVS	75XTkc	rs2622274	0.524144448598131	0.382517859813084	0.170609404450715	6.0	64240516.0
BMI	Val	tfpcVS	75XTkc	rs264941	0.541656701612903	0.32291239516129	0.0934622015964303	2.0	104297420.0
BMI	Val	tfpcVS	75XTkc	rs2707183	-0.0769190483870968	0.433347946236559	0.85911604959521	12.0	116957607.0
BMI	Val	tfpcVS	75XTkc	rs2712665	0.663968212962963	0.42611925	0.119191852671038	12.0	99594947.0
BMI	Val	tfpcVS	75XTkc	rs2715423	0.0471056295652174	0.396883773913044	0.90552196861845	15.0	99511873.0
BMI	Val	tfpcVS	75XTkc	rs273512	0.275911230769231	0.266961961538462	0.30135938198936	19.0	18224729.0
BMI	Val	tfpcVS	75XTkc	rs2744974	-0.483925555555556	0.16446222605364	0.0032560284353167	6.0	34579431.0
BMI	Val	tfpcVS	75XTkc	rs274628	0.304406941176471	0.411559362745098	0.459516732202612	7.0	86265855.0
BMI	Val	tfpcVS	75XTkc	rs2796456	-0.651483495726496	0.41440311965812	0.115927164939992	9.0	84193487.0
BMI	Val	tfpcVS	75XTkc	rs2820295	0.418661582978723	0.18070114893617	0.0205106600191031	1.0	201800868.0
BMI	Val	tfpcVS	75XTkc	rs28350	-0.430051656976744	0.30294763372093	0.1557364771082	3.0	42418446.0
BMI	Val	tfpcVS	75XTkc	rs2836754	0.0546070108695652	0.305978405797102	0.858356330988068	21.0	40291740.0
BMI	Val	tfpcVS	75XTkc	rs28489620	0.127944337748344	0.302578278145695	0.672406844202055	22.0	41804716.0
BMI	Val	tfpcVS	75XTkc	rs2861089	-0.4647454	0.411087285714286	0.258254100852821	5.0	164557954.0
BMI	Val	tfpcVS	75XTkc	rs2861683	0.315272971631206	0.283227042553192	0.265645848312092	2.0	67836507.0
BMI	Val	tfpcVS	75XTkc	rs2862996	0.502374074074074	0.200540625	0.0122417200946312	11.0	43653833.0
BMI	Val	tfpcVS	75XTkc	rs287104	0.535697149122807	0.370186552631579	0.147868775210571	19.0	34290995.0
BMI	Val	tfpcVS	75XTkc	rs2875762	0.0091692527131783	0.393591434108527	0.981413865151471	6.0	124925032.0
BMI	Val	tfpcVS	75XTkc	rs2897084	0.97542344	0.4247663	0.0216543512504093	18.0	73163610.0
BMI	Val	tfpcVS	75XTkc	rs2907948	0.771540206896552	0.337758255172414	0.0223540755100811	7.0	150638484.0
BMI	Val	tfpcVS	75XTkc	rs2960578	0.157442577669903	0.19941436407767	0.429805364964473	18.0	21143739.0
BMI	Val	tfpcVS	75XTkc	rs2962334	0.0740573787878788	0.360803106060606	0.837371303896172	5.0	86879056.0
BMI	Val	tfpcVS	75XTkc	rs2964023	0.121969718181818	0.407416518181818	0.764655062252481	5.0	153246412.0
BMI	Val	tfpcVS	75XTkc	rs2973963	0.811815605769231	0.434908432692308	0.061952478936762	5.0	119228851.0
BMI	Val	tfpcVS	75XTkc	rs2984618	0.493605303030303	0.254199448484848	0.0521609291025132	1.0	47690438.0
BMI	Val	tfpcVS	75XTkc	rs3019466	0.2055493359375	0.4557469140625	0.651977723619864	11.0	92476178.0
BMI	Val	tfpcVS	75XTkc	rs305256	0.0163434730434783	0.4251466	0.969335298099382	8.0	137568252.0
BMI	Val	tfpcVS	75XTkc	rs3101336	0.207586330708661	0.160744917322835	0.196564267919872	1.0	72751185.0
BMI	Val	tfpcVS	75XTkc	rs3115667	0.63150469273743	0.257615011173184	0.0142321283711949	6.0	31643399.0
BMI	Val	tfpcVS	75XTkc	rs312750	0.240699329896907	0.417087103092784	0.563874556029918	17.0	68343539.0
BMI	Val	tfpcVS	75XTkc	rs317646	-0.0375472607407407	0.323528785185185	0.907608640027016	12.0	69657145.0
BMI	Val	tfpcVS	75XTkc	rs321237	-0.117868301587302	0.3632455	0.745569656561285	1.0	96478125.0
BMI	Val	tfpcVS	75XTkc	rs326893	0.503125297520661	0.341623685950413	0.140819237487266	4.0	112691776.0
BMI	Val	tfpcVS	75XTkc	rs329651	-0.08982309375	0.34979735	0.797343908786433	11.0	133767622.0
BMI	Val	tfpcVS	75XTkc	rs337633	0.2808967	0.292995978571429	0.337707395469216	4.0	38602202.0
BMI	Val	tfpcVS	75XTkc	rs339991	0.35774724	0.320318048	0.264058428648211	15.0	60913637.0
BMI	Val	tfpcVS	75XTkc	rs34184235	-0.295546817391304	0.353962495652174	0.403736584394708	3.0	86192846.0
BMI	Val	tfpcVS	75XTkc	rs34234296	-0.0792356206896552	0.2990834	0.791064789598314	2.0	175166636.0
BMI	Val	tfpcVS	75XTkc	rs34517439	-0.0434562276214834	0.168750335038363	0.796779018521947	1.0	78450517.0
BMI	Val	tfpcVS	75XTkc	rs349088	0.0821727769230769	0.307973938461538	0.789609828038945	11.0	84814393.0
BMI	Val	tfpcVS	75XTkc	rs35107470	0.743345862068966	0.407604370689655	0.0681982659690082	15.0	74817689.0
BMI	Val	tfpcVS	75XTkc	rs35408866	-0.325722899371069	0.394855201257862	0.409418525334619	4.0	187743245.0
BMI	Val	tfpcVS	75XTkc	rs35483388	-0.590154976	0.32481908	0.0692365808000687	11.0	122545146.0
BMI	Val	tfpcVS	75XTkc	rs355777	-0.0307169324503311	0.271927052980132	0.910062114355555	3.0	154034950.0
BMI	Val	tfpcVS	75XTkc	rs3731695	0.315794730434783	0.352705026086957	0.370599587577572	2.0	203820275.0
BMI	Val	tfpcVS	75XTkc	rs3732927	-0.0363138868686869	0.435616757575758	0.933563697941184	3.0	170586057.0
BMI	Val	tfpcVS	75XTkc	rs3764625	-0.0388931645833333	0.42030209375	0.926272019856612	19.0	49649051.0
BMI	Val	tfpcVS	75XTkc	rs3764835	0.156570907692308	0.425273407692308	0.712749989606181	2.0	159519368.0
BMI	Val	tfpcVS	75XTkc	rs3796432	0.258204752212389	0.373973725663717	0.489920331720381	4.0	96030402.0
BMI	Val	tfpcVS	75XTkc	rs3806114	-0.265237216666667	0.374882616666667	0.479242944737036	6.0	20482335.0
BMI	Val	tfpcVS	75XTkc	rs3814883	0.276336828193833	0.178821775330396	0.122268931064071	16.0	29994922.0
BMI	Val	tfpcVS	75XTkc	rs3829849	0.457974474747475	0.421366	0.277089639935947	9.0	129390800.0
BMI	Val	tfpcVS	75XTkc	rs3902951	0.733986559701493	0.3348585	0.0283845252969437	14.0	69789755.0
BMI	Val	tfpcVS	75XTkc	rs3917084	-0.0059618877245509	0.347871796407186	0.986326384132407	5.0	50679459.0
BMI	Val	tfpcVS	75XTkc	rs3923783	0.372874117117117	0.234867414414414	0.11237815734323	17.0	1843189.0
BMI	Val	tfpcVS	75XTkc	rs39654	0.589959509202454	0.245819460122699	0.0163963828631036	3.0	173095123.0
BMI	Val	tfpcVS	75XTkc	rs4017425	-0.531294542372881	0.344332372881356	0.122838040210434	3.0	44028764.0
BMI	Val	tfpcVS	75XTkc	rs4097319	0.365101523364486	0.37620653271028	0.331806484748387	10.0	33860515.0
BMI	Val	tfpcVS	75XTkc	rs41290587	-0.489495979381443	0.412111585051546	0.234921931057158	5.0	151045923.0
BMI	Val	tfpcVS	75XTkc	rs4148155	1.03509572916667	0.341300989583333	0.0024230062388154	4.0	89054667.0
BMI	Val	tfpcVS	75XTkc	rs4240673	-0.0551153091428571	0.235782674285714	0.815175416645953	8.0	10787612.0
BMI	Val	tfpcVS	75XTkc	rs427943	-0.137596401129944	0.224955011299435	0.540761499542032	21.0	46570896.0
BMI	Val	tfpcVS	75XTkc	rs4286488	-0.375921330578512	0.38241267768595	0.325594995498873	4.0	94440026.0
BMI	Val	tfpcVS	75XTkc	rs429358	1.35753023346304	0.221556252918288	8.94117325886972e-10	19.0	45411941.0
BMI	Val	tfpcVS	75XTkc	rs4303732	0.256797562130178	0.242542964497041	0.289703886565037	2.0	100830040.0
BMI	Val	tfpcVS	75XTkc	rs4307239	-0.176870243478261	0.349900034782609	0.61321617549469	7.0	24354300.0
BMI	Val	tfpcVS	75XTkc	rs4390583	0.078487423	0.41745293	0.850864873108121	16.0	81694835.0
BMI	Val	tfpcVS	75XTkc	rs4430672	0.203312427419355	0.399091661290323	0.610445299525663	14.0	63094407.0
BMI	Val	tfpcVS	75XTkc	rs4482463	0.586418838709677	0.246038822580645	0.0171516674174064	2.0	205375909.0
BMI	Val	tfpcVS	75XTkc	rs4517716	-0.502487743589744	0.427429974358974	0.239753758730639	14.0	83013876.0
BMI	Val	tfpcVS	75XTkc	rs45486197	0.210065326164875	0.318675684587814	0.509778801342746	19.0	2244849.0
BMI	Val	tfpcVS	75XTkc	rs4589691	0.0631708633333333	0.36775142	0.863613644080489	2.0	144051398.0
BMI	Val	tfpcVS	75XTkc	rs4614	0.247165246376812	0.297910326086957	0.406729210640566	11.0	118952371.0
BMI	Val	tfpcVS	75XTkc	rs4653017	0.445813898305085	0.364325830508475	0.221077456651292	1.0	33776728.0
BMI	Val	tfpcVS	75XTkc	rs4671328	0.126599228971963	0.192670761682243	0.511132398440573	2.0	58935282.0
BMI	Val	tfpcVS	75XTkc	rs4700608	0.407972935483871	0.257875070967742	0.113636669974628	5.0	63026280.0
BMI	Val	tfpcVS	75XTkc	rs4712089	0.94314378125	0.442303270833333	0.0329783813579426	6.0	54970880.0
BMI	Val	tfpcVS	75XTkc	rs4721089	-0.224874574850299	0.279745736526946	0.421481617836497	7.0	1872921.0
BMI	Val	tfpcVS	75XTkc	rs4734	0.0577815795454545	0.299031772727273	0.846779708818205	9.0	131018639.0
BMI	Val	tfpcVS	75XTkc	rs4740619	0.345464153439153	0.215722984126984	0.109282846338918	9.0	15634326.0
BMI	Val	tfpcVS	75XTkc	rs4771218	0.540580794326241	0.297407304964539	0.0691184638201258	13.0	28655311.0
BMI	Val	tfpcVS	75XTkc	rs478707	-0.13666018	0.34464434	0.691717590959637	18.0	7543207.0
BMI	Val	tfpcVS	75XTkc	rs4812405	-0.20437497029703	0.442642232673267	0.644285045541628	20.0	35276585.0
BMI	Val	tfpcVS	75XTkc	rs4813619	0.179714858490566	0.389725037735849	0.644703587233669	20.0	2815715.0
BMI	Val	tfpcVS	75XTkc	rs4858193	-0.504879729323308	0.35054077443609	0.14978588791474	3.0	20441050.0
BMI	Val	tfpcVS	75XTkc	rs4864201	0.166410554744526	0.303176649635037	0.583081114338059	4.0	130731284.0
BMI	Val	tfpcVS	75XTkc	rs4865796	-0.901788510416667	0.449041979166667	0.044616742659449	5.0	53272664.0
BMI	Val	tfpcVS	75XTkc	rs4880341	0.370267453846154	0.309368230769231	0.231364916208991	10.0	133992689.0
BMI	Val	tfpcVS	75XTkc	rs4899355	-0.0724965663636364	0.374117390909091	0.846347941999361	14.0	40073141.0
BMI	Val	tfpcVS	75XTkc	rs4900714	0.908908533333333	0.271326133333333	0.0008084814123298	14.0	47302219.0
BMI	Val	tfpcVS	75XTkc	rs4970991	-0.333354637931035	0.42628324137931	0.434212997568398	1.0	151004003.0
BMI	Val	tfpcVS	75XTkc	rs4973618	-0.0840915878378378	0.284951466216216	0.767911028660452	2.0	229002620.0
BMI	Val	tfpcVS	75XTkc	rs4986044	0.0291522649717514	0.227736361581921	0.898141985978409	17.0	21261560.0
BMI	Val	tfpcVS	75XTkc	rs5011579	0.146386607407407	0.321652266666667	0.649031346924914	16.0	69187318.0
BMI	Val	tfpcVS	75XTkc	rs522110	0.0165527134146341	0.242059396341463	0.945480866933004	10.0	99772885.0
BMI	Val	tfpcVS	75XTkc	rs543874	0.305017035490605	0.106599106471816	0.0042184503562562	1.0	177889480.0
BMI	Val	tfpcVS	75XTkc	rs555267	0.0255348939849624	0.321185330827068	0.936633296767737	18.0	40992698.0
BMI	Val	tfpcVS	75XTkc	rs56133507	0.607882488549618	0.399460916030534	0.128069952260236	2.0	172818467.0
BMI	Val	tfpcVS	75XTkc	rs56203712	0.161962516363636	0.188967952727273	0.391395224051501	4.0	25342606.0
BMI	Val	tfpcVS	75XTkc	rs562664	-0.0590212543478261	0.371354108695652	0.873719896152059	11.0	63823619.0
BMI	Val	tfpcVS	75XTkc	rs57989773	1.17406654929577	0.352707330985916	0.0008724375741821	6.0	100629078.0
BMI	Val	tfpcVS	75XTkc	rs592483	-0.237460204379562	0.296159313868613	0.422669310115054	11.0	69445173.0
BMI	Val	tfpcVS	75XTkc	rs6010786	0.0241957839622642	0.376891943396226	0.948812411473601	20.0	61544714.0
BMI	Val	tfpcVS	75XTkc	rs61607357	0.569845858267717	0.329018409448819	0.083281153353344	10.0	102420598.0
BMI	Val	tfpcVS	75XTkc	rs61740466	-0.58283738028169	0.323992591549296	0.0720310299920765	1.0	19934900.0
BMI	Val	tfpcVS	75XTkc	rs61813324	0.160136349480969	0.216375204152249	0.459247560268701	1.0	156049877.0
BMI	Val	tfpcVS	75XTkc	rs61828641	-0.591376995515695	0.28118169058296	0.0354496377739653	1.0	174321997.0
BMI	Val	tfpcVS	75XTkc	rs621042	0.587458932038835	0.396311330097087	0.138256027302168	12.0	18789007.0
BMI	Val	tfpcVS	75XTkc	rs62176243	-0.142374243243243	0.300727925675676	0.635904956977146	2.0	166190881.0
BMI	Val	tfpcVS	75XTkc	rs62246311	-0.27657562037037	0.33240249537037	0.405380511870914	3.0	9498143.0
BMI	Val	tfpcVS	75XTkc	rs633212	-0.558718083333333	0.429102239583333	0.192894902766158	3.0	193604976.0
BMI	Val	tfpcVS	75XTkc	rs638053	0.36552606185567	0.42215669072165	0.386570228391159	10.0	34826420.0
BMI	Val	tfpcVS	75XTkc	rs6445258	0.635875114503817	0.404921160305344	0.11632959047614	3.0	62112198.0
BMI	Val	tfpcVS	75XTkc	rs6463489	0.166895808383234	0.410213467065868	0.684117338573057	7.0	5542513.0
BMI	Val	tfpcVS	75XTkc	rs6470144	-0.77379	0.439546448979592	0.0783352175734236	8.0	124152245.0
BMI	Val	tfpcVS	75XTkc	rs6479690	0.369404752136752	0.380349393162393	0.331436361355203	10.0	61849882.0
BMI	Val	tfpcVS	75XTkc	rs6493498	-0.0792694817518248	0.297107452554744	0.78962000957046	15.0	51754451.0
BMI	Val	tfpcVS	75XTkc	rs6496248	0.118723759615385	0.400236346153846	0.766745852426196	15.0	98262923.0
BMI	Val	tfpcVS	75XTkc	rs6512302	-0.337699455223881	0.34804526119403	0.331909665116763	20.0	62691550.0
BMI	Val	tfpcVS	75XTkc	rs6539064	0.401752077319588	0.229271706185567	0.0797227858285684	12.0	103706754.0
BMI	Val	tfpcVS	75XTkc	rs6545714	-0.408974840206186	0.211986077319588	0.0536994236194477	2.0	59307725.0
BMI	Val	tfpcVS	75XTkc	rs6554194	0.33629196350365	0.287589868613139	0.242264395492822	4.0	55499810.0
BMI	Val	tfpcVS	75XTkc	rs657452	-0.359194361702128	0.216096132978723	0.0964732648877937	1.0	49589847.0
BMI	Val	tfpcVS	75XTkc	rs657663	-0.343170907216495	0.414172907216495	0.407348232254674	16.0	9408256.0
BMI	Val	tfpcVS	75XTkc	rs6591407	0.239458483870968	0.439239661290323	0.585639424255128	11.0	56914157.0
BMI	Val	tfpcVS	75XTkc	rs6607337	0.425038862903226	0.36591775	0.24541041599999	17.0	35057373.0
BMI	Val	tfpcVS	75XTkc	rs663129	0.262914444444444	0.0881110925925926	0.002846023525835	18.0	57838401.0
BMI	Val	tfpcVS	75XTkc	rs6656785	0.0126056685393258	0.234300865168539	0.957093550614455	1.0	75005776.0
BMI	Val	tfpcVS	75XTkc	rs6661316	0.637940133333333	0.332991808333333	0.0553926889068429	1.0	210095527.0
BMI	Val	tfpcVS	75XTkc	rs6673543	0.368635983193277	0.372338226890756	0.322146370499822	1.0	80812304.0
BMI	Val	tfpcVS	75XTkc	rs6710091	0.516357815533981	0.411243087378641	0.209260153705337	2.0	239597.0
BMI	Val	tfpcVS	75XTkc	rs6716898	0.479842401574803	0.31276774015748	0.124985069825555	2.0	198944271.0
BMI	Val	tfpcVS	75XTkc	rs6720868	0.0712162857142857	0.283724155844156	0.801809960144317	2.0	230663576.0
BMI	Val	tfpcVS	75XTkc	rs6725931	0.0295764267379679	0.32378877540107	0.927218607255634	2.0	220205146.0
BMI	Val	tfpcVS	75XTkc	rs6799567	-0.18591745112782	0.363337180451128	0.60886519385887	3.0	157019103.0
BMI	Val	tfpcVS	75XTkc	rs6803161	1.14717757009346	0.393071504672897	0.0035172451411065	3.0	196205694.0
BMI	Val	tfpcVS	75XTkc	rs6808814	1.12150355932203	0.394474694915254	0.0044686804438928	3.0	116852469.0
BMI	Val	tfpcVS	75XTkc	rs681648	-0.414795034482759	0.306522333333333	0.175982354310832	1.0	23342362.0
BMI	Val	tfpcVS	75XTkc	rs6827083	0.37843847	0.40584609	0.351094744565264	4.0	153075491.0
BMI	Val	tfpcVS	75XTkc	rs6850421	-0.135298362831858	0.359356831858407	0.706544148945031	4.0	180187034.0
BMI	Val	tfpcVS	75XTkc	rs6864049	0.215206553719008	0.330257479338843	0.514638185143339	5.0	124330522.0
BMI	Val	tfpcVS	75XTkc	rs687339	0.437857627659574	0.260925537234043	0.0933287130870879	3.0	135932359.0
BMI	Val	tfpcVS	75XTkc	rs6882366	0.211204534351145	0.319242816793893	0.508240686424689	5.0	95864693.0
BMI	Val	tfpcVS	75XTkc	rs6886072	0.42453625	0.40434245	0.293744632789851	5.0	136598460.0
BMI	Val	tfpcVS	75XTkc	rs6888194	-0.13416337007874	0.448564070866142	0.76486739228325	5.0	106910657.0
BMI	Val	tfpcVS	75XTkc	rs6890310	0.129315848739496	0.390681512605042	0.740643967265415	5.0	27193573.0
BMI	Val	tfpcVS	75XTkc	rs6909685	0.0491269308724832	0.284970590604027	0.863128586444695	6.0	97753952.0
BMI	Val	tfpcVS	75XTkc	rs6921533	-0.216485173076923	0.422981576923077	0.608785691762463	6.0	73742334.0
BMI	Val	tfpcVS	75XTkc	rs6922607	-0.0643888061538462	0.391736923076923	0.869441872039362	6.0	142703483.0
BMI	Val	tfpcVS	75XTkc	rs6950388	-0.26216262962963	0.376934044444444	0.486733698273419	7.0	1270699.0
BMI	Val	tfpcVS	75XTkc	rs7024334	0.0092291459259259	0.353039296296296	0.979144093966001	9.0	109072075.0
BMI	Val	tfpcVS	75XTkc	rs7025938	-0.0447969117283951	0.26635224691358	0.866436385211507	9.0	103088321.0
BMI	Val	tfpcVS	75XTkc	rs7084454	-0.0444199702020202	0.224912626262626	0.843437232896692	10.0	21821274.0
BMI	Val	tfpcVS	75XTkc	rs7102454	-0.190556619047619	0.258648077380952	0.461279925355378	11.0	65594820.0
BMI	Val	tfpcVS	75XTkc	rs7124681	0.47144392996109	0.156794389105058	0.0026404352904699	11.0	47529947.0
BMI	Val	tfpcVS	75XTkc	rs7138803	0.433726060606061	0.137954723905724	0.0016667026614126	12.0	50247468.0
BMI	Val	tfpcVS	75XTkc	rs7143963	0.256363236453202	0.253363009852217	0.311613789979767	14.0	103304425.0
BMI	Val	tfpcVS	75XTkc	rs7144011	0.182094136882129	0.186981977186312	0.330126405941827	14.0	79940383.0
BMI	Val	tfpcVS	75XTkc	rs7161194	-0.17930142631579	0.248722731578947	0.470977947117432	14.0	101529005.0
BMI	Val	tfpcVS	75XTkc	rs7171864	0.404784431818182	0.326994651515152	0.215755690967254	15.0	73227249.0
BMI	Val	tfpcVS	75XTkc	rs7172627	0.771167096491228	0.352586385964912	0.0287299648230983	15.0	31877690.0
BMI	Val	tfpcVS	75XTkc	rs7206608	-0.0028331456923076	0.330978930769231	0.993170273418925	16.0	82872628.0
BMI	Val	tfpcVS	75XTkc	rs72649373	1.06815652694611	0.35886680239521	0.0029158693174642	4.0	80609966.0
BMI	Val	tfpcVS	75XTkc	rs72673947	-0.198929739910314	0.283688591928251	0.483162155036503	8.0	118884379.0
BMI	Val	tfpcVS	75XTkc	rs72757415	0.0132732044025157	0.310358943396226	0.965887055701788	15.0	92572762.0
BMI	Val	tfpcVS	75XTkc	rs73176112	0.300920866141732	0.395588858267717	0.446841678929573	7.0	158016362.0
BMI	Val	tfpcVS	75XTkc	rs73213484	0.336886408653846	0.269661836538462	0.211558247391238	4.0	28489339.0
BMI	Val	tfpcVS	75XTkc	rs7323	0.274255831325301	0.284975246987952	0.335856372088809	13.0	28009031.0
BMI	Val	tfpcVS	75XTkc	rs7357754	-0.432705791666667	0.342958408333333	0.207061828774453	9.0	92207308.0
BMI	Val	tfpcVS	75XTkc	rs73985439	-0.161711496183206	0.327438129770992	0.621398797272453	2.0	212299249.0
BMI	Val	tfpcVS	75XTkc	rs742748	0.0143408044247788	0.355550495575221	0.967826778825639	20.0	39293397.0
BMI	Val	tfpcVS	75XTkc	rs74887628	-0.768307770491803	0.425628590163934	0.0710569757437463	1.0	147032779.0
BMI	Val	tfpcVS	75XTkc	rs7498665	0.0730729754385965	0.143793849122807	0.611328006963458	16.0	28883241.0
BMI	Val	tfpcVS	75XTkc	rs7512146	0.132167474226804	0.410398412371134	0.747417279431556	1.0	34283008.0
BMI	Val	tfpcVS	75XTkc	rs7536458	0.353633786324786	0.385512555555556	0.35898121885832	1.0	118864602.0
BMI	Val	tfpcVS	75XTkc	rs7561278	0.384158159763314	0.287254609467456	0.181110452799144	2.0	48954905.0
BMI	Val	tfpcVS	75XTkc	rs756717	-0.4220695	0.307445320895522	0.169805869477002	16.0	72996162.0
BMI	Val	tfpcVS	75XTkc	rs758747	0.0198030604477612	0.339222059701493	0.95344764389263	16.0	3627358.0
BMI	Val	tfpcVS	75XTkc	rs7588437	0.0974123515151515	0.259757139393939	0.707650662736602	2.0	181575281.0
BMI	Val	tfpcVS	75XTkc	rs7599312	0.0141370543956044	0.256252076923077	0.956004187717624	2.0	213413231.0
BMI	Val	tfpcVS	75XTkc	rs7616009	0.127719585987261	0.365593560509554	0.726827642229816	3.0	194881756.0
BMI	Val	tfpcVS	75XTkc	rs761795	-0.220922773195876	0.411145515463917	0.591036405215973	20.0	12413671.0
BMI	Val	tfpcVS	75XTkc	rs7631156	0.487804744186047	0.200028818604651	0.0147413283110578	3.0	131751628.0
BMI	Val	tfpcVS	75XTkc	rs7640424	0.752222666666667	0.321166592592593	0.0191726344860383	3.0	107820063.0
BMI	Val	tfpcVS	75XTkc	rs765125	-0.210458214285714	0.407671132653061	0.605683252429734	12.0	2156207.0
BMI	Val	tfpcVS	75XTkc	rs765875	-0.118735477272727	0.304170053030303	0.696271199381846	6.0	143185683.0
BMI	Val	tfpcVS	75XTkc	rs7663212	0.334772888	0.366280288	0.360727311336774	4.0	147376576.0
BMI	Val	tfpcVS	75XTkc	rs7678054	-0.0986037575757576	0.411611363636364	0.810674882053721	4.0	95093855.0
BMI	Val	tfpcVS	75XTkc	rs768023	-0.157643198757764	0.256250322981366	0.538427801383566	6.0	108876002.0
BMI	Val	tfpcVS	75XTkc	rs7696649	0.214207655172414	0.387046551724138	0.579961073396821	4.0	120322177.0
BMI	Val	tfpcVS	75XTkc	rs7713317	-0.0284160771084337	0.259779692771084	0.912896900374792	5.0	95716722.0
BMI	Val	tfpcVS	75XTkc	rs7715256	0.199045601265823	0.25773114556962	0.439937138667221	5.0	153537893.0
BMI	Val	tfpcVS	75XTkc	rs77165542	0.273166666666667	0.138541320553781	0.0486399516978081	2.0	430975.0
BMI	Val	tfpcVS	75XTkc	rs7730004	0.748677697841727	0.300172014388489	0.0126254828828762	5.0	43191033.0
BMI	Val	tfpcVS	75XTkc	rs7740824	0.132350927835052	0.461981618556701	0.774506475225487	6.0	160808901.0
BMI	Val	tfpcVS	75XTkc	rs7742698	-0.010226602020202	0.407837494949495	0.979994990751283	6.0	147354315.0
BMI	Val	tfpcVS	75XTkc	rs77432547	0.454493276470588	0.264473517647059	0.0857085302774146	13.0	86494817.0
BMI	Val	tfpcVS	75XTkc	rs7774	0.2443498515625	0.3358227265625	0.466848934085101	17.0	4801163.0
BMI	Val	tfpcVS	75XTkc	rs7826312	0.324177229357798	0.375516908256881	0.38798208446958	8.0	32400115.0
BMI	Val	tfpcVS	75XTkc	rs78348176	0.375961792207792	0.383894519480519	0.327413899419486	17.0	52920526.0
BMI	Val	tfpcVS	75XTkc	rs784257	0.0880513129251701	0.354524360544218	0.803852294690752	18.0	53397199.0
BMI	Val	tfpcVS	75XTkc	rs7842934	-0.175575831460674	0.418638561797753	0.674925886101574	8.0	132838921.0
BMI	Val	tfpcVS	75XTkc	rs7861160	0.113239705263158	0.43031392631579	0.792430318251695	9.0	80799579.0
BMI	Val	tfpcVS	75XTkc	rs7893571	0.313663312	0.343387056	0.36101142182955	10.0	16750129.0
BMI	Val	tfpcVS	75XTkc	rs7899106	0.619198409785933	0.278688370030581	0.0262947410280264	10.0	87410904.0
BMI	Val	tfpcVS	75XTkc	rs7903146	-0.251023365168539	0.262363640449438	0.338680076907705	10.0	114758349.0
BMI	Val	tfpcVS	75XTkc	rs79113395	0.25711201	0.296010465	0.385070908112057	1.0	1590521.0
BMI	Val	tfpcVS	75XTkc	rs7916069	0.165923988571429	0.401816234285714	0.679654233762586	10.0	10270775.0
BMI	Val	tfpcVS	75XTkc	rs79186842	0.293189544554455	0.297984198019802	0.325159911159956	20.0	47689036.0
BMI	Val	tfpcVS	75XTkc	rs79259798	0.55918968	0.386123853333333	0.147557420467037	8.0	87770801.0
BMI	Val	tfpcVS	75XTkc	rs7944782	0.107723159722222	0.283038736111111	0.703503708209115	11.0	130795698.0
BMI	Val	tfpcVS	75XTkc	rs7975187	0.278364722627737	0.351819671532847	0.428819002075629	12.0	60964108.0
BMI	Val	tfpcVS	75XTkc	rs79906980	-0.0770718860759494	0.373933772151899	0.836704159774275	1.0	57887985.0
BMI	Val	tfpcVS	75XTkc	rs799449	0.320408007751938	0.311601775193798	0.303826988481168	7.0	44784697.0
BMI	Val	tfpcVS	75XTkc	rs8008285	0.810385037037037	0.426640607407408	0.0575045541001946	14.0	101146514.0
BMI	Val	tfpcVS	75XTkc	rs8037823	0.0830073974358975	0.263960608974359	0.753164947578932	15.0	95266980.0
BMI	Val	tfpcVS	75XTkc	rs805412	0.19266443877551	0.409427387755102	0.637947498706556	2.0	54120820.0
BMI	Val	tfpcVS	75XTkc	rs8065172	-0.172693701612903	0.375799548387097	0.645848770648241	17.0	31456969.0
BMI	Val	tfpcVS	75XTkc	rs8097672	0.565685502392345	0.273754291866029	0.0387908521894613	18.0	1839601.0
BMI	Val	tfpcVS	75XTkc	rs8122855	0.315509547445256	0.308666189781022	0.306700097095193	20.0	25192049.0
BMI	Val	tfpcVS	75XTkc	rs8126575	0.813288552631579	0.36225025	0.0247616221309867	21.0	46435610.0
BMI	Val	tfpcVS	75XTkc	rs8134638	0.533494857142857	0.311455586466165	0.0867294122594949	21.0	40644170.0
BMI	Val	tfpcVS	75XTkc	rs815163	-0.0110514430463576	0.270867516556291	0.967455196994551	1.0	190294726.0
BMI	Val	tfpcVS	75XTkc	rs8181823	-0.218199776	0.371127768	0.556574526962623	13.0	65477940.0
BMI	Val	tfpcVS	75XTkc	rs828544	0.234557139130435	0.345080634782609	0.496683733420298	5.0	3520064.0
BMI	Val	tfpcVS	75XTkc	rs845084	-0.238840088235294	0.329259	0.468214850974192	10.0	125220036.0
BMI	Val	tfpcVS	75XTkc	rs852056	0.433207170731707	0.377223008130081	0.250798804907699	20.0	17102860.0
BMI	Val	tfpcVS	75XTkc	rs869593	-0.45818181981982	0.42607072972973	0.282211062180151	5.0	158430875.0
BMI	Val	tfpcVS	75XTkc	rs874641	-0.385864437908497	0.362750666666667	0.28745643744039	3.0	156294987.0
BMI	Val	tfpcVS	75XTkc	rs889398	0.261869394871795	0.214748635897436	0.222683739384513	16.0	69556715.0
BMI	Val	tfpcVS	75XTkc	rs895330	0.512119795918367	0.27948868877551	0.0668999863685035	19.0	4060707.0
BMI	Val	tfpcVS	75XTkc	rs900144	0.566591851351351	0.268396182432432	0.0347699067978793	11.0	13294268.0
BMI	Val	tfpcVS	75XTkc	rs9168	0.161322352517986	0.327756928057554	0.622577117909606	13.0	99101583.0
BMI	Val	tfpcVS	75XTkc	rs925018	0.675410546153846	0.343258484615385	0.0491089970956018	3.0	62713143.0
BMI	Val	tfpcVS	75XTkc	rs930295	0.568736057692308	0.2686981875	0.0342908152769326	2.0	50233352.0
BMI	Val	tfpcVS	75XTkc	rs9304502	1.2511175862069	0.458703534482759	0.0063814699094956	18.0	24498214.0
BMI	Val	tfpcVS	75XTkc	rs9304665	-0.0801393652173913	0.204009126086957	0.694450620393447	19.0	47602577.0
BMI	Val	tfpcVS	75XTkc	rs9320823	0.125698024242424	0.248306387878788	0.61270118573515	6.0	98429337.0
BMI	Val	tfpcVS	75XTkc	rs9326879	-0.259406731481481	0.372475944444445	0.486154018203181	5.0	112446323.0
BMI	Val	tfpcVS	75XTkc	rs9364687	-0.434919886597938	0.414834855670103	0.294446555896266	6.0	163817911.0
BMI	Val	tfpcVS	75XTkc	rs9370410	-0.128031628571429	0.420662571428571	0.760855868869103	6.0	55171842.0
BMI	Val	tfpcVS	75XTkc	rs9375702	0.643895811320755	0.414739150943396	0.120534977540752	6.0	130384187.0
BMI	Val	tfpcVS	75XTkc	rs9395520	-0.16833768	0.34761512	0.628198130519077	6.0	13183523.0
BMI	Val	tfpcVS	75XTkc	rs942066	-0.237284965346535	0.209922391089109	0.258330397845406	14.0	94031914.0
BMI	Val	tfpcVS	75XTkc	rs946185	-0.296361568	0.333630528	0.374383316577822	10.0	76423739.0
BMI	Val	tfpcVS	75XTkc	rs946824	-0.396519035532995	0.291237243654822	0.173356245033321	1.0	243684019.0
BMI	Val	tfpcVS	75XTkc	rs9512648	0.565743831578947	0.432476978947368	0.190823165228705	13.0	27933910.0
BMI	Val	tfpcVS	75XTkc	rs9522183	0.461483222222222	0.309697355555556	0.136195233981918	13.0	111977280.0
BMI	Val	tfpcVS	75XTkc	rs9527895	-0.0566218367088608	0.349885987341772	0.871440206401552	13.0	59367767.0
BMI	Val	tfpcVS	75XTkc	rs9531786	0.369142828828829	0.368863684684685	0.316944415152897	13.0	85983968.0
BMI	Val	tfpcVS	75XTkc	rs9569777	0.540166815920398	0.25210131840796	0.0321405991404436	13.0	58484786.0
BMI	Val	tfpcVS	75XTkc	rs9595908	0.0621704974025974	0.272219493506494	0.819347953689792	13.0	33184288.0
BMI	Val	tfpcVS	75XTkc	rs9599161	0.86788493877551	0.417588255102041	0.0376792527356878	13.0	67434016.0
BMI	Val	tfpcVS	75XTkc	rs9603697	0.174041447761194	0.314849044776119	0.580415820964428	13.0	40783323.0
BMI	Val	tfpcVS	75XTkc	rs962796	0.228481307142857	0.358139542857143	0.523494984813114	13.0	54385284.0
BMI	Val	tfpcVS	75XTkc	rs9673839	-0.483790884297521	0.334982983471074	0.148675623405598	16.0	76895693.0
BMI	Val	tfpcVS	75XTkc	rs9816226	0.122894349206349	0.170560965079365	0.471198529672066	3.0	185834499.0
BMI	Val	tfpcVS	75XTkc	rs9818122	0.166174574561404	0.222554657894737	0.455263628914651	3.0	85861064.0
BMI	Val	tfpcVS	75XTkc	rs9827823	0.28647182967033	0.313343065934066	0.360588964500176	3.0	84221774.0
BMI	Val	tfpcVS	75XTkc	rs9888533	-5.85419176e-05	0.337722472	0.999861692081956	13.0	107854612.0
BMI	Val	tfpcVS	75XTkc	rs9908480	0.609796533783784	0.279049195945946	0.0288693977470712	17.0	79050707.0
BMI	Val	tfpcVS	75XTkc	rs9926784	0.52587253164557	0.215458767932489	0.0146583900902205	16.0	19941968.0
BMI	Val	tfpcVS	75XTkc	rs9937053	0.270379098474341	0.0554050610263523	1.06062535807397e-06	16.0	53799507.0
BMI	Val	tfpcVS	75XTkc	rs9951619	0.240644736842105	0.301165736842105	0.424264780186336	18.0	56882326.0
BMI	Val	tfpcVS	75XTkc	All - Inverse variance weighted	0.188455108549217	0.0172625339701352	9.56000257973935e-28
BMI	Val	tfpcVS	75XTkc	All - MR Egger	0.26085985923189	0.0434212994859182	3.5617645257648403e-09
eGFR	Ile	7qv5Cl	s8MEpd	rs10093614	3.03633461111111	2.30878211111111	0.188468254273024	8.0	102665872.0
eGFR	Ile	7qv5Cl	s8MEpd	rs10111039	-0.1620970375	2.6104630625	0.950487076960042	8.0	86396656.0
eGFR	Ile	7qv5Cl	s8MEpd	rs10142359	-3.658493	1.88707923809524	0.0525370728447284	14.0	73884540.0
eGFR	Ile	7qv5Cl	s8MEpd	rs10151563	0.828795842105263	2.18768742105263	0.704802492988802	14.0	31721103.0
eGFR	Ile	7qv5Cl	s8MEpd	rs10163551	-2.4529647826087	1.94194865217391	0.20653669469201	18.0	42777064.0
eGFR	Ile	7qv5Cl	s8MEpd	rs10224002	-0.711675116883117	0.60664	0.240738698393198	7.0	151415041.0
eGFR	Ile	7qv5Cl	s8MEpd	rs10283362	3.84965728571429	2.60672995238095	0.13972529721988	8.0	134332960.0
eGFR	Ile	7qv5Cl	s8MEpd	rs1042752	-4.34728161111111	2.24399777777778	0.052709514360652	11.0	111223111.0
eGFR	Ile	7qv5Cl	s8MEpd	rs10430743	-0.39375362962963	1.46844188888889	0.788588610616863	10.0	126456997.0
eGFR	Ile	7qv5Cl	s8MEpd	rs1047891	1.68430157142857	0.631983914285714	0.0076964982765287	2.0	211540507.0
eGFR	Ile	7qv5Cl	s8MEpd	rs10492436	2.84124345	1.9976481	0.154940841065416	13.0	42768238.0
eGFR	Ile	7qv5Cl	s8MEpd	rs10498755	1.15130206976744	1.77882088372093	0.517484615219748	6.0	43330756.0
eGFR	Ile	7qv5Cl	s8MEpd	rs10846156	0.0895564475	1.239011725	0.942378643980471	12.0	15321921.0
eGFR	Ile	7qv5Cl	s8MEpd	rs10851885	-0.0480603553571429	0.902855232142857	0.957547442754295	15.0	76304503.0
eGFR	Ile	7qv5Cl	s8MEpd	rs10862375	-3.08846073684211	2.42842563157895	0.203445796081971	12.0	82254809.0
eGFR	Ile	7qv5Cl	s8MEpd	rs10913015	1.274448625	2.6143129375	0.625911883560151	1.0	171410532.0
eGFR	Ile	7qv5Cl	s8MEpd	rs10917374	-2.28313095348837	1.65575011627907	0.167922400152417	1.0	23693167.0
eGFR	Ile	7qv5Cl	s8MEpd	rs10929380	-5.96520157894737	2.12913873684211	0.0050834595976189	2.0	15812577.0
eGFR	Ile	7qv5Cl	s8MEpd	rs10994860	0.0635948159090909	1.15231390909091	0.955988055761232	10.0	52645424.0
eGFR	Ile	7qv5Cl	s8MEpd	rs11062102	0.69921343902439	1.00912429268293	0.488377772341045	12.0	348785.0
eGFR	Ile	7qv5Cl	s8MEpd	rs11071738	-3.82303873076923	1.58331615384615	0.0157534938643464	15.0	63580155.0
eGFR	Ile	7qv5Cl	s8MEpd	rs11109717	3.09091564705882	2.63871588235294	0.241449625091901	12.0	78811781.0
eGFR	Ile	7qv5Cl	s8MEpd	rs11150210	1.67335494444444	2.55811361111111	0.513024003656449	16.0	79837094.0
eGFR	Ile	7qv5Cl	s8MEpd	rs111653425	-0.544164296577947	0.901028136882129	0.54588547908825	17.0	19474875.0
eGFR	Ile	7qv5Cl	s8MEpd	rs11166440	-3.95042791666667	1.72375183333333	0.0219194151303714	1.0	100808363.0
eGFR	Ile	7qv5Cl	s8MEpd	rs11186805	0.6078653	2.1281213	0.775157919511474	10.0	93797368.0
eGFR	Ile	7qv5Cl	s8MEpd	rs11261022	-0.526981380952381	1.98147119047619	0.790274172869339	1.0	18807953.0
eGFR	Ile	7qv5Cl	s8MEpd	rs112880707	-0.209507803571429	1.10368121428571	0.849445187746729	22.0	40884662.0
eGFR	Ile	7qv5Cl	s8MEpd	rs113572081	0.438901928571429	2.00725914285714	0.826916988869259	2.0	152235529.0
eGFR	Ile	7qv5Cl	s8MEpd	rs1137844	1.29019133333333	2.17797414285714	0.553595230520135	19.0	36343079.0
eGFR	Ile	7qv5Cl	s8MEpd	rs113956264	1.71200693333333	1.73680173333333	0.32426863069276	16.0	1997004.0
eGFR	Ile	7qv5Cl	s8MEpd	rs114165349	3.29854296875	2.0646603125	0.110127533769441	1.0	27021913.0
eGFR	Ile	7qv5Cl	s8MEpd	rs1145084	-0.75989321978022	0.459331285714286	0.0980570792430851	15.0	45675440.0
eGFR	Ile	7qv5Cl	s8MEpd	rs11557049	1.40762393181818	2.08076604545455	0.498727607312197	8.0	66692011.0
eGFR	Ile	7qv5Cl	s8MEpd	rs11564722	0.669910317073171	1.1617466097561	0.564182234651806	11.0	2178330.0
eGFR	Ile	7qv5Cl	s8MEpd	rs115926813	1.26123038181818	2.08878709090909	0.545970018462262	5.0	131790662.0
eGFR	Ile	7qv5Cl	s8MEpd	rs11616030	-0.67912285	1.7328101	0.695117360902439	12.0	12210001.0
eGFR	Ile	7qv5Cl	s8MEpd	rs116339629	-1.9035378313253	2.91618445783133	0.513917810452163	6.0	31566063.0
eGFR	Ile	7qv5Cl	s8MEpd	rs11642550	0.693260944444444	2.32268472222222	0.765341435443044	16.0	20854647.0
eGFR	Ile	7qv5Cl	s8MEpd	rs116476169	-2.84091160714286	3.09163125	0.358145908513964	4.0	144069929.0
eGFR	Ile	7qv5Cl	s8MEpd	rs1165227	1.42839813043478	2.51597404347826	0.570217187536769	1.0	55616754.0
eGFR	Ile	7qv5Cl	s8MEpd	rs11656085	0.0129976321875	1.884196125	0.994496046529533	17.0	19408607.0
eGFR	Ile	7qv5Cl	s8MEpd	rs11657044	-1.5531362195122	0.636178024390244	0.0146322745955265	17.0	59450105.0
eGFR	Ile	7qv5Cl	s8MEpd	rs11670056	2.07009902941177	2.52971902941176	0.413179148036671	19.0	18589943.0
eGFR	Ile	7qv5Cl	s8MEpd	rs11694902	0.156224192682927	1.56542431707317	0.920505722037593	2.0	121988884.0
eGFR	Ile	7qv5Cl	s8MEpd	rs11702255	-4.38556758823529	2.49303976470588	0.078556346770963	21.0	46922102.0
eGFR	Ile	7qv5Cl	s8MEpd	rs11706370	-1.56733008	1.74164436	0.368166038252398	3.0	49441091.0
eGFR	Ile	7qv5Cl	s8MEpd	rs11747993	-2.60043671428571	2.30701919047619	0.259664401571409	5.0	1194030.0
eGFR	Ile	7qv5Cl	s8MEpd	rs11759908	1.96874785185185	1.52588144444444	0.196968575515676	6.0	41702979.0
eGFR	Ile	7qv5Cl	s8MEpd	rs11786896	-1.28284728813559	1.78047372881356	0.471211680366921	8.0	145018354.0
eGFR	Ile	7qv5Cl	s8MEpd	rs11791149	-1.17551017391304	2.23832552173913	0.599462297621032	9.0	133504909.0
eGFR	Ile	7qv5Cl	s8MEpd	rs11856829	-4.78472538461539	1.67871307692308	0.0043687051009681	15.0	39277781.0
eGFR	Ile	7qv5Cl	s8MEpd	rs12145677	-0.975686193548387	1.39106093548387	0.483055192055818	1.0	110023610.0
eGFR	Ile	7qv5Cl	s8MEpd	rs12149228	-7.48775517241379	1.89195713793103	7.56822158926031e-05	16.0	69765524.0
eGFR	Ile	7qv5Cl	s8MEpd	rs12190287	-2.0189686	2.1024415	0.336905679364251	6.0	134214525.0
eGFR	Ile	7qv5Cl	s8MEpd	rs12216582	-2.28350783333333	2.54204877777778	0.369028690290353	7.0	140125361.0
eGFR	Ile	7qv5Cl	s8MEpd	rs12377027	-4.54356425	2.819984	0.107135671972891	9.0	20554583.0
eGFR	Ile	7qv5Cl	s8MEpd	rs1242488	1.04786580952381	2.17582704761905	0.630094206977526	17.0	17347995.0
eGFR	Ile	7qv5Cl	s8MEpd	rs12432201	-2.09502468181818	2.04288645454545	0.305117024310272	14.0	100771483.0
eGFR	Ile	7qv5Cl	s8MEpd	rs12439429	0.247765194117647	2.32668705882353	0.915194854470417	15.0	49734634.0
eGFR	Ile	7qv5Cl	s8MEpd	rs12449763	-1.84592668181818	2.312075	0.424646933840261	17.0	79527953.0
eGFR	Ile	7qv5Cl	s8MEpd	rs12520984	2.70449030434783	1.86661826086957	0.147373425943944	5.0	52787358.0
eGFR	Ile	7qv5Cl	s8MEpd	rs12544197	-1.896685125	2.5628654375	0.459261000939309	8.0	110107825.0
eGFR	Ile	7qv5Cl	s8MEpd	rs1258179	0.056004780952381	1.94497823809524	0.977028444339869	10.0	50957514.0
eGFR	Ile	7qv5Cl	s8MEpd	rs1260326	18.0142425490196	0.817276235294118	1.14483937688478e-107	2.0	27730940.0
eGFR	Ile	7qv5Cl	s8MEpd	rs12713256	-3.38488742857143	2.17284195238095	0.119276929921219	2.0	54567590.0
eGFR	Ile	7qv5Cl	s8MEpd	rs12736457	0.927715793103448	1.05515220689655	0.37927950045553	1.0	113258293.0
eGFR	Ile	7qv5Cl	s8MEpd	rs12916712	-0.322482652631579	2.38718389473684	0.892541385474921	15.0	85190780.0
eGFR	Ile	7qv5Cl	s8MEpd	rs12940987	0.762010229166667	1.02222635416667	0.456004696813402	17.0	59269257.0
eGFR	Ile	7qv5Cl	s8MEpd	rs12942611	-2.92694523529412	2.40156664705882	0.222933421274224	17.0	40535184.0
eGFR	Ile	7qv5Cl	s8MEpd	rs12951993	-2.369113	1.8574695	0.202149339304233	17.0	54760614.0
eGFR	Ile	7qv5Cl	s8MEpd	rs13032786	-0.5945441875	1.33847946875	0.656902525145065	2.0	148803672.0
eGFR	Ile	7qv5Cl	s8MEpd	rs13047277	-0.5189785	1.900261	0.784769380678679	21.0	16794774.0
eGFR	Ile	7qv5Cl	s8MEpd	rs13064938	-3.4032925	1.2698485	0.0073605098217943	3.0	38440237.0
eGFR	Ile	7qv5Cl	s8MEpd	rs13065446	-1.50346204444444	0.938946422222222	0.109327669044255	3.0	141737842.0
eGFR	Ile	7qv5Cl	s8MEpd	rs13099700	0.935443333333333	2.13282652380952	0.66095628323543	3.0	196818853.0
eGFR	Ile	7qv5Cl	s8MEpd	rs13157326	0.138622895833333	1.661246375	0.933497616497343	5.0	34504277.0
eGFR	Ile	7qv5Cl	s8MEpd	rs13230509	0.21986334375	0.703942234375	0.754788592493092	7.0	1286192.0
eGFR	Ile	7qv5Cl	s8MEpd	rs13245051	0.0222433968421053	2.171903	0.991828662387149	7.0	113362799.0
eGFR	Ile	7qv5Cl	s8MEpd	rs132641	3.925500375	2.33175316666667	0.0922788438138748	22.0	36544729.0
eGFR	Ile	7qv5Cl	s8MEpd	rs139323761	2.63563066666667	2.10365186666667	0.2102481156483	4.0	144355290.0
eGFR	Ile	7qv5Cl	s8MEpd	rs1453834	1.74036604761905	1.99610480952381	0.383273247922672	11.0	68931903.0
eGFR	Ile	7qv5Cl	s8MEpd	rs1458038	-0.339930483870968	1.376979	0.80501126349806	4.0	81164723.0
eGFR	Ile	7qv5Cl	s8MEpd	rs148185902	-2.9153234375	1.514607421875	0.0542537996606021	11.0	30718534.0
eGFR	Ile	7qv5Cl	s8MEpd	rs151245	-1.18771915	2.0584703	0.563945432557414	18.0	24449049.0
eGFR	Ile	7qv5Cl	s8MEpd	rs1519102	-5.97484166666667	2.5074985	0.0171820054917075	2.0	66677816.0
eGFR	Ile	7qv5Cl	s8MEpd	rs1541938	-1.14855075862069	1.61156703448276	0.476036434897306	11.0	5578438.0
eGFR	Ile	7qv5Cl	s8MEpd	rs1545837	3.85449219047619	2.01482447619048	0.0557396044169576	8.0	22477807.0
eGFR	Ile	7qv5Cl	s8MEpd	rs1548945	-2.66227868421053	1.05928794736842	0.011961708672843	2.0	217665788.0
eGFR	Ile	7qv5Cl	s8MEpd	rs1584028	4.34152488235294	2.37023552941176	0.0669983636761792	3.0	105490923.0
eGFR	Ile	7qv5Cl	s8MEpd	rs1585499	0.832581621621621	1.11720664864865	0.456129600224961	15.0	54009154.0
eGFR	Ile	7qv5Cl	s8MEpd	rs164747	-2.47473696774194	1.3167664516129	0.0601892644127234	16.0	89708680.0
eGFR	Ile	7qv5Cl	s8MEpd	rs16823029	-0.281607283018868	1.52080016981132	0.853095329650295	2.0	170104938.0
eGFR	Ile	7qv5Cl	s8MEpd	rs16874073	-0.312732452380952	2.03469052380952	0.877846083700723	4.0	23743962.0
eGFR	Ile	7qv5Cl	s8MEpd	rs17050272	-1.01458265517241	1.42760203448276	0.477276286052169	2.0	121306440.0
eGFR	Ile	7qv5Cl	s8MEpd	rs1719935	-0.109573485185185	1.47383907407407	0.940735374995562	18.0	5586542.0
eGFR	Ile	7qv5Cl	s8MEpd	rs17256228	-1.43744151785714	1.17567723214286	0.221461999840542	5.0	67741508.0
eGFR	Ile	7qv5Cl	s8MEpd	rs17563	-2.29140633333333	2.23130994444444	0.304451904650923	14.0	54417522.0
eGFR	Ile	7qv5Cl	s8MEpd	rs1757915	2.36707216666667	1.73136333333333	0.17157127366552	1.0	56615809.0
eGFR	Ile	7qv5Cl	s8MEpd	rs17602729	-2.95433992592593	2.29465607407407	0.197924588591708	1.0	115236057.0
eGFR	Ile	7qv5Cl	s8MEpd	rs1762416	4.19095166666667	2.41239422222222	0.0823416044766191	10.0	131303513.0
eGFR	Ile	7qv5Cl	s8MEpd	rs1772976	-0.409113776470588	2.34348288235294	0.861413509405633	6.0	2503335.0
eGFR	Ile	7qv5Cl	s8MEpd	rs1800574	-0.922255190476191	1.75333746031746	0.598888331265435	12.0	121416864.0
eGFR	Ile	7qv5Cl	s8MEpd	rs1801251	3.54799647368421	2.20227736842105	0.107167091249178	2.0	233633460.0
eGFR	Ile	7qv5Cl	s8MEpd	rs1806649	3.0701267037037	1.76229566666667	0.0814878281660183	2.0	178118152.0
eGFR	Ile	7qv5Cl	s8MEpd	rs187355703	-1.67319829059829	1.13114	0.139083089634333	2.0	176993583.0
eGFR	Ile	7qv5Cl	s8MEpd	rs1883991	-2.667135	1.55360746428571	0.0860272856067717	22.0	43112818.0
eGFR	Ile	7qv5Cl	s8MEpd	rs1887251	0.656194965517241	1.43023313793103	0.646375785287628	1.0	82957845.0
eGFR	Ile	7qv5Cl	s8MEpd	rs188932739	0.900077537634409	2.53908956989247	0.722972972992557	7.0	27287611.0
eGFR	Ile	7qv5Cl	s8MEpd	rs1913641	-1.26207961904762	1.92078904761905	0.511140339876134	8.0	76483239.0
eGFR	Ile	7qv5Cl	s8MEpd	rs1994887	-4.037166	2.3127517	0.0808784798900256	15.0	57793765.0
eGFR	Ile	7qv5Cl	s8MEpd	rs2053196	-4.36763394444444	2.59961827777778	0.0929367177999532	12.0	93962959.0
eGFR	Ile	7qv5Cl	s8MEpd	rs2068888	4.15057161290323	1.27623874193548	0.0011451920814696	10.0	94839642.0
eGFR	Ile	7qv5Cl	s8MEpd	rs2076668	0.635819948717949	1.05774948717949	0.547769144628139	20.0	33437621.0
eGFR	Ile	7qv5Cl	s8MEpd	rs2127206	-4.43360786666667	2.7107154	0.101926284902195	8.0	21786989.0
eGFR	Ile	7qv5Cl	s8MEpd	rs2145166	-0.982817771428572	1.64857285714286	0.551066490065469	20.0	62149840.0
eGFR	Ile	7qv5Cl	s8MEpd	rs2184896	5.51961789473684	2.07490110526316	0.00780980658774	13.0	74179586.0
eGFR	Ile	7qv5Cl	s8MEpd	rs219781	0.0418762083333333	1.97197720833333	0.983057679931911	21.0	37832621.0
eGFR	Ile	7qv5Cl	s8MEpd	rs2235826	0.984293090909091	1.57409515151515	0.531769430684847	20.0	56143169.0
eGFR	Ile	7qv5Cl	s8MEpd	rs2239547	3.33663304	1.80579308	0.0646402101499492	3.0	52855229.0
eGFR	Ile	7qv5Cl	s8MEpd	rs2279463	-0.123339670731707	0.738076951219512	0.867283890724647	6.0	160668389.0
eGFR	Ile	7qv5Cl	s8MEpd	rs2293093	-4.92758	2.21801122222222	0.0263089388987065	12.0	52317057.0
eGFR	Ile	7qv5Cl	s8MEpd	rs2302316	-0.622220611111111	2.58652344444444	0.80989419788744	17.0	4800304.0
eGFR	Ile	7qv5Cl	s8MEpd	rs2306623	0.060536919047619	2.01487957142857	0.976031219038849	3.0	25424929.0
eGFR	Ile	7qv5Cl	s8MEpd	rs236326	-2.24184171428571	2.26734861904762	0.322785307343704	1.0	94057720.0
eGFR	Ile	7qv5Cl	s8MEpd	rs2411192	-4.64293861904762	1.95484195238095	0.0175443544756444	17.0	34882998.0
eGFR	Ile	7qv5Cl	s8MEpd	rs2412608	0.328600909090909	1.2415013030303	0.791255772259772	15.0	41496713.0
eGFR	Ile	7qv5Cl	s8MEpd	rs2452592	4.6073589375	2.5645055	0.0724011047399878	4.0	95481367.0
eGFR	Ile	7qv5Cl	s8MEpd	rs2544390	-1.4675695625	2.644089625	0.578868838268282	2.0	170204846.0
eGFR	Ile	7qv5Cl	s8MEpd	rs2634675	-1.27659645833333	1.64691608333333	0.438254811895458	12.0	48740855.0
eGFR	Ile	7qv5Cl	s8MEpd	rs267738	-0.932343320754717	0.944390150943396	0.323523134618343	1.0	150940625.0
eGFR	Ile	7qv5Cl	s8MEpd	rs27028	5.02503764705882	2.40986482352941	0.0370516199086724	5.0	97911851.0
eGFR	Ile	7qv5Cl	s8MEpd	rs2783971	2.03034062962963	1.47638625925926	0.169066457686035	1.0	243474536.0
eGFR	Ile	7qv5Cl	s8MEpd	rs278941	0.160721752631579	2.32520010526316	0.944892759012509	4.0	40420708.0
eGFR	Ile	7qv5Cl	s8MEpd	rs2803959	-1.22706323529412	2.37850564705882	0.605926552850425	14.0	73080618.0
eGFR	Ile	7qv5Cl	s8MEpd	rs2815367	-2.71177142105263	2.16426436842105	0.210214422671465	1.0	67500762.0
eGFR	Ile	7qv5Cl	s8MEpd	rs2823139	-1.0326733125	1.2902538125	0.423499658535907	21.0	16576783.0
eGFR	Ile	7qv5Cl	s8MEpd	rs2834317	-2.10416456756757	1.57419308108108	0.181332888348474	21.0	35356706.0
eGFR	Ile	7qv5Cl	s8MEpd	rs284316	3.92287977777778	2.52396583333333	0.120124239456027	1.0	10733081.0
eGFR	Ile	7qv5Cl	s8MEpd	rs28493806	-0.44079744	2.714596	0.871006230364193	4.0	106106709.0
eGFR	Ile	7qv5Cl	s8MEpd	rs2878889	1.34403716666667	2.2236985	0.545567634672593	18.0	46463136.0
eGFR	Ile	7qv5Cl	s8MEpd	rs2899333	1.54535936842105	2.31373305263158	0.504192719766031	22.0	40419816.0
eGFR	Ile	7qv5Cl	s8MEpd	rs2900660	-2.13986658823529	2.41840070588235	0.376249867449132	19.0	13022859.0
eGFR	Ile	7qv5Cl	s8MEpd	rs293736	-0.156762766666667	2.48204772222222	0.949640176885731	20.0	31925189.0
eGFR	Ile	7qv5Cl	s8MEpd	rs2960455	-0.417534046511628	1.02916597674419	0.684962035683112	7.0	77521947.0
eGFR	Ile	7qv5Cl	s8MEpd	rs2976178	-1.74896435714286	1.66928810714286	0.294762709950371	8.0	87332552.0
eGFR	Ile	7qv5Cl	s8MEpd	rs2991341	-3.3924974	2.0528626	0.0984185811576186	1.0	43706662.0
eGFR	Ile	7qv5Cl	s8MEpd	rs303938	0.524568074074074	1.52037396296296	0.730075058209339	13.0	72371757.0
eGFR	Ile	7qv5Cl	s8MEpd	rs3107155	1.50367838888889	2.32245266666667	0.517338958970506	1.0	2060524.0
eGFR	Ile	7qv5Cl	s8MEpd	rs315986	-1.368029375	0.935940416666667	0.143833611085746	6.0	160659952.0
eGFR	Ile	7qv5Cl	s8MEpd	rs327508	9.27630608695652	2.35367326086957	8.10736926731617e-05	7.0	127263478.0
eGFR	Ile	7qv5Cl	s8MEpd	rs34053392	5.74603246666667	2.77471666666667	0.038372463657006	3.0	69792011.0
eGFR	Ile	7qv5Cl	s8MEpd	rs34188292	-1.51412689473684	2.44621605263158	0.535938130144688	19.0	1238322.0
eGFR	Ile	7qv5Cl	s8MEpd	rs34221697	3.31369703703704	2.55957740740741	0.195449066168223	3.0	195635432.0
eGFR	Ile	7qv5Cl	s8MEpd	rs34442537	-1.93215785714286	2.12723276190476	0.363721644629117	4.0	129540393.0
eGFR	Ile	7qv5Cl	s8MEpd	rs34642860	0.274356504761905	2.07720128571429	0.894921106785254	20.0	60895234.0
eGFR	Ile	7qv5Cl	s8MEpd	rs34707165	-0.167319715789474	2.2736222631579	0.941335279771801	2.0	230692550.0
eGFR	Ile	7qv5Cl	s8MEpd	rs35072105	5.068941	2.02172875	0.0121681160008694	7.0	65609817.0
eGFR	Ile	7qv5Cl	s8MEpd	rs35320690	3.26323546153846	1.73467796153846	0.0599479097959818	3.0	135932494.0
eGFR	Ile	7qv5Cl	s8MEpd	rs354211	-3.60533936	1.70435044	0.0343980463725778	2.0	54932516.0
eGFR	Ile	7qv5Cl	s8MEpd	rs35629566	-4.05444107142857	1.9415855	0.0367787649501503	14.0	93072317.0
eGFR	Ile	7qv5Cl	s8MEpd	rs35917667	-2.00058631818182	2.15433190909091	0.353078684637691	15.0	74490529.0
eGFR	Ile	7qv5Cl	s8MEpd	rs35969577	-1.66549508196721	0.685502016393443	0.0151155320110556	5.0	39401384.0
eGFR	Ile	7qv5Cl	s8MEpd	rs3744131	-1.14452435294118	2.56783076470588	0.655802097224523	17.0	17069105.0
eGFR	Ile	7qv5Cl	s8MEpd	rs3750082	-1.72453795454545	1.9302795	0.371635722944412	7.0	32919927.0
eGFR	Ile	7qv5Cl	s8MEpd	rs3774292	-1.45807179310345	1.46414	0.319320385598083	3.0	186433574.0
eGFR	Ile	7qv5Cl	s8MEpd	rs3775932	0.83668365	2.0244986	0.679401890682276	4.0	10090930.0
eGFR	Ile	7qv5Cl	s8MEpd	rs3791221	2.5597845	1.92599918181818	0.183825430388006	2.0	226933.0
eGFR	Ile	7qv5Cl	s8MEpd	rs3793662	-5.22923095238095	2.44612190476191	0.0325359153195486	9.0	95886051.0
eGFR	Ile	7qv5Cl	s8MEpd	rs3795503	1.81253645833333	1.79929983333333	0.313763467238237	1.0	180905694.0
eGFR	Ile	7qv5Cl	s8MEpd	rs3797537	0.914421	2.08006428571429	0.660218224856653	5.0	78322650.0
eGFR	Ile	7qv5Cl	s8MEpd	rs3812036	-2.23069309859155	0.641371633802817	0.000505162413719	5.0	176813404.0
eGFR	Ile	7qv5Cl	s8MEpd	rs3814828	-3.42442533333333	1.99650457142857	0.0863066653406425	14.0	93406702.0
eGFR	Ile	7qv5Cl	s8MEpd	rs3824081	6.18628453333333	2.64501566666667	0.0193434007222641	7.0	1024581.0
eGFR	Ile	7qv5Cl	s8MEpd	rs3850625	-2.1248212	1.19818002	0.076166767444706	1.0	201016296.0
eGFR	Ile	7qv5Cl	s8MEpd	rs3871466	-0.503921909090909	2.66715413636364	0.850142838124948	6.0	30983683.0
eGFR	Ile	7qv5Cl	s8MEpd	rs3904600	-1.4579275	1.42363006666667	0.305792042374253	6.0	7109665.0
eGFR	Ile	7qv5Cl	s8MEpd	rs3925584	-1.92513943396226	0.769081150943396	0.0123087052981787	11.0	30760335.0
eGFR	Ile	7qv5Cl	s8MEpd	rs41159	0.805576181818182	1.84469790909091	0.662330264163449	22.0	30407364.0
eGFR	Ile	7qv5Cl	s8MEpd	rs41284816	5.29118071428572	1.87444833333333	0.0047607213004943	13.0	50655989.0
eGFR	Ile	7qv5Cl	s8MEpd	rs41303061	-3.473637	2.78433566666667	0.212190761314531	1.0	207988312.0
eGFR	Ile	7qv5Cl	s8MEpd	rs4233651	0.0853206736842105	2.22147968421053	0.969363070998387	2.0	152386392.0
eGFR	Ile	7qv5Cl	s8MEpd	rs4290474	-1.88151471875	1.78506265625	0.29186786736271	16.0	89338420.0
eGFR	Ile	7qv5Cl	s8MEpd	rs429358	4.18507483870968	1.79244470967742	0.0195516864705284	19.0	45411941.0
eGFR	Ile	7qv5Cl	s8MEpd	rs434215	1.66414869230769	1.39254407692308	0.232070611532386	5.0	699046.0
eGFR	Ile	7qv5Cl	s8MEpd	rs4434960	1.46347340909091	1.90939463636364	0.443403018731011	11.0	47454551.0
eGFR	Ile	7qv5Cl	s8MEpd	rs4442348	-1.57794727777778	2.24809683333333	0.48273927889237	1.0	163739717.0
eGFR	Ile	7qv5Cl	s8MEpd	rs4489970	-1.4862815	2.25949092857143	0.510669963086046	15.0	76631027.0
eGFR	Ile	7qv5Cl	s8MEpd	rs4567937	0.498278852941176	1.29019611764706	0.699345619385759	2.0	18676265.0
eGFR	Ile	7qv5Cl	s8MEpd	rs4617830	-0.0967722958333333	2.04927670833333	0.962335768146136	15.0	83464372.0
eGFR	Ile	7qv5Cl	s8MEpd	rs4656220	0.0774752157894737	2.20221215789474	0.971935705995016	1.0	170649277.0
eGFR	Ile	7qv5Cl	s8MEpd	rs4705067	1.65543668421053	2.50426673684211	0.508582513173873	5.0	148542406.0
eGFR	Ile	7qv5Cl	s8MEpd	rs4735334	0.127816211764706	2.57271417647059	0.960376226245405	8.0	95955292.0
eGFR	Ile	7qv5Cl	s8MEpd	rs4744712	-0.338469795918367	0.847856020408163	0.689740913844501	9.0	71434707.0
eGFR	Ile	7qv5Cl	s8MEpd	rs4786429	-0.2260318	2.10828977272727	0.914621609620708	16.0	3728517.0
eGFR	Ile	7qv5Cl	s8MEpd	rs4836732	2.79588945833333	1.64996179166667	0.0901669514137466	9.0	119266695.0
eGFR	Ile	7qv5Cl	s8MEpd	rs4859682	-1.05012843037975	0.510504481012658	0.0396823232147117	4.0	77410318.0
eGFR	Ile	7qv5Cl	s8MEpd	rs4869831	0.702932619047619	2.33138052380952	0.76302625447271	6.0	154989968.0
eGFR	Ile	7qv5Cl	s8MEpd	rs4871905	0.602638510204082	0.840835326530612	0.473550541618435	8.0	23735047.0
eGFR	Ile	7qv5Cl	s8MEpd	rs4930319	-3.33068882352941	1.19708988235294	0.0053971558423788	11.0	65555458.0
eGFR	Ile	7qv5Cl	s8MEpd	rs4945268	-2.32494283333333	2.13502083333333	0.276173477983095	11.0	78037936.0
eGFR	Ile	7qv5Cl	s8MEpd	rs4946932	-0.190936367857143	1.53368703571429	0.900923358826865	6.0	108974746.0
eGFR	Ile	7qv5Cl	s8MEpd	rs4952981	0.960792962962963	1.48863514814815	0.518655887896006	2.0	43428651.0
eGFR	Ile	7qv5Cl	s8MEpd	rs505966	-8.43793368421053	2.37620289473684	0.0003837475869374	1.0	28553377.0
eGFR	Ile	7qv5Cl	s8MEpd	rs514595	0.91829	1.513926	0.544141617264465	1.0	46036960.0
eGFR	Ile	7qv5Cl	s8MEpd	rs55722796	0.143851198245614	0.832834649122807	0.862867749151117	17.0	37612086.0
eGFR	Ile	7qv5Cl	s8MEpd	rs55842281	-2.28574930434783	1.84587747826087	0.215604999827412	11.0	15879946.0
eGFR	Ile	7qv5Cl	s8MEpd	rs55879803	5.1970758125	2.69866	0.0541295188249098	2.0	40748216.0
eGFR	Ile	7qv5Cl	s8MEpd	rs55924910	-5.00873384615385	2.14260796153846	0.0194038043642325	2.0	101729364.0
eGFR	Ile	7qv5Cl	s8MEpd	rs55957832	-5.91851857142857	2.97244342857143	0.0464666973585809	10.0	101686509.0
eGFR	Ile	7qv5Cl	s8MEpd	rs56043887	0.127969671428571	1.88441338095238	0.945857633668311	4.0	109705967.0
eGFR	Ile	7qv5Cl	s8MEpd	rs56065557	0.86348771875	1.3587865625	0.525112511302617	3.0	185354216.0
eGFR	Ile	7qv5Cl	s8MEpd	rs56252444	-1.04497906451613	1.37847583870968	0.448409996408127	19.0	38467642.0
eGFR	Ile	7qv5Cl	s8MEpd	rs56255430	8.71067138888889	2.09366580555556	3.17568350689619e-05	19.0	19477877.0
eGFR	Ile	7qv5Cl	s8MEpd	rs57445665	-1.29725780952381	2.36023466666667	0.582572587898324	1.0	117021122.0
eGFR	Ile	7qv5Cl	s8MEpd	rs58650092	-13.45086	2.33644155555556	8.56292968763525e-09	2.0	219304851.0
eGFR	Ile	7qv5Cl	s8MEpd	rs59646751	-5.20503521739131	1.90929647826087	0.0064077197270314	15.0	99276521.0
eGFR	Ile	7qv5Cl	s8MEpd	rs59860440	0.696427	1.96778290909091	0.723402923604517	7.0	101902605.0
eGFR	Ile	7qv5Cl	s8MEpd	rs60068692	0.282375090909091	2.07267738636364	0.891634024535745	19.0	49236465.0
eGFR	Ile	7qv5Cl	s8MEpd	rs6011067	10.0800941666667	2.16649316666667	3.27579007871085e-06	20.0	62364376.0
eGFR	Ile	7qv5Cl	s8MEpd	rs60503594	-1.78265468181818	1.90779754545455	0.350095258376864	14.0	88874915.0
eGFR	Ile	7qv5Cl	s8MEpd	rs6055748	0.688240555555556	2.46238005555556	0.779859477090595	20.0	8315317.0
eGFR	Ile	7qv5Cl	s8MEpd	rs60580012	-0.176551078947368	2.25004584210526	0.937457734795586	17.0	45969808.0
eGFR	Ile	7qv5Cl	s8MEpd	rs6072329	4.4150025	2.2455475	0.0492854372627953	20.0	39915515.0
eGFR	Ile	7qv5Cl	s8MEpd	rs6127099	-0.406222666666667	0.953127291666667	0.669962258947918	20.0	52731402.0
eGFR	Ile	7qv5Cl	s8MEpd	rs61830291	3.63723425	1.675062025	0.029900742911555	1.0	221001142.0
eGFR	Ile	7qv5Cl	s8MEpd	rs61927768	4.98636552631579	2.36572342105263	0.0350521813985687	12.0	50898728.0
eGFR	Ile	7qv5Cl	s8MEpd	rs62120440	8.672	2.38307876470588	0.0002737093347084	19.0	18395112.0
eGFR	Ile	7qv5Cl	s8MEpd	rs62187541	2.59702662162162	2.11361327027027	0.219178983263993	20.0	1340244.0
eGFR	Ile	7qv5Cl	s8MEpd	rs62191888	-0.546041545454545	1.28021963636364	0.669727688148516	2.0	220353440.0
eGFR	Ile	7qv5Cl	s8MEpd	rs62394289	-0.534112523809524	1.44107973809524	0.710910477038755	6.0	25848911.0
eGFR	Ile	7qv5Cl	s8MEpd	rs62618693	-6.85929236842105	2.92389342105263	0.018978921471121	11.0	32956492.0
eGFR	Ile	7qv5Cl	s8MEpd	rs6467958	0.4165951625	1.78425570833333	0.815385591238159	7.0	75622281.0
eGFR	Ile	7qv5Cl	s8MEpd	rs6481598	-0.0061393114285714	2.33158504761905	0.997899087512399	10.0	29781798.0
eGFR	Ile	7qv5Cl	s8MEpd	rs6546861	0.169655238095238	0.789048380952381	0.829757599479866	2.0	73849861.0
eGFR	Ile	7qv5Cl	s8MEpd	rs665731	-0.660910227272727	2.45803163636364	0.788023693380559	11.0	114032484.0
eGFR	Ile	7qv5Cl	s8MEpd	rs66827546	1.91960088	1.82169268	0.291999346832294	5.0	132388960.0
eGFR	Ile	7qv5Cl	s8MEpd	rs6708702	-1.30286184210526	2.22422089473684	0.558036139360852	2.0	137074132.0
eGFR	Ile	7qv5Cl	s8MEpd	rs6716446	0.269370422222222	2.52909772222222	0.915178906264962	2.0	135727188.0
eGFR	Ile	7qv5Cl	s8MEpd	rs6820004	-2.37342105263158	2.40784231578947	0.324278131101764	4.0	52735258.0
eGFR	Ile	7qv5Cl	s8MEpd	rs693906	-1.405288925	1.4560522	0.334476515688557	6.0	31835164.0
eGFR	Ile	7qv5Cl	s8MEpd	rs6968865	5.39548576923077	1.60096123076923	0.0007512620722332	7.0	17287269.0
eGFR	Ile	7qv5Cl	s8MEpd	rs700753	-1.30279717647059	1.30545944117647	0.318298431282955	7.0	46753684.0
eGFR	Ile	7qv5Cl	s8MEpd	rs7012814	-2.50251875862069	1.46340203448276	0.0872530759153132	8.0	9173358.0
eGFR	Ile	7qv5Cl	s8MEpd	rs7019647	4.80226285714286	2.13073961904762	0.0242086965885656	9.0	33893073.0
eGFR	Ile	7qv5Cl	s8MEpd	rs7036795	-1.05949022727273	2.242967	0.636669107373601	9.0	71168318.0
eGFR	Ile	7qv5Cl	s8MEpd	rs7084764	2.42425617857143	1.44857560714286	0.0942200943483124	10.0	69960430.0
eGFR	Ile	7qv5Cl	s8MEpd	rs7096715	1.27608715789474	2.13222784210526	0.549522378255516	10.0	82195949.0
eGFR	Ile	7qv5Cl	s8MEpd	rs7117020	2.27346410526316	2.16659789473684	0.294028824953303	11.0	57499655.0
eGFR	Ile	7qv5Cl	s8MEpd	rs71606723	0.386132783333333	1.96947491666667	0.844564185115942	4.0	115498457.0
eGFR	Ile	7qv5Cl	s8MEpd	rs7210770	-3.97068052941177	2.48370717647059	0.109889258701661	17.0	65390645.0
eGFR	Ile	7qv5Cl	s8MEpd	rs7247977	0.907065142857143	0.840837346938776	0.280692902927058	19.0	33358355.0
eGFR	Ile	7qv5Cl	s8MEpd	rs72683923	-1.22062195945946	2.23989675675676	0.5857909089701	14.0	50735947.0
eGFR	Ile	7qv5Cl	s8MEpd	rs72706148	-7.42800797101449	2.90343724637681	0.0105170255240769	1.0	155741305.0
eGFR	Ile	7qv5Cl	s8MEpd	rs72757811	6.471600625	2.629054375	0.0138330511551877	1.0	228368862.0
eGFR	Ile	7qv5Cl	s8MEpd	rs72801873	-2.13914369230769	1.94629276923077	0.271730430891739	2.0	26070248.0
eGFR	Ile	7qv5Cl	s8MEpd	rs728538	-3.97994030434783	2.26322860869565	0.0786585059254815	16.0	51205819.0
eGFR	Ile	7qv5Cl	s8MEpd	rs72868882	-1.72829714705882	2.56930535294118	0.501156634431546	6.0	55644601.0
eGFR	Ile	7qv5Cl	s8MEpd	rs72898623	-0.294101903225807	2.08076070967742	0.887598623762223	2.0	188153762.0
eGFR	Ile	7qv5Cl	s8MEpd	rs72912510	1.16002307692308	1.95739996153846	0.553425672516907	6.0	90118764.0
eGFR	Ile	7qv5Cl	s8MEpd	rs73116888	0.60374985	1.521378475	0.691482535602909	7.0	50740960.0
eGFR	Ile	7qv5Cl	s8MEpd	rs73119035	-0.917705764705882	1.81582191176471	0.613282029548776	3.0	63993966.0
eGFR	Ile	7qv5Cl	s8MEpd	rs73119306	-3.37686161290323	1.53780890322581	0.0280997049829339	12.0	57826982.0
eGFR	Ile	7qv5Cl	s8MEpd	rs7314664	0.669659772727273	2.81659022727273	0.812070747273847	12.0	53957586.0
eGFR	Ile	7qv5Cl	s8MEpd	rs73245338	-5.68290235294118	2.54313088235294	0.0254430502660587	8.0	30429227.0
eGFR	Ile	7qv5Cl	s8MEpd	rs7326821	-2.7089017826087	2.31456308695652	0.241850959058481	13.0	96068204.0
eGFR	Ile	7qv5Cl	s8MEpd	rs736820	2.21449472222222	2.31476261111111	0.338727132208698	20.0	43034016.0
eGFR	Ile	7qv5Cl	s8MEpd	rs74424138	1.25543938461538	2.43532676923077	0.606195512581831	3.0	141879651.0
eGFR	Ile	7qv5Cl	s8MEpd	rs7492724	-0.70634315	2.2483283	0.753396706906502	14.0	37973353.0
eGFR	Ile	7qv5Cl	s8MEpd	rs750714	3.65645157894737	2.16717194736842	0.0915649839605011	3.0	125904688.0
eGFR	Ile	7qv5Cl	s8MEpd	rs75094798	0.1216195575	1.824610725	0.946856302835134	7.0	129549800.0
eGFR	Ile	7qv5Cl	s8MEpd	rs7516435	-0.465535225806452	1.39417464516129	0.738444025668663	1.0	15868692.0
eGFR	Ile	7qv5Cl	s8MEpd	rs7536433	2.11953236	2.02873736	0.296136477679845	1.0	78023173.0
eGFR	Ile	7qv5Cl	s8MEpd	rs754469	-3.17391195833333	1.70711054166667	0.0629944756553569	7.0	155671277.0
eGFR	Ile	7qv5Cl	s8MEpd	rs75501914	5.60452666666667	2.42316060606061	0.0207281718537579	4.0	3449781.0
eGFR	Ile	7qv5Cl	s8MEpd	rs7565830	0.794874	2.45564322222222	0.746170631779769	2.0	159810691.0
eGFR	Ile	7qv5Cl	s8MEpd	rs7591218	1.72850888888889	2.34138105555556	0.460366611739175	2.0	43637998.0
eGFR	Ile	7qv5Cl	s8MEpd	rs76004499	1.36656659701493	2.06079776119403	0.50725047510971	5.0	176705865.0
eGFR	Ile	7qv5Cl	s8MEpd	rs76273615	0.352564866666667	1.87066106666667	0.850507654285786	3.0	169092038.0
eGFR	Ile	7qv5Cl	s8MEpd	rs76299412	-3.33624090909091	2.70980740909091	0.21825827890681	11.0	128269098.0
eGFR	Ile	7qv5Cl	s8MEpd	rs7667050	-1.46872836842105	2.11335047368421	0.487070191111497	4.0	23813109.0
eGFR	Ile	7qv5Cl	s8MEpd	rs7727632	-2.58777668	2.57289556	0.314519580506964	5.0	90609009.0
eGFR	Ile	7qv5Cl	s8MEpd	rs7740107	2.1066254137931	1.596544	0.187005022287815	6.0	130374461.0
eGFR	Ile	7qv5Cl	s8MEpd	rs7744658	9.797215	2.2962175	1.98407405757397e-05	6.0	160876356.0
eGFR	Ile	7qv5Cl	s8MEpd	rs77770952	-1.4405827826087	2.3148302173913	0.533726462419556	1.0	56924475.0
eGFR	Ile	7qv5Cl	s8MEpd	rs77924615	0.412719537735849	0.474084452830189	0.383993780799918	16.0	20392332.0
eGFR	Ile	7qv5Cl	s8MEpd	rs78054198	4.08824354545455	2.74602327272727	0.136543486297057	18.0	19069699.0
eGFR	Ile	7qv5Cl	s8MEpd	rs78099806	-0.80576780952381	2.44890285714286	0.742131376061495	1.0	186802221.0
eGFR	Ile	7qv5Cl	s8MEpd	rs78444298	2.26051958333333	1.34757141666667	0.0934493120775308	1.0	184672098.0
eGFR	Ile	7qv5Cl	s8MEpd	rs78660602	-0.288272418181818	1.22031734545455	0.813256203396262	5.0	68043894.0
eGFR	Ile	7qv5Cl	s8MEpd	rs79270185	-1.02917218965517	1.95339827586207	0.598289115746285	7.0	156277644.0
eGFR	Ile	7qv5Cl	s8MEpd	rs79346194	-1.48395133333333	2.10095157142857	0.479987022126384	8.0	120886486.0
eGFR	Ile	7qv5Cl	s8MEpd	rs7953798	-4.01670555555556	1.58013311111111	0.0110218739199406	12.0	3351844.0
eGFR	Ile	7qv5Cl	s8MEpd	rs79760705	2.29798322580645	1.04926769354839	0.0285182256575737	5.0	53298716.0
eGFR	Ile	7qv5Cl	s8MEpd	rs7983636	3.3123846875	2.44758528125	0.175950999131725	13.0	27749313.0
eGFR	Ile	7qv5Cl	s8MEpd	rs79926430	7.24952896551724	2.59230431034483	0.0051650163601536	18.0	42352453.0
eGFR	Ile	7qv5Cl	s8MEpd	rs8001243	0.451487869565217	1.85715034782609	0.807921832935369	13.0	48688902.0
eGFR	Ile	7qv5Cl	s8MEpd	rs8008354	3.34111794444444	2.61910677777778	0.202071927557044	14.0	99747957.0
eGFR	Ile	7qv5Cl	s8MEpd	rs80282103	-1.98381530120482	0.871625469879518	0.0228463027040596	10.0	899071.0
eGFR	Ile	7qv5Cl	s8MEpd	rs80301631	2.22742604166667	3.143556875	0.478592158999884	7.0	25770729.0
eGFR	Ile	7qv5Cl	s8MEpd	rs8046545	-3.99343447058824	2.502186	0.110493646107349	16.0	28915217.0
eGFR	Ile	7qv5Cl	s8MEpd	rs807624	-0.73128025	1.18712763888889	0.537889168986047	2.0	15782471.0
eGFR	Ile	7qv5Cl	s8MEpd	rs81205	1.20868496666667	1.4278885	0.397282718701343	11.0	2798804.0
eGFR	Ile	7qv5Cl	s8MEpd	rs833806	-0.709615607142857	2.36886992857143	0.764513787279274	6.0	44031083.0
eGFR	Ile	7qv5Cl	s8MEpd	rs849086	-1.73705852631579	2.301761	0.450449996043168	7.0	156420066.0
eGFR	Ile	7qv5Cl	s8MEpd	rs881858	-3.07593181818182	0.783065018181818	8.56313750305335e-05	6.0	43806609.0
eGFR	Ile	7qv5Cl	s8MEpd	rs9307594	-3.72127083333333	2.24271633333333	0.0970614961620009	4.0	128094309.0
eGFR	Ile	7qv5Cl	s8MEpd	rs9333592	-3.59208830188679	1.57047650943396	0.0221806442862377	7.0	155605071.0
eGFR	Ile	7qv5Cl	s8MEpd	rs9373056	1.32585810344828	1.50854724137931	0.379456960578406	6.0	133797208.0
eGFR	Ile	7qv5Cl	s8MEpd	rs9419939	0.921783034482759	1.70818444827586	0.589454056249891	10.0	104547610.0
eGFR	Ile	7qv5Cl	s8MEpd	rs9465741	-0.812779347826087	1.77372730434783	0.646785473318845	6.0	20428432.0
eGFR	Ile	7qv5Cl	s8MEpd	rs952151	-0.641088173913044	2.04891913043478	0.754363542871032	11.0	121658512.0
eGFR	Ile	7qv5Cl	s8MEpd	rs9521720	0.13867670952381	1.91239780952381	0.942192408856365	13.0	111018009.0
eGFR	Ile	7qv5Cl	s8MEpd	rs9543135	-2.58824077272727	2.43167836363636	0.287154550015628	13.0	73404642.0
eGFR	Ile	7qv5Cl	s8MEpd	rs9652384	-3.9278865625	2.5453864375	0.122796912790802	14.0	81846389.0
eGFR	Ile	7qv5Cl	s8MEpd	rs9784041	1.4869075	2.543661	0.558847569587899	2.0	183093601.0
eGFR	Ile	7qv5Cl	s8MEpd	rs9823161	0.074135604	1.76112124	0.966422420431973	3.0	193811168.0
eGFR	Ile	7qv5Cl	s8MEpd	rs9868185	-0.811221586206897	1.40080475862069	0.562514210022841	3.0	121657593.0
eGFR	Ile	7qv5Cl	s8MEpd	rs9894634	1.33785331578947	2.12119847368421	0.528232555935238	17.0	1967501.0
eGFR	Ile	7qv5Cl	s8MEpd	rs9925773	-5.2457825	1.61641142857143	0.0011731611685042	16.0	68312864.0
eGFR	Ile	7qv5Cl	s8MEpd	rs9932625	-1.67377812121212	1.39839809090909	0.231335653344321	16.0	51735746.0
eGFR	Ile	7qv5Cl	s8MEpd	rs9934475	1.20730088888889	2.26410233333333	0.593870218895166	16.0	73011577.0
eGFR	Ile	7qv5Cl	s8MEpd	rs9960465	1.54277857142857	1.40995265714286	0.273864667240087	18.0	59359219.0
eGFR	Ile	7qv5Cl	s8MEpd	All - Inverse variance weighted	-0.136735290521472	0.162761551631616	0.400854693428385
eGFR	Ile	7qv5Cl	s8MEpd	All - MR Egger	-0.210501603815931	0.353204295649036	0.551610650148895
eGFR	Leu	vuK3ce	LGsEcw	rs10093614	3.7700835	2.34409477777778	0.107762405700469	8.0	102665872.0
eGFR	Leu	vuK3ce	LGsEcw	rs10111039	2.9104613125	2.598802	0.262746054622513	8.0	86396656.0
eGFR	Leu	vuK3ce	LGsEcw	rs10142359	-5.18235761904762	1.87925628571429	0.0058215982533343	14.0	73884540.0
eGFR	Leu	vuK3ce	LGsEcw	rs10151563	0.181789294736842	2.17784542105263	0.933476174084779	14.0	31721103.0
eGFR	Leu	vuK3ce	LGsEcw	rs10163551	-2.8301892173913	1.93303152173913	0.14316128993527	18.0	42777064.0
eGFR	Leu	vuK3ce	LGsEcw	rs10224002	-0.490733857142857	0.603627948051948	0.416232936958037	7.0	151415041.0
eGFR	Leu	vuK3ce	LGsEcw	rs10283362	1.99828285714286	2.59697357142857	0.441616723050577	8.0	134332960.0
eGFR	Leu	vuK3ce	LGsEcw	rs1042752	-4.16888133333333	2.23409994444444	0.0620381819506608	11.0	111223111.0
eGFR	Leu	vuK3ce	LGsEcw	rs10430743	-0.381095333333333	1.46221125925926	0.794378267571295	10.0	126456997.0
eGFR	Leu	vuK3ce	LGsEcw	rs1047891	1.51152085714286	0.629198442857143	0.0162925222789099	2.0	211540507.0
eGFR	Leu	vuK3ce	LGsEcw	rs10492436	1.74614255	1.9896763	0.380160111950476	13.0	42768238.0
eGFR	Leu	vuK3ce	LGsEcw	rs10498755	1.76325906976744	1.76974895348837	0.319088433720706	6.0	43330756.0
eGFR	Leu	vuK3ce	LGsEcw	rs10846156	0.02791658	1.245593225	0.982119087430983	12.0	15321921.0
eGFR	Leu	vuK3ce	LGsEcw	rs10851885	0.314710946428571	0.898545446428572	0.726154924164383	15.0	76304503.0
eGFR	Leu	vuK3ce	LGsEcw	rs10862375	-1.92406889473684	2.41726036842105	0.426048953459122	12.0	82254809.0
eGFR	Leu	vuK3ce	LGsEcw	rs10913015	2.553833	2.601348625	0.326230795251277	1.0	171410532.0
eGFR	Leu	vuK3ce	LGsEcw	rs10917374	-1.22411413953488	1.65022360465116	0.458216500123232	1.0	23693167.0
eGFR	Leu	vuK3ce	LGsEcw	rs10929380	-5.51425842105263	2.12025215789474	0.0093018600509836	2.0	15812577.0
eGFR	Leu	vuK3ce	LGsEcw	rs10994860	0.0037656872727272	1.13846879545455	0.997360860245794	10.0	52645424.0
eGFR	Leu	vuK3ce	LGsEcw	rs11062102	1.8801046097561	1.02421826829268	0.0664096762826896	12.0	348785.0
eGFR	Leu	vuK3ce	LGsEcw	rs11071738	-2.80771253846154	1.57590153846154	0.0748055422668088	15.0	63580155.0
eGFR	Leu	vuK3ce	LGsEcw	rs11109717	2.54362605882353	2.60021494117647	0.327957197622774	12.0	78811781.0
eGFR	Leu	vuK3ce	LGsEcw	rs11150210	-0.347623044444445	2.54653061111111	0.891419314576124	16.0	79837094.0
eGFR	Leu	vuK3ce	LGsEcw	rs111653425	-0.46889752851711	0.912677490494296	0.607419535864917	17.0	19474875.0
eGFR	Leu	vuK3ce	LGsEcw	rs11166440	-2.670019125	1.686265125	0.113332089036831	1.0	100808363.0
eGFR	Leu	vuK3ce	LGsEcw	rs11186805	0.426059795	2.117985	0.840571277421602	10.0	93797368.0
eGFR	Leu	vuK3ce	LGsEcw	rs11261022	-0.882397904761905	1.95583114285714	0.651872347541924	1.0	18807953.0
eGFR	Leu	vuK3ce	LGsEcw	rs112880707	-0.893797267857143	1.09949807142857	0.416267423153452	22.0	40884662.0
eGFR	Leu	vuK3ce	LGsEcw	rs113572081	-0.684352821428572	1.997355	0.731877177392828	2.0	152235529.0
eGFR	Leu	vuK3ce	LGsEcw	rs1137844	1.96417728571429	2.17727828571429	0.366990442554396	19.0	36343079.0
eGFR	Leu	vuK3ce	LGsEcw	rs113956264	1.81823413333333	1.73598213333333	0.294924042415226	16.0	1997004.0
eGFR	Leu	vuK3ce	LGsEcw	rs114165349	3.741313125	2.04694671875	0.0675866211772129	1.0	27021913.0
eGFR	Leu	vuK3ce	LGsEcw	rs1145084	-0.679857131868132	0.457422131868132	0.137205209997699	15.0	45675440.0
eGFR	Leu	vuK3ce	LGsEcw	rs11557049	1.86802511363636	2.10504384090909	0.374861228985377	8.0	66692011.0
eGFR	Leu	vuK3ce	LGsEcw	rs11564722	0.216203243902439	1.12588665853659	0.847719242612224	11.0	2178330.0
eGFR	Leu	vuK3ce	LGsEcw	rs115926813	1.10347794545455	2.07688309090909	0.595200910906507	5.0	131790662.0
eGFR	Leu	vuK3ce	LGsEcw	rs11616030	1.445380525	1.726047225	0.402371483922487	12.0	12210001.0
eGFR	Leu	vuK3ce	LGsEcw	rs116339629	-0.121419831325301	2.95876590361446	0.967266141660052	6.0	31566063.0
eGFR	Leu	vuK3ce	LGsEcw	rs11642550	0.361747744444445	2.33501494444444	0.876881945482231	16.0	20854647.0
eGFR	Leu	vuK3ce	LGsEcw	rs116476169	-4.62117767857143	3.09014785714286	0.134795683822014	4.0	144069929.0
eGFR	Leu	vuK3ce	LGsEcw	rs1165227	1.89604017391304	2.50436052173913	0.448992627718754	1.0	55616754.0
eGFR	Leu	vuK3ce	LGsEcw	rs11656085	0.3564089375	1.87491321875	0.849235812663657	17.0	19408607.0
eGFR	Leu	vuK3ce	LGsEcw	rs11657044	-1.30973756097561	0.622447146341463	0.0353632073130489	17.0	59450105.0
eGFR	Leu	vuK3ce	LGsEcw	rs11670056	1.11753394117647	2.45662455882353	0.64917666420968	19.0	18589943.0
eGFR	Leu	vuK3ce	LGsEcw	rs11694902	1.32779348780488	1.55636941463415	0.393584348867135	2.0	121988884.0
eGFR	Leu	vuK3ce	LGsEcw	rs11702255	-2.451472	2.48191894117647	0.323283673335952	21.0	46922102.0
eGFR	Leu	vuK3ce	LGsEcw	rs11706370	-1.65455564	1.73396704	0.33998116242259	3.0	49441091.0
eGFR	Leu	vuK3ce	LGsEcw	rs11747993	-1.36619904761905	2.27350114285714	0.547891296604817	5.0	1194030.0
eGFR	Leu	vuK3ce	LGsEcw	rs11759908	1.832619	1.51895766666667	0.227625627938031	6.0	41702979.0
eGFR	Leu	vuK3ce	LGsEcw	rs11786896	-2.11081338983051	1.77984186440678	0.235639842202355	8.0	145018354.0
eGFR	Leu	vuK3ce	LGsEcw	rs11791149	-1.88091230434783	2.22854591304348	0.398664502570384	9.0	133504909.0
eGFR	Leu	vuK3ce	LGsEcw	rs11856829	-4.14778692307692	1.63586815384615	0.0112278458837219	15.0	39277781.0
eGFR	Leu	vuK3ce	LGsEcw	rs12145677	-1.91749980645161	1.41160216129032	0.174341415575718	1.0	110023610.0
eGFR	Leu	vuK3ce	LGsEcw	rs12149228	-7.89312620689655	1.88490431034483	2.81985100026586e-05	16.0	69765524.0
eGFR	Leu	vuK3ce	LGsEcw	rs12190287	-1.08152135	2.0934359	0.605417951063429	6.0	134214525.0
eGFR	Leu	vuK3ce	LGsEcw	rs12216582	-3.61755061111111	2.48161955555556	0.144912830895247	7.0	140125361.0
eGFR	Leu	vuK3ce	LGsEcw	rs12377027	-5.665944	2.80533175	0.0434139429672563	9.0	20554583.0
eGFR	Leu	vuK3ce	LGsEcw	rs1242488	0.502573333333333	2.12494	0.813035570515012	17.0	17347995.0
eGFR	Leu	vuK3ce	LGsEcw	rs12432201	-3.31361436363636	2.03264309090909	0.103059275843763	14.0	100771483.0
eGFR	Leu	vuK3ce	LGsEcw	rs12439429	-1.90959129411765	2.31684670588235	0.40981458896682	15.0	49734634.0
eGFR	Leu	vuK3ce	LGsEcw	rs12449763	-2.93412618181818	2.327187	0.207379549193437	17.0	79527953.0
eGFR	Leu	vuK3ce	LGsEcw	rs12520984	2.96141186956522	1.85848934782609	0.111059033132508	5.0	52787358.0
eGFR	Leu	vuK3ce	LGsEcw	rs12544197	-1.7326699375	2.5509630625	0.496997283197375	8.0	110107825.0
eGFR	Leu	vuK3ce	LGsEcw	rs1258179	-0.264316795238095	1.93628866666667	0.891420557199212	10.0	50957514.0
eGFR	Leu	vuK3ce	LGsEcw	rs1260326	16.5443947058824	0.813908882352941	7.407501189395301e-92	2.0	27730940.0
eGFR	Leu	vuK3ce	LGsEcw	rs12713256	-3.01332123809524	2.14489966666667	0.160057714307348	2.0	54567590.0
eGFR	Leu	vuK3ce	LGsEcw	rs12736457	1.09783698275862	1.05028862068966	0.295897408704251	1.0	113258293.0
eGFR	Leu	vuK3ce	LGsEcw	rs12916712	0.434390915789474	2.37620568421053	0.854948173641348	15.0	85190780.0
eGFR	Leu	vuK3ce	LGsEcw	rs12940987	0.5445510625	1.01741277083333	0.59248999134486	17.0	59269257.0
eGFR	Leu	vuK3ce	LGsEcw	rs12942611	-2.28005135294118	2.43466958823529	0.349019346031647	17.0	40535184.0
eGFR	Leu	vuK3ce	LGsEcw	rs12951993	-1.53190504545455	1.84914254545455	0.407420934226208	17.0	54760614.0
eGFR	Leu	vuK3ce	LGsEcw	rs13032786	0.16737218125	1.3330454375	0.900083199191836	2.0	148803672.0
eGFR	Leu	vuK3ce	LGsEcw	rs13047277	-2.62507333333333	1.87248058333333	0.160938283473766	21.0	16794774.0
eGFR	Leu	vuK3ce	LGsEcw	rs13064938	-3.09514634375	1.2645595	0.0143807894406362	3.0	38440237.0
eGFR	Leu	vuK3ce	LGsEcw	rs13065446	-1.12496355555556	0.934675044444445	0.228748906144347	3.0	141737842.0
eGFR	Leu	vuK3ce	LGsEcw	rs13099700	-0.0195968266666667	2.12356728571429	0.992637019972428	3.0	196818853.0
eGFR	Leu	vuK3ce	LGsEcw	rs13157326	0.427843291666667	1.66988520833333	0.797787761514687	5.0	34504277.0
eGFR	Leu	vuK3ce	LGsEcw	rs13230509	0.254847421875	0.70370415625	0.71723892007647	7.0	1286192.0
eGFR	Leu	vuK3ce	LGsEcw	rs13245051	1.302591	2.12386736842105	0.539670789735552	7.0	113362799.0
eGFR	Leu	vuK3ce	LGsEcw	rs132641	3.281339625	2.320551125	0.157351738223632	22.0	36544729.0
eGFR	Leu	vuK3ce	LGsEcw	rs139323761	1.4332744	2.10397746666667	0.495731431694665	4.0	144355290.0
eGFR	Leu	vuK3ce	LGsEcw	rs1453834	1.101518	1.96710171428571	0.575499882221391	11.0	68931903.0
eGFR	Leu	vuK3ce	LGsEcw	rs1458038	-0.303806487096774	1.37148003225806	0.824689705551892	4.0	81164723.0
eGFR	Leu	vuK3ce	LGsEcw	rs148185902	-2.878568515625	1.512880859375	0.0570788299545379	11.0	30718534.0
eGFR	Leu	vuK3ce	LGsEcw	rs151245	-1.0523241	2.0298723	0.604166053105391	18.0	24449049.0
eGFR	Leu	vuK3ce	LGsEcw	rs1519102	-5.38764833333333	2.50643038888889	0.0315923784030073	2.0	66677816.0
eGFR	Leu	vuK3ce	LGsEcw	rs1541938	-0.734827862068966	1.60443789655172	0.646954543409077	11.0	5578438.0
eGFR	Leu	vuK3ce	LGsEcw	rs1545837	3.88267761904762	2.00572095238095	0.0528920177050599	8.0	22477807.0
eGFR	Leu	vuK3ce	LGsEcw	rs1548945	-2.52804631578947	1.054819	0.0165451050839398	2.0	217665788.0
eGFR	Leu	vuK3ce	LGsEcw	rs1584028	4.35668823529412	2.36010652941176	0.0648964147747734	3.0	105490923.0
eGFR	Leu	vuK3ce	LGsEcw	rs1585499	1.09986716216216	1.10104510810811	0.317828526425031	15.0	54009154.0
eGFR	Leu	vuK3ce	LGsEcw	rs164747	-3.066058	1.31099883870968	0.0193499769457124	16.0	89708680.0
eGFR	Leu	vuK3ce	LGsEcw	rs16823029	-0.169792416981132	1.49637283018868	0.909658480037865	2.0	170104938.0
eGFR	Leu	vuK3ce	LGsEcw	rs16874073	-0.794317261904762	2.02826540476191	0.695336106426848	4.0	23743962.0
eGFR	Leu	vuK3ce	LGsEcw	rs17050272	-1.20029320689655	1.39849124137931	0.390739392439567	2.0	121306440.0
eGFR	Leu	vuK3ce	LGsEcw	rs1719935	0.407323481481481	1.46757418518519	0.781358725625656	18.0	5586542.0
eGFR	Leu	vuK3ce	LGsEcw	rs17256228	-1.24854982142857	1.19484376785714	0.296046919949032	5.0	67741508.0
eGFR	Leu	vuK3ce	LGsEcw	rs17563	-2.46849594444445	2.22205294444444	0.266608038413367	14.0	54417522.0
eGFR	Leu	vuK3ce	LGsEcw	rs1757915	1.163781375	1.75625358333333	0.507554762072777	1.0	56615809.0
eGFR	Leu	vuK3ce	LGsEcw	rs17602729	-3.27592537037037	2.28313051851852	0.151332899144136	1.0	115236057.0
eGFR	Leu	vuK3ce	LGsEcw	rs1762416	2.84671483333333	2.378414	0.231346990137855	10.0	131303513.0
eGFR	Leu	vuK3ce	LGsEcw	rs1772976	0.673621352941176	2.33373447058824	0.772852869629469	6.0	2503335.0
eGFR	Leu	vuK3ce	LGsEcw	rs1800574	-1.40563125396825	1.73352761904762	0.417451689568372	12.0	121416864.0
eGFR	Leu	vuK3ce	LGsEcw	rs1801251	2.48011836842105	2.19286510526316	0.258057407296944	2.0	233633460.0
eGFR	Leu	vuK3ce	LGsEcw	rs1806649	2.1161197037037	1.790841	0.23735071514865	2.0	178118152.0
eGFR	Leu	vuK3ce	LGsEcw	rs187355703	-1.77627427350427	1.11943991452991	0.112568672149857	2.0	176993583.0
eGFR	Leu	vuK3ce	LGsEcw	rs1883991	-2.16368371428571	1.54659275	0.161812894448915	22.0	43112818.0
eGFR	Leu	vuK3ce	LGsEcw	rs1887251	-0.182006293103448	1.4111925862069	0.897378703909064	1.0	82957845.0
eGFR	Leu	vuK3ce	LGsEcw	rs188932739	0.724527569892473	2.5157435483871	0.773348738359503	7.0	27287611.0
eGFR	Leu	vuK3ce	LGsEcw	rs1913641	-3.67544490476191	1.91217295238095	0.054589408122283	8.0	76483239.0
eGFR	Leu	vuK3ce	LGsEcw	rs1994887	-4.04743565	2.3019224	0.078699026949818	15.0	57793765.0
eGFR	Leu	vuK3ce	LGsEcw	rs2053196	-4.44036427777778	2.58909911111111	0.0863410276479943	12.0	93962959.0
eGFR	Leu	vuK3ce	LGsEcw	rs2068888	3.36681516129032	1.27063916129032	0.008056278942252	10.0	94839642.0
eGFR	Leu	vuK3ce	LGsEcw	rs2076668	0.790450512820513	1.03384517948718	0.444525620094905	20.0	33437621.0
eGFR	Leu	vuK3ce	LGsEcw	rs2127206	-2.53958833333333	2.69835306666667	0.3466216637978	8.0	21786989.0
eGFR	Leu	vuK3ce	LGsEcw	rs2145166	-0.6318794	1.63319137142857	0.698831302635526	20.0	62149840.0
eGFR	Leu	vuK3ce	LGsEcw	rs2184896	4.49769521052632	2.08561473684211	0.0310421369604794	13.0	74179586.0
[truncated: 3,156 more rows]
