# Supplementary material for: Assessment of genetic and metabolite associations of branched chain amino acids with metabolic disease in the UK Biobank using Mendelian randomization
Source: BMC Med Genomics. 2025 Oct 16;18:163. doi: 10.1186/s12920-025-02232-2 (PMC12532399; doi:10.1186/s12920-025-02232-2)
Supplement: Supplementary file 17 — Supplementary Material 17. [file 12920_2025_2232_MOESM17_ESM.csv]

SNP	effect_allele.Ile	other_allele.Ile	eaf.Ile	beta.Ile	se.Ile	pval.Ile	effect_allele.Leu	other_allele.Leu	eaf.Leu	beta.Leu	se.Leu	pval.Leu	effect_allele.Val	other_allele.Val	eaf.Val	beta.Val	se.Val	pval.Val	effect_allele.BMI	other_allele.BMI	eaf.BMI	beta.BMI	se.BMI	pval.BMI	effect_allele.eGFR	other_allele.eGFR	eaf.eGFR	beta.eGFR	se.eGFR	pval.eGFR	effect_allele.SA	other_allele.SA	eaf.SA	beta.SA	se.SA	pval.SA	effect_allele.SBP	other_allele.SBP	eaf.SBP	beta.SBP	se.SBP	pval.SBP	effect_allele.T2D	other_allele.T2D	eaf.T2D	beta.T2D	se.T2D	pval.T2D	Chromosome
rs10002111	G	A	0.7817	0.0061847812	0.0049396167	0.2105	G	A	0.7816	0.011155944	0.0049155869	0.02324	G	A	0.7816	0.0075418719	0.0048620146	0.1209	A	G	0.2227	0.0125	0.0021	1.257e-09	A	G	0.2185	0.0001	0.0003	0.7757	G	A	0.7785	-0.0101607278416503	0.0042975795942875	0.0180646272549709	G	A	0.7802	-0.0224	0.0293	0.4459	A	G	0.2188	0.0197	0.0076	0.009954	4
rs10014755	G	A	0.5169	0.053791677	0.0039284233	1.119e-42	G	A	0.5173	0.070410983	0.0039115034	1.913e-72	G	A	0.5169	0.10437649	0.0039390627	1.03e-154	A	G	0.4639	-0.0066	0.0019	0.000515	A	G	0.4673	-0.0006	0.0003	0.03028	G	A	0.5179	0.0037861387282444	0.0035715025226861	0.289100521084464	G	A	0.5358	0.0258	0.0243	0.2882	A	G	0.471	-0.0171	0.0062	0.005638	4
rs10033843	A	G	0.222	-0.0020320751	0.0048006927	0.6721	A	G	0.2218	0.0039701575	0.0047803491	0.4062	A	G	0.222	0.0056100662	0.0048185177	0.2443	A	G	0.215	0.014	0.0021	1.073e-11	A	G	0.21	0.0004	0.0003	0.2921							A	G	0.2112	0.002	0.0293	0.9452	A	G	0.2121	0.0223	0.0079	0.004514	4
rs10050620	T	C	0.3422	0.0034670123	0.0041402602	0.4024	T	C	0.3421	0.0030861564	0.0041239041	0.4542	T	C	0.3428	0.0062764172	0.0041908404	0.1342	T	C	0.3308	-0.013	0.002	1.198e-10	T	C	0.3229	-0.0003	0.0003	0.325	T	C	0.3347	-0.0063650435876789	0.0037818546109691	0.0923657613876887	T	C	0.3229	-0.0017	0.0258	0.9478	T	C	0.3229	-0.0125	0.0068	0.06625	5
rs1006317	T	G	0.137	-0.0057784678	0.0058815083	0.3259	T	G	0.1369	-0.0059570197	0.0058581416	0.3092	T	G	0.137	-0.011176449	0.0059013349	0.05824	T	G	0.1268	0.016	0.0026	3.749e-10	T	G	0.1351	0.0005	0.0004	0.2273	T	G	0.1245	0.0022441433392924	0.0054054297037478	0.678021373779787	T	G	0.1337	0.1047	0.0356	0.003262	T	G	0.1351	0.0148	0.0093	0.1122	1
rs1007414	T	C	0.3395	-0.00074455231	0.0041765626	0.8585	T	C	0.3389	0.0034982627	0.0042393145	0.4093	T	C	0.3386	0.0043559082	0.0042739552	0.3081	T	C	0.3611	0.0126	0.0018	1.196e-12	T	C	0.3624	-0.0003	0.0003	0.317	T	C	0.3368	1.02407955008504e-05	0.0037760214709603	0.99783609212323	T	C	0.362	-0.0089	0.0251	0.7221	T	C	0.3609	0.0165	0.0066	0.01237	3
rs10093614	A	G	0.3828	-0.0054654023	0.0041558078	0.1885	A	G	0.3829	-0.0067861503	0.0042193706	0.1078	A	G	0.3827	-0.0043216764	0.0042114053	0.3048	A	G	0.4	0.0035	0.0019	0.07165	A	G	0.3896	-0.0018	0.0003	2.198e-10	A	G	0.3677	-0.0001282535502368	0.0037011280230013	0.972356792115864	A	G	0.3932	0.0946	0.0247	0.0001317	A	G	0.3911	0.0058	0.0066	0.3792	8
rs10099330	G	A	0.4571	0.002688064	0.0040796826	0.51	G	A	0.4569	0.0020461	0.0040621113	0.6145	G	A	0.457	0.0020470763	0.0040950528	0.6172	A	G	0.538	-0.0119	0.0017	3.218e-12	A	G	0.5535	0.0003	0.0003	0.3325	G	A	0.4448	0.005214097894206	0.0035911616040618	0.146522415269831	G	A	0.4453	-0.0801	0.0245	0.001075	A	G	0.5631	-0.0136	0.0065	0.03617	8
rs1011024	G	A	0.2026	-0.0069704369	0.0051426732	0.1753	G	A	0.202	-0.0094026555	0.0051257441	0.06659	G	A	0.2026	-0.014330782	0.0051593746	0.005476	A	G	0.8295	0.0175	0.0022	1.725e-15	A	G	0.8429	0.0005	0.0004	0.2107	G	A	0.1795	-0.0101466715909006	0.0046501670542019	0.0291094203835188	G	A	0.1579	-0.1202	0.0397	0.002443	A	G	0.843	0.0204	0.0088	0.02037	7
rs10111039	A	G	0.595	-0.00025935526	0.0041767409	0.9505	A	G	0.5951	0.0046567381	0.0041580832	0.2627	A	G	0.5951	0.0018835364	0.0041916145	0.6532	A	G	0.5852	-0.0033	0.0017	0.05659	A	G	0.5952	0.0016	0.0003	4.115e-09							A	G	0.5929	-0.0278	0.0249	0.2644	A	G	0.6025	0.0136	0.0066	0.03923	8
rs10121187	C	G	0.4935	0.0061767291	0.0040424065	0.1265	C	G	0.4936	0.0063644557	0.0040411255	0.1153	C	G	0.4932	0.0069094128	0.0040581491	0.08864	C	G	0.509	0.0102	0.0017	2.016e-09	C	G	0.5116	0.0003	0.0003	0.3289							C	G	0.5166	0.0236	0.024	0.3244	C	G	0.5071	0.0164	0.0064	0.01024	9
rs10132280	A	C	0.3124	-0.0025170793	0.0044210299	0.5691	A	C	0.3127	0.0003112936	0.0044438445	0.9442	A	C	0.3119	-0.0053892888	0.0043505234	0.2154	A	C	0.311	-0.0214	0.0018	2.283e-33	A	C	0.3054	0.0	0.0003	0.9927							A	C	0.3019	0.0151	0.0265	0.569	A	C	0.3059	-0.0324	0.007	3.863e-06	14
rs10142359	G	A	0.504	0.0076828353	0.0039628664	0.05254	G	A	0.5038	0.010882951	0.0039464382	0.005822	G	A	0.5042	0.0034204391	0.0039768789	0.3897	A	G	0.5024	-0.0094	0.0019	7.539e-07	A	G	0.514	0.0021	0.0003	7.937e-15	G	A	0.4833	0.0040154787019836	0.0035712051041233	0.260841509903178	G	A	0.4919	0.0715	0.0243	0.003198	A	G	0.5152	-0.0111	0.0064	0.08222	14
rs10150964	C	T	0.7179	0.0043849891	0.0045100752	0.3309	C	T	0.7164	0.00016222528	0.0043616974	0.9703	C	T	0.7165	-0.0026198923	0.0043971173	0.5513	T	C	0.2927	-0.0143	0.0019	1.688e-14	T	C	0.2926	-0.0005	0.0003	0.1242	C	T	0.7157	0.0080984277457186	0.003956269348879	0.0406594647116872	C	T	0.7074	-0.107	0.0264	4.926e-05	T	C	0.2901	0.0141	0.007	0.04444	14
rs10151563	A	G	0.632	-0.0015747121	0.0041566061	0.7048	A	G	0.6317	-0.00034539966	0.0041379063	0.9335	A	G	0.6322	-0.0062594443	0.0041712167	0.1335	A	G	0.6128	-0.0011	0.0017	0.5187	A	G	0.6048	-0.0019	0.0003	1.156e-11	A	G	0.6237	-0.0020162602184291	0.003683728467167	0.584143624187275	A	G	0.6108	-0.0439	0.0247	0.0757	A	G	0.6035	0.0042	0.0065	0.5176	14
rs10163551	T	C	0.2846	0.005641819	0.0044664819	0.2065	T	C	0.2846	0.0065094352	0.0044459725	0.1432	T	C	0.2846	0.0018815022	0.0044812598	0.6746	T	C	0.2915	0.0028	0.0019	0.1341	T	C	0.3017	-0.0023	0.0003	1.46e-14	T	C	0.2844	0.0078475644936023	0.0039558623456969	0.0472802610017691	T	C	0.3005	-0.0196	0.0261	0.4515	T	C	0.3091	0.0002	0.0069	0.9769	18
rs10169594	C	T	0.3641	-0.0059517631	0.0041485089	0.1514	C	T	0.364	-0.0043431744	0.0041310497	0.2931	C	T	0.3641	-0.0027214583	0.0041613853	0.5131	T	C	0.6475	-0.012	0.0018	1.338e-11	T	C	0.6335	-0.0003	0.0003	0.3599							C	T	0.3546	0.0424	0.0257	0.09988	T	C	0.6311	-0.0177	0.0066	0.007289	2
rs10182181	G	A	0.4651	0.0037852838	0.0039258617	0.3349	G	A	0.465	0.0020383915	0.0039094616	0.6021	G	A	0.4648	0.0069159818	0.0039391877	0.07914	A	G	0.5052	-0.0327	0.0016	2.45e-91	A	G	0.5215	-0.0005	0.0003	0.05061	G	A	0.4581	0.00156629123049	0.0035818119971826	0.661900912578943	G	A	0.4762	-0.2056	0.024	1.181e-17	A	G	0.5296	-0.0102	0.0064	0.1103	2
rs10185199	A	G	0.2929	-0.00049467737	0.004596825	0.9143	A	G	0.2928	0.0026980129	0.0045757991	0.5554	A	G	0.2929	-0.0010532412	0.0046110835	0.8193	A	G	0.286	-0.0143	0.002	3.178e-13	A	G	0.2847	0.0006	0.0003	0.03979							A	G	0.2897	-0.0443	0.0273	0.105	A	G	0.2801	-0.0246	0.0072	0.0006614	2
rs10197031	C	T	0.3142	0.0032503774	0.0042715165	0.4467	C	T	0.3145	0.00040887089	0.0042933993	0.9241	C	T	0.3148	-0.0053156308	0.0043254427	0.2191	T	C	0.7262	-0.0161	0.0019	5.047e-18	T	C	0.7125	0.0002	0.0003	0.4287	C	T	0.3031	0.0075226991164521	0.0038829609528388	0.0527011674792662	C	T	0.2833	0.0358	0.0268	0.1802	T	C	0.7135	-0.0248	0.007	0.0004074	2
rs10211524	A	G	0.4177	0.02280292	0.0041074556	2.831e-08	A	G	0.4175	0.02818473	0.0040885729	5.442e-12	A	G	0.4179	0.076492908	0.0040827061	2.526e-78	A	G	0.435	0.001	0.0017	0.552	A	G	0.4221	0.001	0.0003	0.0003976	A	G	0.4193	0.0007650603729221	0.0036166357487915	0.832466516857223	A	G	0.4287	0.0039	0.025	0.8755	A	G	0.4208	-0.0032	0.0065	0.622	2
rs10224002	G	A	0.2647	0.0054798984	0.004671128	0.2407	G	A	0.2649	0.0037786507	0.0046479352	0.4162	G	A	0.265	0.004322374	0.0046451849	0.3521	A	G	0.7191	0.0	0.0019	0.9835	A	G	0.7152	0.0077	0.0003	3.55e-142	G	A	0.2692	0.0021377997859943	0.0040235191354779	0.595192984604809	G	A	0.2881	0.3403	0.0267	2.512e-37	A	G	0.7153	0.0166	0.0071	0.01972	7
rs10237317	G	A	0.4339	0.0029484796	0.0040578568	0.4675	G	A	0.4338	0.0032923463	0.0040412084	0.4152	G	A	0.4341	0.0040959837	0.0041130277	0.3193	A	G	0.5872	-0.0112	0.0017	1.259e-11	A	G	0.581	-0.0002	0.0003	0.5742	G	A	0.4142	0.0019433147208169	0.0036229539372788	0.591689335180631	G	A	0.4196	0.0677	0.0246	0.005893	A	G	0.5767	-0.012	0.0065	0.06452	7
rs1024137	T	G	0.6486	0.03336127	0.004172413	1.289e-15	T	G	0.6484	0.029089062	0.0041545332	2.528e-12	T	G	0.6487	0.022172604	0.0041880033	1.195e-07	T	G	0.655	-0.0022	0.002	0.2762	T	G	0.6438	-0.0002	0.0003	0.5166	T	G	0.6421	0.0109647617995288	0.0037226334609069	0.0032250456651813	T	G	0.6444	0.2694	0.025	4.561e-27	T	G	0.6377	0.0909	0.0066	3.3370000000000002e-43	2
rs10261050	T	C	0.4659	0.00027258404	0.0040141493	0.9459	T	C	0.466	0.0024144044	0.0039964712	0.5458	T	C	0.4656	0.0013564323	0.004066314	0.7387	T	C	0.4754	0.0113	0.0017	4.533e-11	T	C	0.4648	-0.0002	0.0003	0.5408	T	C	0.4641	0.0036974209787512	0.0035784488412465	0.301488395108703	T	C	0.4651	0.1066	0.0246	1.521e-05	T	C	0.4646	0.0119	0.0064	0.06243	7
rs10283362	T	C	0.1606	0.0080842803	0.0054741329	0.1397	T	C	0.1604	0.004196394	0.0054536445	0.4416	T	C	0.1608	0.0030577718	0.0055989928	0.585	T	C	0.161	-0.001	0.0026	0.6974	T	C	0.1581	0.0021	0.0004	2.24e-08	T	C	0.1648	-0.0013855699096081	0.0048102677757003	0.773312876978096	T	C	0.1621	0.0148	0.0328	0.6524	T	C	0.1641	-0.0164	0.0085	0.05314	8
rs1042752	G	A	0.4222	0.0078251069	0.004039196	0.05271	G	A	0.4224	0.0075039864	0.0040213799	0.06204	G	A	0.4221	0.0068215002	0.0040529193	0.09235	A	G	0.5532	-0.0003	0.0017	0.8638	A	G	0.538	0.0018	0.0003	7.078e-11	G	A	0.434	-3.30536111702618e-05	0.0036007250619264	0.9926757541364	G	A	0.4587	-0.0407	0.0241	0.09158	A	G	0.5448	0.0137	0.0064	0.03195	11
rs10430743	G	T	0.5834	0.0010631348	0.0039647931	0.7886	G	T	0.5833	0.0010289574	0.0039479704	0.7944	G	T	0.5834	0.0011245036	0.0039783475	0.7774	T	G	0.4275	-0.0074	0.0019	0.0001231	T	G	0.4278	0.0027	0.0003	1.6759999999999998e-22	G	T	0.5797	0.0013267169552481	0.0036154445132342	0.713650209189318	G	T	0.5724	-0.0516	0.0245	0.03539	T	G	0.4278	-0.009	0.0064	0.1588	10
rs10477644	T	A	0.6997	-0.0028808933	0.004363029	0.5091	T	A	0.6994	-0.0034428909	0.004441882	0.4383	T	A	0.6994	-0.001872419	0.0045060359	0.6777	A	T	0.2968	0.012	0.0019	1.164e-10	A	T	0.2907	-0.0002	0.0003	0.4248							T	A	0.708	-0.1299	0.0264	8.371e-07	A	T	0.2896	0.0062	0.007	0.3768	5
rs1047891	A	C	0.3172	-0.011790111	0.0044238874	0.007696	A	C	0.3171	-0.010580646	0.0044043891	0.01629	A	C	0.3172	-0.018537033	0.0044412559	2.995e-05	A	C	0.3097	0.014	0.0018	3.514e-15	A	C	0.313	-0.007	0.0003	2.29e-121	A	C	0.3177	0.0020760046249367	0.0038330632447392	0.588090933135003	A	C	0.3181	-0.2035	0.026	5.101e-15	A	C	0.3071	-0.0059	0.0069	0.3932	2
rs1048637	G	T	0.4864	0.0069560843	0.0040104743	0.08283	G	T	0.4867	0.0054341264	0.0040296416	0.1775	G	T	0.4872	0.004079687	0.0040611903	0.3151	T	G	0.5474	-0.0094	0.0017	2.944e-08	T	G	0.5443	-0.0006	0.0003	0.03867	G	T	0.4727	0.0088196350693795	0.0035745226212184	0.0136113336472994	G	T	0.4566	0.0938	0.0242	0.0001034	T	G	0.5458	-0.0291	0.007	3.351e-05	3
rs10492436	T	C	0.407	0.0056824869	0.0039952962	0.1549	T	C	0.4068	0.0034922851	0.0039793526	0.3802	T	C	0.4071	0.0057365497	0.0040085534	0.1524	T	C	0.3737	-0.0089	0.0017	3.477e-07	T	C	0.3924	0.002	0.0003	6.432e-13	T	C	0.402	0.0003454038399036	0.0036398105704243	0.924397351664669	T	C	0.3838	0.0932	0.0248	0.0001682	T	C	0.3936	0.0113	0.0065	0.08173	13
rs10498755	T	C	0.0793	-0.0049505989	0.0076489298	0.5175	T	C	0.0794	-0.007582014	0.0076099205	0.3191	T	C	0.0794	-0.013698761	0.0076755163	0.0743	T	C	0.0793	0.0044	0.0031	0.1637	T	C	0.0826	-0.0043	0.0005	5.8e-18							T	C	0.0763	-0.1008	0.0482	0.03628	T	C	0.083	-0.0061	0.0116	0.5997	6
rs10499694	G	A	0.4778	-0.0035937943	0.0040155262	0.3708	G	A	0.4782	-0.0011479388	0.0039982478	0.774	G	A	0.4777	-0.0011091903	0.0040306331	0.7832	A	G	0.4935	0.013	0.0016	1.285e-15	A	G	0.4865	-0.0005	0.0003	0.07663	G	A	0.4835	-0.0043450731238839	0.0035711548637238	0.223713156575925	G	A	0.5163	-0.0194	0.0241	0.4219	A	G	0.4916	0.0106	0.0063	0.09154	7
rs10506971	A	G	0.5646	-0.00050262871	0.0040004058	0.9	A	G	0.5646	0.0024026764	0.0039828603	0.5463	A	G	0.5648	0.0056285461	0.004014382	0.1609	A	G	0.5521	-0.0142	0.0017	4.686e-17	A	G	0.5476	-0.0012	0.0003	5.099e-06	A	G	0.571	-0.0079993231161692	0.0036056947247664	0.0265190715407799	A	G	0.5429	0.1359	0.0243	2.158e-08	A	G	0.5518	-0.0118	0.0064	0.06467	12
rs10510419	T	G	0.1451	-0.0080373311	0.0058179892	0.1671	T	G	0.1451	-0.0058173801	0.0057386958	0.3107	T	G	0.1448	0.00060738644	0.0056763772	0.9148	T	G	0.1467	-0.0168	0.0023	2.233e-13	T	G	0.1485	0.0001	0.0004	0.7234	T	G	0.1448	0.0098682544102251	0.0050713356174048	0.0516681168093328	T	G	0.1473	0.1349	0.0339	6.974e-05	T	G	0.1469	0.0136	0.009	0.1309	3
rs10510554	C	T	0.5494	-0.0021943424	0.0040386839	0.5869	C	T	0.5496	-0.00067698567	0.0040587713	0.8675	C	T	0.5493	0.0037110986	0.0040535007	0.3599	T	C	0.436	-0.0138	0.0016	2.526e-17	T	C	0.4304	-0.0009	0.0003	0.00161	C	T	0.554	0.0058158711894942	0.0035901848148774	0.105245932176368	C	T	0.5682	-0.0102	0.0245	0.6784	T	C	0.4264	-0.0178	0.0064	0.00532	3
rs10514944	A	G	0.1093	-0.0045833405	0.006566296	0.4852	A	G	0.1093	-0.0006436838	0.0065372835	0.9216	A	G	0.109	-0.0053857369	0.0064663784	0.4049	A	G	0.098	0.0249	0.0029	2.742e-17	A	G	0.0954	-0.0006	0.0005	0.1818	A	G	0.0981	0.0172717613725341	0.0059996393300272	0.0039919147326721	A	G	0.0956	-0.3316	0.0412	8.221e-16	A	G	0.0989	-0.0246	0.0108	0.02254	17
rs10518694	A	C	0.1427	0.010339998	0.0057328531	0.07129	A	C	0.1429	0.0094616809	0.0057054593	0.09725	A	C	0.1427	0.01077071	0.0057553723	0.06129	A	C	0.1394	0.0144	0.0024	3.431e-09	A	C	0.1425	-0.0002	0.0004	0.5546	A	C	0.129	0.0153695922323908	0.0053239490178807	0.0038908484801329	A	C	0.1408	0.0913	0.0352	0.009511	A	C	0.1395	0.0446	0.0092	1.295e-06	15
rs10733682	G	A	0.4958	-0.0062915378	0.0039679197	0.1128	G	A	0.4962	-0.0069488643	0.0039506047	0.07859	G	A	0.4957	-0.010969138	0.0039810865	0.005864	A	G	0.4594	0.0148	0.0016	1.755e-19	A	G	0.4765	-0.0002	0.0003	0.3866	G	A	0.502	-0.0020522769753151	0.0035692450516523	0.565298673459511	G	A	0.5213	-0.0778	0.0246	0.001544	A	G	0.4799	0.0219	0.0065	0.0007419	9
rs10741329	A	G	0.6958	-0.008785683	0.0043913472	0.04543	A	G	0.6959	-0.0077761693	0.0043718161	0.07529	A	G	0.696	-0.0054498359	0.0044075664	0.2163	A	G	0.6944	0.0115	0.0018	3.914e-10	A	G	0.6874	-0.0004	0.0003	0.1292	A	G	0.6972	0.0070102733291019	0.0038840412329066	0.071091649187169	A	G	0.6841	-0.0119	0.0262	0.6498	A	G	0.6855	0.0145	0.0069	0.03588	11
rs10742752	C	T	0.6022	0.0025553631	0.0041225474	0.5354	C	T	0.6022	0.0052887282	0.0041049334	0.1976	C	T	0.6021	0.0034089178	0.0040597318	0.4011	T	C	0.3761	-0.0123	0.0017	1.203e-13	T	C	0.3842	-0.0003	0.0003	0.2374							C	T	0.6165	0.008	0.025	0.7486	T	C	0.3867	-0.0222	0.0066	0.0007639	11
rs1075901	C	T	0.5537	0.0061419038	0.0039713265	0.122	C	T	0.5539	0.0026556132	0.0039552204	0.502	C	T	0.5537	0.0014253502	0.0039855486	0.7206	T	C	0.4516	-0.0118	0.0016	4.431e-13	T	C	0.439	0.0003	0.0003	0.3391	C	T	0.5763	-0.0011751897035739	0.0036115160364069	0.74487785570202	C	T	0.5656	-0.0987	0.0242	4.652e-05	T	C	0.4424	-0.0098	0.0064	0.1249	17
rs10761785	T	G	0.5225	-0.011478913	0.0040324598	0.004418	T	G	0.5225	-0.012197076	0.0040145995	0.00238	T	G	0.5223	-0.0023277845	0.0039349353	0.5541	T	G	0.5136	-0.0133	0.0016	3.467e-16	T	G	0.5157	0.0012	0.0003	3.109e-05	T	G	0.5144	-0.0105313821130033	0.0035706631556215	0.0031837191306528	T	G	0.5131	-0.1436	0.0286	4.974e-07							10
rs10778857	T	C	0.2353	-0.0074149079	0.0046807267	0.1132	T	C	0.2353	-0.0074890888	0.0046610374	0.1081	T	C	0.2352	-0.011110937	0.0046964085	0.01799	T	C	0.2216	-0.0132	0.002	5.516e-11	T	C	0.2386	-0.0007	0.0003	0.03069							T	C	0.2357	-0.0028	0.0282	0.9222	T	C	0.2398	-0.0259	0.0076	0.0007025	12
rs10779751	G	A	0.7411	0.0023587959	0.0045169225	0.6015	G	A	0.7409	0.0073238637	0.0044973038	0.1034	G	A	0.7413	0.0028962949	0.0045342397	0.523	A	G	0.2787	0.0131	0.0018	2.657e-13	A	G	0.2694	-0.0004	0.0003	0.1805							G	A	0.7282	0.1092	0.0273	6.448e-05	A	G	0.2668	-0.0222	0.0072	0.00212	1
rs10780928	G	A	0.4612	-0.023645219	0.0040758075	6.578e-09	G	A	0.4613	-0.020283806	0.0040570097	5.742e-07	G	A	0.4615	-0.018085274	0.0040894874	9.762e-06	A	G	0.5561	0.0031	0.0017	0.07012	A	G	0.5522	-0.0004	0.0003	0.1984	G	A	0.4607	0.0014074661231419	0.0035802944742681	0.694234821991832	G	A	0.4444	0.0507	0.0243	0.03711	A	G	0.5487	0.0028	0.0064	0.6611	9
rs10786712	T	C	0.3869	-0.0027692501	0.0041417158	0.5037	T	C	0.3868	-0.0046572263	0.0040491307	0.2501	T	C	0.3869	0.0024601054	0.0040803091	0.5466	T	C	0.3809	0.0127	0.0017	2.645e-14	T	C	0.3829	-0.0005	0.0003	0.09926							T	C	0.3867	-0.2187	0.0246	6.147e-19	T	C	0.3911	0.0078	0.0065	0.2295	10
rs10788494	C	G	0.4817	0.0039439881	0.0039766581	0.3213	C	G	0.4818	0.0047873708	0.0039589754	0.2266	C	G	0.4817	0.0027579241	0.0039912476	0.4896	C	G	0.4835	0.0132	0.0017	5.507e-15	C	G	0.4992	0.0001	0.0003	0.7879							C	G	0.4928	0.0234	0.0242	0.3329	C	G	0.497	0.0302	0.0064	2.262e-06	10
rs10803392	T	C	0.329	0.0015635262	0.0043230834	0.7176	T	C	0.3286	0.0025386073	0.0042659674	0.5518	T	C	0.3289	0.0077959941	0.004299562	0.0698	T	C	0.2903	-0.0105	0.0018	1.099e-08	T	C	0.3116	-0.0031	0.0003	6.532000000000001e-26							T	C	0.309	0.0566	0.026	0.02928	T	C	0.3148	-0.0012	0.0069	0.8621	1
rs10808805	A	G	0.3081	-0.0038501082	0.0043223544	0.3731	A	G	0.3083	-0.002813788	0.0043441606	0.5172	A	G	0.3084	-0.0069303297	0.0043788981	0.1135	A	G	0.3098	-0.0218	0.0019	1.238e-31	A	G	0.2991	-0.0003	0.0003	0.2375	A	G	0.2941	-0.0132521953445306	0.0039166656754184	0.0007155775875043	A	G	0.3001	-0.2212	0.0308	6.812e-13	A	G	0.3006	-0.0127	0.0069	0.06609	8
rs10811868	A	G	0.3226	-0.0029414361	0.0043192618	0.4959	A	G	0.3225	-0.001165425	0.004300726	0.7864	A	G	0.3225	-0.00011928396	0.0043341962	0.978	A	G	0.32	-0.01	0.0018	3.177e-08	A	G	0.3334	0.0	0.0003	0.9878							A	G	0.3313	-0.0268	0.0256	0.2947	A	G	0.3337	-0.0101	0.0068	0.1378	9
rs10829164	T	C	0.2102	-0.0051318336	0.0052075014	0.3244	T	C	0.2096	-0.00250907	0.0051916678	0.6289	T	C	0.2129	-0.0032634588	0.0053033505	0.5383	T	C	0.1468	0.0151	0.0024	2.365e-10	T	C	0.1438	-0.0008	0.0004	0.04857							T	C	0.141	-0.0131	0.0347	0.7047	T	C	0.1446	0.003	0.0091	0.7419	10
rs10842240	C	G	0.1953	0.00089593979	0.0057111692	0.8753	C	G	0.1947	-0.00039124737	0.0056912413	0.9452	C	G	0.1932	0.0013343062	0.0056430425	0.8131	C	G	0.1256	0.0195	0.0025	1.211e-14	C	G	0.1183	0.0009	0.0004	0.02349							C	G	0.123	-0.0706	0.0367	0.05439	C	G	0.121	0.0164	0.0098	0.09565	12
rs10846156	G	T	0.2015	0.00035822579	0.0049560469	0.9424	G	T	0.2014	0.00011166632	0.0049823729	0.9821	G	T	0.2014	0.0028655933	0.0050204313	0.5681	T	G	0.7961	0.004	0.0024	0.09521	T	G	0.8037	-0.004	0.0003	4.127e-31							G	T	0.1978	-0.0382	0.0305	0.2108	T	G	0.8049	0.0012	0.0083	0.8847	12
rs10851885	G	A	0.2279	0.00026913799	0.0050559893	0.9575	G	A	0.2281	-0.0017623813	0.0050318545	0.7262	G	A	0.2278	-0.003049407	0.0050753568	0.548	A	G	0.7518	0.0032	0.002	0.1038	A	G	0.7514	0.0056	0.0003	9.742e-69	G	A	0.213	-0.0062084925363187	0.0043587784316	0.154340767688912	G	A	0.2447	0.2119	0.029	2.541e-13	A	G	0.7566	0.0187	0.0075	0.01312	15
rs10858334	G	C	0.1405	0.0049532997	0.0060615683	0.4138	G	C	0.1405	0.0056176372	0.0060312686	0.3516	G	C	0.1404	0.0026136136	0.0060859989	0.6676	C	G	0.8484	-0.0148	0.0025	4.914e-09	C	G	0.8575	0.0001	0.0004	0.8875							G	C	0.1398	-0.055	0.036	0.1264	C	G	0.8615	-0.0303	0.0101	0.002574	9
rs10862375	C	G	0.2544	0.0058680754	0.0046140087	0.2034	C	G	0.2547	0.0036557309	0.0045927947	0.426	C	G	0.2542	0.0012868657	0.0046303395	0.7811	C	G	0.2728	-0.0021	0.0018	0.248	C	G	0.2762	-0.0019	0.0003	9.823e-10							C	G	0.2769	0.0848	0.0269	0.00164	C	G	0.2774	-0.0122	0.0073	0.096	12
rs10864728	G	A	0.5782	-0.013541367	0.0041181606	0.001008	G	A	0.5784	0.0017721395	0.0040998939	0.6656	G	A	0.5795	0.0087075489	0.0040182642	0.03024	A	G	0.3978	0.011	0.0019	1.196e-08	A	G	0.388	-0.0005	0.0003	0.106							G	A	0.6096	0.0273	0.0247	0.2681	A	G	0.3858	-0.0028	0.0066	0.6712	1
rs10883553	A	C	0.4385	0.0014155294	0.0040186385	0.7247	A	C	0.439	0.0013047714	0.0040371389	0.7465	A	C	0.4386	0.0025077709	0.004068853	0.5377	A	C	0.4379	0.0137	0.0017	3.06e-15	A	C	0.4526	-0.0007	0.0003	0.01449	A	C	0.4437	0.0082983333378179	0.0035920050922222	0.0208758027338548	A	C	0.4511	-0.0542	0.0243	0.02575	A	C	0.4573	0.0121	0.0065	0.06233	10
rs10892501	A	G	0.6044	-0.0063110349	0.0041453236	0.1279	A	G	0.6044	-0.0046928839	0.0040145762	0.2424	A	G	0.6043	-0.0055328082	0.0040817202	0.1753	A	G	0.5904	-0.01	0.0018	1.787e-08	A	G	0.5987	0.0	0.0003	0.9416	A	G	0.5982	-0.0070743737167294	0.0036400917185615	0.0519605685283277	A	G	0.6002	-0.0303	0.025	0.2243	A	G	0.5958	-0.0191	0.0067	0.004367	11
rs10909880	T	C	0.4355	-0.0034292965	0.0040226337	0.3939	T	C	0.436	0.00010047583	0.0040051951	0.98	T	C	0.4355	0.00082381144	0.0040372659	0.8383	T	C	0.4522	-0.0135	0.0016	2.205e-16	T	C	0.4588	0.0	0.0003	0.9677	T	C	0.4476	-0.0054662887319505	0.0035889676350412	0.12773841959274	T	C	0.4507	-0.0235	0.025	0.3478	T	C	0.4556	-0.0008	0.0065	0.9019	1
rs10913015	C	T	0.5943	0.0020391178	0.0041829007	0.6259	C	T	0.5941	0.0040861328	0.0041621578	0.3262	C	T	0.5945	0.0046479564	0.0041983448	0.2683	T	C	0.4158	0.0069	0.0017	6.096e-05	T	C	0.422	-0.0016	0.0003	3.849e-09	C	T	0.5992	-0.0080556531944667	0.0036415672289656	0.0269570563065482	C	T	0.5763	-0.0306	0.0246	0.2142	T	C	0.4191	0.0187	0.0065	0.003968	1
rs10917374	C	G	0.102	-0.0098174631	0.0071197255	0.1679	C	G	0.1017	-0.0052636908	0.0070959615	0.4582	C	G	0.102	-0.0082703168	0.0071466476	0.2472	C	G	0.0714	0.0025	0.0032	0.4325	C	G	0.0719	0.0043	0.0005	1.497e-16							C	G	0.0703	0.1557	0.0474	0.001022	C	G	0.0725	0.0152	0.0121	0.2108	1
rs10918683	G	T	0.5276	-0.0028574891	0.0040595054	0.4815	G	T	0.5268	0.00081276157	0.0040036623	0.8391	G	T	0.5273	-0.0005544736	0.0040360396	0.8907	T	G	0.5125	0.0095	0.0017	1.38e-08	T	G	0.5059	0.0001	0.0003	0.6892	G	T	0.5187	0.0015950232851844	0.0035717163094532	0.65518516956292	G	T	0.4854	0.0904	0.0248	0.0002718	T	G	0.5115	0.0055	0.0064	0.3892	1
rs10920336	A	G	0.5196	0.00010967788	0.0040446383	0.9784	A	G	0.5199	0.00096948493	0.0041039421	0.8133	A	G	0.52	0.001904992	0.004137251	0.6452	A	G	0.5327	-0.0101	0.0017	4.197e-09	A	G	0.5249	-0.0006	0.0003	0.04235							A	G	0.5217	-0.0207	0.0246	0.4002	A	G	0.5236	-0.0079	0.0065	0.2236	1
rs10929380	A	G	0.3871	0.011333883	0.0040453636	0.005083	A	G	0.3871	0.010477091	0.0040284791	0.009302	A	G	0.3869	0.006317772	0.0040612451	0.1198	A	G	0.4086	0.0009	0.0017	0.6021	A	G	0.3909	-0.0019	0.0003	8.418e-12							A	G	0.3972	0.0158	0.0247	0.5233	A	G	0.3949	0.0069	0.0065	0.2878	2
rs10929925	A	C	0.4601	-0.0025253099	0.0039742498	0.5252	A	C	0.4601	-0.0010563237	0.0039567856	0.7895	A	C	0.4602	-0.00028468213	0.0039887381	0.9431	A	C	0.4105	-0.0142	0.0016	3.045e-18	A	C	0.4336	-0.0004	0.0003	0.1819	A	C	0.4582	-0.0113258779401114	0.0035817135737476	0.0015661452274295	A	C	0.4333	-0.005	0.0243	0.8376	A	C	0.4379	-0.019	0.0064	0.002931	2
rs10938397	G	A	0.4405	0.0095747402	0.0040090898	0.01693	G	A	0.4401	0.011013993	0.0039914932	0.005791	G	A	0.4404	0.013423598	0.0040210693	0.0008429	A	G	0.57	-0.0322	0.0016	2.42e-86	A	G	0.5677	-0.0001	0.0003	0.7597	G	A	0.4478	0.0139869842273876	0.0035886961784606	9.71862531400537e-05	G	A	0.432	0.0281	0.0244	0.2482	A	G	0.5697	-0.0414	0.0065	1.8e-10	4
rs10939792	G	C	0.3072	0.0021045945	0.0042717139	0.6222	G	C	0.3074	9.2051371e-05	0.0042912123	0.9829	G	C	0.3056	0.0014812785	0.0044135968	0.7372	C	G	0.6786	-0.0139	0.0019	1.303e-13	C	G	0.6799	-0.0009	0.0003	0.001404							G	C	0.3218	-0.0142	0.0259	0.5845	C	G	0.6779	-0.0184	0.0068	0.006859	4
rs10961649	T	C	0.3037	-0.0026924876	0.0043319063	0.5342	T	C	0.3038	-0.00031628934	0.004313536	0.9415	T	C	0.3034	-0.0045318059	0.0044309814	0.3064	T	C	0.3238	0.0104	0.0018	1.513e-08	T	C	0.3166	-0.0004	0.0003	0.2236	T	C	0.31	0.0073871025448426	0.0038586529030876	0.0555658419375752	T	C	0.3217	0.073	0.0259	0.004864	T	C	0.3159	0.0089	0.0069	0.1978	9
rs10962550	C	G	0.1897	0.0094842853	0.0050795002	0.06188	C	G	0.1895	0.0095330675	0.0050592055	0.05952	C	G	0.1895	0.010566378	0.0050982994	0.03822	C	G	0.1756	0.0186	0.0022	5.675e-17	C	G	0.1813	0.0003	0.0004	0.4441							C	G	0.1817	0.002	0.0313	0.9492	C	G	0.1842	0.0184	0.0083	0.02611	9
rs10968114	C	A	0.4921	-0.0049004153	0.0039612496	0.2161	C	A	0.4938	-0.0043268698	0.0040598188	0.2865	C	A	0.494	-0.0047188757	0.0040921131	0.2488	A	C	0.5331	0.0113	0.0017	3.302e-11	A	C	0.5254	-0.0003	0.0003	0.2371							C	A	0.4685	0.0199	0.0242	0.4097	A	C	0.5268	0.0138	0.0066	0.03643	9
rs10975933	G	C	0.371	0.0023856216	0.0041452853	0.565	G	C	0.3707	0.0017786197	0.0041278923	0.6666	G	C	0.3711	0.0031466249	0.004159101	0.4493	C	G	0.6634	0.0114	0.0018	2.065e-10	C	G	0.6598	0.0002	0.0003	0.4111							G	C	0.3451	-0.0148	0.0256	0.5622	C	G	0.6581	0.0111	0.0067	0.09762	9
rs10992867	A	G	0.3077	0.0041965178	0.0043797887	0.338	A	G	0.3081	0.0019298009	0.0043991	0.6609	A	G	0.3093	-0.0022984633	0.0044749601	0.6075	A	G	0.2687	0.0162	0.0019	3.195e-17	A	G	0.2621	-0.0003	0.0003	0.4053							A	G	0.26	-0.0689	0.0274	0.01184	A	G	0.2611	0.0281	0.0072	0.0001004	9
rs10994860	T	C	0.2057	0.00027981719	0.0050701812	0.956	T	C	0.2049	1.6569024e-05	0.0050092627	0.9974	T	C	0.2054	0.0018656244	0.0050426068	0.7114	T	C	0.1841	-0.0029	0.0022	0.1978	T	C	0.1844	0.0044	0.0004	3.503e-36	T	C	0.2125	0.0008748829673171	0.0043625273731997	0.841054383025691	T	C	0.1757	0.0835	0.0326	0.01035	T	C	0.1858	0.0152	0.0083	0.06612	10
rs11030104	G	A	0.2163	-0.0092644905	0.0049793478	0.0628	G	A	0.2164	-0.010693905	0.0049567169	0.03097	G	A	0.2164	-0.0064063905	0.0049984742	0.2	A	G	0.7981	0.0393	0.002	4.116e-85	A	G	0.7982	-0.0001	0.0003	0.6938	G	A	0.1903	-0.0333873006709435	0.0045458217303687	2.06355530955222e-13	G	A	0.2065	0.1306	0.0297	1.095e-05	A	G	0.7985	0.0193	0.008	0.01529	11
rs11044430	A	T	0.8071	0.012795394	0.0054942253	0.01987	A	T	0.8072	0.0060284213	0.0054933986	0.2725	A	T	0.8069	0.0019488719	0.0055169655	0.7239	A	T	0.844	0.0161	0.0023	3.765e-12	A	T	0.8556	-0.0002	0.0004	0.6075							A	T	0.8519	-0.0838	0.0347	0.01572	A	T	0.8575	0.0213	0.0092	0.02079	12
rs11060853	G	A	0.4213	0.008476318	0.004031966	0.03553	G	A	0.4213	0.0081395865	0.0040150648	0.04264	G	A	0.4218	0.0036346634	0.0040837393	0.3734	A	G	0.591	-0.0107	0.0019	3.098e-08	A	G	0.5889	0.0002	0.0003	0.5065	G	A	0.4049	0.0011386353338197	0.0036355843492272	0.754134921303973	G	A	0.413	0.054	0.0248	0.02945	A	G	0.5916	-0.0271	0.0067	5.25e-05	12
rs11062102	C	T	0.6438	-0.0028667751	0.0041374096	0.4884	C	T	0.644	-0.0077084289	0.0041992949	0.06641	C	T	0.6436	-0.0058348317	0.0041915495	0.1639	T	C	0.3464	-0.0017	0.0018	0.3309	T	C	0.3397	0.0041	0.0003	2.321e-47	C	T	0.6691	0.0128231975567124	0.003792572700929	0.0007218725726311	C	T	0.653	-0.1517	0.0252	1.713e-09	T	C	0.3382	0.0151	0.0067	0.02423	12
rs11066188	A	G	0.3953	0.015871529	0.0041970601	0.0001558	A	G	0.3954	0.010588207	0.0041772093	0.01125	A	G	0.3952	0.013303221	0.0042122681	0.001587	A	G	0.3762	-0.0114	0.0016	3.053e-12	A	G	0.4095	-0.0014	0.0003	7.006e-07							A	G	0.4146	0.3664	0.0246	2.703e-50	A	G	0.4113	0.0103	0.0066	0.1184	12
rs11071738	C	T	0.4556	-0.0099399007	0.004116622	0.01575	C	T	0.4562	-0.0073000526	0.004097344	0.07481	C	T	0.4555	-0.0048379313	0.0041319467	0.2417	T	C	0.5373	0.003	0.0019	0.1173	T	C	0.5276	-0.0026	0.0003	5.968e-21	C	T	0.46	6.62135746715921e-05	0.0035806886953792	0.985246475554971	C	T	0.4722	-0.105	0.0244	1.633e-05	T	C	0.5338	0.0131	0.0065	0.04359	15
rs11075489	T	C	0.4778	-0.0068209378	0.0040479245	0.09198	T	C	0.478	-0.0080483152	0.003992495	0.04381	T	C	0.4778	-0.0062128689	0.004024157	0.1226	T	C	0.4739	-0.0116	0.0017	1.227e-11	T	C	0.4861	0.0002	0.0003	0.3783	T	C	0.4672	-0.007120159442563	0.0035768912570408	0.0465248892987506	T	C	0.4792	-0.0015	0.0242	0.9493	T	C	0.4883	-0.0137	0.0064	0.03195	16
rs11078883	G	C	0.3399	0.0022821404	0.0041689826	0.5841	G	C	0.3402	0.00080933741	0.0041508542	0.8454	G	C	0.3399	-0.0016703207	0.0041828609	0.6897	C	G	0.654	-0.0126	0.0018	1.299e-12	C	G	0.652	-0.0001	0.0003	0.7411							G	C	0.3464	0.0578	0.0255	0.02341	C	G	0.6544	-0.0099	0.0067	0.1396	17
rs11079849	T	C	0.3102	-0.0059477909	0.004473072	0.1836	T	C	0.3103	-0.0043952387	0.0044519241	0.3235	T	C	0.31	-0.0084900641	0.0044898527	0.05863	T	C	0.3429	-0.0185	0.0018	5.037e-24	T	C	0.3244	0.0007	0.0003	0.02418							T	C	0.3179	-0.2004	0.0262	1.807e-14	T	C	0.3224	-0.0481	0.0069	3.389e-12	17
rs11084553	G	A	0.1437	0.0022040738	0.0058214371	0.705	G	A	0.144	0.0040665481	0.0057907143	0.4825	G	A	0.1433	0.0040805644	0.0059065115	0.4897	A	G	0.8497	0.0195	0.0024	3.025e-16	A	G	0.8476	-0.0001	0.0004	0.6952	G	A	0.1434	-0.0208024225719755	0.0050917410490242	4.39777401754044e-05	G	A	0.1515	-0.0232	0.0335	0.4892	A	G	0.8529	0.0271	0.0091	0.002929	19
rs11089328	G	A	0.4322	-0.0026113401	0.0041045581	0.5246	G	A	0.4317	0.0017488453	0.0040868086	0.6687	G	A	0.4319	-0.00089769246	0.0040799321	0.8259	A	G	0.6115	0.0097	0.0017	2.445e-08	A	G	0.5977	-0.0003	0.0003	0.3088							G	A	0.3998	-0.0695	0.0248	0.005061	A	G	0.5949	0.0196	0.0066	0.002965	22
rs11105839	A	T	0.3775	-0.0034435448	0.0041829322	0.4104	A	T	0.3777	-0.0038596945	0.0041242923	0.3494	A	T	0.3777	-0.0068734644	0.0041977909	0.1015	A	T	0.3729	-0.0113	0.0017	1.248e-11	A	T	0.3737	-0.0001	0.0003	0.8169							A	T	0.3743	0.0284	0.025	0.2556	A	T	0.375	-0.0036	0.0066	0.5852	12
rs11109717	C	T	0.2939	0.0052545566	0.004485817	0.2414	C	T	0.2945	0.0043241643	0.0044203654	0.328	C	T	0.2934	0.00074681069	0.0045499614	0.8696	T	C	0.6986	0.0037	0.0021	0.07963	T	C	0.6973	-0.0017	0.0003	8.401e-09							C	T	0.3013	0.1267	0.0264	1.535e-06	T	C	0.7041	0.0177	0.007	0.01163	12
rs11121210	C	T	0.6461	0.0034966738	0.0042517891	0.4108	C	T	0.646	-0.0025086068	0.0042322218	0.5534	C	T	0.6461	-0.0050889786	0.0042687628	0.2332	T	C	0.3445	-0.0111	0.0017	2.365e-10	T	C	0.3644	0.0011	0.0003	0.0001873	C	T	0.652	0.003073278955334	0.0037465314280577	0.412045224303639	C	T	0.6303	0.1468	0.0249	3.842e-09	T	C	0.364	-0.0016	0.0067	0.8113	1
rs11128021	A	G	0.1506	0.0059378405	0.0057288674	0.3	A	G	0.1505	0.0044066492	0.0057047709	0.4398	A	G	0.1507	0.0042077799	0.0057505528	0.4643	A	G	0.1615	-0.0181	0.0024	1.634e-14	A	G	0.1516	0.0	0.0004	0.9793	A	G	0.1609	0.0067351919597095	0.0048568772715296	0.165523195853921	A	G	0.1474	0.1376	0.0342	5.634e-05	A	G	0.1503	-0.0306	0.009	0.000678	3
rs11150210	A	G	0.7385	-0.0030120389	0.0046046045	0.513	A	G	0.7386	0.00062572148	0.0045837551	0.8914	A	G	0.7389	0.00087909539	0.0045829948	0.8479	A	G	0.7439	-0.0015	0.0021	0.4869	A	G	0.7505	-0.0018	0.0003	3.148e-08	A	G	0.7443	-0.0007249516813577	0.0040907484288534	0.859337651654756	A	G	0.746	-0.0344	0.0277	0.2146	A	G	0.7409	0.0056	0.0073	0.4448	16
rs11150911	C	A	0.7066	-0.0043773144	0.0044325233	0.3234	C	A	0.7071	-0.0040856511	0.0043723271	0.3501	C	A	0.707	-0.0043289394	0.0044061087	0.3259	A	C	0.2848	0.0118	0.0018	3.718e-11	A	C	0.2884	-0.0002	0.0003	0.592	C	A	0.7056	-0.0018985134412192	0.0039155605827828	0.62777298814449	C	A	0.7114	0.0243	0.0266	0.3604	A	C	0.295	0.0245	0.007	0.0004785	18
rs111549518	T	C	0.019	-0.033220993	0.016272588	0.0412	T	C	0.019	-0.026731875	0.01626202	0.1002	T	C	0.019	-0.03593319	0.016349152	0.02796	T	C	0.0194	-0.1078	0.0071	1.256e-52	T	C	0.0201	0.0018	0.0011	0.116							T	C	0.0195	0.0585	0.0917	0.5232	T	C	0.0194	-0.1131	0.0266	2.111e-05	18
rs111549518	T	C	0.019	-0.033220993	0.016272588	0.0412	T	C	0.019	-0.026731875	0.01626202	0.1002	T	C	0.019	-0.03593319	0.016349152	0.02796	A	C	0.0001	-0.1344	0.1328	0.3113	T	C	0.0201	0.0018	0.0011	0.116							T	C	0.0195	0.0585	0.0917	0.5232	T	C	0.0194	-0.1131	0.0266	2.111e-05	18
rs111653425	T	C	0.0103	0.014311521	0.02369704	0.5459	T	C	0.0103	0.012332005	0.024003418	0.6074	T	C	0.0104	0.024914114	0.02382409	0.2957	T	C	0.0115	-0.0022	0.009	0.8094	T	C	0.0124	-0.0263	0.0014	7.168e-82	T	C	0.0101	-0.0229998741078405	0.0178478356378513	0.197514711809869	T	C	0.0115	-0.2543	0.1328	0.05547	T	C	0.0119	0.0063	0.0326	0.8466	17
rs11165643	T	C	0.5871	0.010762986	0.0040615592	0.00805	T	C	0.5872	0.010574976	0.0040442249	0.008927	T	C	0.587	0.013346656	0.0040767907	0.001061	T	C	0.5796	0.0185	0.0016	4.493e-30	T	C	0.5904	0.0001	0.0003	0.7713	T	C	0.5901	0.0198334903467059	0.0036283930776107	4.5980833568811e-08	T	C	0.5863	0.0225	0.0245	0.358	T	C	0.5876	0.0216	0.0065	0.0008766	1
rs11166440	G	A	0.3859	0.009481027	0.0041370044	0.02192	G	A	0.3851	0.0064080459	0.0040470363	0.1133	G	A	0.3852	0.0049572139	0.004078882	0.2242	A	G	0.6266	-0.0027	0.0018	0.1253	A	G	0.6284	0.0024	0.0003	3.853e-17							G	A	0.3727	-0.0736	0.0252	0.003505	A	G	0.6249	-0.0051	0.0066	0.4394	1
rs11170468	C	A	0.217	0.0016626512	0.004966552	0.7378	C	A	0.2173	-0.0014163578	0.0049414834	0.7744	C	A	0.217	0.0051640277	0.0049846442	0.3002	A	C	0.7826	0.013	0.0019	1.124e-11	A	C	0.7635	0.0003	0.0003	0.299	C	A	0.2164	-0.0169595851594274	0.0043336452911767	9.09797020381578e-05	C	A	0.2309	-0.0002	0.0287	0.9947	A	C	0.7635	0.016	0.0075	0.0338	12
rs111769753	C	T	0.1253	-0.0047826446	0.0063234688	0.4494	C	T	0.1253	-0.0018882562	0.006292612	0.7641	C	T	0.125	-0.0040271221	0.0062889142	0.5219	T	C	0.8728	0.0162	0.0029	1.525e-08	T	C	0.8768	-0.0012	0.0004	0.004173	C	T	0.109	-0.0082543742468356	0.0057265088596499	0.149462619669673	C	T	0.1267	-0.0167	0.036	0.6431	T	C	0.8766	0.0032	0.0097	0.7424	14
rs11186805	A	G	0.3448	0.0012157306	0.0042562426	0.7752	A	G	0.3452	0.00085211959	0.00423597	0.8406	A	G	0.3439	-0.0025678088	0.0043158944	0.5519	A	G	0.3651	0.0055	0.002	0.005158	A	G	0.3731	0.002	0.0003	2.451e-12							A	G	0.3788	-0.0537	0.0248	0.03052	A	G	0.3733	0.0107	0.0066	0.1048	10
rs11261022	A	C	0.3518	0.0011066609	0.0041610895	0.7903	A	C	0.3519	0.0018530356	0.0041072454	0.6519	A	C	0.3518	-0.0029343481	0.0041385707	0.4783	A	C	0.3515	0.0001	0.002	0.9792	A	C	0.3578	-0.0021	0.0003	3.109e-14							A	C	0.3599	-0.008	0.0249	0.7483	A	C	0.359	-0.0019	0.0066	0.7733	1
rs112646560	T	C	0.2127	0.016039359	0.0049677899	0.001244	T	C	0.2129	0.014484715	0.0049447979	0.003397	T	C	0.2133	0.020547471	0.0049447457	3.247e-05	T	C	0.2119	0.018	0.0023	1.29e-14	T	C	0.2189	-0.0008	0.0003	0.01164	T	C	0.2121	0.0227250299409204	0.0043653300299677	1.93163825569202e-07	T	C	0.2207	0.0718	0.0297	0.0155	T	C	0.2267	0.072	0.0076	4.509e-21	1
rs112880707	T	C	0.126	-0.0011732437	0.0061806148	0.8494	T	C	0.1257	-0.0050052647	0.0061571892	0.4163	T	C	0.1255	-0.00076885613	0.0061575738	0.9006	T	C	0.0906	-0.0127	0.0033	0.0001459	T	C	0.1006	0.0056	0.0005	3.287e-34	T	C	0.1149	0.009331466706729	0.0055960805870739	0.0954149417723363	T	C	0.0966	0.1769	0.0409	1.536e-05	T	C	0.1083	0.0106	0.0105	0.3114	22
rs113572081	C	G	0.1468	-0.0012289254	0.0056203256	0.8269	C	G	0.147	0.0019161879	0.005592594	0.7319	C	G	0.1469	-0.0052572925	0.0056364093	0.351	C	G	0.1343	-0.0034	0.0028	0.2244	C	G	0.1369	-0.0028	0.0004	9.217e-13							C	G	0.1363	0.0119	0.0354	0.7371	C	G	0.1433	0.0023	0.0091	0.8007	2
rs1137844	G	C	0.3375	0.0027094018	0.0045737457	0.5536	G	C	0.3375	0.0041247723	0.0045722844	0.367	G	C	0.3391	-0.0028308434	0.0046662317	0.5441	C	G	0.6923	0.0011	0.0021	0.5892	C	G	0.6841	-0.0021	0.0003	7.864e-12							G	C	0.3153	0.0135	0.0276	0.625	C	G	0.6833	-0.0049	0.0071	0.4913	19
rs113956264	T	C	0.0331	0.012840052	0.013026013	0.3243	T	C	0.0331	0.013636756	0.013019866	0.2949	T	C	0.0331	0.0026431632	0.013085087	0.8399	T	C	0.0304	-0.0052	0.0056	0.3534	T	C	0.033	0.0075	0.0009	1.909e-18	T	C	0.0322	0.0053052516976567	0.010109325993335	0.599730661902421							T	C	0.0337	-0.0112	0.0198	0.5714	16
rs114165349	C	G	0.031	0.021110675	0.013213826	0.1101	C	G	0.0309	0.023944404	0.013100459	0.06759	C	G	0.0309	-0.0053047246	0.013152511	0.6867	C	G	0.0222	-0.0148	0.0065	0.02242	C	G	0.0261	0.0064	0.0009	8.629e-13							C	G	0.0257	0.5759	0.0827	3.391e-12	C	G	0.0261	0.0676	0.0209	0.001246	1
rs1145084	A	G	0.4018	0.0069150283	0.0041799147	0.09806	A	G	0.4015	0.0061866999	0.0041625414	0.1372	A	G	0.4019	-0.00053207127	0.0041970425	0.8991	A	G	0.3898	0.0047	0.0019	0.01399	A	G	0.3762	-0.0091	0.0003	1.52e-232	A	G	0.389	0.0047666496756755	0.0036605531916746	0.192859480111983	A	G	0.3763	-0.0305	0.0294	0.3007	A	G	0.378	-0.0115	0.0066	0.08126	15
rs11521066	C	T	0.2837	-7.9213052e-05	0.0043983064	0.9856	C	T	0.2838	0.00031519168	0.0044174101	0.9431	C	T	0.2835	0.0024448612	0.004539296	0.5902	T	C	0.7041	-0.0121	0.0019	1.032e-10	T	C	0.7104	0.0005	0.0003	0.1114	C	T	0.2774	0.00364975707744	0.0039860228100779	0.3598563824212	C	T	0.2908	0.0392	0.0266	0.1398	T	C	0.7092	-0.0119	0.007	0.08982	7
rs11525873	C	T	0.1179	0.010956866	0.0064185435	0.08781	C	T	0.1171	0.0095664917	0.0063541403	0.1322	C	T	0.1171	0.0095437527	0.0063419225	0.1324	T	C	0.8995	0.0232	0.0032	2.977e-13	T	C	0.9012	-0.0001	0.0005	0.8191	C	T	0.1147	-0.0082664564954084	0.0056003186094012	0.139925379217301	C	T	0.0981	0.0217	0.0416	0.6013	T	C	0.9031	-0.0079	0.0109	0.4681	7
rs11538	G	A	0.1746	-0.0092344431	0.00537932	0.08604	G	A	0.1745	-0.010351218	0.0053556197	0.05326	G	A	0.1751	-0.011715452	0.0055010971	0.0332	A	G	0.8284	-0.0138	0.0023	1.094e-09	A	G	0.8239	-0.0003	0.0004	0.4661	G	A	0.1798	0.0078403756086247	0.0046471343213921	0.0915760459644837	G	A	0.1727	0.0022	0.0317	0.9437	A	G	0.8199	-0.0087	0.0086	0.3109	22
rs11557049	T	C	0.0605	-0.0061935453	0.0091553706	0.4987	T	C	0.0602	-0.0082193105	0.0092621929	0.3749	T	C	0.0603	-0.011615046	0.0093423121	0.2138	T	C	0.0634	0.0085	0.0039	0.02924	T	C	0.0645	-0.0044	0.0006	8.727e-14	T	C	0.0574	0.0170153805088588	0.007672195888343	0.0265686102312477	T	C	0.0654	0.0641	0.0511	0.2097	T	C	0.0631	-0.0186	0.0137	0.1751	8
rs11564722	T	C	0.276	0.0027466323	0.0047631611	0.5642	T	C	0.2741	0.0008864333	0.0046161353	0.8477	T	C	0.2744	0.005972483	0.0046517505	0.1992	T	C	0.247	-0.005	0.0022	0.02661	T	C	0.2406	0.0041	0.0003	4.105e-35							T	C	0.2484	0.1739	0.0292	2.72e-09	T	C	0.242	-0.0069	0.0077	0.3732	11
rs11577094	T	C	0.0857	-0.0015112248	0.00745425	0.8393	T	C	0.0855	0.00032972276	0.0073551739	0.9642	T	C	0.0856	-0.00077162968	0.0074139819	0.9171	T	C	0.0791	0.0186	0.003	3.275e-10	T	C	0.0845	-0.0003	0.0005	0.5754	T	C	0.0847	0.0119651513639824	0.0064093997367188	0.0619276930750304	T	C	0.0819	0.0959	0.044	0.02941	T	C	0.0836	0.0089	0.0116	0.4438	1
rs115926813	A	G	0.0368	-0.0069367671	0.011488329	0.546	A	G	0.0368	-0.0060691287	0.011422857	0.5952	A	G	0.0368	-0.016216894	0.011537616	0.1599	A	G	0.0373	0.0031	0.005	0.5387	A	G	0.0391	-0.0055	0.0007	1.004e-14	A	G	0.0329	0.0081143141703601	0.0100048039694491	0.417341669432487	A	G	0.0386	-0.0426	0.063	0.4992	A	G	0.0387	-0.006	0.0166	0.7185	5
rs1159692	C	A	0.5396	0.0039177718	0.0041474212	0.3448	C	A	0.538	0.0053300875	0.0040460785	0.1877	C	A	0.5386	0.0053607209	0.00407935	0.1888	A	C	0.4752	0.0135	0.0017	5.543e-15	A	C	0.4859	-0.0001	0.0003	0.7147	C	A	0.5307	-0.0040160820533305	0.0035759580377433	0.261404101292744	C	A	0.514	0.0781	0.0248	0.001609	A	C	0.4846	0.0092	0.0065	0.1564	5
rs11608710	G	T	0.0817	-0.0027412657	0.0077878675	0.7248	G	T	0.0819	-0.00042252127	0.0078226392	0.9569	G	T	0.0821	-0.0082459825	0.0078794992	0.2953	T	G	0.94	-0.0247	0.0041	1.44e-09	T	G	0.9287	0.0001	0.0006	0.8043	G	T	0.0805	0.0031423872894415	0.0065594753308485	0.631895398582616	G	T	0.0697	-0.0343	0.0492	0.4854	T	G	0.9299	0.0025	0.0128	0.8448	12
rs11611246	T	G	0.2184	0.0068309227	0.004943154	0.167	T	G	0.218	0.0076655827	0.0047905859	0.1096	T	G	0.2184	0.0052093102	0.004913715	0.2891	T	G	0.199	0.0223	0.002	2.037e-28	T	G	0.2111	0.0002	0.0003	0.5187	T	G	0.2116	0.0185264536273529	0.0043691129279813	2.23197560042662e-05	T	G	0.2107	-0.0892	0.0302	0.003109	T	G	0.2113	0.0155	0.0077	0.04544	12
rs11614340	C	T	0.29	-0.0026055679	0.0044530601	0.5585	C	T	0.2927	-0.0010444739	0.0043401653	0.8098	C	T	0.2901	8.2865295e-05	0.0044704432	0.9852	T	C	0.7066	-0.0117	0.0018	1.87e-10	T	C	0.6909	-0.0004	0.0003	0.2411	C	T	0.2874	0.0136900656434612	0.0039433397059002	0.0005171870317014	C	T	0.3051	0.0314	0.026	0.2276	T	C	0.6841	-0.0279	0.0069	5.404e-05	12
rs11615578	T	C	0.2427	0.0060265196	0.0048554346	0.2145	T	C	0.243	0.0045695462	0.0047832798	0.3394	T	C	0.2427	0.00520725	0.0048733411	0.2853	T	C	0.2575	0.0117	0.002	3.036e-09	T	C	0.2538	-0.0005	0.0003	0.1068	T	C	0.2442	0.0027786391080239	0.0041539989097073	0.503554780152257	T	C	0.2474	0.0269	0.0286	0.3485	T	C	0.2495	-0.0033	0.0075	0.6616	12
rs11616030	C	A	0.1053	-0.0027164914	0.0069312404	0.6951	C	A	0.1051	0.0057815221	0.0069041889	0.4024	C	A	0.1054	0.0049079396	0.0069529429	0.4803	A	C	0.9178	0.0002	0.0031	0.9546	A	C	0.9119	-0.004	0.0005	2.305e-16	C	A	0.1045	-0.0117107175126645	0.0058337272588296	0.0447053852328955	C	A	0.0885	-0.0713	0.0425	0.09287	A	C	0.9063	-0.0017	0.0111	0.8783	12
rs116295944	T	C	0.0161	0.10554797	0.016432599	1.335e-10	T	C	0.0161	0.12357105	0.016426705	5.371e-14	T	C	0.0159	0.071306962	0.017073046	2.959e-05	T	C	0.0168	-0.0116	0.0074	0.1177	T	C	0.0167	0.0013	0.0011	0.2446	T	C	0.0157	-0.0313905720193476	0.0143556630576488	0.0287692985967677	T	C	0.016	0.0878	0.0992	0.3758	T	C	0.0158	0.0419	0.0258	0.1038	4
rs116339629	A	G	0.0119	-0.015799364	0.024204331	0.5139	A	G	0.0121	-0.0010077846	0.024557757	0.9673	A	G	0.0119	-0.014443921	0.024346658	0.553	A	G	0.0121	-0.0152	0.0088	0.08546	A	G	0.0116	0.0083	0.0015	2.397e-08													A	G	0.0104	0.013	0.0349	0.7093	6
rs11636536	T	C	0.4981	0.00023346102	0.0039395109	0.9527	T	C	0.4989	-0.0010844659	0.0039975314	0.7862	T	C	0.4989	-0.0036327915	0.0040305034	0.3674	T	C	0.4984	0.0103	0.0017	1.154e-09	T	C	0.5016	0.0005	0.0003	0.04423	T	C	0.4974	0.0043606399875927	0.0035692281670804	0.221809020538254	T	C	0.5009	0.0144	0.024	0.5476	T	C	0.4968	0.0193	0.0064	0.002512	15
rs11642550	A	G	0.338	0.0012478697	0.0041808325	0.7653	A	G	0.3383	0.00065114594	0.0042030269	0.8769	A	G	0.3382	-0.0011076418	0.0041945906	0.7917	A	G	0.311	0.0024	0.0018	0.1949	A	G	0.303	0.0018	0.0003	2.818e-09	A	G	0.33	0.002632457441443	0.0037953205104393	0.487929269882765	A	G	0.3093	0.1113	0.0262	2.146e-05	A	G	0.3054	0.0053	0.0069	0.4431	16
rs116476169	C	G	0.0215	0.015909105	0.017313135	0.3581	C	G	0.0215	0.025878595	0.017304828	0.1348	C	G	0.0216	0.042092246	0.017146631	0.01409	C	G	0.0216	0.0154	0.0066	0.01993	C	G	0.0219	-0.0056	0.001	2.203e-08							C	G	0.0207	0.3563	0.0938	0.0001444	C	G	0.02	0.0596	0.0247	0.01587	4
rs11647932	T	C	0.1244	-0.064171877	0.006171785	2.542e-25	T	C	0.1245	-0.089532332	0.0061416498	3.883e-48	T	C	0.1244	-0.089019728	0.006193204	7.558999999999998e-47	T	C	0.1179	-0.0164	0.0026	5.729e-10	T	C	0.1182	0.0011	0.0004	0.01163							T	C	0.1182	-0.0838	0.0374	0.02495	T	C	0.1252	-0.028	0.0098	0.004442	16
rs1165227	C	T	0.8518	-0.0032853157	0.0057867403	0.5702	C	T	0.8517	-0.0043608924	0.0057600292	0.449	C	T	0.8518	-0.0037785939	0.0058071305	0.5153	T	C	0.1609	0.0017	0.0023	0.4606	T	C	0.1612	0.0023	0.0004	6.317e-10	C	T	0.8541	0.005826184390942	0.0050554290549595	0.249131722165161	C	T	0.8417	0.0924	0.033	0.005165	T	C	0.1543	0.0093	0.0088	0.2903	1
rs11656085	T	C	0.1523	4.1592423e-05	0.0060294276	0.9945	T	C	0.1523	0.0011405086	0.0059997223	0.8492	T	C	0.1521	-0.0038789808	0.0059378826	0.5136	T	C	0.1471	0.0023	0.0028	0.4016	T	C	0.1517	0.0032	0.0004	1.446e-15							T	C	0.1394	0.0472	0.0372	0.2047	T	C	0.1512	0.0103	0.0092	0.2636	17
rs11657044	C	T	0.7983	-0.012735717	0.0052166598	0.01463	C	T	0.7997	-0.010739848	0.0051040666	0.03536	C	T	0.7991	-0.0094072226	0.0051391151	0.06717	T	C	0.174	0.0031	0.0022	0.1682	T	C	0.1682	-0.0082	0.0004	6.7e-111							C	T	0.8243	0.2682	0.0325	1.409e-16	T	C	0.1693	0.0109	0.0086	0.2042	17
rs11670056	T	C	0.0713	-0.0070383367	0.0086010447	0.4132	T	C	0.0722	-0.0037996154	0.0083525235	0.6492	T	C	0.0721	-0.0012994596	0.0084354146	0.8776	T	C	0.0733	0.0152	0.0037	3.227e-05	T	C	0.0754	-0.0034	0.0005	1.42e-10	T	C	0.0608	0.016581802105457	0.0074680523839792	0.0263940011305512	T	C	0.0773	0.082	0.0461	0.07517	T	C	0.0764	0.0081	0.013	0.5327	19
rs1168002	G	A	0.6512	0.026693034	0.0041534908	1.304e-10	G	A	0.6513	0.014530839	0.004136364	0.0004432	G	A	0.6514	-0.0080464722	0.0041688307	0.05359	A	G	0.3634	-0.0052	0.002	0.008304	A	G	0.3481	0.001	0.0003	0.0005184							G	A	0.6529	-0.0129	0.0252	0.6091	A	G	0.3409	-0.0008	0.0068	0.9064	1
rs116843064	A	G	0.0212	-0.10274752	0.015604097	4.56e-11	A	G	0.0212	-0.059597442	0.01559708	0.0001329	A	G	0.0211	-0.0012633517	0.015328024	0.9343	A	G	0.0185	0.0045	0.0071	0.5244	A	G	0.0206	0.0021	0.001	0.03666	A	G	0.0227	-0.0195974411484119	0.011981595963965	0.101917338907809	A	G	0.0211	-0.3006	0.0907	0.0009189	A	G	0.0219	-0.0982	0.0235	2.826e-05	19
rs11692326	T	C	0.2237	-0.0021307869	0.0048098021	0.6578	T	C	0.2237	-0.0012247236	0.0047894114	0.7982	T	C	0.2242	-0.0021581143	0.0047353229	0.6486	T	C	0.2302	0.0147	0.0019	1.685e-14	T	C	0.2296	0.0002	0.0003	0.6269							T	C	0.225	-0.0441	0.0288	0.125	T	C	0.2301	0.0198	0.0075	0.008627	2
rs11694902	A	G	0.1294	0.00064051919	0.0064182397	0.9205	A	G	0.1296	0.0054439533	0.0063811146	0.3936	A	G	0.1294	0.0041709894	0.0064445984	0.5175	A	G	0.146	0.0021	0.0025	0.3984	A	G	0.1397	0.0041	0.0004	1.464e-25							A	G	0.1414	-0.2323	0.0347	2.208e-11	A	G	0.1394	-0.0032	0.0092	0.7284	2
rs11695013	T	C	0.6448	-0.0085456673	0.0041318108	0.03862	T	C	0.6448	-0.0063959692	0.0041525729	0.1235	T	C	0.6447	-0.0084617187	0.00410753	0.03939	T	C	0.632	-0.0104	0.0017	2.427e-09	T	C	0.6481	0.0003	0.0003	0.3133							T	C	0.6457	0.021	0.0251	0.4043	T	C	0.6479	-0.0103	0.0067	0.1243	2
rs11702255	A	G	0.3587	0.0074554649	0.0042381676	0.07856	A	G	0.3589	0.0041675024	0.0042192622	0.3233	A	G	0.3579	0.0059232683	0.0043390308	0.1722	A	G	0.375	0.0018	0.002	0.3812	A	G	0.3692	-0.0017	0.0003	9.655e-09	A	G	0.3469	0.0011313606469884	0.0037493068175587	0.762841161918189	A	G	0.3726	-0.0909	0.0261	0.0004935	A	G	0.3644	-0.0101	0.0069	0.1439	21
rs11706370	A	G	0.3409	-0.0039183252	0.0043541109	0.3682	A	G	0.3406	-0.0041363891	0.0043349176	0.34	A	G	0.3413	-0.0053960625	0.0043686418	0.2168	A	G	0.2893	-0.0149	0.0018	4.023e-16	A	G	0.3128	0.0025	0.0003	4.465e-17	A	G	0.3557	-0.0023042183854886	0.0037278330572318	0.536501505757497	A	G	0.3059	-0.1398	0.0261	8.033e-08	A	G	0.3161	-0.0097	0.0069	0.1604	3
rs11713193	A	G	0.463	0.0057155996	0.0040361787	0.1567	A	G	0.4632	0.0049927504	0.004017882	0.214	A	G	0.4626	0.0097961148	0.0040496418	0.01556	A	G	0.5156	0.0246	0.0017	3.02e-48	A	G	0.5031	-0.0013	0.0003	7.636e-07	A	G	0.4663	0.0116374359193311	0.0035773051584138	0.001141415806887	A	G	0.5095	0.09	0.0241	0.0001849	A	G	0.5006	0.0295	0.0064	3.858e-06	3
rs11739877	T	C	0.5979	0.0013414152	0.0040911566	0.743	T	C	0.5981	0.0022562011	0.0040728948	0.5796	T	C	0.5974	0.0046289075	0.0041421257	0.2638	T	C	0.6231	0.0116	0.0018	4.006e-11	T	C	0.6161	-0.0003	0.0003	0.2955	T	C	0.583	0.0032372428321142	0.003752618614154	0.38832313274912	T	C	0.6159	0.0309	0.0248	0.2125	T	C	0.6123	0.0285	0.0066	1.556e-05	5
rs11740689	C	A	0.2861	-0.0030466883	0.0045082976	0.4992	C	A	0.2871	-0.0018084378	0.0044414215	0.6839	C	A	0.2858	0.0036781515	0.0045244064	0.4162	A	C	0.6922	0.0147	0.0018	1.01e-15	A	C	0.6905	-0.0007	0.0003	0.01281							C	A	0.3106	0.0366	0.026	0.1597	A	C	0.6994	0.0052	0.0069	0.4518	5
rs11747993	A	G	0.2399	0.0054609171	0.0048447403	0.2597	A	G	0.2405	0.002869018	0.0047743524	0.5479	A	G	0.2397	0.006406035	0.0048642004	0.1878	A	G	0.25	-0.0014	0.0022	0.5216	A	G	0.2516	-0.0021	0.0003	4.785e-10	A	G	0.2381	0.0033844505456385	0.004189997433907	0.419237245907764	A	G	0.2538	0.0531	0.0337	0.1147	A	G	0.2519	0.0058	0.0075	0.4417	5
rs11759908	T	C	0.4571	-0.0053156192	0.0041198799	0.197	T	C	0.4572	-0.0049480713	0.0041011857	0.2276	T	C	0.4571	-0.00029498181	0.0040964138	0.9426	T	C	0.4448	-0.0012	0.0019	0.5423	T	C	0.4519	-0.0027	0.0003	2.567e-21	T	C	0.4701	0.0023373419709284	0.0035756033434679	0.513310498051371	T	C	0.4454	0.0237	0.0255	0.3533	T	C	0.4543	-0.0301	0.0065	3.538e-06	6
rs11772246	C	T	0.1975	-0.0074332375	0.0050779213	0.1432	C	T	0.197	-0.012704252	0.004965964	0.01052	C	T	0.1972	-0.0062539278	0.0050029953	0.2113	T	C	0.8234	0.0145	0.0022	3.689e-11	T	C	0.8145	-0.0001	0.0003	0.7842	C	T	0.1933	-0.021305831364982	0.0045191116582504	2.42178793065014e-06	C	T	0.1864	-0.0994	0.031	0.001317	T	C	0.8079	0.0151	0.0082	0.06446	7
rs11782074	T	G	0.3651	0.0030954881	0.0042955711	0.4711	T	G	0.3654	0.0068494426	0.0042746378	0.1091	T	G	0.365	0.008016527	0.0043110559	0.06295	T	G	0.3675	0.0124	0.0018	4.238e-12	T	G	0.3822	-0.0001	0.0003	0.741	T	G	0.3727	0.0048294812234854	0.00369083465812	0.19070156373404	T	G	0.3759	0.008	0.0259	0.7576	T	G	0.3857	0.0163	0.0067	0.015	8
rs11786896	T	C	0.0488	0.007568799	0.010504795	0.4712	T	C	0.0488	0.012453799	0.010501067	0.2356	T	C	0.0487	0.010657577	0.01056041	0.3129	T	C	0.0536	-0.0017	0.0041	0.6753	T	C	0.0493	-0.0059	0.0007	1.206e-19	T	C	0.0466	0.0059415587782474	0.008778126279285	0.49849505810343	T	C	0.049	-0.0965	0.0591	0.1023	T	C	0.0471	-0.0558	0.0161	0.0005389	8
rs11791149	C	T	0.1906	0.0027036734	0.0051481487	0.5995	C	T	0.1905	0.0043260983	0.0051256556	0.3987	C	T	0.1905	-0.00069084649	0.0051686408	0.8937	T	C	0.8117	0.0026	0.0022	0.2398	T	C	0.8197	0.0023	0.0004	1.236e-10	C	T	0.1732	0.0002147771900991	0.0047159430532106	0.963674671145806	C	T	0.1835	-0.1134	0.0313	0.0002932	T	C	0.8232	0.0025	0.0084	0.7653	9
rs118081010	T	C	0.0306	0.018451089	0.016184386	0.2543	T	C	0.0305	0.0076492532	0.016183389	0.6365	T	C	0.0305	0.012795548	0.016260393	0.4313	T	C	0.0165	0.0518	0.0075	5.277e-12	T	C	0.0157	0.0005	0.0011	0.6748	T	C	0.0112	0.0311992497806288	0.0169580941446227	0.0657997864520126	T	C	0.0155	0.0517	0.1027	0.6148	T	C	0.0153	0.0393	0.0272	0.1488	11
rs11856829	T	C	0.4855	-0.012440286	0.004364654	0.004369	T	C	0.4824	-0.010784246	0.0042532572	0.01123	T	C	0.4824	-0.011344228	0.0042868024	0.008137	T	C	0.4431	0.0007	0.0019	0.7072	T	C	0.4616	0.0026	0.0003	1.298e-20							T	C	0.5367	-0.0389	0.0265	0.1431							15
rs11902450	T	C	0.1044	0.0039897892	0.0068146337	0.5582	T	C	0.1044	0.0015995554	0.0067824892	0.8136	T	C	0.1045	-0.0028241008	0.0068406057	0.6797	T	C	0.1052	0.0167	0.0027	1.061e-09	T	C	0.1026	-0.0012	0.0004	0.009107	T	C	0.0836	0.0036610542664947	0.0064475813984911	0.570158398989795	T	C	0.1078	-0.1117	0.0394	0.004565	T	C	0.1006	0.0022	0.0107	0.8368	2
rs11905645	C	T	0.1931	-0.0030892872	0.0050100709	0.5375	C	T	0.1929	-0.0066927685	0.0049896897	0.1798	C	T	0.1931	-0.012819019	0.0050268659	0.01077	T	C	0.7918	0.013	0.0021	1.019e-09	T	C	0.8092	0.0006	0.0003	0.0897	C	T	0.1898	-0.0074753413010811	0.0045508606026333	0.100461277221638	C	T	0.1942	0.0099	0.0301	0.7414	T	C	0.8075	0.017	0.0081	0.03498	20
rs11915371	C	A	0.201	0.0079285671	0.0049733967	0.1109	C	A	0.2004	0.0015247008	0.0050049143	0.7606	C	A	0.2003	-0.0027262506	0.0050469068	0.5891	A	C	0.8019	-0.0154	0.0021	2.288e-13	A	C	0.7914	0.0006	0.0003	0.06062	C	A	0.2022	0.0065637985301608	0.0044432830342133	0.139611128018515	C	A	0.211	-0.0658	0.0295	0.02596	A	C	0.7914	-0.0318	0.0079	5.131e-05	3
rs11921432	C	T	0.1082	0.011687235	0.006557919	0.07472	C	T	0.1083	0.015181643	0.0065246163	0.01997	C	T	0.1081	0.013987472	0.006582148	0.03358	T	C	0.8906	-0.0189	0.0027	5.382e-12	T	C	0.8834	0.0003	0.0004	0.4352	C	T	0.1013	0.0063078868636285	0.0059146603238348	0.286205193127939	C	T	0.1132	0.0181	0.039	0.6422	T	C	0.8854	-0.0182	0.0101	0.07019	3
rs12001437	C	T	0.3695	0.016214946	0.004112321	8.046e-05	C	T	0.3695	0.017532615	0.0040947206	1.854e-05	C	T	0.3695	0.011628696	0.0041272414	0.004839	T	C	0.6319	-0.0112	0.002	1.327e-08	T	C	0.6313	-0.0012	0.0003	1.082e-05	C	T	0.3656	-0.0085285272686064	0.0037055750336654	0.0213611559946124	C	T	0.3721	-0.0289	0.0249	0.2463	T	C	0.6309	-0.0402	0.0066	1.099e-09	9
rs12072739	G	A	0.2484	0.0058315444	0.004699727	0.2147	G	A	0.2483	0.0042043347	0.0046792214	0.3689	G	A	0.2486	0.0047332188	0.0047154217	0.3155	A	G	0.7762	-0.0169	0.0023	1.502e-13	A	G	0.7678	0.0006	0.0003	0.07568	G	A	0.2555	0.0055084507214552	0.0040917734187134	0.178229724481585	G	A	0.2282	-0.0407	0.0286	0.154	A	G	0.7594	-0.0077	0.0073	0.2934	1
rs12140153	T	G	0.0968	-0.016616754	0.0072992941	0.02282	T	G	0.097	-0.018804476	0.0072574683	0.009568	T	G	0.0968	-0.0073817856	0.0073299476	0.3139	T	G	0.0911	-0.0353	0.0034	1.443e-25	T	G	0.0957	-0.0001	0.0005	0.8832	T	G	0.0853	-0.0242482434680419	0.006388783583236	0.0001473819571054	T	G	0.0892	0.0438	0.0452	0.3326	T	G	0.0953	-0.0645	0.0113	1.17e-08	1
rs12145677	A	G	0.3047	0.0030246272	0.0043122889	0.4831	A	G	0.3044	0.0059442494	0.0043759667	0.1743	A	G	0.3044	0.011308582	0.0044127078	0.01039	A	G	0.3057	0.0105	0.0018	4.934e-09	A	G	0.3037	-0.0031	0.0003	1.3399999999999999e-25	A	G	0.3061	0.0100148844590399	0.0038722126760943	0.0096999309384011	A	G	0.2997	0.0226	0.0262	0.3888	A	G	0.3072	-0.0045	0.0069	0.5149	1
rs12149228	T	C	0.1548	0.02171449	0.0054866757	7.568e-05	T	C	0.1546	0.022890066	0.0054662225	2.82e-05	T	C	0.1547	0.015078868	0.0055093715	0.006201	T	C	0.1622	0.0192	0.0026	1.28e-13	T	C	0.1635	-0.0029	0.0004	3.37e-15	T	C	0.1613	0.0080425527585463	0.0048520018320201	0.0974034530999994	T	C	0.16	0.1819	0.0335	5.485e-08	T	C	0.1627	0.0378	0.0087	1.363e-05	16
rs12150665	C	T	0.3885	-0.0093726809	0.0040903152	0.02194	C	T	0.3879	-0.0063132911	0.0041524014	0.1284	C	T	0.3875	-0.0042650558	0.004186973	0.3084	T	C	0.5931	0.0168	0.0016	1.737e-24	T	C	0.5908	-0.0021	0.0003	3.581e-14	C	T	0.3947	0.0015646070983005	0.0036510965378907	0.668264758760848	C	T	0.4034	-0.0697	0.025	0.005297	T	C	0.5838	0.0229	0.0065	0.0004192	17
rs12190287	G	C	0.407	0.0040379372	0.004204883	0.3369	G	C	0.4065	0.0021630427	0.0041868718	0.6054	G	C	0.4056	0.00082709648	0.0041451292	0.8418	C	G	0.6172	0.0005	0.0017	0.7904	C	G	0.6231	0.002	0.0003	1.444e-12							G	C	0.3731	-0.1543	0.0254	1.186e-09	C	G	0.625	-0.0119	0.0066	0.07122	6
rs12207125	G	A	0.2515	-0.0014161985	0.0046536216	0.7609	G	A	0.2527	-0.0013922705	0.0047117518	0.7676	G	A	0.2532	0.0005725617	0.004747636	0.904	A	G	0.7756	0.0136	0.0023	2.932e-09	A	G	0.7857	0.0008	0.0003	0.02195	G	A	0.2296	-0.00696499722756	0.0042432367029956	0.100707150011523	G	A	0.2173	0.0106	0.0296	0.7205	A	G	0.7877	0.0018	0.0079	0.8187	6
rs12216582	G	C	0.2812	-0.0041103141	0.0045756878	0.369	G	C	0.2816	-0.0065115911	0.0044669152	0.1449	G	C	0.2816	-0.0027170179	0.004502936	0.5463	C	G	0.7233	0.0077	0.0021	0.0002821	C	G	0.7081	-0.0018	0.0003	1.056e-08							G	C	0.2823	-0.0102	0.0271	0.707	C	G	0.7012	0.0207	0.007	0.00317	7
rs12259464	A	G	0.4682	0.00098903083	0.0040454103	0.8069	A	G	0.4676	0.00093059646	0.0041046433	0.8206	A	G	0.4682	0.0007388548	0.0040595445	0.8556	A	G	0.4811	0.0109	0.0017	1.478e-10	A	G	0.4872	0.0007	0.0003	0.007803	A	G	0.4786	-1.00006291316061e-05	0.003572491910719	0.997766450600758	A	G	0.4807	-0.0994	0.0242	3.934e-05	A	G	0.4885	0.0059	0.0064	0.3556	10
rs12282785	A	C	0.2131	-0.0037097402	0.004969216	0.4553	A	C	0.213	-0.0066709104	0.0049459501	0.1774	A	C	0.213	-0.00089386907	0.0049397983	0.8564	A	C	0.2204	-0.0157	0.0023	1.434e-11	A	C	0.2176	0.0	0.0003	0.8955	A	C	0.2158	-0.0073074525073947	0.0043381014782542	0.0920886152177164	A	C	0.2234	-0.1454	0.0298	1.059e-06	A	C	0.2217	-0.035	0.008	1.09e-05	11
rs12286929	G	A	0.5104	0.0090234976	0.0040449081	0.02569	G	A	0.5103	0.0063783621	0.0040264438	0.1132	G	A	0.5102	0.0043247718	0.0040600462	0.2868	A	G	0.5007	-0.0177	0.0016	1.925e-27	A	G	0.4764	0.0004	0.0003	0.1572							G	A	0.53	-0.0078	0.0241	0.7459	A	G	0.4711	-0.0234	0.0064	0.0002485	11
rs12334877	A	G	0.215	2.4188678e-05	0.0049193711	0.9961	A	G	0.2144	0.0071250282	0.0048575768	0.1424	A	G	0.2146	0.0083800493	0.0048940819	0.08684	A	G	0.1913	-0.0144	0.0021	2.173e-11	A	G	0.1976	-0.0001	0.0003	0.787	A	G	0.2119	-0.0031600594016296	0.0043670260994791	0.469300187808545	A	G	0.1982	-0.0637	0.0304	0.03635	A	G	0.1994	-0.0078	0.008	0.327	8
rs12364470	G	T	0.1862	0.012119839	0.0052141248	0.0201	G	T	0.1863	0.0095337841	0.0052766345	0.07079	G	T	0.1862	0.011831057	0.0052338554	0.02379	T	G	0.8535	-0.0187	0.0022	2.18e-17	T	G	0.8328	0.0003	0.0004	0.4738	G	T	0.1848	-0.0023951573015043	0.004597904388609	0.602419934536792	G	T	0.1646	0.0337	0.0326	0.3009	T	G	0.8278	-0.0139	0.0086	0.1054	11
rs12369179	T	C	0.0865	0.0030032525	0.0074034218	0.685	T	C	0.0864	-0.010053839	0.0073710481	0.1726	T	C	0.0864	-0.014029017	0.0074305308	0.05902	T	C	0.085	-0.034	0.0031	2.324e-28	T	C	0.0887	-0.0005	0.0005	0.2791							T	C	0.0884	0.0768	0.0428	0.07296	T	C	0.0888	0.0252	0.0115	0.02867	12
rs12377027	G	A	0.172	-0.0090871285	0.005639968	0.1071	G	A	0.1722	-0.011331888	0.0056106635	0.04341	G	A	0.172	-0.0084312382	0.0056622536	0.1365	A	G	0.8294	0.0016	0.0023	0.4659	A	G	0.817	-0.002	0.0004	1.414e-08							G	A	0.182	0.0747	0.0327	0.02212	A	G	0.8156	-0.0102	0.0084	0.2233	9
rs1242488	A	C	0.707	-0.0022005182	0.0045692368	0.6301	A	C	0.708	-0.001055404	0.004462374	0.813	A	C	0.7077	-0.0010144841	0.0044965762	0.8215	A	C	0.7499	0.0041	0.0019	0.03404	A	C	0.7403	-0.0021	0.0003	8.887e-12	A	C	0.7538	0.003322776875856	0.0041425714697935	0.422492280611817	A	C	0.7377	-0.0116	0.0281	0.6807	A	C	0.7406	-0.0177	0.0073	0.01573	17
rs12429545	A	G	0.1493	0.0047783183	0.0056666624	0.3991	A	G	0.1489	0.0073874592	0.0055973511	0.1869	A	G	0.1489	0.0094608965	0.0056395542	0.09343	A	G	0.1218	0.0313	0.0024	1.419e-37	A	G	0.1296	0.0003	0.0004	0.4122	A	G	0.1319	0.0126553645651394	0.0052738658644338	0.016411329679661	A	G	0.1301	-0.022	0.0359	0.5388	A	G	0.1298	0.0384	0.0101	0.0001333	13
rs12432201	C	T	0.3151	0.0046090543	0.0044943502	0.3051	C	T	0.3154	0.0072899516	0.0044718148	0.1031	C	T	0.3154	0.0052991258	0.0045575232	0.2449	T	C	0.6981	-0.0011	0.0021	0.6127	T	C	0.6926	0.0022	0.0003	1.981e-13							C	T	0.309	-0.0039	0.027	0.885	T	C	0.6846	-0.0037	0.007	0.5979	14
rs12439429	T	C	0.5609	0.00042120083	0.003955368	0.9152	T	C	0.5608	-0.0032463052	0.0039386394	0.4098	T	C	0.562	-0.0059144372	0.0040797006	0.1471	T	C	0.5342	0.0011	0.0017	0.5226	T	C	0.5423	0.0017	0.0003	1.633e-10	T	C	0.5592	-0.0067127423533447	0.0035944815964814	0.0618299348535783	T	C	0.5401	-0.0156	0.0241	0.5161	T	C	0.5416	-0.0155	0.0065	0.01695	15
rs12439632	C	G	0.2014	0.0081989542	0.0050201757	0.1024	C	G	0.2029	0.0091562073	0.0051251392	0.07401	C	G	0.2034	0.010896232	0.0051632479	0.03483	C	G	0.1682	0.0145	0.0023	3.675e-10	C	G	0.1629	0.0005	0.0004	0.1791							C	G	0.1563	-0.021	0.0334	0.5291	C	G	0.1595	0.014	0.0087	0.1072	15
rs12449763	T	A	0.2005	-0.0040610387	0.005086565	0.4246	T	A	0.1994	-0.0064550776	0.0051198114	0.2074	T	A	0.1992	-0.0066715918	0.005163406	0.1963	A	T	0.7761	-0.0058	0.0023	0.01248	A	T	0.7822	-0.0022	0.0003	1.204e-10							T	A	0.2201	-0.0687	0.0299	0.02135	A	T	0.7892	-0.0275	0.008	0.0005484	17
rs12462975	A	G	0.3278	-0.0024543458	0.0043224705	0.5702	A	G	0.328	-0.0030902882	0.0043028812	0.4726	A	G	0.3275	-0.00094658307	0.0043827693	0.829	A	G	0.3243	0.0193	0.0018	1.474e-25	A	G	0.3299	-0.0011	0.0003	0.0002813	A	G	0.3251	0.0100335911799012	0.0038098577235207	0.0084488226139851	A	G	0.3304	0.055	0.026	0.03414	A	G	0.3298	0.0106	0.0068	0.1193	19
rs12519145	A	G	0.2379	-0.014186665	0.0048207524	0.003252	A	G	0.2377	-0.017452741	0.0047998401	0.0002768	A	G	0.2381	-0.012342705	0.0048384509	0.01074	A	G	0.2223	-0.0121	0.0019	5.072e-10	A	G	0.2255	0.0001	0.0003	0.6669	A	G	0.2179	-0.0125134728933351	0.0043229376627568	0.0037955874154446	A	G	0.2258	0.0138	0.0296	0.6393	A	G	0.2133	-0.0264	0.0073	0.0003157	5
rs12520984	C	G	0.3257	0.0062203277	0.004293222	0.1474	C	G	0.3256	0.0068112473	0.0042745255	0.1111	C	G	0.3258	0.0090684447	0.0043080537	0.03529	C	G	0.3063	0.0002	0.0018	0.894	C	G	0.3214	0.0023	0.0003	6.483e-16							C	G	0.3207	0.042	0.0256	0.1011	C	G	0.3242	0.0073	0.0068	0.2834	5
rs12527426	A	G	0.3334	0.010003211	0.0042441735	0.01843	A	G	0.3338	0.0069644333	0.0042652333	0.1025	A	G	0.3337	0.0055278207	0.0042585767	0.1943	A	G	0.3	0.015	0.0019	5.544e-16	A	G	0.2925	-0.0011	0.0003	0.0003653							A	G	0.2947	-0.1078	0.0264	4.297e-05	A	G	0.2968	0.0353	0.007	4.853e-07	6
rs12544197	A	G	0.4937	0.0030346962	0.0041005847	0.4593	A	G	0.4936	0.0027722719	0.0040815409	0.497	A	G	0.4939	-0.0011936653	0.0041138843	0.7717	A	G	0.4973	-0.0072	0.0016	1.057e-05	A	G	0.491	-0.0016	0.0003	7.672e-09	A	G	0.4913	-0.0069689432534225	0.0035697339632384	0.0509108534596011	A	G	0.4846	-0.1375	0.0246	2.303e-08	A	G	0.49	-0.0244	0.0065	0.0001708	8
rs1258179	A	G	0.4951	-0.00011761004	0.0040844543	0.977	A	G	0.4951	0.00055506527	0.0040662062	0.8914	A	G	0.4952	-0.0028782242	0.0040990329	0.4826	A	G	0.4808	-0.0022	0.0017	0.1884	A	G	0.4901	-0.0021	0.0003	5.052e-15	A	G	0.4924	-0.0056284400094369	0.003569598623599	0.114848199763275	A	G	0.4828	-0.0059	0.0247	0.8118	A	G	0.4887	-0.0014	0.0064	0.8265	10
rs12591120	C	T	0.2441	-0.0070638012	0.0047385082	0.136	C	T	0.2443	-0.0028553819	0.0047157327	0.5448	C	T	0.2441	-0.0001446668	0.0047539975	0.9757	T	C	0.7397	0.012	0.0022	3.835e-08	T	C	0.7409	-0.0005	0.0003	0.08351	C	T	0.2495	-0.0070145898812578	0.0041241128567228	0.0889669435565272	C	T	0.2564	-0.0507	0.0277	0.06725	T	C	0.7397	0.0065	0.0073	0.3752	15
rs12594043	C	G	0.5258	0.0027260525	0.0040737095	0.5034	C	G	0.526	0.00030536928	0.0041113968	0.9408	C	G	0.5265	0.0027054894	0.0040495029	0.5041	C	G	0.5205	0.0102	0.0017	1.312e-09	C	G	0.5206	0.0007	0.0003	0.01031							C	G	0.5221	-0.0589	0.0241	0.01439	C	G	0.5202	0.0098	0.0064	0.1249	15
rs12602912	T	C	0.2301	0.011491785	0.0047615474	0.0158	T	C	0.2307	0.0086044899	0.0048272366	0.07467	T	C	0.2302	0.0032431662	0.0047778729	0.4973	T	C	0.212	0.0166	0.002	2.899e-16	T	C	0.1975	0.0012	0.0003	0.0003245	T	C	0.2106	0.0022493519536383	0.0043768773700136	0.607309978854702	T	C	0.2028	-0.0799	0.0299	0.007623	T	C	0.2	0.0498	0.008	3.891e-10	17
rs1260326	C	T	0.6183	-0.091872637	0.0041681088	1.14e-107	C	T	0.6182	-0.084376413	0.0041509353	7.409999999999999e-92	C	T	0.6183	-0.042504505	0.004144868	1.127e-24	T	C	0.3913	-0.0107	0.0017	1.16e-10	T	C	0.3929	0.0051	0.0003	1.836e-74	C	T	0.6145	0.0046431463603155	0.0036666434619999	0.205398304024519	C	T	0.5984	-0.1284	0.0244	1.438e-07	T	C	0.3931	-0.0644	0.0066	1.621e-22	2
rs12611148	A	C	0.1498	-0.0052341934	0.0058662796	0.3723	A	C	0.1498	-0.00075198246	0.0058379973	0.8975	A	C	0.1494	0.004441664	0.0057773358	0.442	A	C	0.1429	-0.0137	0.0024	1.417e-08	A	C	0.1517	-0.0006	0.0004	0.09326	A	C	0.1401	-0.0084189581680351	0.0051416024360735	0.101542924553005	A	C	0.1559	0.0747	0.034	0.02797	A	C	0.1534	0.0034	0.0089	0.7024	19
rs12628051	C	T	0.3644	-0.00092658301	0.0041050807	0.8214	C	T	0.3639	0.0010122602	0.0040526422	0.8028	C	T	0.364	0.0050009132	0.0040836272	0.2207	T	C	0.6407	0.0161	0.0018	2.9e-19	T	C	0.6523	-0.0022	0.0003	1.673e-14	C	T	0.3566	-0.0074719515604351	0.0037256653284476	0.0449059016566086	C	T	0.3477	0.0649	0.0251	0.009804	T	C	0.6474	-0.0047	0.0067	0.4831	22
rs12628891	T	C	0.313	0.0075614582	0.0043188887	0.07998	T	C	0.3128	0.0073528837	0.0043002742	0.08729	T	C	0.3129	0.008675026	0.0042927419	0.04329	T	C	0.3186	-0.0115	0.0019	5.852e-10	T	C	0.3157	-0.0008	0.0003	0.00408							T	C	0.3083	-0.0053	0.0275	0.8485	T	C	0.3176	0.0098	0.007	0.1624	22
rs12635553	T	A	0.4872	0.0041302232	0.0039840338	0.2999	T	A	0.4868	0.0047951359	0.0040033002	0.231	T	A	0.4866	0.0017355728	0.0040344629	0.6671	A	T	0.486	0.0099	0.0017	4.102e-09	A	T	0.4986	0.0001	0.0003	0.6233							T	A	0.4966	-0.0104	0.0241	0.6644	A	T	0.4985	0.0063	0.0064	0.3239	3
rs12652212	G	A	0.4035	0.0030235336	0.0040987785	0.4607	G	A	0.4036	0.0027412602	0.0040804735	0.5017	G	A	0.4034	-0.0033520474	0.0041139047	0.4152	A	G	0.5611	-0.0131	0.0016	1.633e-15	A	G	0.5811	-0.0001	0.0003	0.8303	G	A	0.397	0.0005806724857889	0.003647445328688	0.873511478936092	G	A	0.4219	0.0039	0.0244	0.872	A	G	0.5842	-0.0146	0.0065	0.02451	5
rs1268064	A	G	0.478	-0.0067920757	0.0040264983	0.09163	A	G	0.4779	-0.0077270566	0.0040086367	0.0539	A	G	0.4778	-0.007571288	0.0040022177	0.05852	A	G	0.4941	-0.0103	0.0017	1.328e-09	A	G	0.4794	0.0	0.0003	0.9494	A	G	0.4766	0.0012277586038867	0.0035731272555439	0.731140372071106	A	G	0.4797	-0.1048	0.0245	1.902e-05	A	G	0.4845	-0.0274	0.0064	1.786e-05	6
rs12680842	G	A	0.3539	-0.0012055721	0.0042173625	0.775	G	A	0.3536	-0.0041483252	0.0041990756	0.3232	G	A	0.3541	-0.0039031038	0.0042735539	0.3611	A	G	0.6839	0.0142	0.0017	3.411e-16	A	G	0.6714	-0.0008	0.0003	0.005988							G	A	0.3238	0.1023	0.0257	6.775e-05	A	G	0.6675	-0.0029	0.0068	0.67	8
rs12681792	A	C	0.2428	0.0058239344	0.0048785786	0.2326	A	C	0.2424	0.0025895549	0.0048597008	0.5941	A	C	0.2431	0.0019770361	0.0048952671	0.6863	A	C	0.2024	0.015	0.0021	2.883e-12	A	C	0.206	0.0003	0.0003	0.441	A	C	0.2403	0.0064025929496559	0.0041767893415028	0.125300934373163	A	C	0.1921	0.0038	0.0313	0.9023	A	C	0.2096	0.0184	0.0079	0.01912	8
rs12692596	T	C	0.3609	0.010217063	0.0041090903	0.0129	T	C	0.3608	0.012659613	0.0040925877	0.001979	T	C	0.3608	0.012203248	0.0041247601	0.003091	T	C	0.3618	0.012	0.0017	1.032e-12	T	C	0.3712	-0.0007	0.0003	0.008117	T	C	0.3601	-0.0046304519489067	0.0037176977643259	0.212942147748473	T	C	0.3676	0.0682	0.0249	0.006211	T	C	0.365	0.0339	0.0066	2.758e-07	2
rs12713256	A	G	0.7036	-0.0071082636	0.0045629681	0.1193	A	G	0.7052	-0.0063279746	0.0045042893	0.1601	A	G	0.7046	-0.0050363038	0.0045386001	0.2671	A	G	0.7527	0.003	0.0022	0.1647	A	G	0.7564	0.0021	0.0003	3.472e-11	A	G	0.7349	0.0033464257915386	0.0040431778614283	0.407856184505316	A	G	0.7492	-0.0036	0.0282	0.8982	A	G	0.7548	0.0084	0.0074	0.2585	2
rs12714199	T	C	0.6209	-0.0021408368	0.0041161116	0.603	T	C	0.6231	-0.0011396392	0.0040671923	0.7793	T	C	0.6227	-0.0020131673	0.0040985176	0.6233	T	C	0.6146	-0.0141	0.0017	3.219e-16	T	C	0.6248	0.0007	0.0003	0.01108							T	C	0.6268	-0.0382	0.0248	0.1234	T	C	0.6248	-0.025	0.0066	0.0001506	2
rs12736457	G	C	0.1266	-0.0053807516	0.0061198828	0.3793	G	C	0.1267	-0.0063674545	0.006091674	0.2959	G	C	0.1266	0.0058867353	0.0061427225	0.3379	C	G	0.8746	-0.0027	0.0029	0.3548	C	G	0.8706	0.0058	0.0004	1.744e-45							G	C	0.1266	-0.1398	0.0367	0.0001394	C	G	0.8697	-0.0033	0.0095	0.7291	1
rs12765914	T	C	0.1054	0.014282453	0.0066973025	0.03296	T	C	0.1053	0.007920624	0.0066724646	0.2352	T	C	0.1051	0.0092972461	0.0066688803	0.1633	T	C	0.0801	0.0226	0.0031	1.96e-13	T	C	0.0867	-0.001	0.0005	0.03635							T	C	0.0845	-0.0335	0.0433	0.4397	T	C	0.0883	0.0424	0.0112	0.0001539	10
rs12781024	T	A	0.4872	-0.0030387135	0.0041450442	0.4635	T	A	0.4878	-0.0011369833	0.0040441319	0.7786	T	A	0.4878	0.0012966982	0.0040757421	0.7504	A	T	0.5291	-0.0016	0.0017	0.3433	A	T	0.5078	0.0017	0.0003	4.866e-10							T	A	0.4857	-0.0407	0.0243	0.09363	A	T	0.5111	0.0092	0.0064	0.1497	10
rs12868881	A	T	0.4315	-0.0027387432	0.004075168	0.5015	A	T	0.4312	-0.0012390671	0.0040209155	0.758	A	T	0.4311	0.0033155992	0.0039783812	0.4046	A	T	0.4066	0.0138	0.0017	1.401e-15	A	T	0.4262	-0.0001	0.0003	0.7118							A	T	0.423	-0.0672	0.0243	0.005569	A	T	0.4285	0.0145	0.0064	0.02319	13
rs12887636	G	T	0.3582	-0.0057012589	0.0041769919	0.1723	G	T	0.358	-0.0026767778	0.0041227383	0.5162	G	T	0.3584	-0.0010640595	0.0041907813	0.7996	T	G	0.6663	0.0171	0.0017	4.835e-23	T	G	0.6517	0.0003	0.0003	0.3153	G	T	0.3662	-0.012522788922371	0.0037042533968376	0.0007231425986492	G	T	0.3467	0.0585	0.0257	0.0227	T	G	0.6477	0.0212	0.0067	0.001558	14
rs12888545	G	A	0.2397	0.0055900438	0.0047131495	0.2356	G	A	0.2399	0.0064419127	0.0046919753	0.1698	G	A	0.2396	0.0090134817	0.0047312956	0.05677	A	G	0.7464	-0.0133	0.002	1.764e-11	A	G	0.7492	0.0004	0.0003	0.212	G	A	0.2419	0.0024019370699791	0.00416736355336	0.564366132870051	G	A	0.2462	0.0594	0.028	0.03372	A	G	0.7465	-0.0212	0.0073	0.003821	14
rs12891477	T	C	0.3754	0.0099393081	0.0041396571	0.01635	T	C	0.3753	0.010992986	0.0041217747	0.007652	T	C	0.3755	0.016418462	0.0041535503	7.722e-05	T	C	0.3648	0.012	0.0018	1.687e-11	T	C	0.3694	-0.0001	0.0003	0.7868	T	C	0.3906	0.0010512469847169	0.0036578458005955	0.773809807410452	T	C	0.3673	0.0399	0.0252	0.113	T	C	0.373	0.0218	0.0067	0.001141	14
rs12912198	T	C	0.2739	-0.0061660396	0.0045571814	0.176	T	C	0.2737	-0.0043862653	0.0045816445	0.3384	T	C	0.2736	-0.0021366937	0.0046208594	0.6438	T	C	0.2731	-0.01	0.0018	3.44e-08	T	C	0.2843	0.0	0.0003	0.9083							T	C	0.2843	0.023	0.0269	0.3936	T	C	0.2821	-0.0181	0.0071	0.01102	15
rs12914623	C	G	0.2592	-0.017802551	0.0046362845	0.0001231	C	G	0.2592	-0.016490262	0.0046150295	0.0003527	C	G	0.2592	-0.013794444	0.0046535602	0.003034	C	G	0.2722	-0.0159	0.0019	1.999e-16	C	G	0.2639	0.0002	0.0003	0.5156							C	G	0.2633	-0.119	0.0274	1.448e-05	C	G	0.2645	-0.0207	0.0071	0.003644	15
rs12916712	C	T	0.2657	-0.00061271704	0.0045356494	0.8925	C	T	0.2661	0.00082534274	0.0045147908	0.8549	C	T	0.2658	0.0077238146	0.0045510316	0.08967	T	C	0.7387	-0.0028	0.0022	0.2016	T	C	0.7261	-0.0019	0.0003	7.604e-10	C	T	0.2699	0.0044468108609355	0.0040202149747693	0.268677740211336	C	T	0.275	0.0837	0.0269	0.001816	T	C	0.726	-0.0171	0.0071	0.01632	15
rs12922346	C	G	0.2584	-0.0049737459	0.0046048402	0.2801	C	G	0.2586	-0.0025854901	0.0045843376	0.5728	C	G	0.2583	-0.0019805077	0.004622041	0.6683	C	G	0.2641	0.0133	0.002	1.482e-11	C	G	0.2688	0.0004	0.0003	0.1882							C	G	0.2653	-0.0425	0.0281	0.1301	C	G	0.2658	0.0102	0.0075	0.176	16
rs1293037	T	C	0.773	0.0018855994	0.0048060865	0.6948	T	C	0.7732	0.0014831472	0.0048337206	0.759	T	C	0.7732	-0.0042011248	0.0048255162	0.384	T	C	0.7544	0.0129	0.0022	5.726e-09	T	C	0.7567	0.0	0.0003	0.8872	T	C	0.7766	0.0040575535331532	0.0042845213288563	0.343625478388526	T	C	0.7579	0.0683	0.0282	0.01542	T	C	0.7617	0.0129	0.0074	0.08269	6
rs12935589	T	C	0.1395	-0.04366423	0.006051059	5.355e-13	T	C	0.1396	-0.057486824	0.0060203749	1.313e-21	T	C	0.1395	-0.056553418	0.0060730688	1.2530000000000002e-20	T	C	0.1343	-0.0189	0.0028	1.593e-11	T	C	0.1409	0.0001	0.0004	0.7787	T	C	0.1278	-0.0004111048484481	0.0053452700126701	0.938695122651521	T	C	0.1306	-0.033	0.0371	0.3734	T	C	0.1463	-0.0243	0.0094	0.009916	16
rs12939549	G	A	0.4067	-0.011387583	0.0040356907	0.004777	G	A	0.4075	-0.00979033	0.0039819812	0.01395	G	A	0.4057	-0.012719234	0.0040916933	0.00188	A	G	0.5572	0.018	0.0016	3.681e-28	A	G	0.565	-0.0001	0.0003	0.7439	G	A	0.4072	-0.0135310379335151	0.0036322234946444	0.0001951010139752	G	A	0.4355	-0.0387	0.0241	0.1081	A	G	0.5657	0.017	0.0064	0.007774	17
rs12940987	A	G	0.7791	-0.0036576491	0.0049066865	0.456	A	G	0.7788	-0.0026138451	0.0048835813	0.5925	A	G	0.7789	-0.0051634706	0.0049223123	0.2942	A	G	0.7879	-0.0015	0.002	0.4726	A	G	0.7764	-0.0048	0.0003	2.7660000000000002e-49	A	G	0.7713	0.0181182687208905	0.0042489955440996	2.00682722467517e-05	A	G	0.7757	-0.2004	0.0291	6.124e-12	A	G	0.7723	-0.0165	0.0076	0.03087	17
rs12942611	A	C	0.3658	0.0049758069	0.0040826633	0.2229	A	C	0.3656	0.0038760873	0.0041389383	0.349	A	C	0.3657	-0.0013372561	0.0041716699	0.7485	A	C	0.3516	0.0009	0.002	0.6483	A	C	0.3542	-0.0017	0.0003	3.418e-09							A	C	0.3489	-0.0594	0.0252	0.0182	A	C	0.3572	0.0147	0.0066	0.02584	17
rs12951993	G	A	0.5779	-0.0052120486	0.0040864329	0.2021	G	A	0.5779	-0.0033701911	0.0040681136	0.4074	G	A	0.578	0.0050565398	0.0041009999	0.2176	A	G	0.4242	-0.0028	0.0017	0.09798	A	G	0.42	-0.0022	0.0003	4.034e-15	G	A	0.5718	-0.0201578072328875	0.0036064277790058	2.27841056196401e-08	G	A	0.5832	0.0438	0.0245	0.07415	A	G	0.4195	0.0046	0.0065	0.4786	17
rs1296328	C	A	0.5214	-0.0051254286	0.00414112	0.2158	C	A	0.5233	-0.0062135058	0.0040081485	0.1211	C	A	0.5218	-0.010942818	0.0041148337	0.007829	A	C	0.4464	0.0166	0.0017	3.486e-22	A	C	0.4452	0.0001	0.0003	0.7258	C	A	0.5264	-0.0058850308052259	0.0035741851907179	0.0996530967721197	C	A	0.5489	-0.0452	0.0248	0.0681	A	C	0.4474	0.0346	0.0065	9.821e-08	4
rs12981256	A	G	0.4971	0.0015706343	0.0041116398	0.7025	A	G	0.4972	-0.0007867073	0.0041102243	0.8482	A	G	0.4969	0.00064346467	0.0041288181	0.8762	A	G	0.5284	0.0151	0.0017	1.432e-18	A	G	0.5372	0.0001	0.0003	0.8516							A	G	0.5324	0.0769	0.0251	0.002204	A	G	0.5335	0.0129	0.0067	0.05422	19
rs12987009	T	A	0.4386	-0.020572402	0.0040546085	3.899e-07	T	A	0.4386	-0.021982975	0.0040364295	5.147e-08	T	A	0.4387	-0.017279255	0.0040301044	1.807e-05	A	T	0.5851	-0.0109	0.0017	1.834e-10	A	T	0.5596	-0.0016	0.0003	4.515e-09							T	A	0.4363	0.0211	0.0243	0.3863	A	T	0.5594	0.0018	0.0065	0.7816	2
rs13021737	G	A	0.8384	0.0066490689	0.0053900102	0.2174	G	A	0.8383	0.0044850283	0.0053662216	0.4033	G	A	0.8384	0.0033318218	0.0054096541	0.538	A	G	0.1567	-0.0578	0.0021	2.8900000000000003e-161	A	G	0.1709	-0.0008	0.0004	0.02858	G	A	0.8296	0.0002552910307961	0.0047464863035934	0.95710624815417	G	A	0.8282	0.0473	0.0318	0.1364	A	G	0.1709	-0.0493	0.0085	6.134e-09	2
rs13032786	G	C	0.3139	0.0019025414	0.0042831343	0.6569	G	C	0.3138	-0.00053559098	0.0042657454	0.9001	G	C	0.3138	0.0036726756	0.0043406475	0.3975	C	G	0.7032	0.0	0.0021	0.9883	C	G	0.6961	0.0032	0.0003	3.241e-27							G	C	0.305	0.0401	0.0262	0.1259	C	G	0.6914	0.0019	0.0069	0.7834	2
rs13033310	A	G	0.2505	-0.00024860888	0.0046417487	0.9573	A	G	0.2506	-0.00099493945	0.0046646269	0.8311	A	G	0.2513	-0.00047418342	0.004607047	0.918	A	G	0.2519	0.0146	0.0022	3.395e-11	A	G	0.2564	0.0002	0.0003	0.5172	A	G	0.2479	0.0070029409874897	0.0041330016222181	0.0901900788319605	A	G	0.2562	-0.05	0.028	0.07384	A	G	0.2547	0.019	0.0073	0.009531	2
rs13047277	C	T	0.2775	0.0012455484	0.0045606264	0.7848	C	T	0.2781	0.006300176	0.0044939534	0.1609	C	T	0.2777	0.0069131459	0.0045325041	0.1272	T	C	0.702	0.0018	0.0021	0.3783	T	C	0.71	0.0024	0.0003	7.416e-16							C	T	0.2887	0.1515	0.0271	2.149e-08	T	C	0.7074	0.009	0.0067	0.1792	21
rs13064938	C	T	0.5906	0.010890536	0.0040635152	0.007361	C	T	0.5907	0.0099044683	0.0040465904	0.01438	C	T	0.5908	0.0081761463	0.0040402737	0.043	T	C	0.3757	-0.0089	0.0017	2.387e-07	T	C	0.3902	0.0032	0.0003	2.0290000000000003e-30							C	T	0.6063	0.0198	0.0246	0.4222	T	C	0.3893	0.0016	0.0066	0.8083	3
rs13065446	T	C	0.6823	0.0067655792	0.0042252589	0.1093	T	C	0.6821	0.005062336	0.0042060377	0.2287	T	C	0.6823	0.0049556139	0.0042402117	0.2425	T	C	0.683	0.0054	0.0018	0.002811	T	C	0.6728	-0.0045	0.0003	7.426e-54							T	C	0.6747	0.0381	0.0259	0.1422	T	C	0.67	0.003	0.007	0.6689	3
rs13099700	G	A	0.2993	-0.001964431	0.0044789357	0.661	G	A	0.2993	4.1153336e-05	0.0044594913	0.9926	G	A	0.2995	-0.0039443649	0.0044954736	0.3803	A	G	0.7256	0.0046	0.0021	0.02973	A	G	0.7216	0.0021	0.0003	4.967e-12	G	A	0.291	-0.0030209460625686	0.0039289201088854	0.441952769478019	G	A	0.2747	0.1173	0.027	1.432e-05	A	G	0.7174	-0.0064	0.0071	0.3687	3
rs13107325	T	C	0.0677	-0.020877787	0.0095602595	0.02898	T	C	0.068	-0.025456157	0.0093705399	0.006595	T	C	0.0681	-0.013518835	0.0094609201	0.153	T	C	0.082	0.0468	0.0032	3.805e-47	T	C	0.0738	-0.0024	0.0006	1.176e-05	T	C	0.0527	0.0182717164245056	0.0079870100496868	0.0221562123192445	T	C	0.0764	-0.7456	0.0461	5.995e-59	T	C	0.069	0.046	0.0135	0.0006598	4
rs13110266	A	G	0.4305	0.001788502	0.00410137	0.6628	A	G	0.4304	-0.00020500124	0.0040825606	0.96	A	G	0.4305	0.0019541768	0.004114695	0.6348	A	G	0.4037	-0.0124	0.0016	3.956e-14	A	G	0.4134	0.0	0.0003	0.9021	A	G	0.4144	-0.0095510818669202	0.0036226697931734	0.0083772132704552	A	G	0.4095	0.0334	0.0247	0.177	A	G	0.4118	-0.0099	0.0065	0.1272	4
rs13157326	A	G	0.4964	-0.00033269495	0.0039869913	0.9335	A	G	0.4967	-0.0010268239	0.0040077245	0.7978	A	G	0.497	-0.0030789644	0.0040390741	0.4459	A	G	0.46	-0.0017	0.0019	0.3928	A	G	0.4722	-0.0024	0.0003	1.604e-16	A	G	0.5078	-0.0070671559212088	0.0035696341660829	0.0477261890623635	A	G	0.4694	0.0589	0.0246	0.01643	A	G	0.4742	-0.0128	0.0064	0.04506	5
rs13174863	G	A	0.1443	0.00351625	0.005772915	0.5425	G	A	0.1443	0.0055034113	0.005746769	0.3382	G	A	0.1438	0.00060402588	0.0059108972	0.9186	A	G	0.8542	-0.0197	0.0023	1.939e-17	A	G	0.851	0.0002	0.0004	0.6562	G	A	0.1504	0.0025077482898567	0.0049924208995625	0.615448722673927	G	A	0.1494	-0.1254	0.035	0.0003329	A	G	0.8469	-0.0043	0.009	0.633	5
rs13186194	C	T	0.37	-0.0014156725	0.0040677159	0.7278	C	T	0.3698	-0.0033015051	0.0040504795	0.415	C	T	0.3702	-0.0074253565	0.0041971226	0.07687	T	C	0.6169	0.01	0.0017	2.197e-09	T	C	0.6219	-0.0002	0.0003	0.5623	C	T	0.3705	0.0025872465110335	0.0036953022590222	0.48383690564593	C	T	0.3801	0.0142	0.0249	0.5691	T	C	0.6236	-0.0048	0.0066	0.4668	5
rs13191362	G	A	0.1133	-0.010647898	0.0064842576	0.1006	G	A	0.1134	-0.0095478729	0.0064530004	0.139	G	A	0.1129	-0.004965749	0.0065854537	0.4508	A	G	0.8572	0.0235	0.0025	4.079e-21	A	G	0.8777	-0.0007	0.0004	0.09146	G	A	0.0996	-0.0055011128754038	0.005959264600229	0.355944975844702	G	A	0.1205	-0.1034	0.0371	0.005347	A	G	0.8778	0.0235	0.0098	0.01695	6
rs13227214	G	C	0.531	-0.0093263038	0.0040583373	0.02156	G	C	0.5311	-0.0086918888	0.0040567661	0.03215	G	C	0.5307	-0.0069950323	0.0040743877	0.08601	C	G	0.4534	0.001	0.0019	0.5953	C	G	0.4561	-0.0027	0.0003	1.705e-23							G	C	0.5482	0.0422	0.0246	0.08623	C	G	0.4588	0.0043	0.0064	0.5008	7
rs13230509	C	G	0.6626	-0.0014071254	0.0045052303	0.7548	C	G	0.6626	-0.0016310235	0.0045037066	0.7172	C	G	0.6618	-0.0052962993	0.004565287	0.246	C	G	0.6788	0.0054	0.0021	0.009527	C	G	0.6906	-0.0064	0.0003	1.03e-88							C	G	0.6853	0.1186	0.0276	1.757e-05	C	G	0.6885	-0.0157	0.0073	0.03218	7
rs13234131	G	A	0.1264	-0.061293426	0.0060599142	4.761e-24	G	A	0.1265	-0.035453506	0.0060322527	4.17e-09	G	A	0.1268	0.0099551241	0.0059576288	0.09472	A	G	0.8746	-0.0136	0.0029	2.169e-06	A	G	0.871	0.001	0.0004	0.01246							G	A	0.1267	-0.0913	0.0367	0.01282	A	G	0.8751	-0.0364	0.0101	0.000293	7
rs13245051	G	A	0.5339	4.2262454e-05	0.0041266157	0.9918	G	A	0.5361	0.0024749229	0.004035348	0.5397	G	A	0.5357	0.0032096131	0.0040672836	0.43	A	G	0.4557	0.015	0.0017	1.121e-18	A	G	0.4457	-0.0019	0.0003	2.799e-12							G	A	0.5523	0.0388	0.0243	0.111	A	G	0.4466	0.0118	0.0064	0.06467	7
rs13249650	T	A	0.5592	0.0044300674	0.0041014983	0.2801	T	A	0.5592	0.008372347	0.0041000075	0.04115	T	A	0.5592	0.0094757633	0.0041189416	0.02142	A	T	0.4443	0.011	0.0019	1.02e-08	A	T	0.4458	-0.0003	0.0003	0.3548							T	A	0.5572	-0.0611	0.0244	0.01233	A	T	0.4485	0.0144	0.0065	0.02654	8
rs13263601	C	A	0.3162	0.013120999	0.0044146793	0.002957	C	A	0.3164	0.01554816	0.0043937587	0.0004021	C	A	0.3161	0.016463826	0.0044308126	0.0002026	A	C	0.6585	-0.0145	0.0018	4.867e-16	A	C	0.6555	0.0002	0.0003	0.447	C	A	0.3195	0.0093699992190508	0.0038272744280018	0.0143565067941517	C	A	0.3452	0.0028	0.0253	0.9129	A	C	0.656	-0.0238	0.0067	0.0003827	8
rs132641	G	A	0.8452	0.0094212009	0.0055962076	0.09228	G	A	0.845	0.0078752151	0.0055693227	0.1574	G	A	0.8452	0.010513937	0.0056155759	0.06117	A	G	0.1558	0.0101	0.0023	1.258e-05	A	G	0.1658	-0.0024	0.0004	2.239e-11							G	A	0.8346	-0.0234	0.0323	0.4686	A	G	0.1656	-0.0004	0.0086	0.9628	22
rs1327259	G	A	0.4286	0.0062452242	0.0040851325	0.1263	G	A	0.4294	0.002743763	0.0041050234	0.5039	G	A	0.4282	0.001774183	0.0040620856	0.6623	A	G	0.6096	0.0157	0.0017	1.465e-19	A	G	0.6066	0.0011	0.0003	4.577e-05	G	A	0.417	-0.0039234359483104	0.00361940423659	0.278364583745687	G	A	0.396	-0.0694	0.025	0.005548	A	G	0.6078	0.0209	0.0065	0.001284	6
rs13296413	T	C	0.3552	0.00029675395	0.004208516	0.9438	T	C	0.3554	0.00069790172	0.0041886046	0.8677	T	C	0.355	0.0037754681	0.0042238358	0.3714	T	C	0.3811	-0.0148	0.0017	2.49e-17	T	C	0.3805	-0.0001	0.0003	0.5957	T	C	0.3521	-0.0085800608959855	0.003736380064951	0.021655502247836	T	C	0.3795	-0.1108	0.0292	0.000151	T	C	0.3738	-0.0167	0.0066	0.01135	9
rs13389219	T	C	0.3714	-0.035056113	0.0042172942	9.373e-17	T	C	0.3725	-0.029133307	0.0041557838	2.378e-12	T	C	0.3719	-0.020554343	0.0041905515	9.346e-07	T	C	0.4079	0.0108	0.0016	4.272e-11	T	C	0.3962	0.0001	0.0003	0.7098	T	C	0.3755	-0.0074283368929882	0.0036852736112162	0.0438333182417279	T	C	0.3939	-0.1964	0.0245	1.078e-15	T	C	0.4014	-0.0605	0.0065	1.1650000000000002e-20	2
rs1346841	A	G	0.4012	0.0025597147	0.0040637736	0.5288	A	G	0.4011	0.0059267312	0.0040457697	0.1429	A	G	0.4008	0.0041804684	0.0041182126	0.31	A	G	0.4116	-0.0126	0.0017	3.183e-13	A	G	0.3977	-0.0001	0.0003	0.8394	A	G	0.3732	-0.00104679961714	0.0036898415688328	0.77664204695024	A	G	0.4062	0.0427	0.0248	0.08521	A	G	0.3868	-0.0128	0.0066	0.05232	4
rs1350430	C	T	0.4506	0.0088198716	0.0039508594	0.02559	C	T	0.4507	0.0056308293	0.0039338082	0.1523	C	T	0.4505	0.0053367627	0.0039646382	0.1783	T	C	0.5328	-0.0125	0.0017	2.075e-13	T	C	0.5437	-0.0001	0.0003	0.6636	C	T	0.4515	0.0160769242802294	0.0035859897513269	7.35112840098557e-06	C	T	0.456	-0.0138	0.0242	0.5683	T	C	0.5413	-0.0259	0.0064	5.009e-05	12
rs1358980	T	C	0.488	0.019827673	0.0040195071	8.103e-07	T	C	0.4877	0.013977536	0.0040017182	0.0004778	T	C	0.4881	0.0060437984	0.0040332294	0.134	T	C	0.4735	-0.0129	0.0017	5.151e-15	T	C	0.4817	-0.0008	0.0003	0.005505	T	C	0.4772	-0.0001746925626738	0.0035729341205299	0.96100432320948	T	C	0.4781	0.1604	0.0246	7.638e-11	T	C	0.4779	0.0331	0.0065	3.416e-07	6
rs13702	C	T	0.2785	-0.043347733	0.0045654112	2.206e-21	C	T	0.2786	-0.018720518	0.0045025511	3.214e-05	C	T	0.2784	0.0091204317	0.0045421009	0.04465	T	C	0.7201	0.0042	0.0018	0.01878	T	C	0.7114	-0.0002	0.0003	0.418	C	T	0.278	-0.0042634462983632	0.0039833667839879	0.284478778508995	C	T	0.2905	-0.0764	0.0265	0.003928	T	C	0.7113	0.0315	0.007	7.111e-06	8
rs1383592	A	G	0.2344	0.012525962	0.0047820388	0.008809	A	G	0.2337	0.012038687	0.0047225898	0.0108	A	G	0.234	0.014176695	0.0047573304	0.002883	A	G	0.212	0.0122	0.0021	4.92e-09	A	G	0.211	-0.0008	0.0003	0.01223	A	G	0.2332	-0.005137491180629	0.0042202387062223	0.223472556775843	A	G	0.2106	-0.0613	0.0295	0.03811	A	G	0.21	0.0234	0.0079	0.002884	8
rs139323761	C	G	0.0261	0.01976723	0.015777389	0.2102	C	G	0.0262	0.010749558	0.015779831	0.4957	C	G	0.0261	0.012813484	0.016220089	0.4295	C	G	0.0245	-0.0049	0.0065	0.4535	C	G	0.0269	0.0075	0.001	2.08e-14							C	G	0.0245	-0.0406	0.1033	0.694	C	G	0.0258	-0.0101	0.0228	0.6581	4
rs139974673	C	T	0.0263	0.08564665	0.014396609	2.696e-09	C	T	0.0263	0.05735904	0.014384858	6.678e-05	C	T	0.0263	0.010580752	0.014834175	0.4757	T	C	0.9748	0.0248	0.0061	4.782e-05	T	C	0.972	-0.0008	0.0008	0.3336							C	T	0.0286999999999999	0.2535	0.0747	0.0006907	T	C	0.9713	0.0421	0.0198	0.03338	15
rs140570886	C	T	0.015	-0.11222248	0.019028805	3.69e-09	C	T	0.0149	-0.083097914	0.018828444	1.017e-05	C	T	0.015	0.030363715	0.018902744	0.1082	T	C	0.9846	0.002	0.0079	0.8047	T	C	0.9828	0.0033	0.0012	0.008087	C	T	0.0132	0.0330168450035425	0.0156363581115251	0.0347256523358055	C	T	0.0159	0.4024	0.1229	0.00106	T	C	0.9858	0.001	0.0282	0.9717	6
rs1409818	T	C	0.1067	0.005364499	0.0066723796	0.4214	T	C	0.1066	0.003090112	0.0065154732	0.6353	T	C	0.1067	0.0039267591	0.0065656273	0.5498	T	C	0.1074	0.0195	0.0028	2.589e-12	T	C	0.1006	0.0001	0.0005	0.8882							T	C	0.1042	-0.0172	0.0407	0.6724	T	C	0.1015	0.0422	0.0106	6.592e-05	20
rs1412235	C	G	0.3288	0.0050718926	0.0042026277	0.2275	C	G	0.3283	0.0060258376	0.0042248058	0.1538	C	G	0.3288	0.0093636286	0.0042167012	0.02638	C	G	0.3151	0.0237	0.0017	2.2770000000000006e-42	C	G	0.3226	-0.0001	0.0003	0.8614							C	G	0.3196	0.034	0.0258	0.188	C	G	0.3235	0.038	0.0068	2.356e-08	9
rs142014218	A	C	0.0342	-0.080558439	0.014245038	1.557e-08	A	C	0.0344	-0.066443688	0.014435392	4.168e-06	A	C	0.0348	-0.050286519	0.01455237	0.0005492	A	C	0.013	0.017	0.0085	0.0468	A	C	0.0181	-0.0005	0.0011	0.6427							A	C	0.0158	-0.4787	0.1051	5.268e-06	A	C	0.0198	-0.1204	0.0254	2.221e-06	3
rs1421334	C	A	0.5559	-0.0081083464	0.0041968842	0.05336	C	A	0.5558	-0.0082370633	0.0041764899	0.04858	C	A	0.5559	-0.007453067	0.0042132969	0.0769	A	C	0.4546	0.0135	0.0017	3.111e-15	A	C	0.4504	-0.0004	0.0003	0.1408	C	A	0.5643	-0.0060033838954134	0.0035990909328481	0.0953101991805658	C	A	0.5497	-0.0719	0.0247	0.003607	A	C	0.4575	0.0234	0.0064	0.0002485	8
rs1436344	C	G	0.5853	0.0057674388	0.0040856351	0.1581	C	G	0.5854	0.0074005106	0.0041241227	0.07274	C	G	0.5854	0.011543742	0.0041046673	0.004918	C	G	0.5703	0.0147	0.0017	1.07e-17	C	G	0.5865	0.0001	0.0003	0.7953							C	G	0.5844	0.0276	0.0243	0.2567	C	G	0.5871	0.0137	0.0065	0.03482	3
rs1446585	G	A	0.3368	-0.0064285399	0.0046231298	0.1644	G	A	0.3365	-0.0092355271	0.0046212	0.04566	G	A	0.3372	-0.019279132	0.0046415953	3.273e-05	A	G	0.7388	0.0127	0.0018	3.679e-12	A	G	0.7278	0.0004	0.0003	0.2479	G	A	0.307	-0.0060153369084525	0.003940310066799	0.126856746070124	G	A	0.2795	-0.0107	0.0364	0.7688	A	G	0.6871	-0.0122	0.008	0.1252	2
rs1451077	A	G	0.5536	0.0021689707	0.0040870424	0.5956	A	G	0.5557	0.0076075175	0.0039948716	0.05687	A	G	0.5557	0.0071612344	0.0039886166	0.07259	A	G	0.5776	-0.0169	0.0019	1.426e-18	A	G	0.5872	-0.0002	0.0003	0.4735							A	G	0.5848	-0.0396	0.0245	0.1062	A	G	0.5849	-0.0229	0.0065	0.0004192	2
rs1453834	T	C	0.3983	-0.0036547687	0.0041918201	0.3833	T	C	0.3985	-0.0023131878	0.0041309136	0.5755	T	C	0.3985	-0.0043111787	0.0041650775	0.3006	T	C	0.4165	-0.0054	0.0019	0.005216	T	C	0.4001	-0.0021	0.0003	9.928e-14	T	C	0.3799	0.0013814891623054	0.0036768625309433	0.707121352558651	T	C	0.3994	0.0193	0.0249	0.4373	T	C	0.3916	-0.0165	0.0065	0.01103	11
rs1458038	T	C	0.3046	-0.0010537845	0.0042686349	0.805	T	C	0.3045	-0.00094180011	0.0042515881	0.8247	T	C	0.3046	0.0011242823	0.004284071	0.793	T	C	0.291	-0.0058	0.0018	0.00114	T	C	0.2957	0.0031	0.0003	6.88e-26	T	C	0.3096	0.003193497623138	0.0038600410750937	0.408054471661799	T	C	0.293	0.688	0.0264	3.35e-149	T	C	0.3049	0.0123	0.007	0.07954	4
rs148185902	A	G	0.0136	0.03731614	0.019386975	0.05425	A	G	0.0137	0.036845677	0.019364875	0.05708	A	G	0.0137	0.039923556	0.019447638	0.04008	A	G	0.0132	0.0101	0.0088	0.2521	A	G	0.0135	-0.0128	0.0013	4.922999999999999e-22	A	G	0.0124	0.017562493718708	0.0161264382091234	0.276131941458896							A	G	0.0121	-0.0023	0.0316	0.942	11
rs1492014	C	T	0.4197	0.0058517446	0.0040227018	0.1458	C	T	0.42	0.0088294619	0.0040049326	0.02748	C	T	0.4189	0.0096683486	0.0041142031	0.01877	T	C	0.5674	-0.0171	0.0017	1.4419999999999998e-23	T	C	0.5672	0.0002	0.0003	0.4687	C	T	0.4218	0.0126435680058776	0.0036136372109115	0.0004672725488266	C	T	0.4298	-0.0171	0.0244	0.4824	T	C	0.574	-0.0256	0.0065	8.027e-05	3
rs1492767	T	C	0.466	0.0062143501	0.0041282625	0.1322	T	C	0.4663	0.0051734274	0.004109718	0.2081	T	C	0.4657	0.00091431557	0.004142175	0.8253	T	C	0.4681	0.0095	0.0016	3.546e-09	T	C	0.5031	-0.0006	0.0003	0.01729	T	C	0.4733	-0.0006057425712391	0.0035743180012671	0.865426329530911	T	C	0.4981	0.0057	0.0243	0.8145	T	C	0.5057	0.0128	0.0064	0.04506	4
rs149576335	A	G	0.0673	-0.016515469	0.0081313632	0.04225	A	G	0.0674	-0.011324551	0.0081699492	0.1657	A	G	0.0672	0.0088748138	0.0080890371	0.2726	A	G	0.0587	0.0262	0.0041	1.037e-10	A	G	0.0589	0.0	0.0006	0.9526	A	G	0.0637	0.0099654905120519	0.0073074321633337	0.172647127679874	A	G	0.0575	-0.2715	0.0518	1.559e-07	A	G	0.0591	0.0043	0.0136	0.7521	11
rs1501673	A	G	0.1593	0.0015904335	0.0058423438	0.7854	A	G	0.1592	0.0015308517	0.005815515	0.7924	A	G	0.1595	0.0040496472	0.0058613693	0.4896	A	G	0.1355	0.0289	0.0025	2.725e-31	A	G	0.1305	0.001	0.0004	0.01538	A	G	0.1251	-0.0026368638691875	0.0053942992941061	0.624966185568402	A	G	0.1357	0.0761	0.0351	0.03017	A	G	0.131	0.0361	0.0094	0.0001276	5
rs150215901	A	T	0.0397	-0.0098097583	0.011292988	0.385	A	T	0.0398	0.00018127953	0.011321119	0.9872	A	T	0.0397	-0.0059304967	0.011442732	0.6043	A	T	0.0414	-0.0275	0.0049	1.54e-08	A	T	0.0422	0.0011	0.0007	0.1217							A	T	0.0398	0.0668	0.069	0.3327	A	T	0.0418	-0.0436	0.0168	0.009252	5
rs151245	T	G	0.601	0.0023754383	0.0041169406	0.5639	T	G	0.6008	0.0021046482	0.0040597446	0.6042	T	G	0.6011	-0.00038939521	0.0040919642	0.9242	T	G	0.6005	-0.0029	0.0018	0.1002	T	G	0.6016	-0.002	0.0003	4.803e-13	T	G	0.5993	-0.0047685090482852	0.0036417492868084	0.190398656078813	T	G	0.6051	0.1405	0.0245	1.035e-08	T	G	0.6033	-0.0154	0.0066	0.01956	18
rs1519102	C	G	0.6778	-0.010754715	0.0045134973	0.01718	C	G	0.6777	-0.009697767	0.0045115747	0.03159	C	G	0.6777	-0.011888639	0.004486905	0.008058	C	G	0.6946	-0.0017	0.0018	0.3494	C	G	0.6884	0.0018	0.0003	1.744e-09							C	G	0.684	-0.0471	0.0261	0.07079	C	G	0.6838	-0.0218	0.0069	0.001607	2
rs1522569	G	T	0.1714	-0.0046227837	0.0054918536	0.3999	G	T	0.1714	-0.0063596508	0.0054649158	0.2445	G	T	0.1712	-0.0040307018	0.0055152711	0.4649	T	G	0.8183	0.0141	0.0022	1.599e-10	T	G	0.8177	-0.0003	0.0004	0.4215	G	T	0.1491	-0.0061396756730153	0.0050102896926928	0.220419534799878	G	T	0.1833	0.012	0.0314	0.7013	T	G	0.8213	0.0223	0.0084	0.007761	4
rs1541938	T	C	0.2943	-0.0033307972	0.0046735444	0.476	T	C	0.2939	-0.0021310008	0.0046528699	0.647	T	C	0.2945	0.0010488724	0.0046900684	0.823	T	C	0.2719	0.0066	0.0021	0.001973	T	C	0.2637	0.0029	0.0003	1.247e-20							T	C	0.2657	0.0259	0.0277	0.3496	T	C	0.2616	-0.0106	0.0073	0.1481	11
rs1545837	C	T	0.3513	0.0080944336	0.0042311314	0.05574	C	T	0.3514	0.008153623	0.004212014	0.05289	C	T	0.3511	0.0075321478	0.0042470458	0.07615	T	C	0.6441	0.0041	0.0018	0.01976	T	C	0.6388	-0.0021	0.0003	1.44e-13	C	T	0.3404	0.001525662468883	0.0037662391962953	0.685412013941573	C	T	0.3605	0.1131	0.0251	6.644e-06	T	C	0.6359	-0.0233	0.0066	0.0004119	8
rs1548343	C	G	0.7669	0.0043007716	0.0047467695	0.3649	C	G	0.767	0.0037408307	0.0047275118	0.4288	C	G	0.7658	0.0022481901	0.0048487728	0.6429	C	G	0.7874	-0.0146	0.0021	5.345e-12	C	G	0.7948	-0.0001	0.0003	0.672							C	G	0.7955	-0.0059	0.0298	0.843	C	G	0.793	-0.0045	0.0079	0.5666	18
rs1548945	C	T	0.5771	0.010116659	0.0040252942	0.01196	C	T	0.5772	0.009606576	0.0040083122	0.01655	C	T	0.577	0.0087622742	0.0040775422	0.03164	T	C	0.4219	0.0001	0.0019	0.968	T	C	0.4145	0.0038	0.0003	1.9579999999999999e-41	C	T	0.5925	-0.0034119688019741	0.0036318983260842	0.34750230690509	C	T	0.5843	0.1025	0.0246	3.008e-05	T	C	0.4093	0.0022	0.0065	0.7347	2
rs1559673	C	A	0.093	-0.0058690803	0.0090875159	0.5184	C	A	0.093	-0.0096190124	0.0090883728	0.2899	C	A	0.0931999999999999	-0.015802092	0.0091094928	0.0828	A	C	0.9688	0.0359	0.0049	2.212e-13	A	C	0.9621	0.0017	0.0008	0.04704	C	A	0.0537	-0.0192489679576065	0.0079165320355869	0.0150368661339844	C	A	0.0335	-0.1063	0.0765	0.1648	A	C	0.959	0.0624	0.0193	0.0012	15
rs156201	C	G	0.7073	-0.0040092631	0.0044592807	0.3686	C	G	0.7078	-0.0032181098	0.0044430794	0.4689	C	G	0.7083	-0.00076115117	0.0044392995	0.8639	C	G	0.7459	0.0124	0.0019	1.646e-10	C	G	0.7422	0.0005	0.0003	0.1324							C	G	0.7494	0.0071	0.0279	0.7999	C	G	0.7385	-0.0044	0.0073	0.5483	6
rs1576655	C	A	0.6254	0.0049629102	0.004222382	0.2398	C	A	0.6253	0.0060931652	0.0042036301	0.1472	C	A	0.6248	0.007913611	0.0041965192	0.05933	A	C	0.3999	-0.0174	0.002	2.116e-18	A	C	0.4023	-0.0005	0.0003	0.07254	C	A	0.6249	0.002055770717736	0.0036860675899386	0.577039841075239	C	A	0.6023	-0.0187	0.0255	0.4624	A	C	0.3991	-0.0245	0.0066	0.0002038	13
rs158186	A	G	0.2147	-0.009797968	0.0049414899	0.04739	A	G	0.2143	-0.011054636	0.0049221866	0.02471	A	G	0.2149	-0.011529579	0.0049557696	0.01999	A	G	0.1673	-0.0254	0.0023	1.464e-28	A	G	0.1702	0.0	0.0004	0.8917	A	G	0.1835	-0.0065992632060527	0.0046104777389566	0.152326457896555	A	G	0.1706	-0.1823	0.0322	1.491e-08	A	G	0.169	-0.0156	0.0085	0.06585	5
rs1584028	T	C	0.5519	0.0073805923	0.0040294004	0.067	T	C	0.552	0.00740637	0.0040121811	0.0649	T	C	0.5519	0.00060712485	0.0040432029	0.8806	T	C	0.5648	0.001	0.0019	0.6111	T	C	0.5643	0.0017	0.0003	1.675e-10	T	C	0.5528	-0.0036231466315795	0.003589276077555	0.312765294168091	T	C	0.5725	0.0572	0.0245	0.01956	T	C	0.5647	0.0114	0.0064	0.07427	3
rs1585499	T	C	0.425	-0.003080552	0.0041336646	0.4561	T	C	0.4262	-0.0040695085	0.0040738669	0.3178	T	C	0.4258	-0.004176179	0.0041068727	0.3092	T	C	0.4582	-0.0001	0.0017	0.9699	T	C	0.4569	-0.0037	0.0003	5.6599999999999985e-42	T	C	0.4186	0.001805707937536	0.0036174737648221	0.617664776046559	T	C	0.4583	0.0706	0.0242	0.003543	T	C	0.4531	-0.0199	0.0064	0.001835	15
rs164747	G	T	0.4049	0.0076716846	0.004081976	0.06019	G	T	0.4051	0.0095047798	0.0040640964	0.01935	G	T	0.4049	0.010190015	0.0040965113	0.01286	T	G	0.5878	-0.0062	0.0019	0.001275	T	G	0.5684	0.0031	0.0003	2.33e-30	G	T	0.4179	-0.0128607194300168	0.0036182589459721	0.0003788505794954	G	T	0.4333	-0.196	0.0245	1.211e-15	T	G	0.558	-0.0183	0.0065	0.004817	16
rs16823029	A	C	0.0736	0.0014925186	0.0080602409	0.8531	A	C	0.0739	0.00089989981	0.007930776	0.9097	A	C	0.074	-0.0062567567	0.0079918443	0.4337	A	C	0.0817	0.0027	0.0035	0.4374	A	C	0.0814	-0.0053	0.0005	3.3540000000000004e-26							A	C	0.0801	0.0092	0.0448	0.8368	A	C	0.0824	-0.0141	0.0117	0.2292	2
rs16851483	T	G	0.0866	0.0043706768	0.0078376693	0.5771	T	G	0.0865	0.0060555926	0.0078068162	0.4379	T	G	0.0859	0.0094472461	0.0077466125	0.2226	T	G	0.0717	0.0352	0.0034	4.869e-25	T	G	0.0661	-0.0008	0.0005	0.1466	T	G	0.0592	0.032080658810781	0.0075616716190103	2.21008759261394e-05	T	G	0.0662	0.0071	0.0487	0.8849	T	G	0.0646	0.028	0.013	0.03103	3
rs16874073	C	T	0.0604	-0.0013134763	0.0085457002	0.8778	C	T	0.0603	-0.0033361325	0.0085187147	0.6953	C	T	0.0604	0.010457184	0.00857436	0.2226	T	C	0.9505	0.0035	0.0044	0.4295	T	C	0.9513	-0.0042	0.0006	4.283e-11	C	T	0.0551	-0.0124519636694157	0.0078211460881721	0.111364621747321	C	T	0.0494	-0.108	0.0568	0.05752	T	C	0.9498	-0.0282	0.0148	0.05611	4
rs16882257	T	C	0.3804	-0.0010752548	0.0042160891	0.7987	T	C	0.3798	-0.0018935191	0.0041165587	0.6455	T	C	0.3799	-0.0021588881	0.0041497621	0.6029	T	C	0.3956	-0.0105	0.0017	1.157e-09	T	C	0.378	0.0003	0.0003	0.2622	T	C	0.3675	-0.0031535052338729	0.0037015343857881	0.394244390945171	T	C	0.3768	0.0284	0.025	0.255	T	C	0.3738	-0.0112	0.0066	0.08952	8
rs16906838	T	C	0.0518	-0.0012811935	0.0094029757	0.8916	T	C	0.0519	-0.0063909333	0.0094525131	0.499	T	C	0.0519	-0.0067510514	0.0095298102	0.4787	T	C	0.0486	-0.0247	0.004	4.305e-10	T	C	0.0487	-0.0005	0.0006	0.3943							T	C	0.05	0.0234	0.0555	0.6738	T	C	0.0495	-0.0258	0.0149	0.08269	8
rs16952482	C	T	0.108	-0.0032388928	0.0067801405	0.6329	C	T	0.1076	-0.0042420972	0.0066965651	0.5264	C	T	0.108	0.00013364631	0.0068800675	0.9845	T	C	0.8876	-0.0151	0.0027	3.056e-08	T	C	0.9005	-0.0005	0.0005	0.2664							C	T	0.1001	-0.072	0.041	0.07899	T	C	0.9014	-0.0301	0.0108	0.005253	16
rs16978350	T	G	0.2642	-0.0055892199	0.0046647798	0.2308	T	G	0.2645	-0.0098880425	0.004553678	0.0299	T	G	0.2645	-0.0097721144	0.0045894616	0.03323	T	G	0.2763	-0.0128	0.0019	4.581e-11	T	G	0.2641	-0.0001	0.0003	0.6481							T	G	0.2656	-0.1345	0.0277	1.254e-06	T	G	0.2651	-0.0191	0.008	0.01638	18
rs1700082	C	G	0.631	-0.0050519697	0.0041552716	0.2241	C	G	0.6306	-0.0025264574	0.0041761374	0.5452	C	G	0.6303	-0.0015267653	0.0042081505	0.7167	C	G	0.659	0.0094	0.0017	3.377e-08	C	G	0.6512	0.0004	0.0003	0.1963							C	G	0.6511	0.05	0.0258	0.05294	C	G	0.6583	0.0115	0.0068	0.09107	8
rs1701704	G	T	0.3212	-0.0070123093	0.0042142395	0.09612	G	T	0.321	-0.0078601317	0.004237191	0.06359	G	T	0.3207	-0.01188355	0.0043528869	0.006333	T	G	0.6745	0.0139	0.0018	1.675e-14	T	G	0.6638	-0.0008	0.0003	0.004867	G	T	0.3313	-0.0128323241886944	0.003930993694866	0.0010969732371129	G	T	0.3319	-0.0934	0.0254	0.0002407	T	G	0.6661	0.0071	0.0068	0.2968	12
rs17020497	A	G	0.1251	0.0045155557	0.0060796862	0.4576	A	G	0.1252	0.0037836949	0.006051055	0.5318	A	G	0.1251	0.0055730633	0.0061007351	0.361	A	G	0.1341	0.014	0.0025	2.037e-08	A	G	0.1314	-0.0009	0.0004	0.01817	A	G	0.1234	0.0032907931521397	0.0054260402464698	0.544195048259521	A	G	0.1368	0.0263	0.035	0.4521	A	G	0.1312	0.0264	0.0094	0.005085	2
rs17024258	T	C	0.0438	0.02245895	0.011364814	0.04813	T	C	0.0435	0.015491108	0.011145239	0.1645	T	C	0.0439	0.0090136018	0.011411866	0.4296	T	C	0.0298	0.0622	0.0052	1.3500000000000002e-32	T	C	0.0327	-0.0003	0.0008	0.6969	T	C	0.0389	0.0196084484412023	0.0092295481618558	0.033625882023395	T	C	0.0298	-0.1679	0.0733	0.02192	T	C	0.0391	0.0444	0.0176	0.0116	1
rs17050272	A	G	0.4422	0.0029422897	0.0041400459	0.4773	A	G	0.4413	0.0034808503	0.0040556246	0.3907	A	G	0.4418	0.0082266157	0.0040887547	0.04422	A	G	0.4096	0.0025	0.0017	0.1536	A	G	0.4193	-0.0029	0.0003	2.005e-25	A	G	0.4579	0.0003066948654375	0.0035819350942417	0.93176637238809	A	G	0.4157	0.0163	0.0247	0.51	A	G	0.4221	0.0268	0.0066	4.846e-05	2
rs17115183	T	C	0.4058	0.0009031194	0.00409392	0.8254	T	C	0.4057	-0.00033694895	0.0040756566	0.9341	T	C	0.4047	-0.0013705364	0.0040324645	0.734	T	C	0.411	0.0097	0.0017	2.139e-08	T	C	0.4022	0.0	0.0003	0.9217	T	C	0.3987	0.0032554210522105	0.0036448026360748	0.371767216156516	T	C	0.3997	0.1406	0.0247	1.304e-08	T	C	0.402	0.0208	0.0065	0.001355	14
rs17149254	C	T	0.7529	-0.0077449732	0.0051975159	0.1362	C	T	0.7544	-0.0115545	0.0051297536	0.02429	C	T	0.7538	-0.0095749397	0.0051706954	0.06406	T	C	0.2051	0.0238	0.0023	2.9930000000000003e-25	T	C	0.2012	0.0001	0.0004	0.727							C	T	0.7957	-0.0417	0.0365	0.2525							7
rs17182027	A	G	0.5551	-0.0054505317	0.0040412117	0.1774	A	G	0.5551	-0.0064833299	0.0040236543	0.1071	A	G	0.5542	-0.0079600378	0.0041337765	0.05415	A	G	0.5647	-0.011	0.0017	1.46e-10	A	G	0.5622	0.0014	0.0003	5.22e-07	A	G	0.5699	-0.006226648147843	0.0036045964841893	0.0840924560127107	A	G	0.5523	-0.0201	0.0246	0.4138	A	G	0.5643	-0.0081	0.0065	0.2121	14
rs1719935	G	A	0.4608	0.00029584841	0.0039793655	0.9407	G	A	0.461	-0.0010997734	0.0039624503	0.7814	G	A	0.4607	-0.0054257027	0.0039942686	0.1743	A	G	0.5312	-0.0015	0.0019	0.4466	A	G	0.5317	0.0027	0.0003	6.859e-23							G	A	0.4727	-0.0384	0.0241	0.1108	A	G	0.5333	-0.0007	0.0063	0.9113	18
rs17207196	T	C	0.4474	-0.0076295165	0.0040906693	0.06217	T	C	0.4483	-0.0065775518	0.004145089	0.1126	T	C	0.4469	9.9038795e-05	0.00406534	0.9806	T	C	0.42	-0.022	0.0017	1.576e-36	T	C	0.4198	-0.0009	0.0003	0.00113	T	C	0.4505	-0.0077285921530117	0.0035867636093642	0.0311811132458681	T	C	0.4131	-0.1582	0.0264	2.074e-09	T	C	0.4145	-0.0076	0.0066	0.2493	7
rs1721447	G	T	0.4748	0.011577841	0.0040210222	0.003985	G	T	0.4743	0.0065399432	0.0039284716	0.09596	G	T	0.4745	0.0059241774	0.0039956418	0.1382	T	G	0.5096	-0.01	0.0017	3.793e-09	T	G	0.5278	0.0001	0.0003	0.6							G	T	0.4756	0.0237	0.0241	0.3237	T	G	0.5322	-0.0091	0.0064	0.1542	7
rs17256228	T	C	0.1056	0.0080496725	0.0065837925	0.2215	T	C	0.1051	0.006991879	0.0066911251	0.296	T	C	0.1055	0.0062712221	0.0066075184	0.3426	T	C	0.1043	0.0025	0.0031	0.4206	T	C	0.1084	-0.0056	0.0004	9.445e-39	T	C	0.1087	0.0095012724892677	0.0057334299240001	0.097484954094142	T	C	0.1078	-0.1397	0.0389	0.0003304	T	C	0.1142	-0.002	0.0101	0.8423	5
rs17308839	A	G	0.5448	0.0040218509	0.0040770774	0.3239	A	G	0.5445	0.0056838995	0.0040586875	0.1614	A	G	0.5449	0.0041452934	0.0040916644	0.311	A	G	0.5155	0.0103	0.0017	1.179e-09	A	G	0.5222	-0.0003	0.0003	0.2729							A	G	0.5141	0.0578	0.0243	0.01716	A	G	0.5261	0.005	0.0061	0.4103	4
rs17399237	C	T	0.5901	-0.0010915747	0.0042133301	0.7956	C	T	0.5899	-0.00011543839	0.0041935204	0.978	C	T	0.5903	-0.0042256967	0.0042291467	0.3177	T	C	0.4466	0.0126	0.0017	1.333e-13	T	C	0.4397	-0.0002	0.0003	0.4782	C	T	0.5796	-0.0065233876283711	0.0036152961023213	0.0711709048318516	C	T	0.5605	0.0139	0.0242	0.5659	T	C	0.4414	0.0182	0.0064	0.004377	2
rs174529	C	T	0.3744	0.02559163	0.0041232608	5.413e-10	C	T	0.3743	0.019412593	0.0041052528	2.259e-06	C	T	0.3744	0.01206374	0.0041751991	0.00386	T	C	0.6323	-0.0027	0.002	0.1773	T	C	0.6278	-0.0011	0.0003	0.0001308							C	T	0.3691	-0.0551	0.025	0.0278	T	C	0.6276	0.0269	0.0066	4.541e-05	11
rs1750307	A	T	0.3741	0.0002474596	0.0041259199	0.9522	A	T	0.3743	0.0026870906	0.0041464007	0.517	A	T	0.374	0.0023865949	0.004141645	0.5645	A	T	0.3655	0.0129	0.0018	2.778e-13	A	T	0.3613	0.0006	0.0003	0.04299							A	T	0.3611	-0.0865	0.0251	0.0005749	A	T	0.3627	0.0133	0.0067	0.04717	1
rs17544384	C	T	0.2019	0.0070074348	0.0051150862	0.1707	C	T	0.2019	0.0081157981	0.0050916303	0.1109	C	T	0.2023	0.0062976557	0.0049836443	0.2064	T	C	0.7952	-0.0131	0.0023	2.276e-08	T	C	0.7896	0.0001	0.0003	0.8144							C	T	0.2087	-0.0138	0.0295	0.6393	T	C	0.792	-0.0174	0.0079	0.0267	1
rs17563	G	A	0.5635	0.0041245314	0.0040163579	0.3045	G	A	0.5637	0.0044432927	0.0039996953	0.2666	G	A	0.5635	0.0014235058	0.0040301751	0.7239	A	G	0.4319	0.0019	0.0017	0.2699	A	G	0.4292	0.0018	0.0003	5.613e-11	G	A	0.5848	0.0039527110296496	0.003621679992744	0.275095760464253	G	A	0.5646	-0.0767	0.0243	0.001609	A	G	0.4286	0.012	0.0065	0.06452	14
rs1757915	A	G	0.3401	0.0056809732	0.004155272	0.1716	A	G	0.3403	0.0027930753	0.0042150086	0.5076	A	G	0.3401	0.003696561	0.0041695021	0.3753	A	G	0.3546	-0.0005	0.0018	0.7824	A	G	0.3532	0.0024	0.0003	7.836e-17	A	G	0.334	-0.0022393789502919	0.0037838304712005	0.553965394356208	A	G	0.3565	0.245	0.025	1.0300000000000001e-22	A	G	0.351	0.0084	0.0067	0.21	1
rs17602729	A	G	0.1256	-0.0079767178	0.0061955714	0.1979	A	G	0.1257	-0.0088449985	0.0061644524	0.1513	A	G	0.1256	-0.018426344	0.0062186703	0.003046	A	G	0.1252	0.0038	0.0025	0.137	A	G	0.1288	0.0027	0.0004	1.696e-10	A	G	0.1251	-0.0056275983057452	0.0053942952535971	0.29683254036782	A	G	0.1283	-0.0511	0.0358	0.1543	A	G	0.1295	0.0212	0.0095	0.02608	1
rs1762416	G	A	0.6719	-0.007543713	0.0043423096	0.08234	G	A	0.6715	-0.0051240867	0.0042811452	0.2313	G	A	0.6711	-0.0079429368	0.0042337922	0.06064	A	G	0.3405	-0.003	0.002	0.1308	A	G	0.3447	0.0018	0.0003	1.929e-09							G	A	0.6546	-0.0278	0.0255	0.2768	A	G	0.3436	-0.0118	0.0069	0.08771	10
rs17636031	C	T	0.2711	0.00047786984	0.0047035018	0.9191	C	T	0.271	0.004409603	0.00468112	0.3462	C	T	0.2709	0.0081543901	0.0046416733	0.07896	T	C	0.7244	-0.0154	0.0018	3.87e-17	T	C	0.7188	0.0004	0.0003	0.2165							C	T	0.2784	0.0748	0.0279	0.007427	T	C	0.7224	0.003	0.0073	0.6823	10
rs1765139	C	T	0.2056	-0.0092574767	0.0050476476	0.06665	C	T	0.2056	-0.0088832486	0.0050252191	0.07711	C	T	0.2061	-0.006862459	0.0049214402	0.1632	T	C	0.7689	0.0155	0.002	4.595e-14	T	C	0.7764	-0.0016	0.0003	6.667e-07							C	T	0.2194	-0.0916	0.0291	0.001681	T	C	0.7804	0.0185	0.0077	0.01695	11
rs17681395	T	C	0.0765	-0.0022299432	0.0077523915	0.7736	T	C	0.0768	-0.0014440685	0.0076345863	0.85	T	C	0.0764	-0.0032733976	0.0077904226	0.6744	T	C	0.0763	-0.0223	0.0031	1.18e-12	T	C	0.0813	0.0007	0.0005	0.1816	T	C	0.0744	-0.0107729849097955	0.006800538710159	0.113162548781202	T	C	0.0816	-0.0066	0.0439	0.8808	T	C	0.0814	-0.0454	0.0118	0.0001244	3
rs17724992	G	A	0.2835	-0.00034879762	0.004524467	0.9386	G	A	0.2832	-0.00091867179	0.0045069567	0.8385	G	A	0.2832	0.002986193	0.0045435896	0.511	A	G	0.7197	0.0172	0.0018	5.232e-21	A	G	0.7361	0.0006	0.0003	0.04849	G	A	0.2515	-0.0110470897040829	0.0041131031844422	0.0072350217254512	G	A	0.2628	-0.1914	0.0276	3.96e-12	A	G	0.7419	0.0148	0.0075	0.04962	19
rs17725139	A	G	0.3685	-0.0080525925	0.0041937592	0.05484	A	G	0.3685	-0.0073933561	0.0041743997	0.07654	A	G	0.3687	-0.0070969775	0.0041681186	0.08863	A	G	0.3587	0.0102	0.0018	5.779e-09	A	G	0.373	-0.0004	0.0003	0.1699	A	G	0.3819	0.0108839877062798	0.0036730886433669	0.0030448791517639	A	G	0.3685	-0.0817	0.0253	0.001237	A	G	0.3792	0.0041	0.0066	0.5342	4
rs1772976	T	C	0.5164	-0.00069549342	0.0039839209	0.8614	T	C	0.5164	0.0011451563	0.0039673486	0.7729	T	C	0.5161	-0.00043545961	0.0039995658	0.9133	T	C	0.5155	-0.0023	0.0019	0.2341	T	C	0.5183	0.0017	0.0003	1.136e-09	T	C	0.5261	-0.0020262962400523	0.0035740785573185	0.570753398758653	T	C	0.5209	0.0892	0.0242	0.0002228	T	C	0.5143	0.0166	0.0064	0.009347	6
rs17805843	T	A	0.1778	-0.011739334	0.0051982172	0.02392	T	A	0.1777	-0.016904153	0.0051764136	0.001092	T	A	0.1776	-0.0094351024	0.0052175224	0.07055	A	T	0.8102	0.0256	0.0022	1.1760000000000002e-31	A	T	0.8096	0.0005	0.0003	0.1381							T	A	0.185	-0.0612	0.0313	0.0505	A	T	0.8129	0.0372	0.0082	5.238e-06	20
rs1790376	G	C	0.4896	0.0043485045	0.0040594599	0.2841	G	C	0.4892	0.0052002607	0.0039729872	0.1906	G	C	0.4893	0.0045358551	0.0040024945	0.2571	C	G	0.4925	-0.013	0.0017	5.239e-14	C	G	0.516	-0.0001	0.0003	0.7938							G	C	0.4953	-0.0738	0.0247	0.002859	C	G	0.5177	-0.0157	0.0064	0.01396	18
rs179442	T	C	0.3679	-0.013572975	0.0041869692	0.001188	T	C	0.3677	-0.0094883348	0.0041690002	0.02285	T	C	0.3679	-0.0024001248	0.0042025364	0.5679	T	C	0.3441	-0.017	0.0018	1.5e-21	T	C	0.3389	-0.0011	0.0003	0.0002416	T	C	0.3651	0.0115049991134755	0.0037066040641175	0.0019097554933863	T	C	0.3382	0.0342	0.0253	0.1764	T	C	0.3353	-0.0251	0.0068	0.0002259	8
rs1799923	G	A	0.8717	-0.0033226163	0.0061539511	0.5893	G	A	0.8713	-0.0026588973	0.006241382	0.6701	G	A	0.8713	-0.0040583815	0.0062953342	0.5191	A	G	0.1117	-0.0224	0.0026	1.124e-17	A	G	0.1117	0.0004	0.0004	0.3144	G	A	0.8912	0.002940866462205	0.0057311389238203	0.607854633486837	G	A	0.8849	-0.0638	0.0384	0.09706	A	G	0.1148	-0.0158	0.0101	0.116	3
rs1800437	C	G	0.2048	-0.0044813603	0.0050264713	0.3726	C	G	0.2048	-0.0022830359	0.005004499	0.6482	C	G	0.2048	-0.0040396181	0.0050449429	0.4233	C	G	0.1873	-0.0339	0.0021	3.321e-59	C	G	0.202	-0.0019	0.0003	1.927e-08							C	G	0.2013	0.1896	0.0301	3.12e-10	C	G	0.2107	0.0241	0.008	0.002457	19
rs1800574	T	C	0.0381	0.0058102077	0.011046026	0.5989	T	C	0.0379	0.0088554769	0.010921224	0.4175	T	C	0.038	-0.0063874373	0.011235191	0.5697	T	C	0.0293	-0.007	0.0056	0.2132	T	C	0.03	-0.0063	0.0008	4.759e-15	T	C	0.0338	0.0064990832859334	0.0098752776347044	0.510463265539375	T	C	0.0302	-0.07	0.0716	0.3289	T	C	0.0294	0.1514	0.0192	2.752e-15	12
rs1801251	A	G	0.3515	0.0067411933	0.004184327	0.1072	A	G	0.3512	0.0047122249	0.0041664437	0.2581	A	G	0.3514	0.004226658	0.0041987886	0.3141	A	G	0.3524	-0.0017	0.0018	0.329	A	G	0.3571	0.0019	0.0003	7.641e-12							A	G	0.3525	-0.0011	0.0251	0.9646	A	G	0.3448	0.025	0.0068	0.0002393	2
rs1806649	T	C	0.237	0.0082893421	0.0047581983	0.08149	T	C	0.236	0.0057135232	0.0048352707	0.2374	T	C	0.2369	0.0024602506	0.0047763168	0.6065	T	C	0.2607	-0.0042	0.002	0.03033	T	C	0.255	0.0027	0.0003	1.167e-17	T	C	0.2352	-0.0041614185883882	0.0042077158520365	0.322664582270009	T	C	0.2545	-0.1089	0.028	9.875e-05	T	C	0.25	0.0051	0.0074	0.4927	2
rs1808629	A	G	0.6783	-0.0032049624	0.0044328992	0.4697	A	G	0.6786	-0.0048169107	0.0044133238	0.2751	A	G	0.6784	-0.010260573	0.0044503768	0.02114	A	G	0.674	-0.0202	0.002	2.191e-23	A	G	0.688	0.0002	0.0003	0.6021							A	G	0.6856	0.0132	0.0263	0.6159	A	G	0.6873	-0.0168	0.0069	0.01505	8
rs181179291	C	A	0.0102	0.025297255	0.024299626	0.2978	C	A	0.0103	0.046246646	0.024260725	0.05662	C	A	0.0103	0.034902775	0.024391623	0.1524	A	C	0.9895	-0.0658	0.0095	4.575e-12	A	C	0.9894	0.0011	0.0015	0.4568							C	A	0.0113	-0.1004	0.1477	0.4966	A	C	0.988	-0.0699	0.0333	0.03578	16
rs183130	T	C	0.3151	-0.024777187	0.0043320347	1.068e-08	T	C	0.3151	-0.0033241626	0.0043131175	0.4409	T	C	0.315	0.0076648554	0.004348403	0.07795	A	G	0.0	0.0036	0.0054	0.505	T	C	0.322	0.0003	0.0003	0.2818	T	C	0.3067	-0.0009329529517543	0.0038701306208544	0.809504756170809	T	C	0.3224	-0.0887	0.0258	0.0005886	T	C	0.3194	-0.0006	0.0069	0.9308	16
rs183130	T	C	0.3151	-0.024777187	0.0043320347	1.068e-08	T	C	0.3151	-0.0033241626	0.0043131175	0.4409	T	C	0.315	0.0076648554	0.004348403	0.07795	T	C	0.3216	-0.0019	0.002	0.345	T	C	0.322	0.0003	0.0003	0.2818	T	C	0.3067	-0.0009329529517543	0.0038701306208544	0.809504756170809	T	C	0.3224	-0.0887	0.0258	0.0005886	T	C	0.3194	-0.0006	0.0069	0.9308	16
rs1836303	G	A	0.3656	0.010704616	0.0040903972	0.00887	G	A	0.3657	0.010652601	0.0040730305	0.008912	G	A	0.3654	0.008862515	0.0041055657	0.03088	A	G	0.6038	-0.012	0.0017	5.33e-12	A	G	0.6066	-0.0002	0.0003	0.4595	G	A	0.3688	0.0035072672431816	0.003698790705645	0.343017478494365	G	A	0.3963	-0.0007	0.0247	0.9787	A	G	0.6091	-0.0094	0.0066	0.1541	15
rs1860561	A	G	0.2319	0.0052757805	0.0048673024	0.2784	A	G	0.2319	0.0036991436	0.0048916792	0.4495	A	G	0.2318	0.0049766386	0.0048364274	0.3035	A	G	0.2087	0.0159	0.0019	1.706e-16	A	G	0.2293	-0.0002	0.0003	0.4747	A	G	0.2364	-0.0009342168529417	0.0042003520379814	0.823991659764679	A	G	0.2212	-0.0831	0.0296	0.00493	A	G	0.2258	0.0063	0.0076	0.4098	12
rs187355703	G	C	0.0256999999999999	0.01957642	0.013234338	0.1391	G	C	0.0256999999999999	0.020782409	0.013097447	0.1126	G	C	0.0256999999999999	0.013374926	0.013153028	0.3092	C	G	0.9754	-0.0176	0.0062	0.004244	C	G	0.9724	0.0117	0.0009	6.6679999999999996e-40							G	C	0.0262	0.2274	0.0782	0.003653	C	G	0.976	-0.0318	0.0211	0.1327	2
rs1877875	T	C	0.3996	-0.0011947353	0.0040165174	0.7661	T	C	0.3993	-0.00084076399	0.0040359608	0.835	T	C	0.3989	-0.0039774605	0.0040680931	0.3282	T	C	0.4341	-0.0109	0.0017	2.505e-10	T	C	0.4282	-0.0003	0.0003	0.2887	T	C	0.3989	-0.0003829499022285	0.0036444975331543	0.916315355159957	T	C	0.4297	-0.0085	0.0242	0.7266	T	C	0.4238	-0.0062	0.0065	0.3395	9
rs1883991	A	C	0.6886	0.007467978	0.0043501009	0.08603	A	C	0.6884	0.0060583144	0.0043304597	0.1618	A	C	0.6885	0.0071852994	0.004365202	0.09976	A	C	0.6741	-0.0016	0.0018	0.3923	A	C	0.6805	-0.0028	0.0003	2.476e-22	A	C	0.7012	0.0034663853698293	0.0038987808055628	0.373952184437416	A	C	0.6737	-0.003	0.0258	0.907	A	C	0.6848	-0.0007	0.0069	0.9193	22
rs1884389	T	C	0.445	-0.0059112829	0.0040940712	0.1488	T	C	0.4449	-0.0080498665	0.0039991551	0.04413	T	C	0.4449	-0.0064609334	0.0040297208	0.1089	T	C	0.4386	-0.0108	0.0017	3.724e-10	T	C	0.4391	0.0007	0.0003	0.01698	T	C	0.4339	-0.0048623220266825	0.0036007871767628	0.176903824538821	T	C	0.439	-0.0175	0.0243	0.4713	T	C	0.4365	-0.0089	0.0065	0.1704	20
rs1884897	G	A	0.6377	-0.0018597655	0.0041499681	0.6541	G	A	0.6375	0.0011587503	0.0041318042	0.7791	G	A	0.6375	0.0024879116	0.0041270501	0.5466	A	G	0.3747	-0.0184	0.0017	2.7010000000000003e-28	A	G	0.3714	-0.0002	0.0003	0.5881	G	A	0.6441	0.0186918555256662	0.0037272471856058	5.30548649453155e-07	G	A	0.6305	0.0164	0.025	0.5104	A	G	0.3656	-0.0037	0.0066	0.5748	20
rs1887251	C	T	0.6351	-0.0019029654	0.0041476761	0.6464	C	T	0.635	0.00052781825	0.0040924585	0.8974	C	T	0.6351	-0.00070363436	0.0041629913	0.8658	T	C	0.3678	0.0035	0.0018	0.04555	T	C	0.3626	0.0029	0.0003	1.691e-25							C	T	0.6388	-0.123	0.0253	1.174e-06	T	C	0.3628	0.0032	0.0066	0.6276	1
rs188932739	C	T	0.0084999999999999	0.0083707211	0.023613533	0.723	C	T	0.0084999999999999	0.0067381064	0.023396415	0.7733	C	T	0.0084999999999999	-0.0080668277	0.023474752	0.7311	T	C	0.9931	0.0141	0.0116	0.2265	T	C	0.9916	-0.0093	0.0017	4.805e-08													T	C	0.9931	-0.0566	0.0397	0.1538	7
rs1913641	G	T	0.5273	-0.0026503672	0.004033657	0.5111	G	T	0.5273	-0.0077184343	0.0040155632	0.05459	G	T	0.5273	-0.0045813325	0.004128507	0.2671	T	G	0.4822	-0.0086	0.0017	3.941e-07	T	G	0.4798	-0.0021	0.0003	2.83e-14	G	T	0.5472	9.95092211868071e-05	0.00358522851811	0.977857289149611	G	T	0.5199	0.1023	0.024	2.023e-05	T	G	0.4798	-0.0036	0.0064	0.573	8
rs1914471	G	A	0.6651	0.015519899	0.0042908261	0.000298	G	A	0.6651	0.015540804	0.0042712215	0.0002742	G	A	0.6651	0.017167823	0.0043061961	6.698e-05	A	G	0.3556	-0.0109	0.0018	1.165e-09	A	G	0.3393	-0.0003	0.0003	0.3623	G	A	0.6969	0.0040817721100441	0.0038829729797717	0.293167817692532	G	A	0.6613	0.0585	0.0254	0.02146	A	G	0.3364	-0.019	0.0067	0.004577	11
rs1916801	T	A	0.4303	-0.011419727	0.0040349119	0.004651	T	A	0.4301	-0.010524152	0.0040181829	0.008815	T	A	0.4306	-0.0057812326	0.004048237	0.1533	A	T	0.616	0.0169	0.0017	1.932e-24	A	T	0.5928	0.0001	0.0003	0.8165							T	A	0.4046	-0.0024	0.0248	0.9232	A	T	0.5887	0.009	0.0065	0.1656	3
rs1922879	A	G	0.3548	0.011757372	0.0041000702	0.004136	A	G	0.3547	0.0055376247	0.0041212257	0.1791	A	G	0.355	0.0043105778	0.0041144387	0.2948	A	G	0.3323	-0.0101	0.0018	1.867e-08	A	G	0.3366	0.0003	0.0003	0.368	A	G	0.3515	-0.0049794801364319	0.0037378717324209	0.182804371735924	A	G	0.3312	0.0686	0.0256	0.007288	A	G	0.3331	-0.0135	0.0068	0.0473	7
rs1927790	C	T	0.4338	0.005745296	0.0039493191	0.1457	C	T	0.4338	0.0066043938	0.003932824	0.09309	C	T	0.4338	0.012377329	0.0039633328	0.00179	T	C	0.606	-0.014	0.0016	1.571e-17	T	C	0.5837	0.0005	0.0003	0.1007	C	T	0.4429	0.0022248678656845	0.0035927070720955	0.535736275438428	C	T	0.421	-0.1098	0.0243	6.214e-06	T	C	0.5849	-0.0162	0.0065	0.01258	13
rs1928295	C	T	0.4471	-0.00512561	0.0040421909	0.2048	C	T	0.447	-0.0043766434	0.0040243835	0.2768	C	T	0.4471	-0.0056563237	0.0040581481	0.1634	T	C	0.5712	0.0134	0.0016	2.225e-16	T	C	0.5598	0.0003	0.0003	0.268							C	T	0.4385	0.0209	0.0242	0.3868	T	C	0.5529	0.0121	0.0064	0.05816	9
rs1941213	C	A	0.2928	-0.0064491616	0.0045099174	0.1527	C	A	0.2926	-0.006806277	0.0044902046	0.1296	C	A	0.2933	-0.0075382258	0.0045697946	0.09903	A	C	0.7114	0.0108	0.0019	1.585e-08	A	C	0.7325	-0.0001	0.0003	0.6942	C	A	0.2678	-0.0074816328810453	0.0040301500159448	0.063394359783006	C	A	0.27	-0.0094	0.0276	0.7339	A	C	0.7256	0.0044	0.0072	0.5425	11
rs1941706	G	A	0.4833	0.00081223398	0.0039526486	0.8372	G	A	0.4829	0.004694025	0.0039360245	0.233	G	A	0.4833	0.0046885505	0.0039665541	0.2372	A	G	0.5379	-0.012	0.0017	2.116e-12	A	G	0.5389	-0.0001	0.0003	0.6276							G	A	0.4626	0.021	0.0242	0.3842	A	G	0.5345	-0.0155	0.0064	0.01523	18
rs1945160	A	G	0.3799	-0.00076098053	0.0041382534	0.8541	A	G	0.3799	-0.0019455565	0.0041202394	0.6368	A	G	0.38	-0.00075651957	0.0040741666	0.8527	A	G	0.3819	-0.0104	0.0018	5.651e-09	A	G	0.3731	0.0001	0.0003	0.813	A	G	0.3811	-0.0040457960742325	0.0036746065128209	0.270890225422875	A	G	0.373	-0.0333	0.025	0.1824	A	G	0.3746	-0.0172	0.0068	0.01149	18
rs1948080	G	T	0.3509	-0.007461546	0.0042590999	0.07979	G	T	0.3515	-0.0065511194	0.0041985606	0.1187	G	T	0.3511	-0.0031621696	0.0042347161	0.4552	T	G	0.6303	0.0136	0.0018	1.134e-14	T	G	0.6277	-0.0001	0.0003	0.7684	G	T	0.3461	-0.0086840391778993	0.0037512882428865	0.0206157493929124	G	T	0.3725	0.0177	0.0248	0.4755	T	G	0.6312	0.0146	0.0066	0.02687	9
rs194809	A	G	0.198	0.0083895348	0.0050650635	0.09765	A	G	0.1981	0.0098066297	0.0050425694	0.0518	A	G	0.1982	0.012320996	0.0049867241	0.01348	A	G	0.1871	0.0126	0.0022	4.861e-09	A	G	0.1917	-0.0009	0.0003	0.01183	A	G	0.1815	0.0016539262239572	0.0046301485731192	0.720936079144642	A	G	0.1953	-0.0265	0.0303	0.382	A	G	0.1924	0.0125	0.0081	0.121	16
rs1958898	C	G	0.2365	0.0044152163	0.0047174422	0.3493	C	G	0.2362	0.0077018328	0.0046989664	0.1012	C	G	0.2361	0.0061334267	0.0046907084	0.191	C	G	0.2098	-0.0146	0.0021	4.225e-12	C	G	0.209	-0.0004	0.0003	0.2798							C	G	0.2062	0.0194	0.0301	0.5199	C	G	0.2144	-0.0022	0.0079	0.7794	14
rs197374	T	C	0.3974	0.0075032709	0.0040474087	0.06376	T	C	0.3974	0.0077579073	0.0040305916	0.05426	T	C	0.3976	0.012133987	0.0040610276	0.002809	T	C	0.4027	0.0141	0.0017	3.155e-16	T	C	0.3852	-0.0003	0.0003	0.3206	T	C	0.4098	0.011357037864234	0.0036286721054928	0.0017492208814395	T	C	0.3897	-0.018	0.0246	0.4641	T	C	0.3864	0.0327	0.0065	4.721e-07	1
rs1982441	T	G	0.1444	0.0040745306	0.0059839017	0.4959	T	G	0.1444	0.0067133082	0.0059529666	0.2594	T	G	0.1447	0.0065795951	0.0059403442	0.268	T	G	0.1322	0.017	0.0025	2.169e-11	T	G	0.1353	0.0013	0.0004	0.001569	T	G	0.1495	0.0135655139580701	0.0050047174416408	0.0067172647116928	T	G	0.1331	-0.0472	0.0358	0.1872	T	G	0.1395	0.0082	0.0092	0.3735	8
rs1994887	A	C	0.2777	0.008074332	0.0046255034	0.08088	A	C	0.2777	0.0080948713	0.0046038448	0.0787	A	C	0.2781	0.0029082546	0.0046378005	0.5306	A	C	0.2866	-0.0017	0.0019	0.3861	A	C	0.2741	-0.002	0.0003	6.766e-11							A	C	0.2723	0.0116	0.0276	0.6741	A	C	0.2871	0.0	0.0071	1.0	15
rs1999433	T	C	0.4417	-0.0011289284	0.0040162913	0.7786	T	C	0.4418	8.0602211e-05	0.0039983523	0.9839	T	C	0.4426	-0.00058297468	0.0041049776	0.8871	T	C	0.4403	-0.0107	0.0017	2.899e-10	T	C	0.4486	-0.0003	0.0003	0.2615							T	C	0.4471	0.014	0.0243	0.5632	T	C	0.4534	-0.0325	0.0064	3.607e-07	9
rs2001945	C	G	0.5247	-0.046712702	0.004180149	5.412e-29	C	G	0.5247	-0.033014787	0.0041796173	2.812e-15	C	G	0.5253	-0.0068472901	0.0040771693	0.09307	C	G	0.5029	0.0101	0.0016	3.846e-10	C	G	0.5247	-0.0028	0.0003	2.78e-24							C	G	0.5198	-0.1635	0.0242	1.358e-11	C	G	0.5311	0.003	0.0064	0.6386	8
rs2007518	G	A	0.4093	0.0038070392	0.004068429	0.3494	G	A	0.4096	0.0046920986	0.0040508467	0.2467	G	A	0.4092	-0.00035835693	0.0040834955	0.9301	A	G	0.5618	-0.013	0.0017	1.964e-14	A	G	0.5591	-0.0001	0.0003	0.6697	G	A	0.4088	0.0088145252067236	0.0036300519447607	0.0151735917378311	G	A	0.4375	-0.0006	0.0243	0.9808	A	G	0.559	-0.0133	0.0064	0.03731	11
rs2012353	A	G	0.1801	-0.00037260613	0.0052455778	0.9434	A	G	0.1798	0.0004378535	0.0052777407	0.9339	A	G	0.1801	0.0013679475	0.0053188487	0.797	A	G	0.176	-0.0119	0.0022	3.96e-08	A	G	0.17	0.0014	0.0004	0.0001317	A	G	0.1868	0.0073242513758145	0.0045787957563607	0.109686878981932	A	G	0.1657	-0.0359	0.0325	0.2705	A	G	0.1655	-0.0065	0.0086	0.449	19
rs2037370	C	G	0.5657	0.0013301557	0.0041055202	0.7459	C	G	0.5654	0.0011952914	0.0040262356	0.7666	C	G	0.5653	0.0065291398	0.0040445677	0.1065	C	G	0.5784	-0.0097	0.0017	1.011e-08	C	G	0.5747	-0.0003	0.0003	0.306							C	G	0.5697	0.0664	0.0243	0.006266	C	G	0.5662	-0.013	0.0064	0.04181	3
rs2051559	C	T	0.1302	-0.0042393659	0.0058823039	0.4711	C	T	0.1302	-0.0048561094	0.0058558621	0.4069	C	T	0.1302	-0.0039097966	0.0059035773	0.5078	T	C	0.8588	-0.0167	0.0025	3.775e-11	T	C	0.8686	-0.0008	0.0004	0.06161							C	T	0.133	0.0761	0.0357	0.03314	T	C	0.8677	-0.0415	0.0094	1.063e-05	4
rs2053196	C	T	0.243	0.0078617411	0.0046793129	0.09294	C	T	0.2427	0.0079926557	0.0046603784	0.08634	C	T	0.244	0.0024379838	0.0047341365	0.6066	T	C	0.7977	0.0037	0.0024	0.1189	T	C	0.7876	0.0018	0.0003	3.626e-08	C	T	0.244	-0.0068396251526096	0.0041551412328493	0.0997507440285526	C	T	0.2086	-0.0238	0.0298	0.4237	T	C	0.7851	-0.0233	0.0077	0.002636	12
rs2053682	A	C	0.6894	0.0069877977	0.0042811891	0.1026	A	C	0.6895	0.0077493976	0.0042635197	0.06912	A	C	0.6895	0.0053525641	0.0042963349	0.2128	A	C	0.6784	0.017	0.0018	2.591e-20	A	C	0.6814	0.0006	0.0003	0.02937	A	C	0.6699	0.0028396718436346	0.0037950289940568	0.454302798577985	A	C	0.6801	-0.0612	0.0265	0.02086	A	C	0.6801	0.0239	0.0069	0.000543	5
rs2061155	T	C	0.604	0.02478362	0.0040426806	8.761e-10	T	C	0.6042	0.022888569	0.0040258773	1.305e-08	T	C	0.6041	0.013101	0.0040581513	0.001245	T	C	0.5945	-0.0075	0.0017	8.432e-06	T	C	0.6095	-0.0006	0.0003	0.0263	T	C	0.6067	0.002407969804551	0.0036533713646785	0.509825801720094	T	C	0.6074	0.1104	0.0247	7.959e-06	T	C	0.6137	0.048	0.0066	3.417e-13	1
rs2064044	A	C	0.7857	0.002668085	0.0049423643	0.5893	A	C	0.7857	0.0020753522	0.0049203986	0.6732	A	C	0.7855	0.0029774102	0.0049089735	0.5442	A	C	0.8062	-0.0123	0.0021	1.022e-08	A	C	0.7919	-0.0003	0.0003	0.4077	A	C	0.7758	-0.0013354789188288	0.0042790797209796	0.754968409200939	A	C	0.8006	0.0039	0.0304	0.8978	A	C	0.7859	-0.0137	0.0077	0.07703	21
rs2066295	G	A	0.2291	-0.0076501084	0.0046938934	0.1031	G	A	0.2293	-0.0095832702	0.0046721867	0.04025	G	A	0.2292	-0.0060110996	0.0047103465	0.2019	A	G	0.7577	0.0142	0.002	2.285e-12	A	G	0.7661	0.0003	0.0003	0.3275							G	A	0.2354	-0.0693	0.0283	0.01437	A	G	0.7588	0.0175	0.0074	0.01857	6
rs2068888	A	G	0.4745	-0.012866772	0.0039563401	0.001145	A	G	0.4743	-0.010437127	0.0039389814	0.008056	A	G	0.4745	-0.0046659261	0.003969849	0.2399	A	G	0.4474	0.0065	0.0016	7.54e-05	A	G	0.4504	-0.0031	0.0003	7.61e-30							A	G	0.4545	-0.0704	0.0242	0.00362	A	G	0.4511	0.0023	0.0064	0.7188	10
rs2074314	T	C	0.6143	-0.0053195601	0.0041429281	0.1991	T	C	0.6144	-0.0044283296	0.0041248147	0.283	T	C	0.614	-0.0057781563	0.0041579911	0.1646	T	C	0.6356	0.0105	0.0017	1.369e-09	T	C	0.638	-0.0004	0.0003	0.1922	T	C	0.6044	3.89240293126933e-05	0.0036496616421782	0.991490637672885	T	C	0.64	-0.3051	0.025	2.798e-34	T	C	0.6327	-0.069	0.0066	1.312e-25	11
rs2076668	A	G	0.3798	-0.0024796978	0.004125223	0.5478	A	G	0.3803	-0.003082757	0.0040319962	0.4445	A	G	0.3801	-0.003944198	0.0040631486	0.3317	A	G	0.39	0.0084	0.0017	1.5e-06	A	G	0.3847	-0.0039	0.0003	6.91e-43	A	G	0.3879	0.0137014747371671	0.0036623792377005	0.0001831871820991	A	G	0.3826	0.0512	0.0246	0.03746	A	G	0.3872	0.0222	0.0065	0.0006266	20
rs2098684	C	A	0.3208	0.035833711	0.0043575053	1.977e-16	C	A	0.3208	0.025393742	0.0043557504	5.545e-09	C	A	0.3214	0.0051726103	0.004455393	0.2457	A	C	0.6962	-0.0054	0.0019	0.004483	A	C	0.6999	-0.0009	0.0003	0.005557	C	A	0.3195	-0.0016210683396723	0.0038273081798622	0.671891747127387	C	A	0.2996	0.0186	0.0269	0.4885	A	C	0.6967	0.001	0.0072	0.8899	19
rs2112347	G	T	0.3971	-0.0043374745	0.0041573338	0.2968	G	T	0.3968	-0.0037680326	0.0041387245	0.3626	G	T	0.3965	-0.0044708412	0.0040937073	0.2748	T	G	0.6298	0.0276	0.0017	1.173e-61	T	G	0.6352	-0.0013	0.0003	7.61e-06	G	T	0.3817	-0.0253117533785555	0.0036732651291475	5.54775792312282e-12	G	T	0.362	0.0472	0.025	0.05928	T	G	0.6369	0.0467	0.0067	3.188e-12	5
rs2119753	G	A	0.3813	-0.0020598092	0.0041850902	0.6226	G	A	0.3817	-0.0030118551	0.0041258132	0.4654	G	A	0.3814	-0.0034249323	0.00415887	0.4102	A	G	0.6229	0.01	0.0017	1e-08	A	G	0.6097	-0.0002	0.0003	0.423	G	A	0.3891	-0.0016186587087951	0.0036603897722133	0.658337695656236	G	A	0.3869	0.0385	0.025	0.1232	A	G	0.6097	0.0052	0.0066	0.4305	2
rs2120710	G	A	0.3725	-0.004315903	0.004278761	0.3131	G	A	0.3721	-0.00072992363	0.0042599565	0.864	G	A	0.3722	-0.0016151303	0.0042518457	0.704	A	G	0.6529	0.0101	0.0018	1.977e-08	A	G	0.6577	0.0003	0.0003	0.2876	G	A	0.359	-0.0134612059803924	0.0037200813152712	0.000296287270058	G	A	0.3374	0.0164	0.0259	0.5263	A	G	0.6596	0.0085	0.0067	0.2046	8
rs2127206	T	C	0.5556	-0.0066504118	0.0040660731	0.1019	T	C	0.5558	-0.0038093825	0.0040475296	0.3466	T	C	0.5556	-0.0037601156	0.004080662	0.3568	T	C	0.558	-0.0057	0.0017	0.001014	T	C	0.5672	0.0015	0.0003	4.729e-08	T	C	0.5642	-0.0039760209508201	0.0035989972362007	0.269264468520044	T	C	0.5689	-0.0095	0.0244	0.6956	T	C	0.5673	-0.0159	0.0065	0.01431	8
rs2133705	T	C	0.5168	0.0057207341	0.0039803285	0.1506	T	C	0.5167	0.00091238794	0.0039632017	0.8179	T	C	0.5168	0.0016694675	0.003993541	0.6759	T	C	0.5116	0.0099	0.0017	4.522e-09	T	C	0.5175	-0.0003	0.0003	0.2788	T	C	0.5172	0.0084115947790829	0.0035712979717771	0.0185061298173264	T	C	0.5123	-0.0363	0.0244	0.137	T	C	0.5122	0.0227	0.0064	0.0003792	10
rs2134858	T	C	0.5051	-0.002289133	0.0039849141	0.5657	T	C	0.505	-0.0014695652	0.0039672227	0.7111	T	C	0.5052	-0.0021572117	0.0039994096	0.5896	T	C	0.5119	-0.0117	0.0017	5.869e-12	T	C	0.515	-0.0001	0.0003	0.6139	T	C	0.511	-0.0024050061303305	0.0035700587372515	0.500527433509473	T	C	0.5186	-0.0425	0.0239	0.07597	T	C	0.5197	-0.014	0.0064	0.02838	9
rs213518	C	T	0.1324	0.0027113433	0.0060669725	0.6549	C	T	0.1324	0.00057527895	0.0060397904	0.9241	C	T	0.1324	-0.001861473	0.0060883627	0.7598	T	C	0.8498	-0.0153	0.0024	2.492e-10	T	C	0.8571	-0.0001	0.0004	0.7458							C	T	0.1417	0.0277	0.0347	0.4247	T	C	0.8584	-0.0013	0.0092	0.8878	7
rs214249	G	T	0.3704	0.0027760725	0.0041586128	0.5044	G	T	0.3705	0.002429685	0.0041800317	0.5611	G	T	0.3703	0.0029968022	0.0041736955	0.4727	T	G	0.6071	0.0138	0.0017	2.715e-15	T	G	0.6081	0.0008	0.0003	0.002609	G	T	0.3715	-0.0120672841717158	0.0036931827455785	0.001085216348074	G	T	0.389	-0.0525	0.0249	0.03457	T	G	0.6118	0.0236	0.0067	0.0004285	16
rs2145166	A	G	0.2005	0.0034398622	0.005770005	0.5511	A	G	0.1996	0.0022115779	0.0057161698	0.6988	A	G	0.2009	0.0062604574	0.0057924628	0.2798	A	G	0.1446	0.0022	0.0027	0.4119	A	G	0.1481	-0.0035	0.0004	3.677e-17							A	G	0.1439	0.1282	0.0412	0.001847	A	G	0.1525	-0.0069	0.0098	0.4833	20
rs215634	G	A	0.6143	-0.0082083689	0.0041707192	0.04906	G	A	0.6146	-0.0074325275	0.0041522681	0.07346	G	A	0.6144	-0.0078388789	0.0041852749	0.06107	A	G	0.3968	0.0149	0.0017	1.445e-17	A	G	0.3791	0.0	0.0003	0.8698							G	A	0.6106	0.0757	0.0248	0.002269	A	G	0.3753	0.026	0.0066	8.093e-05	7
rs217672	C	A	0.2719	0.0098500278	0.0045959526	0.0321	C	A	0.2717	0.0091327351	0.0045763879	0.04598	C	A	0.2714	0.011127687	0.0045273976	0.01398	A	C	0.7244	-0.017	0.0021	2.224e-15	A	C	0.7334	0.0005	0.0003	0.1136							C	A	0.2665	0.0463	0.0272	0.08918	A	C	0.7379	-0.0103	0.0075	0.1718	14
rs2184896	C	A	0.5462	-0.010487274	0.0039423121	0.00781	C	A	0.5459	-0.0085456209	0.003962668	0.03104	C	A	0.5452	-0.011935413	0.0040693957	0.003357	A	C	0.4428	-0.0009	0.0019	0.6454	A	C	0.4461	0.0019	0.0003	9.626e-13	C	A	0.534	-0.0022012007983275	0.0035774962633629	0.538362644113313	C	A	0.5548	-0.0616	0.0241	0.01055	A	C	0.4509	0.0124	0.0065	0.05611	13
rs2192649	G	T	0.5166	7.1438217e-05	0.0040317127	0.9859	G	T	0.517	-0.0019553231	0.0039402126	0.6197	G	T	0.5172	-0.00058467959	0.0039704317	0.8829	T	G	0.4888	-0.0126	0.0019	4.542e-11	T	G	0.5	-0.0001	0.0003	0.6346	G	T	0.5069	0.0043495705926902	0.0035695439583045	0.223025377189246	G	T	0.5104	0.0514	0.0243	0.03428	T	G	0.4965	-0.0143	0.0064	0.02516	7
rs2193101	G	C	0.7669	0.0071061206	0.0049154861	0.1483	G	C	0.7669	0.010729755	0.004913406	0.02898	G	C	0.7665	0.0079980876	0.0049327197	0.1049	C	G	0.1947	0.0142	0.0021	3.327e-11	C	G	0.1931	-0.0004	0.0004	0.2678							G	C	0.8006	-0.0051	0.0317	0.8733	C	G	0.1874	0.018	0.0083	0.02954	16
rs2196618	G	A	0.7275	0.00079365844	0.0045763534	0.8623	G	A	0.7276	0.0018773301	0.0045149504	0.6776	G	A	0.7278	0.0054796122	0.0045515394	0.2286	A	G	0.2634	-0.0137	0.0019	1.492e-12	A	G	0.2674	0.0	0.0003	0.9758	G	A	0.733	0.002758442494112	0.0040339940135816	0.494101875585099	G	A	0.7323	-0.006	0.0277	0.8286	A	G	0.2664	-0.0143	0.0072	0.04777	8
rs219781	T	G	0.2407	0.0001005029	0.0047327453	0.9831	T	G	0.2409	-0.0026985805	0.0047111215	0.5668	T	G	0.241	-0.0044090426	0.0047032951	0.3485	T	G	0.2483	0.0	0.0019	0.9908	T	G	0.2567	0.0024	0.0003	3.278e-15	T	G	0.2446	-0.002401960464409	0.0041517011228625	0.562893861779617	T	G	0.2562	-0.1191	0.0276	1.567e-05	T	G	0.2511	0.0089	0.0069	0.1978	21
rs2206277	T	C	0.1936	0.004758126	0.0050519981	0.3463	T	C	0.1933	-0.00037086466	0.0050329236	0.9413	T	C	0.1937	0.00079180404	0.0050689172	0.8759	T	C	0.1557	0.0408	0.0021	1.822e-83	T	C	0.1847	0.0007	0.0004	0.06153	T	C	0.1926	0.003407993765264	0.004525532882349	0.451414394434083	T	C	0.1814	-0.0234	0.0313	0.4547	T	C	0.1885	0.0591	0.0082	4.6e-13	6
rs2228213	A	G	0.3388	0.0031424796	0.0041891588	0.4532	A	G	0.3388	0.0016667111	0.0041710891	0.6895	A	G	0.3387	0.002107731	0.0042042227	0.6161	A	G	0.3374	-0.0144	0.0017	5.498e-17	A	G	0.3433	-0.0001	0.0003	0.7468	A	G	0.3458	-0.0104542131382486	0.0037520721812357	0.0053321641870353	A	G	0.3475	-0.0074	0.0251	0.7669	A	G	0.349	-0.0046	0.0069	0.5056	6
rs2235826	A	T	0.8025	-0.0032481672	0.005194514	0.5318	A	T	0.8025	-0.0045519521	0.0051917646	0.3806	A	T	0.8025	-0.008324093	0.005215105	0.1105	A	T	0.8119	0.0031	0.0022	0.1672	A	T	0.812	-0.0033	0.0004	2.046e-20							A	T	0.8165	0.1011	0.0315	0.001307	A	T	0.8147	0.0148	0.0083	0.07357	20
rs2237403	T	C	0.3447	-0.0028006412	0.0042542852	0.5103	T	C	0.3449	-0.0060476246	0.0042351231	0.1533	T	C	0.3448	-0.00058502291	0.0041901523	0.889	T	C	0.3582	-0.0128	0.0018	1.22e-12	T	C	0.3391	0.0001	0.0003	0.8377							T	C	0.3346	0.0918	0.0259	0.000397	T	C	0.3413	-0.0225	0.0067	0.0007858	7
rs2239547	C	T	0.2677	0.0083415826	0.0045144827	0.06464	C	T	0.2675	0.0090199252	0.0044954659	0.04481	C	T	0.2676	0.0079087423	0.0045300946	0.08084	T	C	0.7403	-0.0149	0.0019	9.207e-15	T	C	0.7345	-0.0025	0.0003	6.357e-16							C	T	0.2683	0.0785	0.0271	0.003755	T	C	0.7253	-0.0246	0.0071	0.0005499	3
rs2241423	A	G	0.2405	0.00099165013	0.0047790479	0.8356	A	G	0.2411	-0.0031409904	0.0048475114	0.517	A	G	0.2413	-0.0065453471	0.0048900552	0.1807	A	G	0.2285	-0.0298	0.0019	3.6019999999999996e-54	A	G	0.2226	-0.0007	0.0003	0.03431	A	G	0.2006	-0.0069344910376044	0.0044564712472686	0.119696259081739	A	G	0.2267	0.0388	0.0286	0.1738	A	G	0.2191	-0.0337	0.0077	1.364e-05	15
rs2246012	C	T	0.2014	-0.010103096	0.0050148459	0.04394	C	T	0.2021	-0.0094359222	0.0050800049	0.06325	C	T	0.2026	-0.015595238	0.0051166898	0.002304	T	C	0.8512	-0.0161	0.0022	1.154e-13	T	C	0.827	0.0016	0.0004	1.197e-05	C	T	0.1876	-0.0006853641597876	0.0045712963040044	0.88082161949804	C	T	0.1662	0.0314	0.0332	0.3446	T	C	0.827	-0.0298	0.0085	0.0004418	6
rs2257791	A	G	0.7616	-0.0019367033	0.0047109164	0.681	A	G	0.7615	-0.00057028969	0.0046889845	0.9032	A	G	0.7622	-0.002521171	0.004686947	0.5906	A	G	0.756	-0.0139	0.002	1.631e-12	A	G	0.7584	0.0003	0.0003	0.417	A	G	0.7696	-0.0001960872371111	0.0042380820671157	0.963096708972106	A	G	0.7559	0.0197	0.0285	0.4891	A	G	0.7598	-0.0188	0.0075	0.01264	10
rs2271046	T	A	0.3141	0.0049260421	0.0043551881	0.258	T	A	0.3139	0.0024255139	0.0043365506	0.5759	T	A	0.3143	0.0032958757	0.0043694798	0.4507	A	T	0.6948	-0.0115	0.0018	3.031e-10	A	T	0.709	0.0017	0.0003	1.329e-08							T	A	0.286	0.1245	0.0268	3.441e-06	A	T	0.7132	-0.0327	0.007	3.141e-06	4
rs2279463	G	A	0.1247	0.0010113853	0.006052231	0.8673	G	A	0.1249	-0.0031060293	0.0061383572	0.6129	G	A	0.1248	-0.0006510415	0.0061901429	0.9162	A	G	0.8672	0.0076	0.0024	0.001385	A	G	0.8637	0.0082	0.0004	2.46e-94							G	A	0.1345	0.058	0.0352	0.09943	A	G	0.8686	-0.0166	0.0094	0.07814	6
rs2281819	A	T	0.2466	-0.00030522005	0.004595126	0.947	A	T	0.2465	-0.0013799561	0.0045773453	0.7631	A	T	0.2467	0.00083424514	0.0046120114	0.8565	A	T	0.2293	-0.0154	0.002	2.088e-14	A	T	0.2348	-0.0008	0.0003	0.01943							A	T	0.2314	0.0432	0.0287	0.1325	A	T	0.2359	-0.017	0.0075	0.02413	6
rs2283093	T	C	0.1986	0.0036195796	0.0049225167	0.4622	T	C	0.1987	0.0052243442	0.0049013364	0.2865	T	C	0.1984	-0.0022495843	0.0050339692	0.655	T	C	0.1949	0.0121	0.0021	1.095e-08	T	C	0.2064	-0.0006	0.0003	0.08437							T	C	0.2047	0.0652	0.0297	0.0283	T	C	0.2122	0.0045	0.0077	0.5614	7
rs2293093	G	C	0.1325	0.013304466	0.0059886303	0.02631	G	C	0.1325	0.010647256	0.0059634639	0.07419	G	C	0.1333	0.014183545	0.0061102438	0.02027	C	G	0.8962	-0.0078	0.0027	0.003621	C	G	0.8883	0.0027	0.0004	2.196e-10							G	C	0.1117	0.0991	0.0381	0.009341	C	G	0.8876	-0.024	0.0101	0.01695	12
rs2297674	C	G	0.632	-0.0060912334	0.004104702	0.1378	C	G	0.6321	-0.0044748486	0.0040875804	0.2736	C	G	0.6312	-0.0089651332	0.0042351903	0.03428	C	G	0.6482	0.0123	0.0018	4.933e-12	C	G	0.6467	0.0005	0.0003	0.1078							C	G	0.6468	0.005	0.0253	0.8444	C	G	0.6527	0.0216	0.0068	0.001504	1
rs2302316	A	G	0.2833	-0.0011199971	0.0046557422	0.8099	A	G	0.2828	-0.0018883561	0.0046368054	0.6838	A	G	0.2835	0.0033543647	0.0046723664	0.4728	A	G	0.2457	0.0059	0.0022	0.008325	A	G	0.2353	0.0018	0.0003	3.303e-08	A	G	0.2434	0.0070988378003373	0.0041585731696105	0.0878151963672857	A	G	0.2376	0.0258	0.0293	0.3788	A	G	0.2344	0.0208	0.0076	0.006502	17
rs2306623	C	T	0.6695	0.00012712753	0.0042312471	0.976	C	T	0.6694	0.0039188339	0.0041746607	0.3479	C	T	0.6694	0.005887746	0.004245023	0.1654	T	C	0.3336	-0.0026	0.002	0.2004	T	C	0.3319	-0.0021	0.0003	1.134e-12	C	T	0.6645	0.003669605864863	0.0037796019002288	0.33159934576656	C	T	0.6699	0.1289	0.0256	4.825e-07	T	C	0.3263	-0.0069	0.0068	0.3106	3
rs2316901	A	G	0.366	-0.0063387943	0.0042194137	0.133	A	G	0.3642	-0.0066176468	0.0040876503	0.1055	A	G	0.3644	-0.010689374	0.0041177758	0.009434	A	G	0.3301	-0.0186	0.0017	1.206e-28	A	G	0.3478	-0.0005	0.0003	0.09354	A	G	0.3518	-0.0222863570724737	0.0037369081853072	2.4636404975896103e-09	A	G	0.3518	-0.0444	0.0252	0.07745	A	G	0.3479	-0.0265	0.0067	7.664e-05	11
rs2322460	T	C	0.3922	-0.010761223	0.0041381031	0.009308	T	C	0.3916	-0.011400168	0.0041214625	0.005674	T	C	0.3925	-0.0098026352	0.0041513959	0.01821	T	C	0.3434	-0.0111	0.002	2.964e-08	T	C	0.3411	0.0001	0.0003	0.8066	T	C	0.3813	-0.0072044841314768	0.0036742410174335	0.0499013307707433	T	C	0.3359	0.0243	0.0257	0.3442	T	C	0.3451	-0.0174	0.0067	0.009414	4
rs2342892	G	T	0.5266	0.0015271694	0.0040698453	0.7075	G	T	0.5264	0.0015560708	0.004051969	0.701	G	T	0.5267	-0.0027964738	0.0040847441	0.4936	T	G	0.4855	0.0126	0.0017	1.328e-13	T	G	0.4821	0.0002	0.0003	0.4486	G	T	0.5186	-0.0016227831251476	0.0035716848178638	0.649579325798244	G	T	0.5163	-0.0372	0.024	0.1209	T	G	0.4775	-0.0081	0.0064	0.2047	16
rs2357760	A	G	0.6741	0.0075538753	0.0042187487	0.07337	A	G	0.6742	0.01203892	0.0042017923	0.004168	A	G	0.6742	0.011960122	0.0042335259	0.004727	A	G	0.6735	0.0143	0.0017	2.106e-16	A	G	0.6749	-0.0004	0.0003	0.1685	A	G	0.673	0.0025434852507424	0.0038041788176389	0.503748778373972	A	G	0.6754	0.0441	0.0258	0.08752	A	G	0.6642	0.0179	0.0068	0.008534	6
rs236326	A	T	0.2312	-0.0047078676	0.0047614321	0.3228	A	T	0.2312	-0.0036382198	0.0047412158	0.4429	A	T	0.2311	-0.00026003444	0.0047795748	0.9566	A	T	0.251	0.001	0.0022	0.6587	A	T	0.242	0.0021	0.0003	5.9e-11							A	T	0.2423	-0.1463	0.0281	1.985e-07	A	T	0.2414	0.0031	0.0074	0.6767	1
rs2396625	A	T	0.4112	-0.0057826764	0.0040881224	0.1572	A	T	0.4114	-0.0052841571	0.0040702038	0.1942	A	T	0.4112	-0.005940721	0.0041019078	0.1475	A	T	0.4183	-0.0176	0.0017	2.805e-24	A	T	0.4208	0.0005	0.0003	0.081							A	T	0.4183	-0.0649	0.025	0.009413	A	T	0.4265	-0.0119	0.0065	0.06678	7
rs2400414	T	C	0.3513	-0.0031551322	0.0041051441	0.4421	T	C	0.3502	-0.002059865	0.0042069059	0.6244	T	C	0.3504	0.00095369597	0.0041996994	0.8204	T	C	0.3461	-0.0126	0.0018	5.521e-13	T	C	0.3688	-0.0001	0.0003	0.8415							T	C	0.3674	-0.0133	0.0249	0.5928	T	C	0.3663	-0.0092	0.0065	0.1564	1
rs2411192	T	A	0.3867	-0.0097501711	0.0041051681	0.01754	T	A	0.3869	-0.0063999174	0.0040870256	0.1174	T	A	0.3857	-0.0043177783	0.0042020915	0.3042	A	T	0.6014	0.0165	0.0019	2.24e-17	A	T	0.5909	-0.0021	0.0003	1.878e-14							T	A	0.4036	-0.0728	0.0247	0.003245	A	T	0.5845	0.0214	0.0067	0.001405	17
rs2412608	T	C	0.4905	0.001084383	0.0040969543	0.7913	T	C	0.4903	0.0039771809	0.0041182729	0.3342	T	C	0.49	0.0011705949	0.0041538501	0.7781	T	C	0.4834	-0.0031	0.0019	0.1089	T	C	0.4941	0.0033	0.0003	8.42e-34	T	C	0.5131	-0.0073090560520814	0.0035703982381043	0.0406456875774455	T	C	0.4814	-0.178	0.0252	1.575e-12	T	C	0.4977	-0.0105	0.0064	0.1002	15
rs2436728	A	G	0.448	0.0017399106	0.0040410674	0.6668	A	G	0.4478	0.00054559445	0.0040238443	0.8921	A	G	0.4489	0.0067177631	0.0040933706	0.1008	A	G	0.4073	0.0189	0.0017	1.969e-29	A	G	0.4197	-0.0001	0.0003	0.6943	A	G	0.4691	0.0095355377382614	0.0035760133619074	0.0076639350834517	A	G	0.4153	-0.0063	0.0253	0.8036	A	G	0.4212	0.024	0.0064	0.0001715	6
rs2452592	A	G	0.3585	-0.0073717743	0.0041032088	0.0724	A	G	0.3589	-0.0096725349	0.0040853659	0.0179	A	G	0.3572	-0.0084727817	0.004198622	0.04359	A	G	0.3601	0.0018	0.002	0.3718	A	G	0.3619	-0.0016	0.0003	7.566e-09	A	G	0.3515	0.0104416577324428	0.0037378243331183	0.0052139068440169	A	G	0.3608	-0.0876	0.0253	0.0005266	A	G	0.3631	0.0027	0.0066	0.6823	4
rs2482398	A	C	0.5268	-0.00059137186	0.0040780672	0.8847	A	C	0.5268	-0.0021215579	0.0040590158	0.6012	A	C	0.5268	-0.0025062228	0.0040933551	0.5404	A	C	0.5274	-0.0139	0.0017	3.771e-16	A	C	0.5219	0.0	0.0003	0.9863							A	C	0.5234	0.0347	0.0244	0.1546	A	C	0.524	-0.0256	0.0064	6.117e-05	6
rs2503185	G	A	0.4795	-6.8207761e-05	0.0040096217	0.9864	G	A	0.4792	-3.6582371e-05	0.0039924787	0.9927	G	A	0.4793	0.0050105194	0.0039864047	0.2088	A	G	0.5097	0.013	0.0017	1.327e-14	A	G	0.5344	-0.0001	0.0003	0.6275							G	A	0.4698	0.0167	0.0243	0.4923	A	G	0.5336	0.0111	0.0064	0.08222	1
rs2513999	G	A	0.8566	0.0054266868	0.0058610248	0.3545	G	A	0.8569	0.0069697794	0.0059539697	0.2418	G	A	0.857	0.004361401	0.0060688126	0.4724	A	G	0.1593	-0.0154	0.0026	3.066e-09	A	G	0.147	0.0007	0.0004	0.07154	G	A	0.8787	0.0059282760956723	0.0054662794394898	0.278135380939677	G	A	0.849	0.0381	0.034	0.2628	A	G	0.1439	-0.0183	0.0092	0.04702	11
rs2531995	T	C	0.5805	0.0088019623	0.0040609069	0.0302	T	C	0.5809	0.0090072921	0.0040441874	0.02593	T	C	0.5803	0.0081769218	0.0040766225	0.04488	T	C	0.6004	0.0217	0.0017	4.6640000000000006e-36	T	C	0.6195	0.0002	0.0003	0.4388	T	C	0.6019	0.0058282508734445	0.0036457092352867	0.109896087883054	T	C	0.615	0.0309	0.0248	0.2135	T	C	0.6193	0.0033	0.0068	0.6278	16
rs2543132	C	G	0.7735	0.0035346741	0.0050810038	0.4866	C	G	0.7741	0.0071953185	0.0050610794	0.1551	C	G	0.775	0.0012907061	0.0050075151	0.7966	C	G	0.8087	0.0139	0.0021	1.021e-10	C	G	0.8114	0.0	0.0003	0.9739							C	G	0.8076	0.0099	0.0308	0.747	C	G	0.8123	0.0038	0.0082	0.6417	8
rs2544390	T	C	0.3522	-0.0023481113	0.0042305434	0.5789	T	C	0.3524	7.9390875e-05	0.0042110469	0.985	T	C	0.3522	0.0058213546	0.0042050671	0.1662	T	C	0.3725	0.0031	0.0018	0.07785	T	C	0.374	0.0016	0.0003	1.083e-08							T	C	0.3732	0.0403	0.025	0.107	T	C	0.3753	0.012	0.0066	0.06888	2
rs2545801	C	T	0.7074	0.026200397	0.0046224434	1.444e-08	C	T	0.7073	0.04001039	0.004619216	4.647e-18	C	T	0.7056	0.016057556	0.0046823809	0.000605	T	C	0.2592	-0.0043	0.002	0.02938	T	C	0.2577	0.0013	0.0003	7.646e-05	C	T	0.7425	0.007050459747157	0.0040813580487494	0.084081698686881	C	T	0.7448	0.0084	0.0282	0.7645	T	C	0.2569	-0.0131	0.0073	0.07388	5
rs2600226	T	C	0.6362	-0.0065987809	0.0042499972	0.1205	T	C	0.6365	-0.006681502	0.0042326579	0.1144	T	C	0.6364	-0.0069869246	0.0042235393	0.09807	T	C	0.6712	-0.0116	0.0018	1.423e-10	T	C	0.6748	-0.0002	0.0003	0.577	T	C	0.6618	0.0005078818740901	0.003772182155313	0.892897505838825	T	C	0.6728	-0.0578	0.0258	0.02491	T	C	0.6671	-0.0207	0.0068	0.002353	3
rs2605603	A	G	0.5159	-0.0039721318	0.0040447653	0.3261	A	G	0.5159	-0.0027412532	0.0040650714	0.5001	A	G	0.5164	-0.0014217942	0.0040985065	0.7287	A	G	0.4812	-0.0103	0.0016	2.041e-10	A	G	0.4852	-0.0001	0.0003	0.6534							A	G	0.489	0.0383	0.0241	0.1121	A	G	0.4858	-0.0318	0.0064	6.392e-07	11
rs2606227	C	T	0.6082	-0.0062416805	0.0041415995	0.1318	C	T	0.6086	-0.0051087512	0.0040872942	0.2113	C	T	0.6079	-0.0015485823	0.0041986399	0.7123	T	C	0.367	0.0118	0.0018	2.214e-11	T	C	0.3742	-0.0005	0.0003	0.0659							C	T	0.6317	-0.1546	0.0254	1.173e-09	T	C	0.3773	0.026	0.0067	0.0001044	3
rs2622274	T	G	0.4349	-0.0053209153	0.0040770295	0.1919	T	G	0.435	-0.0012566633	0.004058972	0.7569	T	G	0.4348	-0.0056083456	0.0040929411	0.1706	T	G	0.4553	-0.0107	0.0017	3.23e-10	T	G	0.445	0.0004	0.0003	0.1538							T	G	0.4411	-0.0426	0.0244	0.08055	T	G	0.4408	-0.0196	0.0064	0.002149	6
rs2634675	G	A	0.5102	0.0030638315	0.0039525986	0.4383	G	A	0.5105	0.0016304158	0.0039355699	0.6787	G	A	0.51	0.0021728038	0.0039661179	0.5838	A	G	0.458	0.0002	0.0019	0.9134	A	G	0.4522	0.0024	0.0003	1.769e-17	G	A	0.5062	-0.0057111685508732	0.0035694806235123	0.109598611164221	G	A	0.5492	0.1541	0.0242	1.907e-10	A	G	0.4531	0.0036	0.0064	0.573	12
rs264941	A	C	0.4826	-0.0048583482	0.0039897797	0.2233	A	C	0.4826	-0.0076604462	0.0039720987	0.05379	A	C	0.4828	-0.0067165431	0.0040041137	0.09346	A	C	0.4679	-0.0124	0.0017	1.836e-13	A	C	0.4647	-0.0009	0.0003	0.0009308							A	C	0.4645	0.0237	0.0242	0.329	A	C	0.4668	-0.0161	0.0064	0.01171	2
rs2666831	T	A	0.58	-0.0067184781	0.0041620361	0.1065	T	A	0.58	-0.0033634047	0.0041606805	0.4189	T	A	0.5797	-0.0079340276	0.0041798546	0.05768	A	T	0.3843	-0.004	0.0019	0.04138	A	T	0.3858	0.0015	0.0003	2.696e-08							T	A	0.6103	0.0558	0.0247	0.02399	A	T	0.3848	-0.0003	0.0066	0.9637	1
rs267738	G	T	0.2055	-0.0049414196	0.0050052678	0.3235	G	T	0.2056	-0.0050951032	0.0049818301	0.3064	G	T	0.2059	-0.0052985585	0.0049738635	0.2867	T	G	0.7758	0.0004	0.002	0.841	T	G	0.7849	-0.0053	0.0003	2.382e-57	G	T	0.2066	0.000928352884285	0.0044078965295052	0.83319058229377	G	T	0.2117	0.1194	0.0294	4.906e-05	T	G	0.7866	0.0038	0.0077	0.6238	1
rs27028	G	A	0.6433	0.008542564	0.0040967702	0.03705	G	A	0.6435	0.0092234166	0.0040803665	0.02379	G	A	0.6436	0.0074431414	0.0041113565	0.07024	A	G	0.3642	0.0041	0.0017	0.01554	A	G	0.3657	-0.0017	0.0003	7.969e-10							G	A	0.6257	0.0979	0.0248	8.117e-05	A	G	0.3664	-0.0111	0.0066	0.09242	5
rs2707183	T	G	0.5159	0.0021820596	0.004015867	0.5869	T	G	0.516	0.0039704842	0.0039985606	0.3207	T	G	0.5157	0.00071534715	0.0040301359	0.8591	T	G	0.5321	-0.0093	0.0017	4.894e-08	T	G	0.5318	-0.001	0.0003	0.000471	T	G	0.516	-0.0027810584092624	0.0035710446352154	0.436109276791084	T	G	0.5327	-0.0446	0.0242	0.06528	T	G	0.5301	-0.0168	0.0064	0.008528	12
rs2712665	T	C	0.7027	-0.0042794089	0.0045863635	0.3508	T	C	0.7023	-0.0040853661	0.0045623915	0.3705	T	C	0.7027	-0.0071708567	0.0046020879	0.1192	T	C	0.6968	-0.0108	0.0019	5.399e-09	T	C	0.6827	-0.0001	0.0003	0.7281	T	C	0.7016	-0.0067041613447563	0.0039002947906605	0.0856351676579657	T	C	0.6958	-0.0372	0.0268	0.1647	T	C	0.6799	-0.0091	0.0068	0.1812	12
rs2715423	A	G	0.2805	0.003826589	0.0045474418	0.4001	A	G	0.2807	0.005730618	0.0045271028	0.2056	A	G	0.2805	-0.00054171474	0.0045641634	0.9055	A	G	0.2805	-0.0115	0.0019	1.901e-09	A	G	0.2868	0.0005	0.0003	0.09312							A	G	0.2792	-0.0168	0.0268	0.5303	A	G	0.2868	0.0017	0.0071	0.8113	15
rs273512	T	C	0.4037	0.0097689056	0.0040718147	0.01643	T	C	0.4038	0.0089754645	0.004053829	0.02682	T	C	0.4033	0.0043042152	0.0041646066	0.3014	T	C	0.409	0.0156	0.0018	4.477e-19	T	C	0.4074	0.0004	0.0003	0.146	T	C	0.4199	0.0019649707409864	0.0036159027367314	0.586837445801641	T	C	0.4096	0.0438	0.0245	0.07392	T	C	0.4065	-0.0034	0.0065	0.6004	19
rs2744974	T	C	0.3353	0.0030219514	0.0042374087	0.4757	T	C	0.3353	-0.0030702401	0.0042199118	0.4669	T	C	0.3361	-0.012630457	0.0042924641	0.003256	T	C	0.3239	0.0261	0.0017	1.275e-51	T	C	0.3286	-0.0014	0.0003	7.983e-07	T	C	0.3296	0.0101082918626244	0.0037964572932757	0.0077548953346276	T	C	0.3377	0.0483	0.0258	0.06186	T	C	0.3288	-0.014	0.0068	0.03968	6
rs274628	C	A	0.6507	0.005186907	0.0043020087	0.2279	C	A	0.65	0.00048027667	0.0041643719	0.9082	C	A	0.65	0.0031049508	0.0041979055	0.4595	A	C	0.3366	-0.0102	0.0018	1.357e-08	A	C	0.3484	0.0005	0.0003	0.07967							C	A	0.6526	-0.0011	0.0252	0.9648	A	C	0.3555	-0.0025	0.0067	0.7091	7
rs2783971	C	A	0.5284	0.0054819197	0.0039862429	0.1691	C	A	0.5283	0.0062610718	0.0039693193	0.1147	C	A	0.5284	0.0039167409	0.0040010569	0.3276	A	C	0.4634	-0.0031	0.0017	0.06378	A	C	0.4729	-0.0027	0.0003	5.902e-24							C	A	0.5281	-0.0749	0.0242	0.001977	A	C	0.4743	-0.0145	0.0064	0.02319	1
rs278941	A	G	0.6811	-0.00030537133	0.0044178802	0.9449	A	G	0.6837	-0.0020827893	0.0042877271	0.6271	A	G	0.6823	-0.0013287176	0.0043559596	0.7603	A	G	0.7275	0.001	0.0019	0.6174	A	G	0.7179	-0.0019	0.0003	3.738e-10	A	G	0.6977	-0.0028575268859821	0.003885877956887	0.462119073834959	A	G	0.7147	-0.0086	0.0269	0.7493	A	G	0.7143	0.0006	0.0071	0.9328	4
rs2796456	C	A	0.245	0.0050073974	0.0048290113	0.2998	C	A	0.2453	0.004804914	0.0048050574	0.3173	C	A	0.2447	0.0076223569	0.0048485165	0.1159	A	C	0.7234	0.0117	0.0019	1.432e-09	A	C	0.7349	-0.0004	0.0003	0.1708							C	A	0.2681	0.0272	0.0272	0.3161	A	C	0.7388	-0.0055	0.0073	0.453	9
rs2803959	C	T	0.5517	0.0020860075	0.0040434596	0.6059	C	T	0.5516	0.0014592401	0.0040257893	0.717	C	T	0.5518	0.0053666013	0.0040974556	0.1903	T	C	0.4409	-0.0098	0.0017	7.899e-09	T	C	0.4453	0.0017	0.0003	6.718e-10	C	T	0.5413	0.0086577834012687	0.0035814310466261	0.0156314449142497	C	T	0.5661	-0.0128	0.0245	0.6012	T	C	0.4482	0.0072	0.0064	0.2596	14
rs2815367	A	G	0.6445	0.0051523657	0.0041121023	0.2102	A	G	0.6441	0.0084259002	0.0042068549	0.04519	A	G	0.6441	0.0083167246	0.0042035123	0.04787	A	G	0.6472	-0.0031	0.002	0.1151	A	G	0.6502	-0.0019	0.0003	5.207e-11	A	G	0.628	-0.0020243138250477	0.003692253555725	0.583513595121185	A	G	0.6522	0.1123	0.0253	9e-06	A	G	0.6545	-0.0123	0.0067	0.06642	1
rs2820295	A	G	0.3229	0.012599491	0.0042730681	0.003192	A	G	0.3235	0.012318023	0.0042140848	0.003466	A	G	0.3236	0.0098385472	0.004246477	0.02051	A	G	0.3266	0.0235	0.0018	5.556e-39	A	G	0.3351	-0.0005	0.0003	0.114							A	G	0.3308	0.0293	0.0263	0.2648	A	G	0.3343	0.0288	0.0067	1.724e-05	1
rs2823139	A	G	0.3578	0.0033045546	0.0041288122	0.4235	A	G	0.3576	0.0036497363	0.004111557	0.3747	A	G	0.359	0.0035908786	0.0042592959	0.3992	A	G	0.3162	0.0017	0.0018	0.357	A	G	0.3387	-0.0032	0.0003	3.026e-29	A	G	0.3534	0.0036623013074713	0.0037332800432642	0.32659887261954	A	G	0.3386	0.2282	0.0259	1.333e-18	A	G	0.3416	0.0021	0.0068	0.7577	21
rs2834317	A	G	0.1433	0.0077854089	0.0058245144	0.1813	A	G	0.1434	0.0069402357	0.0057976922	0.2313	A	G	0.1438	0.0072470134	0.0057267194	0.2057	A	G	0.1685	-0.0026	0.0024	0.2701	A	G	0.1521	-0.0037	0.0004	2.797e-22							A	G	0.1533	0.0502	0.0337	0.136	A	G	0.1518	0.0036	0.0089	0.6858	21
rs28350	G	A	0.8215	0.0057887097	0.0051931691	0.265	G	A	0.8213	0.0037032364	0.0051692033	0.4737	G	A	0.8214	0.0073968885	0.0052106993	0.1557	A	G	0.1717	0.0172	0.0022	1.074e-14	A	G	0.1846	0.0005	0.0004	0.1426	G	A	0.8161	-0.0113671908675036	0.0046065180636624	0.0136010107031809	G	A	0.8164	-0.0069	0.0315	0.8259	A	G	0.1869	0.0131	0.0083	0.1132	3
rs2836754	C	T	0.5687	0.0023162986	0.0041278811	0.5747	C	T	0.5695	0.0014479324	0.0041101139	0.7246	C	T	0.5648	0.00075357675	0.004222502	0.8584	T	C	0.3697	-0.0138	0.0017	1.094e-16	T	C	0.3755	0.0001	0.0003	0.6106							C	T	0.6292	0.0642	0.0249	0.00994	T	C	0.3819	0.0098	0.0066	0.1374	21
rs284316	C	T	0.3318	0.0070611836	0.0045431385	0.1201	C	T	0.3328	0.0057461779	0.0044566367	0.1973	C	T	0.3327	0.0040505594	0.0044787553	0.3658	T	C	0.6616	0.007	0.002	0.0005481	T	C	0.6619	-0.0018	0.0003	2.215e-09	C	T	0.3384	-0.0069331928666213	0.0037716244290043	0.0660254087640367	C	T	0.3343	-0.0983	0.0284	0.0005334	T	C	0.6545	-0.005	0.007	0.476	1
rs28489620	A	G	0.2912	0.0012629193	0.0045536105	0.7815	A	G	0.2913	0.0011463762	0.0045321605	0.8003	A	G	0.2913	-0.0019319595	0.004568932	0.6724	A	G	0.2818	-0.0151	0.0021	1.423e-12	A	G	0.295	-0.0007	0.0003	0.02425	A	G	0.2916	-0.0149680659781106	0.0039263484546273	0.0001377296188318	A	G	0.2877	0.0056	0.0272	0.838	A	G	0.2952	-0.0308	0.0071	1.519e-05	22
rs28493806	G	A	0.3673	-0.00066119616	0.004071894	0.871	G	A	0.3676	-0.0050765558	0.0040923824	0.2148	G	A	0.3673	-0.0021112565	0.0040851449	0.6053	A	G	0.6327	-0.0005	0.002	0.7961	A	G	0.6243	-0.0015	0.0003	4.5e-08	G	A	0.3601	-0.0006154094493898	0.003717708203931	0.868523195544855	G	A	0.3776	0.0357	0.025	0.1524	A	G	0.6176	0.0092	0.0066	0.1631	4
rs28601761	G	C	0.4072	-0.044602756	0.0042670659	1.423e-25	G	C	0.4075	-0.027683651	0.004203641	4.529e-11	G	C	0.4073	-0.0052501748	0.0042378451	0.2154	C	G	0.5872	-0.0116	0.002	3.042e-09	C	G	0.5757	0.0031	0.0003	1.701e-28							G	C	0.4193	-0.1544	0.0246	3.503e-10	C	G	0.5738	-0.0032	0.0065	0.622	8
rs2861089	T	A	0.6375	0.0013340261	0.0042964535	0.7562	T	A	0.6376	0.0027096042	0.0042945327	0.5281	T	A	0.6377	0.0048798267	0.0043164165	0.2583	A	T	0.3806	0.0105	0.0017	1.549e-09	A	T	0.3749	0.0003	0.0003	0.36							T	A	0.6199	-0.0714	0.0248	0.003981	A	T	0.3728	0.0153	0.0066	0.02037	5
rs2861683	C	A	0.4191	-0.0042374905	0.0040543041	0.2959	C	A	0.4187	-0.0049813619	0.004037245	0.2173	C	A	0.4176	-0.0044453489	0.0039935013	0.2656	A	C	0.5965	0.0141	0.0017	1.851e-16	A	C	0.593	-0.001	0.0003	0.0001923	C	A	0.4143	-0.0078052717504735	0.0036227968778172	0.0312019360739238	C	A	0.4082	-0.0601	0.0245	0.01434	A	C	0.5966	0.0139	0.0065	0.03225	2
rs2862996	T	G	0.6992	-0.010533228	0.0043175771	0.0147	T	G	0.6992	-0.01072874	0.0042996593	0.01259	T	G	0.6992	-0.01085128	0.0043316775	0.01224	T	G	0.7012	-0.0216	0.0017	3.604e-35	T	G	0.6896	0.0002	0.0003	0.4991	T	G	0.6917	-0.0105814484186047	0.0038644740307661	0.0061788860756964	T	G	0.6896	-0.0722	0.026	0.005499	T	G	0.6958	-0.0331	0.0069	1.669e-06	11
rs287104	A	G	0.6128	0.0062926424	0.0041669269	0.131	A	G	0.6153	0.0037181038	0.0041173755	0.3665	A	G	0.6121	0.0061069475	0.0042201267	0.1479	A	G	0.6552	0.0114	0.0017	3.314e-11	A	G	0.6506	0.0003	0.0003	0.3206	A	G	0.6174	0.0072569587174573	0.0036718377817448	0.0481113862896466	A	G	0.653	0.0553	0.0253	0.02909	A	G	0.6556	0.0156	0.0068	0.02189	19
rs2875762	C	G	0.2223	0.0042197259	0.0049993518	0.3986	C	G	0.2217	0.0032271239	0.0050325045	0.5214	C	G	0.2215	0.00011828336	0.0050773295	0.9814	C	G	0.252	0.0129	0.002	1.066e-10	C	G	0.2413	-0.0003	0.0003	0.4401							C	G	0.2451	0.0129	0.0285	0.6502	C	G	0.2341	0.0256	0.0076	0.00081	6
rs2878889	G	A	0.4495	0.0024192669	0.0040026573	0.5456	G	A	0.4492	-8.3235458e-05	0.0039863748	0.9833	G	A	0.4495	-0.0060448468	0.0040163732	0.1323	A	G	0.5535	0.0005	0.0017	0.7835	A	G	0.5522	-0.0018	0.0003	3.654e-11	G	A	0.4477	0.0129525665506433	0.0035887444272991	0.0003071196018784	G	A	0.4516	0.0264	0.0247	0.2853	A	G	0.5551	-0.0053	0.0065	0.4142	18
rs2897084	G	C	0.6411	-0.0032820541	0.0042305306	0.4379	G	C	0.6411	-0.0044460985	0.0042288407	0.2931	G	C	0.6411	-0.0097542344	0.004247663	0.02165	C	G	0.3938	0.01	0.0018	1.63e-08	C	G	0.3706	-0.0006	0.0003	0.04537							G	C	0.6308	0.0004	0.025	0.9868	C	G	0.3722	0.0137	0.0066	0.03781	18
rs2899333	A	G	0.2892	-0.0029361828	0.0043960928	0.5042	A	G	0.2889	-0.0012499742	0.0043795191	0.7753	A	G	0.2903	-0.007258676	0.0044906879	0.106	A	G	0.2834	-0.0029	0.0021	0.1726	A	G	0.281	-0.0019	0.0003	1.124e-10	A	G	0.2796	0.0018337834075981	0.0039763367978596	0.644673726667565	A	G	0.2776	0.0093	0.028	0.7387	A	G	0.278	-0.0088	0.007	0.2097	22
rs2900660	A	C	0.6214	0.0036377732	0.0041112812	0.3762	A	C	0.6211	0.0038426978	0.0040931267	0.3478	A	C	0.6224	-0.00071368156	0.0041683717	0.8641	A	C	0.5859	0.0052	0.0019	0.007455	A	C	0.5881	-0.0017	0.0003	3.064e-10							A	C	0.5901	0.0571	0.0246	0.02	A	C	0.5917	0.0428	0.0066	8.668e-11	19
rs2907948	A	G	0.2256	-0.006621441	0.0048786553	0.1747	A	G	0.2258	-0.0027745489	0.0048548949	0.5677	A	G	0.2255	-0.011187333	0.0048974947	0.02235	A	G	0.244	-0.0145	0.0019	1.945e-14	A	G	0.2442	0.0003	0.0003	0.371	A	G	0.218	-0.011568799450548	0.0043222279391585	0.0074377262870499	A	G	0.2426	-0.0472	0.028	0.09192	A	G	0.2356	-0.0301	0.0075	6.53e-05	7
rs293736	C	A	0.7073	0.00028217298	0.0044676859	0.9496	C	A	0.7076	-0.0059795135	0.004449493	0.179	C	A	0.7073	-0.010210055	0.0044846321	0.02281	A	C	0.2753	-0.0047	0.0019	0.01249	A	C	0.2741	0.0018	0.0003	1.778e-09	C	A	0.7099	0.0032283249334392	0.003932511717757	0.411684970006933	C	A	0.722	0.0825	0.0272	0.002401	A	C	0.2713	0.005	0.0072	0.4889	20
rs2960455	G	A	0.2703	0.0017953964	0.0044254137	0.685	G	A	0.2702	0.0029991972	0.0044492723	0.5003	G	A	0.2701	-0.0062836982	0.0044835837	0.1611	A	G	0.7062	-0.008	0.0019	2.088e-05	A	G	0.7148	0.0043	0.0003	2.052e-46	G	A	0.2756	0.006353188204952	0.0039940361517549	0.11168415952553	G	A	0.2814	-0.1985	0.0269	1.69e-13	A	G	0.7202	0.0065	0.0071	0.3613	7
rs2960578	G	T	0.509	-0.004346786	0.0040926056	0.2882	G	T	0.5087	-0.0066645643	0.0040736628	0.1018	G	T	0.509	-0.0032433171	0.0041079359	0.4298	T	G	0.4958	0.0206	0.0017	4.926e-34	T	G	0.5067	-0.0001	0.0003	0.6523							G	T	0.4913	-0.0611	0.024	0.01092	T	G	0.5113	0.0272	0.0064	2.056e-05	18
rs2962334	T	G	0.0227	0.011505425	0.014230244	0.4188	T	G	0.0227	0.018206272	0.014217351	0.2003	T	G	0.0227	0.0029326722	0.014287803	0.8374	T	G	0.0272	0.0396	0.0059	1.777e-11	T	G	0.0215	0.0017	0.001	0.07407	T	G	0.0206	0.000988540233499	0.0125640406424794	0.93728705788256	T	G	0.0231	0.1168	0.0823	0.1559	T	G	0.0238	0.0458	0.0218	0.03546	5
rs2964023	C	T	0.7054	0.0029503103	0.0045118999	0.5132	C	T	0.7043	0.0011637709	0.0044040531	0.7916	C	T	0.7049	-0.0013416669	0.0044815817	0.7647	T	C	0.3143	0.011	0.0019	2.403e-09	T	C	0.3092	-0.0007	0.0003	0.01184							C	T	0.6963	-0.0104	0.0267	0.6968	T	C	0.3079	0.0104	0.0069	0.1323	5
rs2973963	C	T	0.715	-0.0050248592	0.0044184253	0.2554	C	T	0.7159	-0.0049006394	0.0045301695	0.2794	C	T	0.716	-0.0084428823	0.0045230477	0.06195	T	C	0.2987	0.0104	0.0019	2.638e-08	T	C	0.3078	-0.0003	0.0003	0.326							C	T	0.6979	-0.028	0.0266	0.2913	T	C	0.3049	0.0232	0.0069	0.0007871	5
rs2976178	G	C	0.2658	-0.0048971002	0.0046740067	0.2948	G	C	0.2655	-0.0092845123	0.0046547086	0.04608	G	C	0.2649	-0.015079053	0.0046088131	0.001069	C	G	0.7497	-0.0051	0.002	0.01011	C	G	0.756	-0.0028	0.0003	2.691e-18							G	C	0.2433	0.0039	0.028	0.8884	C	G	0.7535	0.0168	0.0074	0.02383	8
rs2984618	T	G	0.408	0.0057484932	0.0040591706	0.1567	T	G	0.4084	0.0058179901	0.0041192856	0.1578	T	G	0.4081	0.0081444875	0.0041942909	0.05216	T	G	0.4408	0.0165	0.0016	3.803e-24	T	G	0.4084	0.0008	0.0003	0.00454	T	G	0.3948	-0.0028037106441001	0.0036509383161218	0.442521355287949	T	G	0.4104	0.064	0.0246	0.009187	T	G	0.4013	0.0193	0.0065	0.002948	1
rs2991341	T	C	0.3895	0.0067849948	0.0041057252	0.09842	T	C	0.3892	0.0039145013	0.0041599617	0.3467	T	C	0.3887	0.0013753012	0.0041959058	0.7431	T	C	0.4086	0.0022	0.0019	0.2472	T	C	0.4134	-0.002	0.0003	1.841e-12							T	C	0.4046	0.0173	0.0249	0.4885	T	C	0.4088	0.0016	0.0065	0.8053	1
rs3019466	T	C	0.1418	-0.002594177	0.0058111035	0.6553	T	C	0.1419	-0.0064551507	0.0057841569	0.2644	T	C	0.1416	-0.0026310315	0.0058335605	0.652	T	C	0.1677	-0.0128	0.0024	4.905e-08	T	C	0.1578	-0.001	0.0004	0.01173	T	C	0.1385	-0.0136935721392577	0.0051663339632992	0.0080363334224603	T	C	0.1546	0.0153	0.0337	0.6499	T	C	0.1571	-0.0206	0.0088	0.01917	11
rs303938	G	T	0.4385	0.0014163338	0.0041050097	0.7301	G	T	0.4375	-0.00054261565	0.0040092424	0.8923	G	T	0.4382	0.004987919	0.0040773105	0.2212	T	G	0.5927	-0.0067	0.0019	0.0004875	T	G	0.5975	-0.0027	0.0003	8.646e-22	G	T	0.4239	0.0005342008316801	0.0036112833402413	0.882401577068849	G	T	0.4024	0.0101	0.0246	0.6815	T	G	0.5964	0.0011	0.0065	0.8654	13
rs305256	C	T	0.7748	0.0083228939	0.0048725496	0.08761	C	T	0.7748	0.0048555075	0.0048499684	0.3168	C	T	0.7747	0.00018794994	0.0048891859	0.9693	T	C	0.2263	-0.0115	0.0021	2.792e-08	T	C	0.2252	0.0001	0.0003	0.7413	C	T	0.7669	0.0021335297926551	0.0042208741845131	0.61322801247327	C	T	0.7773	-0.0159	0.0289	0.5816	T	C	0.2219	-0.0075	0.0074	0.313	8
rs3101336	C	T	0.6166	0.0071023951	0.0040677851	0.08081	C	T	0.6162	0.0062742156	0.0040496535	0.1213	C	T	0.6165	0.0052726928	0.0040829209	0.1966	T	C	0.3825	-0.0254	0.0016	4.804e-54	T	C	0.3936	-0.0007	0.0003	0.01886	C	T	0.6246	-0.0045074449822504	0.0036854816633242	0.221319355100443	C	T	0.6127	-0.0586	0.0248	0.01811	T	C	0.391	-0.0248	0.0066	0.0001701	1
rs3107155	C	T	0.6049	0.0027066211	0.0041804148	0.5173	C	T	0.6048	0.0034764139	0.0041617113	0.4035	C	T	0.605	0.0071626237	0.0041941462	0.08768	T	C	0.3932	-0.0011	0.0019	0.5866	T	C	0.395	-0.0018	0.0003	3.651e-10							C	T	0.6064	0.1771	0.0273	9.265e-11	T	C	0.394	-0.0024	0.0068	0.7244	1
rs3115667	C	T	0.7468	0.01076587	0.0045932788	0.01909	C	T	0.7467	0.014922162	0.0045727649	0.001101	C	T	0.747	0.011303934	0.0046113087	0.01423	T	C	0.2821	-0.0179	0.0019	5.924e-21	T	C	0.2708	0.0003	0.0003	0.2763							C	T	0.7361	-0.0352	0.0277	0.2032	T	C	0.2638	-0.0448	0.0077	7.375e-09	6
rs312750	A	G	0.4728	0.0016801617	0.0040320735	0.6769	A	G	0.4734	0.0014977331	0.0040534723	0.7118	A	G	0.4727	0.0023347835	0.0040457449	0.5639	A	G	0.4986	0.0097	0.0016	2.565e-09	A	G	0.4811	0.0	0.0003	0.8868	A	G	0.4437	0.0100659646146518	0.0037241723433299	0.0068743020806158	A	G	0.4905	0.0008	0.0244	0.9728	A	G	0.4748	-0.0064	0.0064	0.3163	17
rs315986	T	C	0.8956	0.0098498115	0.006738771	0.1438	T	C	0.8954	0.0013895333	0.0067056201	0.8358	T	C	0.8956	-0.0043130539	0.0067668581	0.5239	T	C	0.893	0.0056	0.0031	0.06711	T	C	0.8911	-0.0072	0.0004	1.376e-59	T	C	0.9062	0.0035001061523513	0.0061211004571511	0.567450735016815	T	C	0.896	-0.0102	0.0397	0.7967	T	C	0.892	-0.0147	0.0104	0.1561	6
rs317646	A	G	0.7027	0.0013979938	0.0043529274	0.7481	A	G	0.7027	-0.00036477826	0.0043345476	0.9329	A	G	0.7025	0.00050688802	0.0043676386	0.9076	A	G	0.7316	-0.0135	0.0019	1.059e-12	A	G	0.7175	-0.0009	0.0003	0.003762	A	G	0.6923	-0.0031331169194129	0.0038666176649762	0.417768276824882	A	G	0.7149	-0.0528	0.0269	0.04946	A	G	0.7181	-0.0235	0.0071	0.0009645	12
rs321237	G	A	0.2612	0.0020561064	0.0046027504	0.6551	G	A	0.2607	0.0041144881	0.0045426985	0.3651	G	A	0.2609	0.0014851406	0.0045768933	0.7456	A	G	0.7498	0.0126	0.002	1.488e-10	A	G	0.7502	-0.0003	0.0003	0.3268							G	A	0.255	-0.0182	0.0279	0.5153	A	G	0.7457	0.0223	0.0074	0.002702	1
rs326893	T	C	0.603	0.0093085381	0.0041185625	0.02381	T	C	0.603	0.0079889354	0.0040990585	0.0513	T	C	0.6032	0.0060878161	0.0041336466	0.1408	T	C	0.5812	0.0121	0.0017	1.893e-12	T	C	0.6064	0.0	0.0003	0.8729	T	C	0.6298	0.0025798239800025	0.0036959239202966	0.48516550460696	T	C	0.6043	0.018	0.0247	0.4663	T	C	0.6131	0.0086	0.0063	0.171	4
rs327508	A	G	0.1866	0.021335504	0.0054134485	8.107e-05	A	G	0.1866	0.024503056	0.005386049	5.381e-06	A	G	0.1864	0.02574731	0.0054361285	2.176e-06	A	G	0.2011	-0.0008	0.0024	0.7427	A	G	0.205	0.0023	0.0003	4.855e-11							A	G	0.2034	-0.1354	0.0311	1.342e-05	A	G	0.2019	0.002	0.0081	0.8041	7
rs329651	T	G	0.8279	-0.00043882153	0.0055751085	0.9373	T	G	0.8277	-0.0031543295	0.0055455328	0.5695	T	G	0.8281	-0.0014371695	0.0055967576	0.7973	T	G	0.806	0.016	0.0021	2.13e-14	T	G	0.8067	-0.0001	0.0004	0.7729	T	G	0.8419	0.0019104763985295	0.0048915172376374	0.69611563155045	T	G	0.8106	0.0224	0.0315	0.478	T	G	0.8111	0.0207	0.0083	0.01233	11
rs337633	G	C	0.3601	0.00090930685	0.0040873206	0.8239	G	C	0.36	0.00053388001	0.0040698382	0.8956	G	C	0.3601	-0.0039325538	0.0041019437	0.3377	C	G	0.6389	0.014	0.0018	2.665e-15	C	G	0.6369	-0.0005	0.0003	0.07848							G	C	0.3598	0.0232	0.025	0.3528	C	G	0.6453	0.0023	0.0067	0.7314	4
rs339991	G	A	0.5792	0.0040272483	0.0039901372	0.3128	G	A	0.5791	0.003867357	0.0039732339	0.3304	G	A	0.5793	0.0044718405	0.0040039756	0.2641	A	G	0.4201	-0.0125	0.0017	3.514e-13	A	G	0.4248	0.0006	0.0003	0.03923							G	A	0.5701	0.0944	0.0242	9.851e-05	A	G	0.4243	-0.0251	0.0065	0.0001104	15
rs34053392	A	G	0.417	0.0086190487	0.004162075	0.03837	A	G	0.4174	0.0073850291	0.004142584	0.07463	A	G	0.4169	0.0046822462	0.0041765957	0.2623	A	G	0.407	-0.0052	0.002	0.008271	A	G	0.4196	0.0015	0.0003	4.412e-08	A	G	0.4256	-0.0034804472890074	0.0036093953680406	0.334908408693227	A	G	0.4135	-0.0157	0.0255	0.5392	A	G	0.4175	0.0191	0.0065	0.003258	3
rs34184235	T	C	0.4242	-0.0012883696	0.0040942909	0.753	T	C	0.4251	0.001493731	0.0040376513	0.7114	T	C	0.4249	0.0033987884	0.0040705687	0.4037	T	C	0.4353	-0.0115	0.0019	2.143e-09	T	C	0.4377	0.0004	0.0003	0.1785	T	C	0.4273	-0.005844399700861	0.0036075233540172	0.105219661739528	T	C	0.4352	0.0023	0.0245	0.9258	T	C	0.4339	-0.0071	0.0065	0.2741	3
rs34188292	C	G	0.2765	0.0028768411	0.0046478105	0.5359	C	G	0.2765	-0.0016655805	0.004645974	0.72	C	G	0.2768	-0.0035474131	0.004710718	0.4514	C	G	0.2695	0.0009	0.0022	0.6738	C	G	0.2651	-0.0019	0.0003	9.366e-09							C	G	0.2668	0.0608	0.029	0.03584	C	G	0.2602	0.014	0.0081	0.08247	19
rs34194998	G	A	0.2773	-0.027985273	0.0045484698	7.619e-10	G	A	0.277	-0.024919296	0.0045293526	3.761e-08	G	A	0.2773	-0.018015428	0.0045647153	7.925e-05	A	G	0.7351	-0.0024	0.0022	0.2711	A	G	0.7393	0.0002	0.0003	0.628	G	A	0.2691	0.0027168823886991	0.0040239745911533	0.499565323014079	G	A	0.2636	-0.1415	0.0273	2.292e-07	A	G	0.7398	0.0163	0.0073	0.02615	19
rs34221697	A	G	0.0266	-0.017893964	0.013821718	0.1954	A	G	0.0266	-0.024510828	0.013810327	0.07593	A	G	0.0266	-0.028230822	0.013890526	0.04212	A	G	0.0289	-0.0111	0.0057	0.05128	A	G	0.029	-0.0054	0.0008	1.125e-10	A	G	0.0241	0.0091619612154966	0.0116367418762977	0.431088449095687	A	G	0.0284	0.1904	0.0753	0.01143	A	G	0.0288	-0.0258	0.0198	0.1923	3
rs34234296	A	G	0.3634	0.0017885803	0.0042765352	0.6758	A	G	0.3631	0.0064559635	0.0042999846	0.1333	A	G	0.3626	0.0011489165	0.0043367093	0.7911	A	G	0.3876	-0.0145	0.002	2.011e-13	A	G	0.3868	0.0	0.0003	0.8952	A	G	0.3573	-0.0072639007291236	0.0037240913514276	0.0511146174602302	A	G	0.379	-0.0687	0.0259	0.007925	A	G	0.3795	-0.0229	0.0067	0.0006322	2
rs34442537	G	C	0.3078	0.0040575315	0.0044671888	0.3637	G	C	0.308	0.0050619134	0.0044885228	0.2594	G	C	0.3076	0.002367559	0.0045280837	0.6011	C	G	0.6828	-0.005	0.0021	0.01484	C	G	0.6788	0.0021	0.0003	1.307e-12							G	C	0.3219	0.0482	0.0264	0.06795	C	G	0.6767	0.0084	0.0069	0.2242	4
rs34517439	A	C	0.1226	0.0048849157	0.0065749854	0.4575	A	C	0.1226	-0.0021311198	0.0065416549	0.7446	A	C	0.1226	-0.0016991385	0.0065981381	0.7968	A	C	0.1168	0.0391	0.003	3.403e-39	A	C	0.1213	-0.0017	0.0004	7.073e-05							A	C	0.1161	-0.1604	0.0399	5.939e-05	A	C	0.1179	-0.0146	0.0102	0.1506	1
rs34642860	T	C	0.2933	0.00057614866	0.0043621227	0.8949	T	C	0.2936	0.0016850828	0.0043427947	0.698	T	C	0.2917	0.0027629471	0.0044690641	0.5364	T	C	0.3074	0.0002	0.0021	0.9137	T	C	0.3054	0.0021	0.0003	1.439e-12							T	C	0.3062	-0.0014	0.0266	0.9573	T	C	0.2983	0.0149	0.0071	0.03637	20
rs34707165	T	A	0.3205	-0.00031790746	0.0043198823	0.9413	T	A	0.3206	-0.0013979498	0.0043001095	0.7451	T	A	0.3204	0.0012199029	0.0043377159	0.7785	A	T	0.6726	-0.0156	0.002	1.059e-14	A	T	0.6654	-0.0019	0.0003	1.176e-11							T	A	0.3333	0.0151	0.0257	0.5568	A	T	0.6656	-0.0196	0.0068	0.003977	2
rs349088	A	C	0.5307	-0.0047269376	0.0040675522	0.2452	A	C	0.5305	-0.0017680501	0.0040483746	0.6623	A	C	0.5298	-0.0010682461	0.0040036612	0.7896	A	C	0.4777	-0.013	0.0017	3.501e-14	A	C	0.5053	-0.0001	0.0003	0.8058	A	C	0.5428	-0.0127992615337018	0.0035822877801153	0.000353009881643	A	C	0.4991	-0.062	0.0244	0.01102	A	C	0.5054	-0.0267	0.0064	2.909e-05	11
rs35072105	G	A	0.4404	0.010137882	0.0040434575	0.01217	G	A	0.4416	0.0072338473	0.0039499085	0.06704	G	A	0.4403	0.0022420261	0.0040580156	0.5806	A	G	0.537	-0.0018	0.0019	0.3533	A	G	0.5391	-0.002	0.0003	7.744e-13	G	A	0.4414	-0.0014280435580975	0.0035939654426844	0.69111319911916	G	A	0.4533	-0.0624	0.0249	0.01241	A	G	0.5404	0.0068	0.0065	0.2949	7
rs35107470	G	A	0.3113	0.0011474927	0.0047108677	0.8076	G	A	0.3116	0.0044247522	0.0046852897	0.345	G	A	0.3112	0.008622812	0.0047282107	0.0682	A	G	0.6913	-0.0116	0.0021	4.213e-08	A	G	0.6787	-0.0027	0.0003	1.751e-18	G	A	0.2988	0.0061115938068617	0.0038987795946643	0.116982483685985	G	A	0.3151	-0.1832	0.0279	5.374e-11	A	G	0.6904	-0.0214	0.0073	0.003502	15
rs35320690	C	T	0.2658	0.0084844122	0.0045101627	0.05995	C	T	0.266	0.0081518964	0.0044898477	0.06943	C	T	0.2658	0.0022089143	0.0045267054	0.6256	T	C	0.73	-0.016	0.0021	6.323e-14	T	C	0.7225	-0.0026	0.0003	1.792e-17	C	T	0.2623	0.0161448041701569	0.0040568375482078	6.90160421778222e-05	C	T	0.2725	-0.0704	0.0272	0.009572	T	C	0.7221	-0.027	0.0071	0.0001493	3
rs35408866	A	G	0.1279	0.0034374221	0.0063810617	0.5901	A	G	0.1278	0.0059461218	0.0063512596	0.3492	A	G	0.128	-0.0051789941	0.0062781977	0.4094	A	G	0.1339	0.0159	0.0028	1.502e-08	A	G	0.1332	-0.0005	0.0004	0.2332	A	G	0.1233	0.0029977035795161	0.0054279444751864	0.580761780541227	A	G	0.1347	-0.0888	0.037	0.01628	A	G	0.1297	0.0034	0.0097	0.727	4
rs354211	T	C	0.3342	0.0090133484	0.0042608761	0.0344	T	C	0.3344	0.0084685156	0.0042414134	0.04587	T	C	0.3341	0.0034220441	0.0042770766	0.4237	T	C	0.3542	0.0032	0.0017	0.064	T	C	0.35	-0.0025	0.0003	1.304e-18	T	C	0.3338	-0.0063450288200678	0.0037843892543373	0.0936144292796504	T	C	0.3574	0.0492	0.0253	0.05172	T	C	0.3531	-0.004	0.0067	0.5506	2
rs35483388	T	C	0.3849	-0.0020481053	0.0040472931	0.6128	T	C	0.3849	-0.0025932031	0.004030851	0.52	T	C	0.3851	-0.0073769372	0.0040602385	0.06924	T	C	0.3794	0.0125	0.002	2.607e-10	T	C	0.3846	0.0011	0.0003	4.78e-05							T	C	0.3838	0.0163	0.025	0.5151	T	C	0.3913	0.0047	0.0066	0.4761	11
rs355777	C	G	0.4135	0.0018983862	0.0040160422	0.6364	C	G	0.4133	0.0038286666	0.0039989701	0.3384	C	G	0.4139	-0.00046382568	0.0041060985	0.9101	C	G	0.3984	0.0151	0.0017	2.129e-18	C	G	0.4087	-0.0006	0.0003	0.0332							C	G	0.4119	-0.0317	0.0245	0.1954	C	G	0.4118	0.0135	0.0065	0.03756	3
rs35629566	G	C	0.1693	0.011352435	0.0054364394	0.03678	G	C	0.1693	0.0088551854	0.0054133768	0.1019	G	C	0.1696	0.0075764283	0.0055615819	0.1731	C	G	0.8245	0.0008	0.0025	0.7496	C	G	0.8244	0.0028	0.0004	5.396e-14							G	C	0.1755	-0.1623	0.0322	4.832e-07	C	G	0.8275	0.0071	0.0083	0.3907	14
rs35917667	A	C	0.2376	-0.0044012899	0.0047395302	0.3531	A	C	0.2376	9.507324e-05	0.0047181269	0.9839	A	C	0.2377	0.00073033271	0.004755312	0.8779	A	C	0.2303	0.0092	0.0023	5.064e-05	A	C	0.2395	0.0022	0.0003	8.983e-12	A	C	0.2531	0.0034580720999598	0.0041045465990336	0.39950928606931	A	C	0.2329	-0.1189	0.0285	2.951e-05	A	C	0.2405	0.0129	0.0074	0.08269	15
rs35969577	T	G	0.4012	0.01015952	0.0041815623	0.01512	T	G	0.4016	0.011599558	0.0041229359	0.004902	T	G	0.4013	0.0080246903	0.00415535	0.05346	T	G	0.4063	0.0014	0.0019	0.455	T	G	0.4162	-0.0061	0.0003	4.43e-105	T	G	0.4048	0.0003181276819694	0.0036357229092932	0.930273664066062	T	G	0.4186	-0.091	0.0245	0.0002028	T	G	0.4182	-0.0051	0.0065	0.4321	5
rs3731695	C	T	0.5276	0.0028828632	0.0039629055	0.4669	C	T	0.5277	0.0034039767	0.0039462733	0.3884	C	T	0.5252	0.0036316394	0.0040561078	0.3706	T	C	0.4516	-0.0115	0.0016	1.138e-12	T	C	0.4487	-0.001	0.0003	0.0001821	C	T	0.5172	0.0031006659911814	0.0035713288544343	0.385278987493644	C	T	0.5545	-0.1959	0.0243	7.812e-16	T	C	0.4501	-0.003	0.0064	0.6386	2
rs3732927	T	C	0.3079	0.00010900751	0.0042557159	0.9796	T	C	0.3081	-0.00088158636	0.0042375177	0.8352	T	C	0.3075	-0.00035950748	0.0043126059	0.9336	T	C	0.2907	0.0099	0.0017	1.13e-08	T	C	0.3157	0.0006	0.0003	0.04392	T	C	0.3021	0.0001457189552499	0.0038866069250896	0.970092249278781	T	C	0.3175	-0.0281	0.0258	0.2775	T	C	0.3135	-0.033	0.0069	1.793e-06	3
rs3744131	A	G	0.6808	-0.0019456914	0.0043653123	0.6558	A	G	0.6806	-0.0029304845	0.0043026973	0.4958	A	G	0.6808	-0.00090610053	0.0043376896	0.8345	A	G	0.6453	0.0005	0.0018	0.7886	A	G	0.666	0.0017	0.0003	2.999e-09							A	G	0.6628	0.0359	0.0253	0.1561	A	G	0.6709	0.0055	0.0068	0.419	17
rs3750082	A	T	0.3451	-0.0037939835	0.0042466149	0.3716	A	T	0.3448	-0.0024197725	0.0042274449	0.5671	A	T	0.345	-0.0040833794	0.0042619695	0.338	A	T	0.3477	-0.0046	0.0018	0.009131	A	T	0.341	0.0022	0.0003	4.203e-14							A	T	0.3416	-0.0036	0.0254	0.8871	A	T	0.3412	-0.0018	0.0072	0.8032	7
rs3764625	G	T	0.5612	-0.0043452255	0.0040994916	0.2892	G	T	0.5621	-0.0040509817	0.0040043799	0.3117	G	T	0.562	0.00037337438	0.0040349001	0.9263	T	G	0.3989	0.0096	0.0017	2.422e-08	T	G	0.4161	-0.0008	0.0003	0.003725	G	T	0.5658	-0.0052755802232152	0.0036005236227036	0.142859313855663	G	T	0.5896	-0.0884	0.0244	0.0002848	T	G	0.4192	-0.0017	0.0065	0.7934	19
rs3764835	A	G	0.1605	-0.0068149913	0.0054631846	0.2122	A	G	0.1608	-0.0052964165	0.0054858386	0.3343	A	G	0.161	-0.0020354218	0.0055285543	0.7127	A	G	0.1505	-0.013	0.0024	3.841e-08	A	G	0.1565	0.0008	0.0004	0.03685	A	G	0.1643	-0.0124481246468513	0.0048160640257705	0.0097461179846072	A	G	0.1538	-0.0673	0.0334	0.04403	A	G	0.1585	-0.0097	0.0088	0.2701	2
rs3774292	T	A	0.3271	0.0042284082	0.004246006	0.3193	T	A	0.3269	-3.4374559e-05	0.0041903428	0.9935	T	A	0.327	-0.0031843584	0.0042226864	0.4508	A	T	0.6752	-0.0001	0.0018	0.9371	A	T	0.6827	0.0029	0.0003	5.373e-23							T	A	0.3161	0.0619	0.0258	0.01649	A	T	0.682	0.0036	0.0068	0.5968	3
rs3775932	A	C	0.4925	-0.0016733673	0.0040489972	0.6794	A	C	0.4926	0.0027385932	0.004030743	0.4969	A	C	0.4925	0.0015243394	0.0040241286	0.7048	A	C	0.4894	0.001	0.0019	0.6117	A	C	0.4965	-0.002	0.0003	6.995e-14							A	C	0.4971	0.0888	0.0242	0.0002501	A	C	0.4971	0.0059	0.0064	0.3556	4
rs3791221	G	A	0.3474	-0.0056315259	0.0042371982	0.1838	G	A	0.3474	-0.008148611	0.0041807635	0.05129	G	A	0.3473	-0.0058490817	0.0042142593	0.1652	A	G	0.6686	0.0099	0.0017	3.223e-09	A	G	0.6508	0.0022	0.0003	1.39e-14	G	A	0.3504	-0.0006884927116333	0.0037405705832378	0.853965695677737	G	A	0.3454	0.0582	0.0252	0.02098	A	G	0.6494	0.0104	0.0067	0.1207	2
rs3793662	T	C	0.8044	-0.010981385	0.005136856	0.03254	T	C	0.8045	-0.012460419	0.0051140784	0.01483	T	C	0.8044	-0.013685099	0.0051537987	0.007923	T	C	0.8119	0.0005	0.0024	0.8436	T	C	0.8075	0.0021	0.0004	1.188e-09	T	C	0.7972	-0.0061694082682867	0.0044383805494382	0.164524819940137	T	C	0.8089	-0.0109	0.0306	0.722	T	C	0.8063	-0.0048	0.0082	0.5567	9
rs3795503	T	C	0.3401	0.0043500875	0.0043183196	0.3138	T	C	0.34	0.0060534937	0.004299214	0.1591	T	C	0.3404	0.0065995488	0.0043329104	0.1277	T	C	0.3105	0.001	0.0019	0.6045	T	C	0.3218	0.0024	0.0003	1.57e-16							T	C	0.3111	0.0221	0.0265	0.4042	T	C	0.3239	-0.0076	0.0069	0.2714	1
rs3796432	T	G	0.3514	-0.00094388595	0.0041719569	0.821	T	G	0.3505	-0.0018051077	0.0042340016	0.6699	T	G	0.3508	-0.0029177137	0.0042259031	0.4899	T	G	0.3672	-0.0113	0.0018	2.214e-10	T	G	0.3685	0.0004	0.0003	0.1369	T	G	0.3481	-0.0057615250943938	0.003746265281856	0.124063686180719	T	G	0.3661	-0.1126	0.0253	8.545e-06	T	G	0.3681	-0.028	0.0066	2.188e-05	4
rs3797537	G	A	0.2857	-0.0019202841	0.004368135	0.6602	G	A	0.2854	-0.0051167501	0.0043119861	0.2354	G	A	0.2849	-0.003305222	0.0044718571	0.4598	A	G	0.7132	-0.0027	0.0021	0.1926	A	G	0.7134	0.0021	0.0003	1.875e-12	G	A	0.279	-0.0049076602930305	0.0039789691252336	0.217426586192424	G	A	0.2878	-0.0267	0.0265	0.3131	A	G	0.7128	-0.0186	0.007	0.008015	5
rs3806114	A	G	0.7019	0.0054804305	0.0044818937	0.2214	A	G	0.7017	0.0060538525	0.0044609389	0.1748	A	G	0.7019	0.0031828466	0.0044985914	0.4792	A	G	0.6916	-0.012	0.0018	1.459e-11	A	G	0.6736	-0.0007	0.0003	0.02514	A	G	0.7012	0.0002374547865972	0.00389880715219	0.951435288825232	A	G	0.6793	-0.0147	0.0268	0.5834	A	G	0.6755	0.01	0.0069	0.1479	6
rs3812036	T	C	0.262	0.015837921	0.0045537386	0.0005052	T	C	0.2624	0.017486551	0.0045719101	0.0001309	T	C	0.2625	0.0047553339	0.0046075074	0.302	T	C	0.2561	0.0002	0.002	0.9188	T	C	0.252	-0.0071	0.0003	3.89e-109	T	C	0.2674	0.0034710919597145	0.004032074382679	0.389309634444066	T	C	0.2504	-0.0595	0.0284	0.03647	T	C	0.2582	0.0162	0.0074	0.02932	5
rs3814828	G	A	0.6314	0.0071912932	0.0041926596	0.08631	G	A	0.6315	0.0076631253	0.0041745628	0.06641	G	A	0.6316	0.0092783841	0.0042075162	0.02744	A	G	0.385	0.0044	0.002	0.026	A	G	0.3841	0.0021	0.0003	4.689e-13	G	A	0.6237	-0.0012113538006768	0.003683728540953	0.742277343972612	G	A	0.6168	0.0626	0.0252	0.01292	A	G	0.3811	-0.0104	0.0067	0.1207	14
rs3814883	T	C	0.4673	0.004132392	0.0040822166	0.3114	T	C	0.4673	0.0013084619	0.0040644119	0.7475	T	C	0.4677	0.006272846	0.0040592543	0.1223	T	C	0.4795	0.0227	0.0017	1.471e-40	T	C	0.4769	-0.0007	0.0003	0.009009	T	C	0.4528	0.0101073895451677	0.0035851784091295	0.0048141227379157	T	C	0.4773	0.1076	0.0246	1.223e-05	T	C	0.4727	0.0347	0.0065	9.021e-08	16
rs3824081	C	T	0.5291	0.0092794268	0.0039675235	0.01934	C	T	0.529	0.0067041067	0.0039507202	0.08971	C	T	0.5291	0.0056306664	0.0039807076	0.1572	T	C	0.476	-0.0021	0.0017	0.2245	T	C	0.4783	-0.0015	0.0003	1.91e-08							C	T	0.5216	-0.0278	0.0244	0.2546	T	C	0.4785	-0.0043	0.0065	0.5077	7
rs3829849	T	C	0.3585	0.00085314972	0.004157212	0.8374	T	C	0.3584	0.0031215199	0.0041399711	0.4509	T	C	0.3585	0.0045339473	0.0041715234	0.2771	T	C	0.3515	0.0099	0.0017	2.539e-09	T	C	0.3694	-0.0003	0.0003	0.226							T	C	0.363	-0.0504	0.025	0.04432	T	C	0.363	0.0065	0.0067	0.332	9
rs3850625	A	G	0.1399	-0.010624106	0.0059909001	0.07617	A	G	0.1397	-0.01118384	0.0059663153	0.06086	A	G	0.14	-0.00582235	0.0060124523	0.3329	A	G	0.1108	-0.0089	0.0026	0.0006931	A	G	0.119	0.005	0.0004	1.523e-31							A	G	0.1176	0.1489	0.0372	6.311e-05	A	G	0.1171	0.0075	0.0101	0.4556	1
rs3871466	C	T	0.1463	-0.0011086282	0.0058677391	0.8501	C	T	0.1461	0.0036579335	0.0058468151	0.5316	C	T	0.1462	0.0046187065	0.0058905904	0.433	T	C	0.8475	-0.0076	0.0024	0.001415	T	C	0.8652	-0.0022	0.0004	4.121e-08	C	T	0.1325	0.0055604368299712	0.005457502298156	0.308268910580153	C	T	0.1329	-0.008	0.0372	0.8291	T	C	0.8718	0.0101	0.0096	0.2944	6
rs3902951	G	T	0.3146	0.0084851723	0.004541471	0.06171	G	T	0.3155	0.010092154	0.0045612275	0.02693	G	T	0.3122	0.0098354199	0.0044871039	0.02838	T	G	0.7691	-0.0134	0.0019	2.883e-12	T	G	0.7518	0.0004	0.0003	0.2376							G	T	0.2471	0.0296	0.0287	0.3023	T	G	0.7422	-0.0248	0.0074	0.0008497	14
rs3904600	G	C	0.595	0.0043737825	0.0042708902	0.3058	G	C	0.5952	0.0019665489	0.0042697159	0.6451	G	C	0.5949	-7.5575747e-05	0.0042912717	0.9859	C	G	0.3901	-0.0022	0.0019	0.243	C	G	0.3706	0.003	0.0003	3.964e-26							G	C	0.6273	-0.1084	0.0252	1.641e-05	C	G	0.3655	0.0359	0.0066	5.254e-08	6
rs3917084	G	A	0.0335	-0.01441063	0.011899302	0.2259	G	A	0.0336	-0.013409619	0.01182611	0.2568	G	A	0.0341	-0.00019912705	0.011618918	0.9863	A	G	0.9687	-0.0334	0.0055	1.128e-09	A	G	0.9635	0.0011	0.0007	0.1379	G	A	0.032	0.0275463674587463	0.0101397084819985	0.0065939852268063	G	A	0.035	-0.2344	0.0664	0.0004136	A	G	0.9614	0.0136	0.017	0.4227	5
rs3923783	A	C	0.1933	-0.005478746	0.0051952767	0.2916	A	C	0.1932	-0.0044832758	0.0051725479	0.3861	A	C	0.1933	-0.0082778054	0.0052140566	0.1124	A	C	0.1784	-0.0222	0.0022	4.121e-23	A	C	0.1872	0.0005	0.0004	0.1806	A	C	0.1997	-0.0184209935657395	0.0044639015788189	3.68073720836552e-05	A	C	0.1814	-0.0148	0.0314	0.6375	A	C	0.1866	-0.0336	0.0083	4.862e-05	17
rs3925584	C	T	0.4474	-0.010203239	0.0040761301	0.01231	C	T	0.4472	-0.010972952	0.0040589861	0.006864	C	T	0.4475	-0.0044497538	0.0040919629	0.2768	T	C	0.55	0.0036	0.0017	0.03166	T	C	0.5476	-0.0053	0.0003	9.309e-86	C	T	0.467	-0.0039835620550607	0.0035769868116198	0.265423285203066	C	T	0.4536	-0.1627	0.0241	1.428e-11	T	C	0.5499	-0.0139	0.0064	0.02953	11
rs39654	G	A	0.5624	0.0080343298	0.0039915502	0.04413	G	A	0.563	0.0085692963	0.0040464064	0.0342	G	A	0.5625	0.00961634	0.0040068572	0.0164	A	G	0.4513	-0.0163	0.0017	1.745e-21	A	G	0.4487	0.0003	0.0003	0.2924	G	A	0.5612	0.0178299503479562	0.0035960701239032	7.11579071935954e-07	G	A	0.5469	0.0637	0.0247	0.009943	A	G	0.4461	-0.0225	0.0065	0.0005282	3
rs4017425	T	C	0.4544	0.0017451359	0.0039749366	0.6606	T	C	0.4546	-0.00061496759	0.004030983	0.8787	T	C	0.4543	0.0062692756	0.004063122	0.1228	T	C	0.4676	-0.0118	0.0017	2.911e-12	T	C	0.47	0.0	0.0003	0.9315	T	C	0.4393	-0.0176314103267043	0.0035956703474679	9.41385050451654e-07	T	C	0.4692	0.0748	0.0242	0.002023	T	C	0.4668	0.0045	0.0064	0.4811	3
rs4097319	G	T	0.4397	-0.0068724169	0.0040095603	0.08653	G	T	0.4397	-0.0078752614	0.0039926091	0.04856	G	T	0.4398	-0.0039065863	0.0040254099	0.3318	T	G	0.5641	0.0107	0.0017	4.323e-10	T	G	0.5673	0.0	0.0003	0.922							G	T	0.4362	-0.0276	0.0246	0.2613	T	G	0.5654	0.0237	0.0065	0.0002613	10
rs41159	A	G	0.6042	-0.0017722676	0.0040583354	0.6623	A	G	0.6044	0.0015175368	0.0041175364	0.7125	A	G	0.6047	-0.0041313566	0.0041522363	0.3198	A	G	0.581	0.0042	0.0017	0.01606	A	G	0.5983	-0.0022	0.0003	3.055e-15	A	G	0.612	-0.0092900393114684	0.0036622272599902	0.0111896918999601	A	G	0.5986	0.025	0.0251	0.3205	A	G	0.6051	-0.0015	0.0065	0.8173	22
rs41284816	T	G	0.0211	-0.044445918	0.015745366	0.004761	T	G	0.0212	-0.043243004	0.015612493	0.00561	T	G	0.0212	-0.031722313	0.01577872	0.04438	T	G	0.0182	0.0051	0.0073	0.4853	T	G	0.0225	-0.0084	0.001	3.186e-17	T	G	0.0187	0.0429361369763383	0.0131739251197538	0.0011173643457535	T	G	0.0231	-0.2476	0.0874	0.004606	T	G	0.0221	-0.0257	0.023	0.2645	13
rs41290587	T	C	0.0062	-0.013898172	0.03177539	0.6618	T	C	0.0062	-0.012268257	0.031782673	0.6995	T	C	0.0062	-0.037984888	0.031979859	0.2349	T	C	0.0067	0.0776	0.0116	2.606e-11	T	C	0.0069	0.0014	0.002	0.4626													T	C	0.0067	0.1513	0.0433	0.0004822	5
rs41303061	T	A	0.0673	-0.010420911	0.008353007	0.2122	T	A	0.0675	-0.0025292348	0.0083039012	0.7607	T	A	0.0673	0.010279568	0.0083814025	0.22	A	T	0.9303	0.0041	0.0037	0.2707	A	T	0.9289	-0.003	0.0005	8.673e-09							T	A	0.0693	-0.0089	0.048	0.8527	A	T	0.9291	0.0084	0.0126	0.5038	1
rs4148155	G	A	0.1192	0.0046071185	0.0064099099	0.4723	G	A	0.1193	0.0015935543	0.0063783696	0.8027	G	A	0.1199	-0.019873838	0.006552979	0.002423	A	G	0.8867	0.0192	0.0026	1.339e-13	A	G	0.8881	-0.0006	0.0004	0.1609	G	A	0.0981	-0.0153358831260289	0.0059996440771072	0.0105842913134435	G	A	0.1117	-0.0985	0.0383	0.009989	A	G	0.8926	0.0019	0.0104	0.8546	4
rs4233651	C	A	0.6511	0.00016210928	0.0042208114	0.9694	C	A	0.6508	0.0011307333	0.0041229763	0.7839	C	A	0.6507	0.0056505225	0.0041959882	0.1781	A	C	0.3452	0.0003	0.0018	0.879	A	C	0.341	-0.0019	0.0003	9.76e-12							C	A	0.655	0.0144	0.0254	0.571	A	C	0.338	-0.0072	0.0067	0.2826	2
rs4240673	C	T	0.5054	0.0099328006	0.0040719899	0.01472	C	T	0.5056	0.010072441	0.0040533388	0.01296	C	T	0.5042	0.00096451791	0.0041261968	0.8152	T	C	0.4545	0.0175	0.0016	1.5840000000000002e-26	T	C	0.4554	0.0017	0.0003	3.405e-10	C	T	0.5128	-0.0073895819107592	0.0035702778881384	0.0384757814663482	C	T	0.5393	-0.2849	0.0243	8.886e-32	T	C	0.4497	0.0434	0.0065	2.3e-11	8
rs427943	C	A	0.5661	0.0034452363	0.0039688453	0.3854	C	A	0.5661	0.0012208347	0.0039514701	0.7574	C	A	0.5661	-0.0024354563	0.0039817037	0.5408	A	C	0.4288	-0.0177	0.0017	3.603e-25	A	C	0.4404	0.0001	0.0003	0.6933	C	A	0.5636	0.009806600518954	0.0035984019777676	0.0064249811932754	C	A	0.5621	-0.0165	0.0249	0.5076	A	C	0.4399	-0.0207	0.0064	0.001191	21
rs4286488	A	G	0.7578	0.00028869833	0.0046115123	0.9501	A	G	0.7579	-0.0035105519	0.0045924974	0.4446	A	G	0.7578	-0.0045486481	0.0046271934	0.3256	A	G	0.7608	0.0121	0.002	1.704e-09	A	G	0.7616	-0.0002	0.0003	0.597							A	G	0.7633	0.0119	0.0289	0.6807	A	G	0.7611	0.017	0.0075	0.02413	4
rs4290474	C	G	0.165	-0.0060208471	0.0057122005	0.2919	C	G	0.1646	-0.0022933465	0.0056943594	0.6871	C	G	0.1671	-0.0090489413	0.0058084752	0.1193	C	G	0.1011	-0.0096	0.0029	0.0009914	C	G	0.1116	0.0032	0.0004	6.799e-13							C	G	0.1128	-0.0061	0.0385	0.8739	C	G	0.112	-0.0065	0.0105	0.5347	16
rs429358	C	T	0.1571	0.012973732	0.0055565786	0.01955	C	T	0.1572	-0.013511853	0.0055320507	0.01459	C	T	0.1569	-0.034888527	0.0056939957	8.941e-10	T	C	0.8459	0.0257	0.0026	2.599e-22	T	C	0.8429	-0.0031	0.0004	5.132e-16	C	T	0.1624	-0.0130221653294178	0.0048386840970592	0.0071182325783095	C	T	0.1487	0.0605	0.0343	0.07744	T	C	0.8473	0.0746	0.0091	2.621e-16	19
rs4303732	C	T	0.4005	-0.0018680014	0.0040099317	0.6413	C	T	0.4006	-0.0036122453	0.003992856	0.3656	C	T	0.4009	-0.0043398788	0.0040989761	0.2897	T	C	0.6137	0.0169	0.0017	1.2639999999999998e-22	T	C	0.6036	-0.0005	0.0003	0.06184	C	T	0.4038	-0.0122745764936394	0.0036371221885443	0.0007386813375271	C	T	0.396	0.0331	0.0245	0.1762	T	C	0.6052	0.0235	0.0065	0.0002945	2
rs4307239	G	A	0.4674	-0.0050907803	0.0040094791	0.2042	G	A	0.4673	-0.003906049	0.0039925085	0.3279	G	A	0.4673	-0.0020340078	0.0040238504	0.6132	A	G	0.5361	-0.0115	0.0017	1.473e-11	A	G	0.5409	-0.0001	0.0003	0.8034	G	A	0.4578	0.0020713865757839	0.0035819963902917	0.563077035427674	G	A	0.4607	-0.035	0.0244	0.1514	A	G	0.5397	-0.0019	0.0064	0.7661	7
rs434215	G	A	0.7046	0.0064901799	0.0054309219	0.2321	G	A	0.7043	0.0014091155	0.0054801972	0.7971	G	A	0.7053	-8.0350234e-05	0.0054034954	0.9881	A	G	0.2781	-0.0005	0.0023	0.8322	A	G	0.2816	-0.0039	0.0004	6.402e-26							G	A	0.7141	-0.1975	0.0392	4.75e-07	A	G	0.284	-0.0116	0.0085	0.1714	5
rs4390583	C	A	0.3867	-0.002645121	0.0040805864	0.5168	C	A	0.3867	-0.0025965405	0.0040634497	0.5228	C	A	0.386	0.00078487423	0.0041745293	0.8509	A	C	0.5714	-0.01	0.0018	1.63e-08	A	C	0.5962	-0.0001	0.0003	0.6544	C	A	0.3824	-0.000636011293454	0.0036722334700838	0.86249840675524	C	A	0.4087	-0.0837	0.0246	0.000661	A	C	0.5982	-0.0027	0.0065	0.6775	16
rs4430672	C	T	0.7896	-0.00379835	0.0049337567	0.4414	C	T	0.7896	-0.0028203653	0.0049126217	0.5659	C	T	0.7894	-0.0025210741	0.0049487366	0.6104	T	C	0.1958	0.0124	0.0021	5.003e-09	T	C	0.1994	0.0	0.0003	0.9618							C	T	0.8012	0.0301	0.0303	0.3198	T	C	0.1954	0.0142	0.0081	0.07818	14
rs4434960	T	A	0.3732	-0.0032196415	0.0042006682	0.4434	T	A	0.3733	-0.0057726329	0.0041823198	0.1675	T	A	0.373	-0.010310864	0.0042170648	0.01448	A	T	0.6134	0.0123	0.002	2.764e-10	A	T	0.6153	0.0022	0.0003	2.455e-15							T	A	0.3861	0.3417	0.0249	5.683e-43	A	T	0.6188	0.0109	0.0066	0.09844	11
rs4442348	G	A	0.5212	0.0028403051	0.0040465743	0.4827	G	A	0.5209	0.0028954826	0.0040290383	0.4724	G	A	0.5214	0.0042741575	0.0040612745	0.2926	A	G	0.5141	-0.001	0.0017	0.5618	A	G	0.5065	0.0018	0.0003	3.143e-11	G	A	0.5144	0.0036874810956689	0.0035706886531545	0.301740259448709	G	A	0.4891	0.0101	0.0244	0.6779	A	G	0.5085	0.0	0.0064	1.0	1
rs445925	A	G	0.1003	0.059013036	0.0067585013	2.509e-18	A	G	0.1003	0.040982463	0.0067279631	1.12e-09	A	G	0.0998	-0.0038523272	0.0069983891	0.582	A	G	0.1151	0.0071	0.0027	0.008319	A	G	0.1047	-0.0008	0.0005	0.08351	A	G	0.0945	-0.0025589412273362	0.0061007456538729	0.674889269706451	A	G	0.1084	-0.2671	0.0395	1.314e-11	A	G	0.1064	-0.0218	0.0107	0.04122	19
rs4482463	A	C	0.9089	-0.012802828	0.0075988811	0.09202	A	C	0.909	-0.012752717	0.0075645398	0.09182	A	C	0.9089	-0.018178984	0.0076272035	0.01715	A	C	0.917	-0.031	0.0031	4.848e-23	A	C	0.9216	0.0003	0.0005	0.5699	A	C	0.9256	-0.0146078363254477	0.0068005282035504	0.0317102307854884	A	C	0.9164	-0.04	0.0449	0.3734	A	C	0.922	-0.0379	0.0119	0.001497	2
rs4489970	G	A	0.8846	0.0041615882	0.0063265746	0.5107	G	A	0.8844	-0.0032753986	0.0063543446	0.6062	G	A	0.8845	-0.0043608233	0.0064083607	0.4962	A	G	0.1102	-0.0049	0.003	0.1076	A	G	0.108	0.0028	0.0004	6.378e-11	G	A	0.8848	-0.000127778853942	0.005589764991308	0.981762400331142	G	A	0.8924	-0.0052	0.0387	0.893	A	G	0.1126	-0.0077	0.0102	0.4484	15
rs4517716	G	C	0.2236	0.0035756842	0.0048931819	0.4649	G	C	0.2243	0.0052815554	0.0049624934	0.2872	G	C	0.2246	-0.0058791066	0.0050009307	0.2398	C	G	0.7924	-0.0117	0.002	4.27e-09	C	G	0.8028	-0.0001	0.0003	0.8027							G	C	0.2038	-0.0408	0.0307	0.1844	C	G	0.7968	-0.0091	0.008	0.2528	14
rs45486197	A	G	0.0638	0.0022337157	0.0088570352	0.8009	A	G	0.0638	0.001839338	0.0088511106	0.8354	A	G	0.0638	0.0058608226	0.0088910516	0.5098	A	G	0.0635	0.0279	0.004	1.801e-12	A	G	0.0655	-0.0016	0.0006	0.006412	A	G	0.0622	0.0159341365144665	0.00738907502953	0.0310489064862667	A	G	0.0651	0.0174	0.0521	0.7382	A	G	0.0637	0.0229	0.0141	0.1052	19
rs4567937	A	G	0.2979	-0.0016941481	0.0043866668	0.6993	A	G	0.2984	-0.0039592833	0.0043663131	0.3645	A	G	0.2959	-0.0071855004	0.0045397856	0.1135	A	G	0.3159	0.0005	0.0018	0.8044	A	G	0.3182	-0.0034	0.0003	8.914e-31	A	G	0.2927	-0.0099451033784476	0.0039221425624802	0.0112245174002746	A	G	0.3183	0.0772	0.0257	0.002674	A	G	0.3142	-0.0138	0.0069	0.04582	2
rs4589691	G	C	0.1619	-0.0050149046	0.0056025712	0.3707	G	C	0.1616	-0.0026609685	0.0055268959	0.6302	G	C	0.1619	0.00094756295	0.0055162713	0.8636	C	G	0.8411	-0.015	0.0023	1.22e-10	C	G	0.844	-0.0004	0.0004	0.2819							G	C	0.1597	-0.1047	0.034	0.002068	C	G	0.8452	-0.0172	0.0088	0.05051	2
rs4614	G	A	0.3723	0.0046425349	0.0042199095	0.2713	G	A	0.3733	0.0041028401	0.0041572876	0.3237	G	A	0.3738	0.0034108804	0.0041111625	0.4067	A	G	0.6011	-0.0138	0.0017	1.648e-15	A	G	0.6015	0.0	0.0003	0.9101	G	A	0.3606	0.0025489406273323	0.0038533434053016	0.508299373669707	G	A	0.4025	0.003	0.0245	0.9025	A	G	0.6008	-0.0304	0.0065	2.827e-06	11
rs4617830	C	A	0.2154	0.00023225351	0.0049182641	0.9623	C	A	0.2147	-0.0007423984	0.0049508228	0.8808	C	A	0.2145	-0.0027739795	0.0050421827	0.5822	A	C	0.7882	-0.004	0.0023	0.08793	A	C	0.7816	0.0024	0.0003	2.582e-13	C	A	0.222	-0.0038025186056994	0.0042941410711687	0.375879902910569	C	A	0.2196	0.0151	0.029	0.6028	A	C	0.7774	0.0217	0.0077	0.005099	15
rs4653017	T	C	0.6827	0.010359967	0.0042458312	0.01469	T	C	0.6826	0.0090655008	0.0042277275	0.03201	T	C	0.6825	0.005260604	0.0042990448	0.2211	T	C	0.6679	0.0118	0.0018	1.11e-10	T	C	0.6818	0.0	0.0003	0.9137	T	C	0.6754	-0.0001806684213773	0.0038114270025106	0.962193010984551	T	C	0.677	-0.1273	0.0261	1.063e-06	T	C	0.6791	0.0073	0.0067	0.276	1
rs4656220	T	C	0.3844	0.00014720291	0.0041842031	0.9719	T	C	0.3844	0.0031956711	0.0041656187	0.443	T	C	0.3844	0.0032383373	0.0042011453	0.4408	T	C	0.3898	-0.0063	0.0018	0.0003853	T	C	0.3708	0.0019	0.0003	4.403e-12	T	C	0.354	0.0021690612252783	0.0037318574860752	0.561086589007882	T	C	0.3691	-0.0033	0.025	0.8945	T	C	0.3724	0.0026	0.0066	0.6935	1
rs4671328	G	T	0.5637	-0.0075191599	0.0041079159	0.06719	G	T	0.5631	-0.0023060753	0.0040496997	0.5691	G	T	0.5638	-0.0027092235	0.0041231543	0.5111	T	G	0.4496	0.0214	0.0017	3.422e-36	T	G	0.4541	-0.0008	0.0003	0.002919							G	T	0.551	-0.0676	0.0244	0.005619	T	G	0.4575	0.0328	0.0067	9.839e-07	2
rs4700608	C	T	0.5264	0.0062157861	0.0040997609	0.1295	C	T	0.5246	0.0043129826	0.0040031237	0.2813	C	T	0.5246	0.0063235805	0.0039970636	0.1136	T	C	0.5236	-0.0155	0.0017	4.324e-20	T	C	0.5147	-0.0001	0.0003	0.6162	C	T	0.5163	0.0107485868364428	0.0035710493404051	0.0026131313422657	C	T	0.4864	0.0341	0.024	0.1558	T	C	0.509	-0.0164	0.0064	0.01024	5
rs4705067	G	C	0.7545	0.0031453297	0.0047581068	0.5086	G	C	0.7539	0.0023517518	0.0047995276	0.6241	G	C	0.7536	0.00043227516	0.0048185243	0.9285	C	G	0.2119	0.0018	0.0021	0.3808	C	G	0.2087	-0.0019	0.0003	1.092e-08							G	C	0.7876	0.124	0.03	3.639e-05	C	G	0.2095	-0.0139	0.0079	0.07671	5
rs4712089	A	T	0.3643	0.006098998	0.0042319186	0.1495	A	T	0.3652	0.0088026913	0.0041707733	0.03481	A	T	0.3641	0.0090541803	0.0042461114	0.03298	A	T	0.4107	0.0096	0.0017	3.668e-08	A	T	0.391	-0.0002	0.0003	0.3806							A	T	0.389	-0.0877	0.0247	0.0003952	A	T	0.3917	0.0181	0.0065	0.0053	6
rs4721089	T	C	0.7486	-0.0063880726	0.0046540298	0.1699	T	C	0.7489	-0.0047156205	0.0046355726	0.309	T	C	0.7485	-0.0037554054	0.0046717538	0.4215	T	C	0.783	0.0167	0.0023	5.596e-13	T	C	0.7768	0.0005	0.0003	0.1477							T	C	0.7755	0.1042	0.0294	0.0004013	T	C	0.7676	0.0331	0.0076	1.487e-05	7
rs4734	G	T	0.1757	-0.0013300837	0.0052462049	0.7999	G	T	0.1756	-0.0033244854	0.0052256245	0.5247	G	T	0.1758	0.0010169558	0.0052629592	0.8468	T	G	0.8402	-0.0176	0.0024	1.948e-13	T	G	0.8436	0.001	0.0004	0.01156							G	T	0.1557	0.0523	0.0343	0.1275	T	G	0.8455	-0.0192	0.0089	0.03098	9
rs4735334	A	G	0.706	-0.00021728756	0.0043736141	0.9604	A	G	0.7073	-0.0036238643	0.0044421377	0.4146	A	G	0.7077	-0.0011010715	0.0044790279	0.8058	A	G	0.6969	0.0016	0.0018	0.3843	A	G	0.6982	-0.0017	0.0003	6.284e-09							A	G	0.697	-0.116	0.0263	1.009e-05	A	G	0.6973	-0.0299	0.0069	1.513e-05	8
rs4740619	C	T	0.4795	-0.0024463779	0.0040632886	0.5471	C	T	0.4776	-0.0039397618	0.0039730213	0.3214	C	T	0.4794	-0.0065292725	0.0040771644	0.1093	T	C	0.5436	0.0189	0.0016	3.1470000000000004e-31	T	C	0.5456	0.0	0.0003	0.991	C	T	0.4736	-0.0086341219255575	0.0035741444475303	0.0157042566487869	C	T	0.4507	-0.0402	0.0286	0.1599	T	C	0.5463	0.0146	0.0064	0.02226	9
rs4744712	C	A	0.6201	-0.001658502	0.0041544945	0.6897	C	A	0.62	-0.00081571369	0.0041360723	0.8437	C	A	0.6197	0.0033391867	0.0041300112	0.4188	A	C	0.3978	-0.0044	0.0017	0.008256	A	C	0.399	-0.0049	0.0003	1.2609999999999999e-67	C	A	0.6199	-0.0094108375158135	0.0036764434177006	0.0104742445808867	C	A	0.6033	-0.0452	0.0244	0.06347	A	C	0.3983	-0.0074	0.0065	0.2543	9
rs4771218	A	G	0.6163	-0.006962544	0.0041790517	0.0957	A	G	0.6162	-0.0065722711	0.0041607483	0.1142	A	G	0.6161	-0.0076221892	0.004193443	0.06912	A	G	0.6244	-0.0141	0.0018	3.18e-15	A	G	0.6232	0.001	0.0003	0.0003708	A	G	0.6166	-0.0132353258364927	0.0036703468953095	0.000310935211294	A	G	0.6156	0.1151	0.0253	5.475e-06	A	G	0.6207	-0.0242	0.0066	0.0002437	13
rs4786429	T	C	0.7262	0.00049726996	0.0046382375	0.9146	T	C	0.7259	0.0008835333	0.004615904	0.8482	T	C	0.7263	0.0030931058	0.0046559307	0.5065	T	C	0.7077	0.0097	0.0021	4.122e-06	T	C	0.7059	-0.0022	0.0003	2.089e-13							T	C	0.7043	0.0575	0.0269	0.03269	T	C	0.7087	0.001	0.0071	0.8883	16
rs478707	T	C	0.2343	0.002750198	0.005149244	0.5933	T	C	0.2338	0.0032637903	0.0051281648	0.5245	T	C	0.2343	0.0020499027	0.0051696651	0.6917	T	C	0.2032	-0.015	0.0024	1.983e-10	T	C	0.1903	-0.0001	0.0003	0.7636	T	C	0.1735	-0.0029470962401833	0.0047127107673292	0.531741013847995	T	C	0.1963	-0.034	0.0311	0.2742	T	C	0.1911	-0.0121	0.0082	0.1384	18
rs4812405	A	C	0.0676	0.0082143799	0.0088998073	0.356	A	C	0.0677	-0.0033055373	0.008846558	0.7087	A	C	0.0675	0.0041283744	0.0089413731	0.6443	A	C	0.0763	-0.0202	0.0033	1.279e-09	A	C	0.0738	0.0005	0.0005	0.315	A	C	0.0556	-0.0026072725297572	0.0077880299668916	0.737791449774519	A	C	0.0726	-0.0597	0.0475	0.209	A	C	0.068	-0.0383	0.0133	0.003973	20
rs4813619	T	G	0.5405	-0.0081748533	0.0040388989	0.04297	T	G	0.5416	-0.0062990102	0.0040989927	0.1244	T	G	0.5421	-0.0019049775	0.0041310854	0.6447	T	G	0.5305	-0.0106	0.0018	1.695e-09	T	G	0.5098	0.0011	0.0003	2.558e-05	T	G	0.5284	-0.0112598484739951	0.0035749408738584	0.0016346054242854	T	G	0.5139	0.0922	0.0245	0.000168	T	G	0.5166	-0.0001	0.0064	0.9875	20
rs4820324	C	G	0.5731	0.015763944	0.0040592404	0.000103	C	G	0.5732	0.0073744858	0.0040580019	0.06918	C	G	0.5731	0.004580103	0.0041154156	0.2657	C	G	0.5782	-0.0079	0.0019	5.013e-05	C	G	0.5803	-0.0023	0.0003	3.823e-17							C	G	0.5788	0.0566	0.0245	0.02087	C	G	0.5809	0.0272	0.0067	4.926e-05	22
rs4836732	T	C	0.5504	0.0067101347	0.0039599083	0.09017	T	C	0.5502	0.0023975445	0.0039427312	0.5431	T	C	0.5504	0.0059979369	0.0039720755	0.131	T	C	0.5204	-0.0001	0.0017	0.938	T	C	0.5286	0.0024	0.0003	2.334e-18							T	C	0.5263	-0.0429	0.0246	0.08111	T	C	0.5316	0.0188	0.0064	0.003245	9
rs4858193	C	T	0.2628	-0.00092418126	0.0046441441	0.8423	C	T	0.2634	0.0024472205	0.0045766938	0.5928	C	T	0.2626	0.0067149004	0.0046621923	0.1498	T	C	0.7199	0.0133	0.0019	2.444e-12	T	C	0.7218	-0.0001	0.0003	0.7408	C	T	0.2679	-0.0084212465047965	0.0040296623046566	0.0366344709880771	C	T	0.2629	-0.0313	0.0282	0.2668	T	C	0.7137	0.0261	0.0071	0.0002465	3
rs4859682	A	C	0.434	0.0082960146	0.0040329854	0.03968	A	C	0.4341	0.0071250769	0.00401515	0.07597	A	C	0.4328	-0.0044587035	0.0041299813	0.2803	A	C	0.4495	-0.0038	0.0017	0.02581	A	C	0.4477	-0.0079	0.0003	4.1e-187							A	C	0.4487	-0.192	0.0242	2.257e-15	A	C	0.4488	-0.0054	0.0064	0.3978	4
rs4864201	C	T	0.6142	-0.0033570955	0.0041394967	0.4174	C	T	0.6146	-0.00039981918	0.0041226572	0.9227	C	T	0.614	-0.0022798246	0.0041535201	0.5831	T	C	0.3471	0.0137	0.0017	4.298e-16	T	C	0.3541	0.0004	0.0003	0.1525	C	T	0.6353	-0.0026199499651254	0.0037075287410342	0.479779854127469	C	T	0.6463	-0.0074	0.0251	0.769	T	C	0.3505	0.0213	0.0067	0.00148	4
rs4865796	A	G	0.6871	0.016852289	0.0042972009	8.793e-05	A	G	0.687	0.01307229	0.0042788405	0.00225	A	G	0.6869	0.0086571697	0.004310803	0.04462	A	G	0.7044	-0.0096	0.0018	4.211e-08	A	G	0.6913	0.0033	0.0003	5.351000000000001e-30	A	G	0.6821	-0.0006454869449046	0.0038324129806297	0.866246316853688	A	G	0.6925	0.2318	0.026	4.93e-19	A	G	0.6888	0.05	0.0069	4.638e-13	5
rs4869831	G	C	0.7773	0.0014761585	0.0048958991	0.763	G	C	0.7774	0.0034035519	0.0048950638	0.4869	G	C	0.7773	0.0017149658	0.0049162659	0.7272	C	G	0.2111	0.0029	0.0023	0.2147	C	G	0.2091	-0.0021	0.0003	4.658e-10							G	C	0.7887	0.0169	0.0303	0.5773	C	G	0.2053	-0.0025	0.0082	0.7595	6
rs4871905	C	G	0.4105	-0.0029529287	0.0041200931	0.4736	C	G	0.4107	-0.0033375568	0.0041012149	0.4158	C	G	0.4099	-0.01153496	0.0042182444	0.006247	C	G	0.4182	0.0031	0.0017	0.06859	C	G	0.4165	-0.0049	0.0003	7.411e-72							C	G	0.4167	-0.0292	0.0244	0.2302	C	G	0.4217	-0.0017	0.0065	0.7934	8
rs4880341	T	C	0.5645	-0.0047833863	0.004083139	0.2414	T	C	0.5645	-0.0039274352	0.0040653086	0.334	T	C	0.5647	-0.0048134769	0.004021787	0.2314	T	C	0.5725	-0.013	0.0017	3.059e-14	T	C	0.5736	0.0004	0.0003	0.1553	T	C	0.5489	-0.0085898191867556	0.0035863846950259	0.0166149584430618	T	C	0.566	-0.0907	0.0245	0.0002202	T	C	0.5704	-0.0157	0.0064	0.01396	10
rs4899355	G	T	0.5342	0.003257434	0.003988387	0.4141	G	T	0.5339	0.0025468595	0.0039714689	0.5213	G	T	0.5348	-0.00079746223	0.0041152913	0.8463	T	G	0.4669	-0.011	0.0019	1.049e-08	T	G	0.4777	0.0003	0.0003	0.3388	G	T	0.5366	0.0063483328004837	0.0035788060677058	0.076084837229914	G	T	0.5204	-0.0333	0.0246	0.1745	T	G	0.4798	-0.0079	0.0064	0.2161	14
rs4900714	G	T	0.5125	-0.013628163	0.0040536116	0.0007739	G	T	0.5124	-0.013370088	0.0040355745	0.0009228	G	T	0.5126	-0.013633628	0.004069892	0.0008085	T	G	0.4776	0.015	0.0017	1.001e-18	T	G	0.4917	0.0001	0.0003	0.8513							G	T	0.4942	-0.0438	0.024	0.06821	T	G	0.4889	0.0198	0.0064	0.001934	14
rs4930319	C	G	0.3767	0.011324342	0.0040701056	0.005397	C	G	0.3771	0.0071116362	0.0040889617	0.08199	C	G	0.3776	-0.0004538487	0.0041219997	0.9123	C	G	0.3389	0.0001	0.002	0.9498	C	G	0.3516	-0.0034	0.0003	5.037e-33							C	G	0.3497	0.1356	0.0254	9.111e-08	C	G	0.3548	0.0002	0.0067	0.9762	11
rs4945268	C	T	0.1984	-0.0055798628	0.00512405	0.2762	C	T	0.198	-0.0052871727	0.0051044052	0.3003	C	T	0.198	0.0013416627	0.0050957534	0.7923	T	C	0.8379	0.0107	0.0026	3.367e-05	T	C	0.84	-0.0024	0.0004	4.213e-11	C	T	0.1761	-0.0117685874688124	0.0046851114556892	0.0120079043730768	C	T	0.163	-0.1545	0.0327	2.247e-06	T	C	0.8359	0.0046	0.0086	0.5921	11
rs4946932	C	A	0.6698	0.00053462183	0.0042943237	0.9009	C	A	0.6702	0.00016298724	0.0042785118	0.9696	C	A	0.6697	-0.0024415072	0.0043104146	0.5711	A	C	0.3069	-0.0157	0.0018	1.021e-17	A	C	0.3022	0.0028	0.0003	4.224e-21	C	A	0.6742	0.0054501656862725	0.0038077814419649	0.152337625275762	C	A	0.6955	-0.1455	0.0262	2.9e-08	A	C	0.3008	-0.0078	0.007	0.2662	6
rs4952981	C	T	0.5062	0.002594141	0.0040193149	0.5187	C	T	0.5052	0.0028304124	0.0039262977	0.471	C	T	0.506	0.0046660751	0.0040333893	0.2473	T	C	0.5147	0.0064	0.0016	9.831e-05	T	C	0.5041	-0.0027	0.0003	9.047e-23	C	T	0.494	-0.0094588714859885	0.0035694422855846	0.0080501821368885	C	T	0.5011	-0.0891	0.0243	0.0002386	T	C	0.5072	-0.0368	0.0065	1.437e-08	2
rs4970991	C	T	0.783	-0.0038418577	0.004880793	0.4312	C	T	0.7831	-0.0053708	0.00485856	0.269	C	T	0.7828	0.0038669138	0.0049448856	0.4342	T	C	0.2151	0.0116	0.0021	1.811e-08	T	C	0.2132	0.0016	0.0003	1.112e-06	C	T	0.7781	-0.0051379305856307	0.0042948302660107	0.231577225473147	C	T	0.7896	-0.0166	0.0296	0.5757	T	C	0.2181	0.0174	0.0077	0.02472	1
rs4973618	G	A	0.3378	0.005383874	0.0042021951	0.2001	G	A	0.3382	0.0025960458	0.0041433206	0.5309	G	A	0.3379	-0.0012445555	0.0042172817	0.7679	A	G	0.6623	-0.0148	0.0018	1.252e-16	A	G	0.6538	-0.0004	0.0003	0.1256	G	A	0.3329	0.0107076545460392	0.0037869025267979	0.0046905755399233	G	A	0.3487	-0.012	0.0251	0.6321	A	G	0.6563	-0.0292	0.0067	1.315e-05	2
rs4986044	T	C	0.4828	-0.0042393419	0.0039418335	0.2822	T	C	0.4832	-0.0032831038	0.0040004075	0.4118	T	C	0.4834	-0.00051599509	0.0040309336	0.8981	T	C	0.455	-0.0177	0.0016	1.269e-27	T	C	0.4618	-0.0001	0.0003	0.7207	T	C	0.4731	-0.0096523644958971	0.003705874963858	0.0091978491718389	T	C	0.4618	0.0399	0.0244	0.1022	T	C	0.4654	-0.023	0.0065	0.0003955	17
rs5011579	G	C	0.6815	0.0099564982	0.0043248176	0.02133	G	C	0.6815	0.0083434712	0.0043235132	0.05363	G	C	0.6813	0.0019762192	0.0043423056	0.649	C	G	0.2828	-0.0135	0.0021	2e-10	C	G	0.292	-0.0002	0.0003	0.6077							G	C	0.7084	0.0209	0.0275	0.4468	C	G	0.2925	-0.015	0.0073	0.0407	16
rs505966	G	A	0.2625	0.016032074	0.0045147855	0.0003837	G	A	0.2626	0.017390235	0.0044961069	0.0001098	G	A	0.2625	0.010103145	0.0045307606	0.02575	A	G	0.7265	-0.0048	0.0021	0.02594	A	G	0.7302	0.0019	0.0003	1.199e-09	G	A	0.2627	0.0040112735267377	0.0040549963000263	0.322556711005796	G	A	0.2691	-0.0773	0.0285	0.006637	A	G	0.7294	-0.0084	0.0072	0.2449	1
rs514595	C	T	0.8318	0.003214015	0.005298741	0.5441	C	T	0.8317	0.008113287	0.0053215344	0.1274	C	T	0.8315	0.0079066423	0.0053600725	0.1402	T	C	0.1638	-0.0106	0.0026	3.852e-05	T	C	0.1546	-0.0035	0.0004	3.0880000000000002e-21	C	T	0.8461	0.0021159198126018	0.00494551064862	0.66876282243353	C	T	0.8421	0.1036	0.0333	0.001859	T	C	0.1524	-0.0328	0.0089	0.0002282	1
rs522110	G	A	0.5217	0.0052180526	0.0039560336	0.1872	G	A	0.522	-0.00016044691	0.0039752529	0.9678	G	A	0.5215	0.0002714645	0.0039697741	0.9455	A	G	0.4439	-0.0164	0.0017	1.151e-21	A	G	0.4474	0.0003	0.0003	0.2441							G	A	0.5509	0.0109	0.0246	0.6583	A	G	0.4445	-0.0096	0.0064	0.1328	10
rs543874	G	A	0.1914	0.015294363	0.0050862286	0.002638	G	A	0.1915	0.012967168	0.0050640056	0.01045	G	A	0.1913	0.014610316	0.0051060972	0.004218	A	G	0.7786	-0.0479	0.002	3.06e-125	A	G	0.8017	-0.0004	0.0003	0.2567	G	A	0.1916	-0.0028132685852627	0.0045345270366308	0.534987503357256	G	A	0.199	-0.0662	0.0301	0.02806	A	G	0.8037	-0.0547	0.0081	1.162e-11	1
rs555267	T	G	0.3227	0.0019323462	0.004337844	0.656	T	G	0.3218	0.0032002039	0.0042398564	0.4504	T	G	0.3219	0.00033961409	0.0042717649	0.9366	T	G	0.3272	0.0133	0.0017	1.16e-14	T	G	0.3276	-0.0002	0.0003	0.5118	T	G	0.3208	0.0129108872664954	0.003823121071841	0.0007326659802851	T	G	0.3269	-0.0369	0.0257	0.1515	T	G	0.3242	0.0121	0.0068	0.07541	18
rs55722796	T	C	0.764	-0.00081995183	0.0047471575	0.8629	T	C	0.7634	0.0061873598	0.0046790039	0.186	T	C	0.7655	0.0025204949	0.0048210882	0.6011	T	C	0.7458	-0.006	0.0022	0.005678	T	C	0.7487	-0.0057	0.0003	9.468e-74							T	C	0.7412	0.0114	0.0329	0.7286	T	C	0.7514	-0.0336	0.0073	4.552e-06	17
rs55842281	G	A	0.6067	-0.0052572234	0.0042455182	0.2156	G	A	0.607	-0.0046805847	0.0042263206	0.2681	G	A	0.607	0.00085727619	0.0042202442	0.839	A	G	0.3702	-0.0032	0.002	0.1009	A	G	0.3576	-0.0023	0.0003	6.848e-16	G	A	0.6287	0.0061642084011057	0.0036936638045554	0.095145094966846	G	A	0.6383	-0.0359	0.0256	0.1609	A	G	0.3627	0.0037	0.0067	0.5808	11
rs55879803	G	T	0.3365	0.0083153213	0.004317856	0.05413	G	T	0.336	0.0087215006	0.0042606254	0.04066	G	T	0.3364	0.011760369	0.0042928448	0.006153	T	G	0.6939	0.0013	0.0021	0.5405	T	G	0.6803	-0.0016	0.0003	2.855e-08	G	T	0.3454	0.0022329929518953	0.0037531314825035	0.551864893427438	G	T	0.3117	0.0122	0.0267	0.6483	T	G	0.6755	-0.0151	0.0069	0.02888	2
rs55924910	G	C	0.1632	0.013022708	0.0055707807	0.0194	G	C	0.1635	0.01420505	0.0054322263	0.008924	G	C	0.1634	0.013302092	0.0054801845	0.01521	C	G	0.8427	0.0097	0.0026	0.0001991	C	G	0.8452	0.0026	0.0004	2.924e-12							G	C	0.1575	-0.0672	0.0332	0.04271	C	G	0.8455	0.005	0.0089	0.5742	2
rs55957832	G	C	0.0457	0.020714815	0.010403552	0.04647	G	C	0.0456	0.031109103	0.010360811	0.002677	G	C	0.0454	0.027537903	0.010251717	0.007228	C	G	0.9473	0.0088	0.0043	0.04084	C	G	0.9488	0.0035	0.0006	3.253e-08							G	C	0.0543	0.2012	0.0549	0.0002451	C	G	0.9496	0.0004	0.0151	0.9788	10
rs56043887	T	C	0.5224	-0.00026873631	0.0039572681	0.9459	T	C	0.5223	0.00059318101	0.0039406044	0.8803	T	C	0.5225	0.0024923642	0.0039353269	0.5265	T	C	0.5101	0.0018	0.0019	0.3528	T	C	0.5111	-0.0021	0.0003	6.924e-15	T	C	0.5229	-0.0030744852402488	0.0035729631426585	0.389521123922034	T	C	0.5101	0.0119	0.024	0.6211	T	C	0.5106	-0.0012	0.0064	0.851	4
rs56065557	C	G	0.3265	-0.0027631607	0.004348117	0.5251	C	G	0.3257	-0.00067777259	0.0042479475	0.8732	C	G	0.3254	-0.0035212519	0.0042435234	0.4067	C	G	0.3184	-0.0106	0.002	2.326e-07	C	G	0.3109	-0.0032	0.0003	2.917e-27							C	G	0.3098	0.1497	0.0263	1.29e-08	C	G	0.312	0.0223	0.0066	0.000723	3
rs56133507	G	T	0.1873	0.0071295084	0.0051618314	0.1672	G	T	0.1873	0.0048976537	0.0051885042	0.3452	G	T	0.187	0.0079632606	0.005232938	0.1281	T	G	0.8065	-0.0131	0.0024	4.305e-08	T	G	0.8064	0.0	0.0003	0.949	G	T	0.1698	-0.0124978846508319	0.004753122912945	0.0085534453253011	G	T	0.1927	0.0266	0.031	0.3904	T	G	0.8031	-0.0218	0.0081	0.006851	2
rs56203712	G	A	0.2354	-0.0020403025	0.0050758078	0.6877	G	A	0.2353	-0.0013144684	0.0051499594	0.7985	G	A	0.2354	-0.0044539692	0.0051966187	0.3914	A	G	0.7746	0.0275	0.0023	1.904e-32	A	G	0.7632	-0.0005	0.0003	0.1756	G	A	0.2388	-0.0184881478867248	0.0041856833824416	1.00081956695193e-05	G	A	0.2219	-0.0589	0.0315	0.06154	A	G	0.7641	0.0297	0.0079	0.0001555	4
rs56252444	G	T	0.3588	-0.0032394351	0.0042732751	0.4484	G	T	0.3591	-0.0034542517	0.0042527112	0.4166	G	T	0.3586	-0.0022019443	0.0042904939	0.6078	T	G	0.6197	0.0007	0.002	0.7056	T	G	0.6208	-0.0031	0.0003	9.083e-29	G	T	0.348	0.0001143681687818	0.003746533749256	0.975647243091142	G	T	0.377	0.0156	0.0248	0.5305	T	G	0.6268	-0.0115	0.0066	0.08126	19
rs56255430	C	A	0.0795	-0.031358417	0.0075371969	3.176e-05	C	A	0.0796	-0.0037150928	0.0075002567	0.6204	C	A	0.0794	0.018800215	0.0075702188	0.01301	A	C	0.9171	0.0033	0.0035	0.3435	A	C	0.9181	0.0036	0.0005	6.934e-13	C	A	0.0758	-0.0080855097275986	0.0067425021747839	0.230455888369132	C	A	0.0818	0.2141	0.0443	1.371e-06	A	C	0.918	-0.0794	0.0116	8.38e-12	19
rs562664	T	C	0.1988	0.0037871799	0.0051067825	0.4583	T	C	0.1986	0.0063673174	0.0050847457	0.2105	T	C	0.1988	0.00081449331	0.0051246867	0.8737	T	C	0.1873	-0.0138	0.0022	4.15e-10	T	C	0.1977	0.0003	0.0003	0.368	T	C	0.2044	-0.0038062510781559	0.0044254227741226	0.389740777755479	T	C	0.1942	-0.0017	0.0309	0.955	T	C	0.1958	-0.0157	0.0083	0.05768	11
rs57445665	A	G	0.2126	-0.0027242414	0.0049564928	0.5826	A	G	0.2126	-0.0054886626	0.0049354852	0.2661	A	G	0.2127	-0.0042585549	0.0049726677	0.3918	A	G	0.2061	0.0012	0.0024	0.6056	A	G	0.2055	0.0021	0.0003	3.35e-10	A	G	0.2112	-0.0013900983607379	0.0043722916146672	0.750535313938368	A	G	0.2041	-0.1241	0.0301	3.817e-05	A	G	0.205	0.0001	0.0081	0.9901	1
rs57989773	C	T	0.2333	0.01190741	0.0049899092	0.01702	C	T	0.2333	0.010240755	0.0049664503	0.03921	C	T	0.2332	0.016671745	0.0050084441	0.0008724	T	C	0.7576	-0.0142	0.0023	5.63e-10	T	C	0.7575	-0.0016	0.0003	1.831e-06	C	T	0.2302	0.0010996325851619	0.0042393140629252	0.795334906855672	C	T	0.2465	-0.1203	0.0296	4.923e-05	T	C	0.765	0.0024	0.0077	0.7567	6
rs58650092	A	C	0.3793	-0.024211548	0.0042055948	8.563e-09	A	C	0.3794	-0.026589147	0.0041858336	2.123e-10	A	C	0.3802	-0.018416185	0.0040992213	7.036e-06	A	C	0.388	0.011	0.0019	1.697e-08	A	C	0.3923	0.0018	0.0003	9.961e-11	A	C	0.3839	-0.0046440051878166	0.0036695041293484	0.205667965835445	A	C	0.3897	0.0221	0.025	0.3759	A	C	0.3902	0.0035	0.0065	0.5898	2
rs592483	T	C	0.544	0.0031267301	0.0040441239	0.4394	T	C	0.5443	0.0038382555	0.0040266661	0.3405	T	C	0.5437	0.0032532048	0.0040573826	0.4227	T	C	0.5933	-0.0137	0.0017	1.525e-16	T	C	0.5691	-0.0002	0.0003	0.4132	T	C	0.5285	-0.0026004117372811	0.0035750171224469	0.466990499193992	T	C	0.575	-0.0218	0.0247	0.3777	T	C	0.5672	-0.0078	0.0063	0.2144	11
rs59646751	T	G	0.3088	0.011971581	0.0043913819	0.006408	T	G	0.3088	0.0089336907	0.0043718899	0.04101	T	G	0.3091	0.0088055218	0.0043644845	0.04364	T	G	0.3117	0.0088	0.0021	2.259e-05	T	G	0.3102	-0.0023	0.0003	1.023e-14							T	G	0.3145	0.0117	0.026	0.6519	T	G	0.3111	0.014	0.007	0.04597	15
rs59860440	T	C	0.3087	0.0015321394	0.0043291224	0.7234	T	C	0.3082	-0.0023084339	0.0043931958	0.5993	T	C	0.3077	-0.00061779742	0.0044305061	0.8891	T	C	0.3239	0.0007	0.0021	0.7519	T	C	0.33	0.0022	0.0003	1.655e-13	T	C	0.2977	-0.0003497111610198	0.0040465567079309	0.931131030151418	T	C	0.3283	0.0055	0.0263	0.8357	T	C	0.3277	0.0142	0.0069	0.03989	7
rs60068692	A	G	0.0676	0.0012424504	0.0091197805	0.8916	A	G	0.0672	0.013776522	0.0090578012	0.1283	A	G	0.0677	0.0063215227	0.0091467924	0.4895	A	G	0.0437	-0.0063	0.0048	0.1889	A	G	0.0492	0.0044	0.0007	2.214e-10	A	G	0.0548	-0.0207364436380034	0.0078412708881556	0.0081805455559918	A	G	0.0479	-0.0825	0.0633	0.1924	A	G	0.0528	0.004	0.0152	0.7922	19
rs6010786	C	T	0.4939	-0.0031284897	0.0040570862	0.4406	C	T	0.4949	-0.00055705487	0.0039639559	0.8882	C	T	0.4946	-0.00025647531	0.0039950546	0.9488	T	C	0.5023	0.0106	0.0017	3.827e-10	T	C	0.4995	0.0003	0.0003	0.2373	C	T	0.4669	-0.0062506252516237	0.0035770396805241	0.0805628354141985	C	T	0.5063	0.088	0.0242	0.0002745	T	C	0.5026	-0.0023	0.0064	0.7188	20
rs6011067	C	G	0.9251	0.036288339	0.0077993754	3.276e-06	C	G	0.9252	0.031716284	0.0079289357	6.332e-05	C	G	0.9251	0.033338967	0.0079930696	3.033e-05	C	G	0.9182	-0.0002	0.0035	0.9649	C	G	0.9193	0.0036	0.0005	7.76e-13							C	G	0.9176	-0.1411	0.0446	0.00155	C	G	0.9229	0.0259	0.0127	0.04092	20
rs60503594	C	T	0.3322	-0.0039218403	0.0041971546	0.3501	C	T	0.3323	-0.0040616448	0.0042171626	0.3355	C	T	0.332	-0.0050734132	0.0041756081	0.2244	T	C	0.6579	0.0007	0.002	0.724	T	C	0.6616	-0.0022	0.0003	6.205e-15	C	T	0.3171	0.0057299879873909	0.003834989724313	0.135140636324319	C	T	0.3382	-0.1271	0.0254	5.325e-07	T	C	0.6616	-0.0072	0.0067	0.2826	14
rs6055748	G	A	0.3014	0.001238833	0.0044322841	0.7799	G	A	0.3013	0.0023055201	0.0044130404	0.6014	G	A	0.3015	0.0013935786	0.0044474307	0.754	A	G	0.6959	-0.0033	0.0019	0.07886	A	G	0.6914	-0.0018	0.0003	6.314e-10	G	A	0.3118	-0.0011358751097439	0.0038525389551877	0.768117590798058	G	A	0.3015	-0.0018	0.0267	0.9456	A	G	0.6913	-0.0083	0.007	0.2367	20
rs60580012	T	C	0.3257	0.00033544705	0.0042750871	0.9375	T	C	0.3247	0.0015380399	0.0043393825	0.723	T	C	0.3244	0.0037221412	0.0043758266	0.395	T	C	0.3337	-0.0009	0.002	0.6649	T	C	0.334	-0.0019	0.0003	4.425e-11	T	C	0.3202	-0.0076489365323425	0.0038250719000975	0.0455343558746191	T	C	0.3389	0.0889	0.0255	0.0005014	T	C	0.3303	0.0174	0.0068	0.01057	17
rs6072329	A	G	0.4214	0.0079470045	0.0040419855	0.04929	A	G	0.4203	0.01056953	0.0039893373	0.008062	A	G	0.4218	0.0099115806	0.0040553279	0.01452	A	G	0.3904	0.0007	0.0017	0.7074	A	G	0.3959	0.0018	0.0003	8.721e-11	A	G	0.4232	0.002639285906337	0.0036120611536288	0.464970395375564	A	G	0.3923	-0.0627	0.0246	0.01086	A	G	0.3972	0.0137	0.0065	0.03482	20
rs6127099	T	A	0.2871	-0.0019498688	0.004575011	0.67	T	A	0.2871	0.0033305876	0.0045529539	0.4645	T	A	0.2871	0.0062427624	0.0046322321	0.1778	A	T	0.72	0.0019	0.0022	0.3902	A	T	0.7204	-0.0048	0.0003	3.832e-52							T	A	0.2871	-0.0617	0.0279	0.02683	A	T	0.7261	-0.0079	0.0073	0.2811	20
rs61607357	G	T	0.3999	0.0018940302	0.0041647451	0.6493	G	T	0.3994	0.0024830153	0.0041859937	0.5531	G	T	0.4	0.0072370424	0.0041785338	0.08328	T	G	0.6062	-0.0127	0.002	1.186e-10	T	G	0.6036	0.0003	0.0003	0.2223	G	T	0.4074	0.0108560661456399	0.0036319947108546	0.0027988356781164	G	T	0.3967	-0.0014	0.0254	0.957	T	G	0.6063	-0.0335	0.0066	3.801e-07	10
rs61740466	A	G	0.2501	-0.0023848289	0.0047206745	0.6134	A	G	0.2505	-0.00051406609	0.0045643384	0.9103	A	G	0.2504	0.0082762908	0.0046006948	0.07203	A	G	0.2346	-0.0142	0.0022	2.24e-10	A	G	0.2385	0.0006	0.0003	0.0506	A	G	0.2329	2.89173808201318e-06	0.0042221229992298	0.999453527765639	A	G	0.2419	0.0183	0.0284	0.5186	A	G	0.2364	-0.0039	0.0074	0.5998	1
rs61813324	T	C	0.1432	0.0090438008	0.0061693207	0.1427	T	C	0.1427	0.0098760765	0.0060411022	0.1021	T	C	0.1433	0.0046279405	0.0062532434	0.4592	T	C	0.1312	0.0289	0.0028	3.196e-24	T	C	0.1377	-0.0005	0.0004	0.2229	T	C	0.1423	0.0131593929608066	0.0051082198442108	0.0099915643596341	T	C	0.1342	0.0415	0.037	0.2621	T	C	0.1351	0.0244	0.0098	0.01317	1
rs61828641	A	G	0.1216	-0.018007173	0.0062465669	0.003942	A	G	0.1215	-0.01379502	0.0062205069	0.02658	A	G	0.1216	-0.013187707	0.0062703517	0.03545	A	G	0.1092	0.0223	0.003	2.492e-13	A	G	0.1095	-0.0001	0.0004	0.8613	A	G	0.0999	0.0083705665369836	0.0059512778172528	0.159571003421689	A	G	0.1113	-0.0665	0.0395	0.09176	A	G	0.1074	0.0118	0.0104	0.255	1
rs61830291	C	A	0.1065	0.014548937	0.0067002481	0.0299	C	A	0.1065	0.007813801	0.0067954965	0.2502	C	A	0.1066	0.0031865876	0.006722315	0.6355	A	C	0.9068	0.0095	0.0033	0.003725	A	C	0.9021	-0.004	0.0005	1.396e-17							C	A	0.0945	-0.1061	0.0502	0.03456	A	C	0.9011	-0.0016	0.0109	0.8832	1
rs61927768	A	G	0.2778	-0.0094740945	0.0044948745	0.03505	A	G	0.2778	-0.0095014814	0.0045627451	0.03731	A	G	0.2777	-0.010996624	0.0046027081	0.01689	A	G	0.3015	0.0019	0.0021	0.3693	A	G	0.3004	-0.0019	0.0003	1.078e-10	A	G	0.2847	0.0072924826098024	0.0039545739388199	0.0651739914671548	A	G	0.2932	-0.1217	0.0268	5.534e-06	A	G	0.2943	0.0092	0.007	0.1897	12
rs62102718	T	A	0.2982	0.025656083	0.0043882382	5.019e-09	T	A	0.298	0.022464699	0.0043706665	2.749e-07	T	A	0.2982	0.016771781	0.0043625282	0.0001208	A	T	0.7147	0.0035	0.0021	0.09699	A	T	0.7167	0.0002	0.0003	0.5379							T	A	0.279	0.145	0.0272	1.019e-07	A	T	0.7144	-0.0406	0.0071	1.181e-08	19
rs621042	A	C	0.4526	-0.0038858313	0.0040682466	0.3395	A	C	0.4527	-0.0062618547	0.0040503055	0.1221	A	C	0.4526	-0.006050827	0.0040820067	0.1383	A	C	0.4543	-0.0103	0.0017	2.002e-09	A	C	0.4548	0.0002	0.0003	0.4697							A	C	0.4548	0.0078	0.0241	0.7461	A	C	0.4519	-0.0002	0.0064	0.975	12
rs62120440	A	G	0.5408	-0.0147424	0.0040512339	0.0002737	A	G	0.5416	-0.013721664	0.003994593	0.0005924	A	G	0.5408	-0.011077534	0.0039891974	0.005488	A	G	0.5133	-0.0052	0.0019	0.006592	A	G	0.5219	-0.0017	0.0003	1.974e-10	A	G	0.54	-0.0070069994627359	0.0037124348913602	0.0591011203924077	A	G	0.5197	0.0498	0.0243	0.04062	A	G	0.5257	-0.0148	0.0065	0.02261	19
rs62176243	T	A	0.2683	0.00026122758	0.0044359748	0.953	T	A	0.2682	-0.0027722716	0.0044178863	0.5303	T	A	0.2685	0.0021071388	0.0044507733	0.6359	A	T	0.7571	0.0148	0.0022	2.411e-11	A	T	0.7474	0.0	0.0003	0.9004							T	A	0.2475	0.0037	0.0277	0.8925	A	T	0.7459	0.0205	0.0073	0.005157	2
rs62187541	G	A	0.0709	0.0096089985	0.0078203691	0.2192	G	A	0.0707	0.012506337	0.0077927821	0.1085	G	A	0.0708	0.018532263	0.0078472064	0.01819	A	G	0.9332	0.0009	0.0038	0.8144	A	G	0.9318	-0.0037	0.0005	1.23e-11							G	A	0.0666	-0.0266	0.0484	0.5816	A	G	0.9327	0.0026	0.0128	0.8387	20
rs62191888	T	G	0.3333	-0.0018019371	0.0042247248	0.6697	T	G	0.3333	-0.0042200553	0.0042062571	0.3157	T	G	0.3333	-0.0020723544	0.0042002665	0.6217	T	G	0.3267	-0.0095	0.002	2.582e-06	T	G	0.3266	0.0033	0.0003	1.5140000000000002e-30	T	G	0.3235	-0.0002172241866483	0.0038148027944343	0.954591045358424	T	G	0.3267	0.041	0.0256	0.1095	T	G	0.3282	0.0019	0.0068	0.7801	2
rs62246311	A	G	0.0956	0.00038303891	0.0071526852	0.9573	A	G	0.0956	-0.0021700593	0.0071184899	0.7605	A	G	0.0956	-0.0059740334	0.0071798939	0.4054	A	G	0.0991	0.0216	0.0032	1.007e-11	A	G	0.1012	-0.0012	0.0004	0.008949	A	G	0.0888	0.0185556134470085	0.0062737206390905	0.0030997086832357	A	G	0.1053	0.0711	0.0395	0.07163	A	G	0.1059	0.0448	0.0104	1.546e-05	3
rs62394289	A	G	0.1236	-0.0022432726	0.0060525349	0.7109	A	G	0.1237	0.0036597674	0.0060257972	0.5436	A	G	0.1237	0.0055236159	0.006074242	0.3632	A	G	0.1146	0.0001	0.003	0.9798	A	G	0.1184	0.0042	0.0004	1.061e-23	A	G	0.1268	0.0035299922195924	0.005363205280365	0.510417950175609	A	G	0.1203	0.3882	0.0369	6.302e-26	A	G	0.1217	0.0203	0.0097	0.03709	6
rs62618693	T	C	0.0404	-0.026065311	0.011110795	0.01898	T	C	0.0405	-0.027931817	0.011049151	0.01147	T	C	0.0403	-0.017465779	0.011168865	0.1179	T	C	0.0432	-0.0089	0.0047	0.05628	T	C	0.0441	0.0038	0.0007	1.404e-08	T	C	0.0375	-0.0145711424479749	0.0093934495282347	0.120853161805064	T	C	0.0432	-0.0278	0.0604	0.6452	T	C	0.0425	-0.1016	0.0163	4.962e-10	11
rs633212	A	T	0.3744	0.0021952013	0.0041049143	0.5928	A	T	0.3748	0.0030308821	0.0040872469	0.4584	A	T	0.3744	0.0053636936	0.0041193815	0.1929	A	T	0.3788	-0.0096	0.0018	4.889e-08	A	T	0.3899	0.0001	0.0003	0.672							A	T	0.3866	0.0368	0.0249	0.1402	A	T	0.3964	0.0176	0.0065	0.006704	3
rs638053	C	A	0.418	0.0040633439	0.0039726785	0.3064	C	A	0.4178	0.0044025881	0.0039559588	0.2658	C	A	0.4197	0.0035456028	0.0040949199	0.3866	A	C	0.6018	-0.0097	0.0017	1.634e-08	A	C	0.5924	-0.0003	0.0003	0.2756	C	A	0.4274	0.0086994626892717	0.0036074225119981	0.0158850797631827	C	A	0.4029	0.0028	0.0248	0.9102	A	C	0.5883	-0.0136	0.0065	0.03617	10
rs6445258	C	T	0.8101	0.0011308279	0.0051881198	0.8275	C	T	0.8097	-0.00093817184	0.0052577939	0.8584	C	T	0.8099	-0.008329964	0.0053044672	0.1163	T	C	0.207	0.0131	0.0023	2.477e-08	T	C	0.2044	0.0004	0.0003	0.2769							C	T	0.8009	-0.0807	0.0318	0.01101	T	C	0.2029	0.0102	0.0081	0.2058	3
rs6445926	G	C	0.4192	0.022682333	0.0039800429	1.205e-08	G	C	0.419	0.019144679	0.0040371915	2.115e-06	G	C	0.4198	0.0099551032	0.0041087646	0.0154	C	G	0.593	0.0021	0.0019	0.2855	C	G	0.6009	0.0008	0.0003	0.00931							G	C	0.4019	0.0586	0.0287	0.04159							3
rs6463489	C	T	0.9005	-0.002499856	0.0068262363	0.7142	C	T	0.9004	-0.0082113162	0.0067903326	0.2266	C	T	0.9005	-0.00278716	0.0068505649	0.6841	T	C	0.0959	0.0167	0.0026	2.504e-10	T	C	0.1107	0.0001	0.0004	0.8642	C	T	0.903	0.0003061136903215	0.006029944823431	0.959512312862296	C	T	0.893	0.0512	0.0394	0.1939	T	C	0.1087	0.0193	0.0104	0.06261	7
rs6467958	C	T	0.6846	-0.00099982839	0.0042822137	0.8154	C	T	0.685	-0.0014067436	0.0042652608	0.7415	C	T	0.6834	0.0030740987	0.0043333566	0.4781	T	C	0.2718	0.0096	0.0021	7.054e-06	T	C	0.273	0.0024	0.0003	2.191e-15							C	T	0.7304	0.0434	0.0272	0.1111	T	C	0.2718	0.0097	0.0072	0.1794	7
rs6470144	G	T	0.3524	0.0039081258	0.0042515784	0.358	G	T	0.3525	0.0040535106	0.0042324341	0.3382	G	T	0.353	0.007583142	0.0043075552	0.07834	T	G	0.6503	0.0098	0.0018	3.055e-08	T	G	0.6519	-0.0002	0.0003	0.5514	G	T	0.3636	0.0004901676110854	0.0037098992037397	0.894886023598705	G	T	0.3513	0.0291	0.0253	0.2487	T	G	0.644	0.0083	0.0067	0.2155	8
rs6479690	T	C	0.3028	-0.0018898077	0.0043468986	0.6637	T	C	0.3021	-0.0028855578	0.0044130458	0.5132	T	C	0.3015	-0.0043220356	0.0044500879	0.3314	T	C	0.3137	-0.0117	0.0021	1.489e-08	T	C	0.3152	-0.0003	0.0003	0.2388	T	C	0.2986	-0.0038227792692473	0.0038995401782427	0.326930457871568	T	C	0.3129	0.0195	0.0261	0.4562	T	C	0.3094	-0.0085	0.0069	0.2187	10
rs6481598	G	C	0.2199	1.2892554e-05	0.0048963286	0.9979	G	C	0.2194	-0.00119327	0.0048336594	0.805	G	C	0.2199	-0.0026827639	0.0049129856	0.585	C	G	0.7884	0.003	0.0023	0.202	C	G	0.7847	0.0021	0.0003	1.865e-10							G	C	0.2151	-0.024	0.0298	0.4205	C	G	0.7833	-0.0028	0.0076	0.7141	10
rs6493498	C	T	0.5513	-0.0060693933	0.004056874	0.1346	C	T	0.5511	-0.0051070102	0.0040022975	0.2019	C	T	0.5513	0.0010859919	0.0040703721	0.7896	T	C	0.4465	0.0137	0.0016	4.838e-17	T	C	0.4476	-0.0003	0.0003	0.2404	C	T	0.5629	-0.0028120963895946	0.0035977296267999	0.434431563698734	C	T	0.5457	-0.0413	0.0248	0.09573	T	C	0.4383	0.0216	0.0065	0.0008766	15
rs6496248	T	A	0.3846	-0.0036463109	0.0041474112	0.3793	T	A	0.3849	-0.0030789332	0.0041286331	0.4558	T	A	0.3848	-0.0012347271	0.004162458	0.7667	A	T	0.6352	0.0104	0.0018	2.929e-09	A	T	0.6246	-0.0006	0.0003	0.04444							T	A	0.378	0.1291	0.025	2.53e-07	A	T	0.6168	0.0037	0.0066	0.5748	15
rs6512302	C	G	0.7543	-0.0039711734	0.0046468273	0.3928	C	G	0.7541	-0.0051071078	0.0046250418	0.2695	C	G	0.7543	-0.0045251727	0.0046638065	0.3319	C	G	0.7391	0.0134	0.002	1.522e-11	C	G	0.7455	0.0005	0.0003	0.107							C	G	0.7432	-0.0859	0.0285	0.002553	C	G	0.747	-0.0274	0.0076	0.0003373	20
rs6539064	G	C	0.281	-0.01562197	0.0044313863	0.000423	G	C	0.2805	-0.011577742	0.0044148557	0.00873	G	C	0.2809	-0.0077939903	0.0044478711	0.07972	C	G	0.7468	0.0194	0.0019	1.135e-23	C	G	0.743	-0.0005	0.0003	0.09249							G	C	0.2587	0.0046	0.0276	0.8683	C	G	0.7426	0.0237	0.0073	0.001222	12
rs6545714	A	G	0.608	0.0032583641	0.0040977259	0.4265	A	G	0.608	0.0028653558	0.0040796973	0.4825	A	G	0.608	0.0079341119	0.0041125299	0.0537	A	G	0.6112	-0.0194	0.0016	4.013e-32	A	G	0.6055	-0.0002	0.0003	0.4102							A	G	0.6043	-0.1265	0.0246	2.627e-07	A	G	0.6081	-0.0363	0.0065	2.246e-08	2
rs6546861	T	C	0.2176	0.001068828	0.0049710048	0.8298	T	C	0.2175	0.0023286641	0.0049487245	0.638	T	C	0.2177	0.0060477101	0.0048889337	0.2161	T	C	0.2357	0.003	0.0022	0.1795	T	C	0.229	0.0063	0.0003	3.738e-85	T	C	0.2167	0.0018835206662756	0.0043316109811504	0.663684777855992	T	C	0.2311	0.0585	0.0286	0.04088	T	C	0.2293	0.0021	0.0076	0.7835	2
rs6554194	G	T	0.5415	-0.0098112195	0.0039270709	0.01248	G	T	0.5415	-0.0085025436	0.0039106986	0.02969	G	T	0.5415	-0.0046071999	0.0039399812	0.2423	T	G	0.447	0.0137	0.0017	1.004e-15	T	G	0.4467	-0.0011	0.0003	3.331e-05	G	T	0.5379	-0.0038644934891286	0.0035795051661	0.280312909884644	G	T	0.5452	-0.0202	0.0244	0.4074	T	G	0.4505	0.0024	0.0065	0.7116	4
rs657452	G	A	0.5791	-0.0012149705	0.0040128889	0.7621	G	A	0.5794	0.0036206609	0.0039965676	0.365	G	A	0.5785	0.006752854	0.0040626073	0.09647	A	G	0.4042	0.0188	0.0016	3.172e-30	A	G	0.3953	-0.0003	0.0003	0.2307	G	A	0.5949	0.0016244307198229	0.0036352908754169	0.654983170169957	G	A	0.6072	-0.0257	0.0254	0.3114	A	G	0.3937	0.0037	0.0066	0.5748	1
rs657663	G	A	0.4933	-0.00073043733	0.0040832421	0.858	G	A	0.494	-0.0023868053	0.0039851373	0.5492	G	A	0.4939	-0.0033287578	0.0040174772	0.4073	A	G	0.5093	-0.0097	0.0017	1.111e-08	A	G	0.5059	-0.0001	0.0003	0.6591	G	A	0.5028	0.001344586414679	0.0035692685401812	0.706387618157048	G	A	0.4869	0.0316	0.0243	0.1932	A	G	0.5087	-0.0203	0.0064	0.001481	16
rs6591407	A	C	0.1732	-0.00016515423	0.0053150699	0.9752	A	C	0.1734	0.00083158495	0.0052383827	0.8739	A	C	0.1724	-0.0029692852	0.0054465718	0.5856	A	C	0.1984	-0.0124	0.0021	3.583e-09	A	C	0.1874	-0.0001	0.0003	0.8401	A	C	0.173	-0.0028230656320172	0.0047180922115095	0.549607105425368	A	C	0.1846	-0.036	0.0313	0.25	A	C	0.1892	-0.0092	0.0082	0.2599	11
rs6597975	G	C	0.5312	0.0061615018	0.0042321603	0.1454	G	C	0.5313	0.0058649369	0.0042297645	0.1656	G	C	0.5306	0.0067192499	0.0043435416	0.1219	C	G	0.4683	-0.0134	0.0019	2.269e-12	C	G	0.4578	-0.0002	0.0003	0.4072							G	C	0.5405	0.0707	0.0251	0.004779	C	G	0.4525	-0.0105	0.0067	0.1171	11
rs6607337	T	C	0.282	-0.0069437307	0.0044327711	0.1172	T	C	0.2823	-0.0056328346	0.0044123571	0.2017	T	C	0.281	-0.0052704819	0.0045373801	0.2454	T	C	0.2978	-0.0124	0.0019	2.548e-11	T	C	0.2938	-0.0004	0.0003	0.207	T	C	0.2814	-0.0129821946813585	0.0039685242346957	0.0010705796702589	T	C	0.2997	0.0183	0.0263	0.4872	T	C	0.2921	-0.021	0.007	0.002757	17
rs663129	A	G	0.2401	0.021715932	0.004740848	4.636e-06	A	G	0.2404	0.019129389	0.0047639496	5.933e-05	A	G	0.24	0.01419738	0.004757999	0.002846	A	G	0.2499	0.054	0.0019	5.43e-177	A	G	0.2365	-0.0011	0.0003	0.0004979							A	G	0.2332	-0.1471	0.0283	2.089e-07	A	G	0.2349	0.0542	0.0075	6.494e-13	18
rs6656785	G	A	0.4153	0.001202378	0.0041152584	0.7702	G	A	0.4152	0.0015124317	0.0040968384	0.712	G	A	0.4159	0.0002243809	0.0041705554	0.9571	A	G	0.6125	-0.0178	0.0016	3.056e-27	A	G	0.6093	-0.0003	0.0003	0.2256	G	A	0.4045	0.0072301015805262	0.0036361234550796	0.0467664445302599	G	A	0.3881	-0.0885	0.0249	0.0003776	A	G	0.61	0.0029	0.0065	0.6551	1
rs665731	T	C	0.1745	0.0014540025	0.0054076696	0.788	T	C	0.1746	0.0033651793	0.0053828022	0.5319	T	C	0.1747	0.00029541574	0.0053396137	0.9559	T	C	0.1927	0.0121	0.0024	6.817e-07	T	C	0.1851	-0.0022	0.0004	6.197e-10	T	C	0.1748	0.0078609624770257	0.004698846859945	0.0943360240522595	T	C	0.1848	-0.1112	0.0319	0.0004893	T	C	0.1851	-0.0044	0.0084	0.5994	11
rs6661316	T	C	0.5473	0.007021199	0.0039810439	0.07779	T	C	0.5477	0.0068273721	0.0039648265	0.08507	T	C	0.5473	0.0076552816	0.0039959017	0.05539	T	C	0.5893	0.012	0.0016	1.721e-13	T	C	0.5769	0.0003	0.0003	0.2181	T	C	0.5506	0.0054245405136952	0.0035876254488721	0.130530257905962	T	C	0.5763	0.0158	0.0243	0.5161	T	C	0.5701	0.0134	0.0064	0.0359	1
rs6673543	T	C	0.2867	-0.0010972154	0.0044598241	0.8057	T	C	0.2873	0.0018233676	0.0043960592	0.6783	T	C	0.287	0.0043867682	0.0044308249	0.3221	T	C	0.3029	0.0119	0.0018	1.036e-10	T	C	0.2973	-0.0004	0.0003	0.1579							T	C	0.2981	-0.0061	0.0263	0.8172	T	C	0.2888	0.0152	0.0072	0.03538	1
rs66827546	A	G	0.2646	-0.0047990022	0.0045542317	0.292	A	G	0.2648	-0.0014272177	0.0045333915	0.7529	A	G	0.2646	0.0051359058	0.0045701961	0.2611	A	G	0.2554	-0.001	0.0022	0.6395	A	G	0.2626	-0.0025	0.0003	2.595e-15	A	G	0.2629	-0.0119247291904858	0.0040539537185824	0.0032662051414515	A	G	0.2549	-0.1687	0.0278	1.305e-09	A	G	0.2703	-0.0114	0.0074	0.1251	5
rs6708702	A	G	0.3549	0.0024754375	0.0042260197	0.558	A	G	0.3546	0.0029559133	0.0042082976	0.4824	A	G	0.3554	-0.0051553375	0.0042392916	0.224	A	G	0.3032	-0.0013	0.0018	0.4854	A	G	0.3019	-0.0019	0.0003	4.609e-10	A	G	0.3515	0.0074193045494509	0.0037378383585744	0.0471535385194711	A	G	0.3086	0.0231	0.0263	0.3786	A	G	0.321	-0.0006	0.0069	0.9308	2
rs6710091	G	C	0.3475	-0.005561979	0.0042588534	0.1916	G	C	0.3474	-0.0079709056	0.0042016322	0.05782	G	C	0.3474	-0.0053184855	0.0042358038	0.2093	C	G	0.6655	0.0103	0.0018	5.778e-09	C	G	0.6508	0.0021	0.0003	5.837e-14							G	C	0.3451	0.0505	0.0255	0.04784	C	G	0.6494	0.0103	0.0067	0.1243	2
rs6716446	G	A	0.2929	-0.00048486676	0.0045523759	0.9152	G	A	0.2912	-0.00051137742	0.0044990566	0.9095	G	A	0.2931	-0.0070989733	0.0045677507	0.1201	A	G	0.7509	0.0097	0.0022	8.87e-06	A	G	0.7546	0.0018	0.0003	1.577e-08	G	A	0.251	-0.0067194009909115	0.0041158774814517	0.102562385354237	G	A	0.2509	-0.1619	0.0339	1.811e-06	A	G	0.7473	-0.0112	0.0076	0.1428	2
rs6716898	A	G	0.4701	0.0040972555	0.0039583952	0.3006	A	G	0.47	0.0077478273	0.0039782239	0.05147	A	G	0.47	0.0060939985	0.0039721503	0.125	A	G	0.4873	0.0127	0.0019	2.33e-11	A	G	0.4816	-0.0012	0.0003	1.567e-05	A	G	0.4545	0.0093568074878643	0.0035840285225478	0.0090358282896805	A	G	0.4911	-0.0223	0.024	0.3538	A	G	0.4826	0.0181	0.0064	0.004598	2
rs6720868	T	C	0.3114	0.00067128887	0.0043522998	0.8774	T	C	0.3114	-0.00095899159	0.0043326509	0.8248	T	C	0.3112	0.0010967308	0.004369352	0.8018	T	C	0.3083	0.0154	0.0018	1.824e-17	T	C	0.3184	0.0019	0.0003	6.944e-11							T	C	0.3228	0.0308	0.0258	0.2315	T	C	0.3223	0.0217	0.0068	0.00143	2
rs6725931	T	C	0.8521	0.0047155454	0.006155094	0.4436	T	C	0.8523	0.0017015277	0.0061232303	0.7811	T	C	0.8526	0.00055307918	0.0060548501	0.9272	T	C	0.8483	0.0187	0.0024	2.297e-15	T	C	0.8491	-0.0004	0.0004	0.3346	T	C	0.8863	-0.0013398223894498	0.0058286276290745	0.818193354426632	T	C	0.8486	0.0462	0.0339	0.1721	T	C	0.8502	0.0223	0.0091	0.01436	2
rs6799567	T	G	0.2371	-0.0031859033	0.0048132506	0.508	T	G	0.2371	-0.0060018586	0.0047906276	0.2103	T	G	0.2371	-0.0024727021	0.0048323845	0.6089	T	G	0.2508	0.0133	0.002	1.379e-11	T	G	0.2533	0.001	0.0003	0.001301							T	G	0.2551	0.0794	0.0278	0.004258	T	G	0.2503	-0.0092	0.0074	0.2159	3
rs6803161	C	T	0.6081	-0.0089609192	0.0040694939	0.02767	C	T	0.608	-0.012213213	0.0041309557	0.003111	C	T	0.6077	-0.0122748	0.0042058651	0.003517	T	C	0.3945	0.0107	0.0019	2.705e-08	T	C	0.3875	-0.0007	0.0003	0.01788	C	T	0.619	-0.0016538426019109	0.0036748124747859	0.652675713172611	C	T	0.6067	0.1164	0.0249	2.828e-06	T	C	0.3892	0.0085	0.0065	0.1904	3
rs6808814	C	T	0.2561	-0.0086827049	0.0046392926	0.06127	C	T	0.2563	-0.010907635	0.0046189687	0.0182	C	T	0.2562	-0.013233742	0.0046548014	0.004469	T	C	0.7335	0.0118	0.0019	1.305e-09	T	C	0.7437	0.0001	0.0003	0.8515	C	T	0.2422	-0.012963742902802	0.0041654877179957	0.0018571193235144	C	T	0.2564	0.0095	0.0279	0.7347	T	C	0.7419	0.0208	0.0073	0.00454	3
rs6811890	T	A	0.2016	-0.044280868	0.0051731972	1.132e-17	T	A	0.2014	-0.049344363	0.0051511057	9.764e-22	T	A	0.2017	-0.072660602	0.0051886677	1.479e-44	A	T	0.8191	0.0008	0.0025	0.7509	A	T	0.8183	-0.0001	0.0004	0.8872							T	A	0.1812	-0.0082	0.032	0.7978	A	T	0.8175	-0.0042	0.0083	0.6116	4
rs681648	G	A	0.8169	0.010919579	0.0054052182	0.04336	G	A	0.8174	0.0081103212	0.0053852495	0.1321	G	A	0.818	0.0072174336	0.0053334886	0.176	A	G	0.1576	0.0174	0.0023	1.287e-14	A	G	0.1624	0.0018	0.0004	1.013e-06	G	A	0.8516	-0.0003160747696147	0.0050200531509064	0.949796417564564	G	A	0.8327	0.0015	0.0327	0.9623	A	G	0.1602	-0.0036	0.0087	0.6787	1
rs6820004	C	G	0.2783	0.0045095	0.0045749004	0.3243	C	G	0.2781	0.002823627	0.0045544843	0.5353	C	G	0.2784	0.0038600912	0.0045905871	0.4004	C	G	0.2726	0.0099	0.0021	2.759e-06	C	G	0.2608	-0.0019	0.0003	1.019e-09							C	G	0.2533	0.1321	0.0283	3.112e-06	C	G	0.26	0.0315	0.0073	1.724e-05	4
rs6827083	G	A	0.419	0.0056267213	0.0040452746	0.1642	G	A	0.4193	0.0052668253	0.0040274952	0.191	G	A	0.4191	0.0037843847	0.0040584609	0.3511	A	G	0.5796	-0.01	0.0016	1.113e-09	A	G	0.5711	0.0002	0.0003	0.4279							G	A	0.4285	-0.0874	0.0245	0.0003521	A	G	0.5664	-0.009	0.0065	0.1656	4
rs6850421	G	A	0.5147	-0.0015708414	0.0040459887	0.6978	G	A	0.515	0.00031374863	0.0040279047	0.9379	G	A	0.5146	0.0015288715	0.0040607322	0.7065	A	G	0.4564	0.0113	0.0019	3.657e-09	A	G	0.4607	0.0001	0.0003	0.6949							G	A	0.5386	0.0198	0.0243	0.4159	A	G	0.4669	0.0134	0.0064	0.0359	4
rs6864049	G	A	0.5476	0.0069212576	0.0039823711	0.08222	G	A	0.5474	0.0048360015	0.0039654893	0.2226	G	A	0.5477	0.0026039993	0.0039961155	0.5146	A	G	0.489	-0.0121	0.0016	1.475e-13	A	G	0.464	-0.0003	0.0003	0.2224	G	A	0.5459	-0.0014409801420848	0.0035843526035033	0.687669572525641	G	A	0.5324	0.0385	0.0242	0.1121	A	G	0.4642	-0.004	0.0064	0.5311	5
rs687339	T	C	0.7916	0.020318943	0.0048862112	3.204e-05	T	C	0.7917	0.012389093	0.0048660044	0.01089	T	C	0.7917	0.0082317234	0.0049054001	0.09333	T	C	0.7697	0.0188	0.0019	4.317e-22	T	C	0.7756	0.0019	0.0003	4.007e-09	T	C	0.7988	0.0183499032047929	0.0044514130078442	3.75165565822932e-05	T	C	0.7788	0.1111	0.0292	0.0001456	T	C	0.7787	0.0361	0.0077	3.173e-06	3
rs6882366	T	C	0.3902	-0.0054086415	0.0041677573	0.1944	T	C	0.3903	-0.0023840323	0.0041491375	0.5656	T	C	0.3902	-0.0027667794	0.0041820809	0.5082	T	C	0.3959	-0.0131	0.0017	4.387e-14	T	C	0.3885	0.0002	0.0003	0.4808							T	C	0.3902	0.0482	0.0248	0.05195	T	C	0.3814	-0.0122	0.0065	0.06019	5
rs6886072	T	C	0.4709	-0.0010184322	0.0040289372	0.8004	T	C	0.471	-0.0034494485	0.0040118059	0.3899	T	C	0.4709	-0.0042453625	0.0040434245	0.2937	T	C	0.4665	-0.01	0.0017	4.125e-09	T	C	0.4775	0.0002	0.0003	0.4908	T	C	0.4868	-0.0031718225810875	0.0035704593110897	0.374351751055638	T	C	0.4764	-0.015	0.0241	0.5357	T	C	0.4827	-0.0092	0.0064	0.1497	5
rs6888194	C	T	0.1518	0.0014870086	0.0057934209	0.7974	C	T	0.1523	-0.00065204292	0.0056471017	0.9081	C	T	0.152	-0.0017038748	0.0056967637	0.7649	T	C	0.8443	-0.0127	0.0023	3.583e-08	T	C	0.8422	0.0003	0.0004	0.427	C	T	0.1517	0.0005595457503676	0.0049747903145049	0.91044580138275	C	T	0.1573	0.0719	0.0333	0.03062	T	C	0.84	-0.0237	0.0087	0.006388	5
rs6890310	A	G	0.2651	-0.0041642132	0.0046314632	0.3686	A	G	0.2651	-0.0031879354	0.0046105082	0.4893	A	G	0.2649	-0.0015388586	0.00464911	0.7406	A	G	0.2923	-0.0119	0.0019	3.287e-10	A	G	0.2815	0.0003	0.0003	0.3552	A	G	0.2687	-0.0065673880567772	0.0040258713822545	0.10282786786955	A	G	0.2819	-0.0248	0.0268	0.354	A	G	0.2786	-0.014	0.0071	0.04926	5
rs6909685	T	C	0.3475	-0.0017201919	0.0041930792	0.6816	T	C	0.3471	-0.00038785244	0.0041772987	0.926	T	C	0.3479	-0.00073199127	0.0042460618	0.8631	T	C	0.3295	-0.0149	0.0018	2.782e-16	T	C	0.3329	0.0	0.0003	0.9236	T	C	0.338	-0.0021730353489985	0.0037727290761645	0.564625321870901	T	C	0.3352	0.0231	0.0261	0.3755	T	C	0.3377	-0.0148	0.0068	0.02966	6
rs6921533	C	T	0.6912	-0.0011721317	0.0043827824	0.7891	C	T	0.6912	0.00038188872	0.0043633808	0.9303	C	T	0.6912	0.0022514458	0.0043990084	0.6088	T	C	0.2933	0.0104	0.0018	1.374e-08	T	C	0.2887	-0.0004	0.0003	0.1685	C	T	0.7063	-0.0134169544616328	0.003918235746349	0.0006165360120894	C	T	0.7092	-0.0795	0.0266	0.002802	T	C	0.2904	0.0209	0.007	0.002889	6
rs6922607	G	A	0.19	-0.0035631962	0.0050735791	0.4825	G	A	0.1899	-0.0053565305	0.0050536096	0.2892	G	A	0.1899	-0.00083705448	0.00509258	0.8694	A	G	0.808	-0.013	0.0022	1.851e-09	A	G	0.81	-0.0005	0.0003	0.1559	G	A	0.184	0.0047564005538407	0.0046055874912931	0.301722933452529	G	A	0.1934	-0.0747	0.0305	0.01443	A	G	0.8107	-0.0006	0.0081	0.9407	6
rs693906	C	G	0.1433	0.0056211557	0.0058242088	0.3345	C	G	0.1435	0.0076867034	0.0057944639	0.1847	C	G	0.1432	-0.0028589051	0.0058466527	0.6249	C	G	0.1554	0.0145	0.0026	4.178e-08	C	G	0.1491	-0.004	0.0004	2.024e-25							C	G	0.1485	-0.0869	0.0341	0.01088	C	G	0.1441	0.0307	0.0092	0.0008624	6
rs6950388	A	G	0.7588	-0.00013855346	0.0049735562	0.9778	A	G	0.7588	2.4189095e-05	0.0049719683	0.9961	A	G	0.7568	-0.0035391955	0.0050886096	0.4867	A	G	0.7782	0.0135	0.0022	1.588e-09	A	G	0.7932	-0.0058	0.0004	2.0579999999999998e-60							A	G	0.7858	0.1238	0.0311	6.763e-05	A	G	0.7899	-0.0011	0.0083	0.8942	7
rs6968865	T	A	0.6173	0.014028263	0.0041624992	0.0007513	T	A	0.6167	0.01065028	0.0042398899	0.01201	T	A	0.6173	0.0079690849	0.0041791766	0.05654	A	T	0.3929	-0.0098	0.0018	2.479e-08	A	T	0.3711	-0.0026	0.0003	2.8660000000000005e-20							T	A	0.6258	0.0955	0.0248	0.0001174	A	T	0.3671	-0.0223	0.0066	0.000723	7
rs6976031	C	G	0.4984	0.0053340331	0.0039825188	0.1805	C	G	0.4983	0.0058698339	0.0039653281	0.1388	C	G	0.4982	0.010556913	0.0039960989	0.008247	C	G	0.4901	0.0131	0.0017	1.25e-14	C	G	0.492	0.0003	0.0003	0.2677							C	G	0.4983	-0.0274	0.0247	0.2671	C	G	0.492	-0.0218	0.0064	0.0006419	7
rs700753	G	C	0.6789	0.0044295104	0.0044385621	0.3183	G	C	0.6789	0.0037012223	0.0044367497	0.4042	G	C	0.6788	-0.0019585793	0.0044151085	0.6573	C	G	0.3434	0.0005	0.0018	0.7699	C	G	0.3435	0.0034	0.0003	2.299e-32							G	C	0.6531	-0.0412	0.0252	0.1022	C	G	0.3401	-0.0113	0.0067	0.09173	7
rs7012814	A	G	0.4894	-0.0072573044	0.0042438659	0.08725	A	G	0.4891	0.0012749793	0.0041830714	0.7605	A	G	0.4888	-0.00056913737	0.004136068	0.8906	A	G	0.4737	0.0146	0.0019	2.559e-14	A	G	0.4722	0.0029	0.0003	2.654e-26	A	G	0.4886	-5.74608822337756e-05	0.0037014864932672	0.98761435182532	A	G	0.4716	0.1012	0.0249	4.642e-05	A	G	0.469	-0.0029	0.0065	0.6551	8
rs7019647	G	A	0.2799	-0.010084752	0.0044745532	0.02421	G	A	0.2789	-0.011425147	0.00441835	0.009714	G	A	0.279	-0.0040296888	0.0044103354	0.3609	A	G	0.7217	0.0007	0.0019	0.6999	A	G	0.7347	0.0021	0.0003	1.853e-12	G	A	0.2661	0.0093767325950745	0.0040383083959356	0.0202358625694246	G	A	0.2682	0.1089	0.027	5.604e-05	A	G	0.7367	0.0263	0.0071	0.0002208	9
rs7024334	G	T	0.7665	-0.002722577	0.0047511464	0.5666	G	T	0.7664	-0.0052569041	0.004729845	0.2664	G	T	0.7662	-0.00012459347	0.0047660305	0.9791	T	G	0.2254	0.0135	0.002	4.708e-12	T	G	0.2204	0.001	0.0003	0.001821	G	T	0.7823	-0.0072786593425223	0.0043243973103031	0.0923438191177174	G	T	0.7766	0.0519	0.0288	0.07143	T	G	0.2214	0.0174	0.0076	0.02282	9
rs7025938	G	C	0.3728	-0.0037252008	0.004180688	0.3729	G	C	0.3748	-0.0018279515	0.0042810662	0.6694	G	C	0.3755	-0.00072570997	0.0043149064	0.8664	C	G	0.6798	-0.0162	0.0018	1.47e-19	C	G	0.6775	0.0005	0.0003	0.091							G	C	0.3281	0.0367	0.0257	0.1532	C	G	0.671	-0.0133	0.0068	0.05067	9
rs7036795	C	T	0.2178	-0.0023308785	0.0049345274	0.6367	C	T	0.2176	-0.0021403088	0.0049133631	0.6631	C	T	0.2188	-0.0011802451	0.0050331989	0.8146	T	C	0.7846	0.0038	0.0021	0.07629	T	C	0.8008	-0.0022	0.0003	2.218e-10							C	T	0.199	0.0309	0.0304	0.309	T	C	0.8014	-0.0035	0.0081	0.6642	9
rs7084454	A	G	0.3185	0.0068723995	0.0043956594	0.1179	A	G	0.3192	0.0029994828	0.0043308588	0.4886	A	G	0.3186	-0.00087951541	0.00445327	0.8434	A	G	0.3086	0.0198	0.0018	4.5049999999999996e-27	A	G	0.3216	0.0009	0.0003	0.002914	A	G	0.3186	0.0087563057299	0.0038301108536776	0.0222439914213514	A	G	0.3272	0.0436	0.0259	0.09244	A	G	0.3238	-0.0057	0.0069	0.4095	10
rs7084764	A	G	0.4952	0.0067879173	0.0040560117	0.09422	A	G	0.4954	0.0086321106	0.00403743	0.03252	A	G	0.4957	0.0072399462	0.0039583107	0.06739	A	G	0.488	-0.0081	0.0019	2.188e-05	A	G	0.4975	0.0028	0.0003	2.7939999999999998e-24	A	G	0.5019	-0.0014112268546654	0.0035692301570826	0.692557373882182	A	G	0.4895	0.0372	0.0241	0.1235	A	G	0.499	0.0096	0.0064	0.1328	10
rs7096715	C	T	0.5934	0.0024245656	0.0040512329	0.5495	C	T	0.5932	0.0033471977	0.0040329664	0.4066	C	T	0.5936	-0.0026775114	0.0040660607	0.5102	T	C	0.4177	0.0002	0.0019	0.9164	T	C	0.4217	-0.0019	0.0003	8.985e-12	C	T	0.6024	-0.0037839696241703	0.0036464857305375	0.299408291384355	C	T	0.5787	-0.1914	0.0244	4.785e-15	T	C	0.4232	-0.0092	0.0065	0.1564	10
rs7102454	C	T	0.3227	-0.0037039697	0.0043290941	0.3922	C	T	0.3229	-0.003853211	0.0043082641	0.3711	C	T	0.3225	-0.0032013512	0.0043452877	0.4613	T	C	0.6437	-0.0168	0.0018	3.839e-21	T	C	0.6503	-0.0005	0.0003	0.08786	C	T	0.3263	-0.004322625764337	0.0038062721133208	0.256099461948873	C	T	0.3491	0.0152	0.0253	0.5484	T	C	0.654	-0.0046	0.0067	0.4924	11
rs7117020	G	T	0.4183	0.0043195818	0.004116536	0.294	G	T	0.4187	0.0093319702	0.0040971974	0.02275	G	T	0.4193	0.007630397	0.0040513815	0.05965	T	G	0.5467	0.004	0.0017	0.01803	T	G	0.5545	-0.0019	0.0003	4.098e-12							G	T	0.4439	0.0603	0.0242	0.01287	T	G	0.5613	-0.0034	0.0065	0.6004	11
rs7124681	A	C	0.3912	0.014943764	0.0040897186	0.0002582	A	C	0.3911	0.013736833	0.004072514	0.0007434	A	C	0.3906	0.012116109	0.0040296158	0.00264	A	C	0.4162	0.0257	0.0016	3.956e-55	A	C	0.4092	0.0005	0.0003	0.07545	A	C	0.4033	-0.000834882803966	0.0036378979213889	0.818483475655925	A	C	0.4077	-0.1088	0.0246	1.007e-05	A	C	0.4106	0.0362	0.0065	2.454e-08	11
rs7138803	A	G	0.3713	0.0091152606	0.0041219483	0.02701	A	G	0.3713	0.0083364286	0.0040668781	0.04038	A	G	0.3715	0.012881664	0.0040972553	0.001667	A	G	0.387	0.0297	0.0017	3.0950000000000007e-71	A	G	0.3744	-0.0004	0.0003	0.174	A	G	0.3765	0.0081524099304121	0.00368331821425	0.0268746927858053	A	G	0.3732	-0.0437	0.0247	0.07688	A	G	0.3833	0.0342	0.0066	2.163e-07	12
rs7143963	T	C	0.1952	0.0044726353	0.0052100412	0.3906	T	C	0.1949	0.0010065857	0.0051887723	0.8462	T	C	0.1938	0.0052041737	0.0051432691	0.3116	T	C	0.1681	0.0203	0.0021	2.355e-22	T	C	0.1754	0.0003	0.0004	0.4052	T	C	0.1923	0.0122945299636191	0.0045281509235808	0.0066249248827311	T	C	0.1732	-0.0112	0.0379	0.7682	T	C	0.1729	0.0415	0.0085	9.913e-07	14
rs7144011	T	G	0.2186	0.0023118207	0.0049003362	0.6371	T	G	0.2185	0.00033226732	0.0048794664	0.9457	T	G	0.2184	0.0047890758	0.004917626	0.3301	T	G	0.2334	0.0263	0.002	2.374e-40	T	G	0.2207	0.0006	0.0003	0.08992							T	G	0.2189	-0.0015	0.0344	0.9661	T	G	0.2184	0.0552	0.0077	1.045e-12	14
rs71606723	T	A	0.2549	-0.00092671868	0.0047267398	0.8446	T	A	0.2546	0.0036110061	0.0047068336	0.443	T	A	0.2534	0.005462012	0.0046627362	0.2414	A	T	0.7788	0.0002	0.0023	0.9405	A	T	0.7697	0.0024	0.0003	6.574e-14							T	A	0.2258	0.0136	0.0289	0.637	A	T	0.7632	0.0163	0.0075	0.0306	4
rs7161194	G	A	0.6744	0.00094891704	0.0047080536	0.8403	G	A	0.6745	0.0010714197	0.00468383	0.8191	G	A	0.6747	0.0034067271	0.0047257319	0.471	A	G	0.3437	0.019	0.0019	2.23e-24	A	G	0.3375	-0.0003	0.0003	0.3606	G	A	0.6751	0.0002193951877543	0.0038105198775881	0.954086221833322	G	A	0.6502	0.0695	0.0285	0.01485	A	G	0.3366	0.0289	0.0072	6.326e-05	14
rs7171864	A	G	0.6652	0.0035546607	0.0042209983	0.3997	A	G	0.6651	0.0021279319	0.0042016046	0.6125	A	G	0.6654	0.0053431545	0.0043163294	0.2158	A	G	0.6935	0.0132	0.0017	2.6e-14	A	G	0.6696	-0.0007	0.0003	0.02073	A	G	0.6756	0.0120863458384665	0.0038119985949085	0.0015212128951176	A	G	0.666	-0.0533	0.0258	0.0385	A	G	0.6757	0.0227	0.0068	0.0008516	15
rs7172627	G	A	0.4632	0.0067781676	0.0040062342	0.09066	G	A	0.4632	0.0051596452	0.0039890426	0.1959	G	A	0.4633	0.0087913049	0.0040194848	0.02873	A	G	0.523	-0.0114	0.0017	1.813e-11	A	G	0.5271	-0.0003	0.0003	0.2722							G	A	0.4713	0.03	0.0242	0.2145	A	G	0.5231	-0.0078	0.0064	0.222	15
rs7206608	G	C	0.3335	0.0054229657	0.004370403	0.2147	G	C	0.3331	0.0011693446	0.0043513828	0.7881	G	C	0.3323	-3.6830894e-05	0.0043027261	0.9932	C	G	0.6751	-0.013	0.0018	1.202e-12	C	G	0.679	0.0004	0.0003	0.1744							G	C	0.3189	0.1195	0.0259	4.049e-06	C	G	0.6771	-0.0274	0.0068	5.672e-05	16
rs7210770	G	A	0.39	-0.0067501569	0.0042223022	0.1099	G	A	0.3896	-0.0048535697	0.0042429342	0.2527	G	A	0.3894	-0.00088658157	0.0042791901	0.8359	A	G	0.6085	-0.0076	0.0018	1.653e-05	A	G	0.5949	-0.0017	0.0003	2.963e-09	G	A	0.3951	-0.00227342569399	0.0036504564982013	0.533430111827839	G	A	0.3961	-0.0107	0.0255	0.6752	A	G	0.5998	0.0241	0.0066	0.0002586	17
rs7247977	C	T	0.3876	0.0044446192	0.004120103	0.2807	C	T	0.3875	0.0006060652	0.0041028541	0.8826	C	T	0.3874	0.005708784	0.004135417	0.1674	T	C	0.5948	0.0001	0.0019	0.9539	T	C	0.6056	-0.0049	0.0003	2.4040000000000002e-71	C	T	0.3718	0.0037345284082979	0.0036926549555045	0.311853890067646	C	T	0.3942	0.0357	0.0246	0.1461	T	C	0.613	0.0021	0.0066	0.7502	19
rs7258722	A	T	0.4311	-0.003411152	0.0040376065	0.3982	A	T	0.4311	-0.0010905902	0.0040203625	0.7862	A	T	0.4314	-0.00038239947	0.0040515441	0.9248	A	T	0.4131	-0.02	0.0017	1.806e-30	A	T	0.4066	-0.0002	0.0003	0.4883							A	T	0.4078	-0.0401	0.0251	0.1098	A	T	0.4065	-0.029	0.0066	1.1e-05	19
rs72649373	C	T	0.1495	0.017434666	0.0060292412	0.003832	C	T	0.1495	0.020082671	0.0059978465	0.000813	C	T	0.1493	0.017838214	0.0059930756	0.002916	T	C	0.8619	-0.0167	0.0028	3.203e-09	T	C	0.8535	0.0006	0.0004	0.1176							C	T	0.1409	-0.1493	0.036	3.405e-05	T	C	0.853	-0.0004	0.0091	0.965	4
rs72673947	G	A	0.1212	2.472265e-05	0.0062022728	0.9968	G	A	0.1211	-0.0023269059	0.0061776259	0.7064	G	A	0.1221	-0.0044361332	0.0063262556	0.4832	A	G	0.8902	-0.0223	0.0031	4.106e-13	A	G	0.8866	-0.0003	0.0004	0.4833							G	A	0.1101	-0.0239	0.039	0.5401	A	G	0.885	-0.0215	0.0101	0.03244	8
rs72683923	C	T	0.0191	-0.0090326025	0.016575236	0.5858	C	T	0.0191	-0.0084429554	0.016560215	0.6102	C	T	0.0186	-0.015078882	0.017345391	0.3847	T	C	0.9811	0.0318	0.007	5.965e-06	T	C	0.9801	-0.0074	0.001	2.734e-13	C	T	0.0162	0.0280754596961497	0.0141361195279269	0.0470244775731282	C	T	0.0202	-0.9677	0.0912	2.5690000000000003e-26	T	C	0.9821	0.0774	0.0262	0.003107	14
rs72706148	T	C	0.0162	0.051253255	0.020033717	0.01052	T	C	0.0162	0.046865371	0.020024277	0.01926	T	C	0.0162	0.058036918	0.020134821	0.003946	T	C	0.0161	0.018	0.0079	0.02325	T	C	0.0182	-0.0069	0.0012	2.027e-09	T	C	0.0117	0.0161783714309184	0.0165960509997176	0.329643306839878	T	C	0.0166	-0.103	0.1069	0.3355	T	C	0.0178	-0.0297	0.0274	0.279	1
rs72757415	T	G	0.2232	0.00090505731	0.0049712182	0.8555	T	G	0.2235	0.0055814454	0.0049459506	0.2591	T	G	0.2239	-0.00021104395	0.0049347072	0.9659	T	G	0.2123	-0.0159	0.0023	1.337e-11	T	G	0.2182	0.0005	0.0003	0.1319	T	G	0.2262	-0.0081779060453629	0.0042655209368032	0.0552110601699776	T	G	0.2141	-0.0223	0.0298	0.4541	T	G	0.2176	-0.0173	0.0077	0.02556	15
rs72757811	C	T	0.3362	0.010354561	0.004206487	0.01383	C	T	0.3366	0.0096652383	0.0041871086	0.02098	C	T	0.3358	0.0078659172	0.0042624747	0.06498	T	C	0.6508	0.0023	0.002	0.2551	T	C	0.645	-0.0016	0.0003	2.17e-08							C	T	0.3533	-0.1164	0.0251	3.513e-06	T	C	0.6509	-0.0063	0.0067	0.3471	1
rs72801873	G	A	0.0303	0.013904434	0.012650903	0.2717	G	A	0.0303	0.019263806	0.012642204	0.1276	G	A	0.0303	0.024806651	0.012712676	0.05102	A	G	0.9668	0.018	0.0053	0.000694	A	G	0.9688	0.0065	0.0008	1.165e-16	G	A	0.0271	-0.0185797172133151	0.0109906387934585	0.0909316019911229	G	A	0.0322	-0.0104	0.0689	0.8802	A	G	0.969	0.0018	0.0186	0.9231	2
rs728538	G	T	0.1804	0.0091538627	0.0052054258	0.07866	G	T	0.1805	0.0081887978	0.0051821688	0.1141	G	T	0.1808	0.0024431903	0.0052679232	0.6428	T	G	0.8311	-0.0045	0.0026	0.07957	T	G	0.8259	0.0023	0.0004	1.097e-10							G	T	0.174	-0.0609	0.0324	0.06036	T	G	0.8256	-0.0165	0.0086	0.05463	16
rs72868882	T	G	0.0631	0.0058762103	0.0087356382	0.5012	T	G	0.063	0.010516336	0.0086982078	0.2267	T	G	0.063	0.007602073	0.0087748927	0.3863	T	G	0.061	-0.0085	0.004	0.03469	T	G	0.0653	-0.0034	0.0006	2.269e-09	T	G	0.0598	-0.00627731571094	0.0075263063145855	0.404252814206885	T	G	0.0619	0.1027	0.0508	0.04312	T	G	0.0648	-0.0047	0.0132	0.7216	6
rs72898623	A	G	0.1103	0.0009117159	0.0064503582	0.8876	A	G	0.1104	0.0001429437	0.0064200832	0.9822	A	G	0.1103	0.0014855459	0.006473	0.8185	A	G	0.1121	-0.0054	0.003	0.07426	A	G	0.1117	-0.0031	0.0004	5.311e-13	A	G	0.0956	-0.016354123654442	0.0060691452230954	0.0070466035534105	A	G	0.1105	0.1146	0.0386	0.002986	A	G	0.1084	-0.0141	0.0103	0.1694	2
rs72912510	A	G	0.2071	-0.00301606	0.0050892399	0.5534	A	G	0.207	-0.004428462	0.0050679715	0.3822	A	G	0.2071	-0.0071190629	0.0051075677	0.1634	A	G	0.1973	0.0035	0.0024	0.1464	A	G	0.204	-0.0026	0.0003	1.164e-13	A	G	0.2065	0.0126607529453016	0.0044085515543779	0.0040806075009156	A	G	0.1965	0.0665	0.0309	0.03124	A	G	0.2038	0.0061	0.0081	0.4493	6
rs72965147	G	A	0.3774	-0.026082421	0.0042906635	1.21e-09	G	A	0.3778	-0.02748268	0.004227577	7.989e-11	G	A	0.3776	-0.020281035	0.004262369	1.954e-06	A	G	0.6272	-0.0106	0.002	6.1e-08	A	G	0.617	-0.0016	0.0003	8.074e-09	G	A	0.3807	-0.0046814285624246	0.0036753561464009	0.202757463624351	G	A	0.3714	0.0148	0.0257	0.5661	A	G	0.6176	-0.0006	0.0066	0.9275	2
rs7298123	T	C	0.805	-0.040457064	0.0051265631	2.982e-15	T	C	0.805	-0.036795662	0.0051036721	5.61e-13	T	C	0.805	-0.046593017	0.0051452865	1.36e-19	T	C	0.7936	0.0089	0.0023	0.0001338	T	C	0.8002	0.0019	0.0003	1.244e-08	T	C	0.7998	-0.0037335244182751	0.0044598477482046	0.402512936753862	T	C	0.796	-0.0462	0.03	0.1243	T	C	0.8031	0.001	0.0081	0.9013	12
rs73116888	T	C	0.1511	-0.0024149994	0.0060855139	0.6915	T	C	0.1507	-0.00080624529	0.0060672603	0.8943	T	C	0.1513	-0.0077204834	0.0061050412	0.206	T	C	0.0875	0.0012	0.0034	0.7317	T	C	0.0995	-0.004	0.0005	1.024e-17							T	C	0.0927	-0.0469	0.0428	0.2727	T	C	0.1013	0.025	0.0109	0.02168	7
rs73119035	G	A	0.1243	0.0031201996	0.0061737945	0.6133	G	A	0.1243	0.0024475069	0.0061457117	0.6904	G	A	0.1238	-0.0013240113	0.0063330684	0.8344	A	G	0.866	0.0028	0.0027	0.3144	A	G	0.8668	0.0034	0.0004	4.036e-17	G	A	0.1081	-0.0024651674908881	0.0059589006081152	0.67909747657162	G	A	0.1325	0.0372	0.0356	0.2955	A	G	0.8694	-0.0113	0.0095	0.2356	3
rs73119306	G	A	0.2329	-0.010468271	0.0047672076	0.0281	G	A	0.2333	-0.011735246	0.0047435713	0.01336	G	A	0.2328	0.00099268184	0.0047418894	0.8342	A	G	0.767	-0.004	0.0022	0.07759	A	G	0.7547	-0.0031	0.0003	7.043e-23	G	A	0.2319	0.0071650989970859	0.0042284230973004	0.0901686926225218	G	A	0.2376	-0.0737	0.0282	0.008946	A	G	0.7518	0.0084	0.0074	0.2585	12
rs7314664	C	T	0.1259	0.0014732515	0.0061964985	0.8121	C	T	0.1262	-0.0020933623	0.0061619038	0.7341	C	T	0.1265	0.00013768564	0.0060878425	0.982	T	C	0.8715	-0.0126	0.0028	9.584e-06	T	C	0.8685	-0.0022	0.0004	4.208e-08	C	T	0.1181	-0.0010884735290813	0.0055297828506841	0.843954011342384	C	T	0.1331	-0.0238	0.0352	0.4985	T	C	0.8678	-0.0077	0.0094	0.4139	12
rs73176112	G	A	0.2145	-0.0075567345	0.0050591893	0.1353	G	A	0.2148	-0.0090144308	0.0050332742	0.0733	G	A	0.2149	-0.003821695	0.0050239785	0.4468	A	G	0.7664	0.0127	0.0023	1.496e-08	A	G	0.7666	-0.0007	0.0003	0.03125	G	A	0.2079	-0.0045074765981724	0.0043976883329267	0.305379705125687	G	A	0.2304	0.0602	0.0293	0.04031	A	G	0.7695	0.0121	0.0076	0.1134	7
rs73213484	T	A	0.1592	-0.0083682686	0.0055883215	0.1343	T	A	0.1589	-0.0079400701	0.0055661864	0.1537	T	A	0.1592	-0.0070072373	0.0056089662	0.2116	A	T	0.8565	0.0208	0.0027	2.043e-14	A	T	0.8546	0.0	0.0004	0.8998							T	A	0.1484	-0.028	0.0341	0.4113	A	T	0.8517	0.0182	0.0091	0.04572	4
rs7323	C	G	0.2599	-0.0033733534	0.0047126204	0.4741	C	G	0.2599	-0.0044432272	0.0046907567	0.3435	C	G	0.2598	-0.0045526468	0.0047305891	0.3359	C	G	0.268	-0.0166	0.0019	2.179e-18	C	G	0.2807	-0.0001	0.0003	0.7228							C	G	0.2739	0.0477	0.0269	0.07642	C	G	0.2783	-0.0233	0.0071	0.001066	13
rs73245338	T	G	0.063	-0.019321868	0.008646645	0.02544	T	G	0.0629	-0.015359031	0.0086100705	0.07445	T	G	0.063	-0.0039483745	0.0086793508	0.6492	T	G	0.0654	0.0073	0.0039	0.05942	T	G	0.0645	0.0034	0.0006	1.069e-09	T	G	0.0626	-0.011208049465902	0.0073670235557687	0.128164260807948	T	G	0.0617	0.0393	0.0524	0.4537	T	G	0.0616	0.0127	0.0134	0.3433	8
rs7326821	G	A	0.1743	0.0062304741	0.0053234951	0.2419	G	A	0.1742	0.0071473056	0.00530139	0.1776	G	A	0.1743	0.0034800501	0.0052928778	0.5109	A	G	0.8254	-0.0027	0.0025	0.2934	A	G	0.8264	0.0023	0.0004	2.123e-10	G	A	0.174	0.0026735847094266	0.0047073697993808	0.570064010363297	G	A	0.1699	-0.0305	0.0326	0.3495	A	G	0.8278	0.002	0.0085	0.8136	13
rs7357754	G	A	0.4945	0.0015768171	0.0041018745	0.7007	G	A	0.4948	-0.00021641563	0.0040830358	0.9577	G	A	0.4946	-0.0051924695	0.0041155009	0.2071	A	G	0.4985	-0.012	0.0017	1.814e-12	A	G	0.4952	-0.001	0.0003	0.0001597							G	A	0.5014	-0.033	0.0241	0.1712	A	G	0.4969	-0.0149	0.0064	0.01965	9
rs736820	A	G	0.3688	-0.0039860905	0.0041665727	0.3387	A	G	0.3688	-0.004221451	0.0041475487	0.3088	A	G	0.3687	-0.0022627999	0.004111347	0.5821	A	G	0.3735	0.0066	0.002	0.0009204	A	G	0.3742	-0.0018	0.0003	1.025e-10							A	G	0.3743	-0.0432	0.025	0.08391	A	G	0.3679	-0.0265	0.0067	7.664e-05	20
rs73985439	C	A	0.3263	0.0053332503	0.0042360464	0.208	C	A	0.3268	0.0017633787	0.0042551423	0.6786	C	A	0.3269	-0.0021184206	0.0042894395	0.6214	A	C	0.6914	-0.0131	0.0021	1.839e-10	A	C	0.6961	0.0009	0.0003	0.001388	C	A	0.3034	0.0066443672109732	0.0038818790510192	0.0869636138803322	C	A	0.3059	0.0362	0.0262	0.167	A	C	0.6984	-0.0169	0.007	0.01599	2
rs742748	C	T	0.433	-0.0047332675	0.004121584	0.2508	C	T	0.4333	-0.0039033552	0.0040629069	0.3367	C	T	0.4327	0.00016205109	0.0040177206	0.9678	T	C	0.5864	-0.0113	0.0017	1.13e-11	T	C	0.5745	0.0002	0.0003	0.4138	C	T	0.4262	-0.002748476083553	0.0036087421518317	0.446289169532457	C	T	0.4245	-0.0607	0.0251	0.01557	T	C	0.5823	-0.0071	0.0066	0.2818	20
rs74424138	A	C	0.118	-0.0032641424	0.0063318496	0.6062	A	C	0.1179	-0.0021421158	0.0063679249	0.7366	A	C	0.1178	-0.0072237716	0.0064224516	0.2607	A	C	0.1296	0.0065	0.0029	0.02203	A	C	0.1239	-0.0026	0.0004	1.497e-09	A	C	0.1132	0.003591318126369	0.0056325709730549	0.523735150643855	A	C	0.122	-0.1252	0.0378	0.0009206	A	C	0.1232	0.0077	0.0098	0.434	3
rs74617384	T	A	0.0711000000000001	-0.057674989	0.0085090585	1.218e-11	T	A	0.0711000000000001	-0.050129141	0.0084656889	3.191e-09	T	A	0.0709	0.007740556	0.0084638447	0.3604	A	T	0.9245	0.0025	0.0036	0.4812	A	T	0.9247	0.0034	0.0005	3.079e-10							T	A	0.0722	0.0467	0.0482	0.3327	A	T	0.9288	-0.0208	0.0128	0.1035	6
rs74887628	A	G	0.0343	-0.0311543	0.012780415	0.01478	A	G	0.0343	-0.030014734	0.012855869	0.01956	A	G	0.0343	-0.023433387	0.012981672	0.07106	A	G	0.0339	0.0305	0.0054	1.758e-08	A	G	0.0351	0.0006	0.0008	0.4392	A	G	0.0258	0.0170555419816146	0.0112566079152789	0.129732341420653	A	G	0.0348	0.1515	0.07	0.03035	A	G	0.032	0.0077	0.0192	0.6878	1
rs7492724	A	G	0.7162	-0.0014126863	0.0044966566	0.7534	A	G	0.716	0.0018035613	0.0044343444	0.6842	A	G	0.716	0.0019384834	0.0044279145	0.6615	A	G	0.7106	-0.003	0.0021	0.1514	A	G	0.7082	0.002	0.0003	7.292e-12	A	G	0.7163	0.0040914519680708	0.0039587856264047	0.301364414707162	A	G	0.7066	-0.0301	0.0264	0.2546	A	G	0.7074	0.0094	0.007	0.1803	14
rs7498665	G	A	0.3903	-0.0021725586	0.0041235694	0.5983	G	A	0.3905	-0.0015629607	0.0041057518	0.7034	G	A	0.3908	0.0020825798	0.0040981247	0.6113	A	G	0.6179	-0.0285	0.0017	1.139e-66	A	G	0.5998	-0.0016	0.0003	5.949e-09	G	A	0.3971	0.0143978899935225	0.0036472217613063	7.89279427255239e-05	G	A	0.3984	0.0035	0.0248	0.8877	A	G	0.5972	-0.0287	0.0065	9.818e-06	16
rs750714	A	G	0.4076	-0.006947258	0.0041176267	0.09156	A	G	0.408	-0.0085062399	0.0040605094	0.03618	A	G	0.4076	-0.010038159	0.0041329787	0.01515	A	G	0.4127	0.0022	0.0019	0.2497	A	G	0.4238	-0.0019	0.0003	6.762e-12	A	G	0.4136	0.0073283012599996	0.0036236903388496	0.0431421694397339	A	G	0.4241	-0.042	0.0246	0.08713	A	G	0.4251	0.0067	0.0065	0.302	3
rs75094798	A	T	0.0908	0.00048647823	0.0072984429	0.9469	A	T	0.0908	0.0015406576	0.0072932574	0.8327	A	T	0.0893	-0.0027150027	0.0076170293	0.7215	A	T	0.0897	-0.0038	0.0033	0.2578	A	T	0.0935	0.004	0.0005	7.207e-16							A	T	0.0936	-0.0747	0.0413	0.07043	A	T	0.0937	0.0031	0.011	0.778	7
rs7512146	T	G	0.5059	-0.00053977546	0.0039672982	0.8918	T	G	0.5058	-0.00057842896	0.0039510395	0.8836	T	G	0.5058	-0.0012820245	0.0039808646	0.7474	T	G	0.5272	-0.0097	0.0017	1.286e-08	T	G	0.5038	-0.0003	0.0003	0.3537	T	G	0.499	-0.004110166864014	0.0035691987547253	0.249499582735055	T	G	0.4999	0.0428	0.0242	0.07648	T	G	0.5046	-0.0138	0.0064	0.03072	1
rs7516435	G	A	0.3292	0.0014431592	0.0043219414	0.7384	G	A	0.3288	0.0026551553	0.0042648433	0.5336	G	A	0.329	0.0079469861	0.0042982802	0.06448	A	G	0.7105	0.0103	0.0018	1.502e-08	A	G	0.6884	0.0031	0.0003	5.0550000000000006e-26	G	A	0.3242	-0.0001984462393962	0.0038126552946958	0.958489369070323	G	A	0.3076	0.0554	0.0261	0.03352	A	G	0.6853	0.0014	0.0069	0.8395	1
rs7536433	T	C	0.2137	0.0052988309	0.0050718434	0.2961	T	C	0.2142	0.0075881839	0.0049923093	0.1285	T	C	0.2137	0.0067395028	0.0050910601	0.1856	T	C	0.2165	-0.015	0.002	7.333e-14	T	C	0.2111	0.0025	0.0003	1.881e-13	T	C	0.1982	-0.0090807863509791	0.0044766803571395	0.0425128818694132	T	C	0.2105	0.1153	0.03	0.0001225	T	C	0.2086	0.0072	0.0079	0.3592	1
rs7536458	G	T	0.2571	-0.00072874899	0.0045375665	0.8724	G	T	0.2575	0.0045467621	0.0044764193	0.3098	G	T	0.2577	0.0041375153	0.0045104969	0.359	T	G	0.7137	-0.0117	0.0018	1.67e-10	T	G	0.7387	-0.0007	0.0003	0.03383	G	T	0.2564	-0.0045643987773421	0.0040870858919627	0.264085996081297	G	T	0.2556	-0.0648	0.0277	0.01928	T	G	0.7389	-0.0019	0.0068	0.7801	1
rs754469	A	G	0.5059	0.0076173887	0.0040970653	0.06299	A	G	0.506	0.0089083647	0.0040780992	0.02893	A	G	0.5056	0.0066478586	0.0041487589	0.1091	A	G	0.5149	-0.0023	0.0018	0.1979	A	G	0.5205	-0.0024	0.0003	2.245e-17	A	G	0.5237	-0.0027100532809238	0.0035732283730013	0.448191981706954	A	G	0.5195	-0.1021	0.0297	0.0005922	A	G	0.5208	0.0079	0.0066	0.2311	7
rs75501914	A	G	0.0684	0.018494938	0.00799643	0.02073	A	G	0.0685	0.01098772	0.0079621242	0.1676	A	G	0.0684	0.0061597673	0.0082649406	0.4561	A	G	0.0658	0.0025	0.0038	0.5171	A	G	0.0656	0.0033	0.0006	1.115e-08	A	G	0.0611	0.0065954862791918	0.0074509095933637	0.37605303462951	A	G	0.0674	0.3373	0.0591	1.148e-08	A	G	0.0648	-0.0084	0.0134	0.5308	4
rs7561278	C	T	0.2396	-0.006315454	0.0047954879	0.1879	C	T	0.2396	-0.0060484431	0.0048180912	0.2093	C	T	0.2399	-0.0064922729	0.0048546029	0.1811	T	C	0.7668	0.0169	0.0021	4.89e-16	T	C	0.7798	-0.0002	0.0003	0.5104							C	T	0.2203	0.0968	0.0299	0.001189	T	C	0.7817	0.0042	0.0079	0.5928	2
rs7565830	G	A	0.3143	0.0014307732	0.0044201578	0.7462	G	A	0.3137	-0.0015033136	0.0044031932	0.7328	G	A	0.3126	0.0025332666	0.0043586354	0.5611	A	G	0.7384	-0.0007	0.0019	0.7249	A	G	0.7246	-0.0018	0.0003	2.812e-09	G	A	0.3033	0.0047204784930409	0.0038822340796225	0.224016141284949	G	A	0.2752	0.0248	0.0269	0.3569	A	G	0.7231	0.0002	0.0071	0.9776	2
rs756717	A	G	0.386	0.0092841086	0.0041814213	0.0264	A	G	0.386	0.0075567744	0.0040888355	0.06458	A	G	0.3859	0.0056557313	0.0041197673	0.1698	A	G	0.394	-0.0134	0.0017	2.383e-15	A	G	0.3997	-0.0005	0.0003	0.1013	A	G	0.4015	-0.0069018873287475	0.0036405334449797	0.0579805361989041	A	G	0.3924	-0.0383	0.0255	0.1331	A	G	0.3978	-0.0183	0.0066	0.005532	16
rs7568228	C	G	0.5195	0.0022302785	0.0041530952	0.5913	C	G	0.5194	0.0036888161	0.0041508213	0.3742	C	G	0.5194	0.0061823509	0.0041700025	0.1382	C	G	0.5401	-0.0104	0.0017	1.004e-09	C	G	0.5189	0.0	0.0003	0.8619							C	G	0.5217	0.035	0.0242	0.1476	C	G	0.5188	-0.0161	0.0064	0.01171	2
rs758747	T	C	0.2696	0.0012606064	0.0045274493	0.7807	T	C	0.2693	0.00098250437	0.0045094501	0.8275	T	C	0.2694	0.00026536101	0.0045455756	0.9534	T	C	0.2817	0.0134	0.0018	3.235e-13	T	C	0.2745	0.0002	0.0003	0.428							T	C	0.2737	-0.028	0.0283	0.3222	T	C	0.2696	0.0297	0.0072	3.939e-05	16
rs7588437	A	G	0.3409	-0.0061484127	0.0042708618	0.15	A	G	0.3407	-0.0056361176	0.0042936986	0.1893	A	G	0.3407	-0.0016073038	0.0042859928	0.7077	A	G	0.3664	-0.0165	0.0017	2.321e-22	A	G	0.3631	-0.0011	0.0003	0.0001533	A	G	0.3407	-0.0032226171180559	0.0037654304923351	0.392084657909499	A	G	0.3589	-0.0579	0.0253	0.022	A	G	0.3574	-0.0324	0.0068	1.929e-06	2
rs7591218	G	A	0.6725	-0.003111316	0.0042144859	0.4604	G	A	0.6725	-0.0015116305	0.0041968086	0.7187	G	A	0.6723	0.00063316761	0.0042291277	0.881	A	G	0.2925	-0.0008	0.0018	0.6482	A	G	0.3042	0.0018	0.0003	1.536e-09	G	A	0.6796	0.0018028871887565	0.0038244538846259	0.637347718012395	G	A	0.692	-0.1049	0.026	5.359e-05	A	G	0.3137	0.028	0.0068	3.885e-05	2
rs7599312	A	G	0.27	0.0062367042	0.0046476219	0.1796	A	G	0.2701	0.0015449194	0.0046253031	0.7384	A	G	0.27	-0.00025729439	0.0046637878	0.956	A	G	0.2737	-0.0182	0.0018	1.521e-23	A	G	0.2735	0.0003	0.0003	0.3397							A	G	0.2676	0.0397	0.0276	0.1507	A	G	0.2761	-0.0049	0.0072	0.4976	2
rs76004499	G	C	0.0268	0.0091559962	0.013807345	0.5073	G	C	0.0266999999999999	0.0077902931	0.013764477	0.5714	G	C	0.0265	0.0036194343	0.014195175	0.7987	C	G	0.9782	-0.0106	0.0068	0.1176	C	G	0.9736	-0.0067	0.0009	3.719e-13							G	C	0.0262	0.3666	0.0834	1.108e-05	C	G	0.9757	0.0141	0.0221	0.5233	5
rs760418	G	C	0.4905	-0.012024369	0.0040434803	0.002942	G	C	0.4903	-0.0038325523	0.003988147	0.3366	G	C	0.4904	-0.0098542406	0.0040203912	0.01424	C	G	0.5282	-0.0032	0.0017	0.05788	C	G	0.5249	-0.002	0.0003	7.951e-14							G	C	0.4714	0.1132	0.0241	2.693e-06	C	G	0.5246	0.0082	0.0064	0.1992	1
rs7616009	A	G	0.1677	0.0014896447	0.0056097533	0.7906	A	G	0.1684	0.0015826468	0.0056917866	0.781	A	G	0.1686	-0.0020051975	0.0057398189	0.7268	A	G	0.1595	-0.0157	0.0024	4.331e-11	A	G	0.151	0.0008	0.0004	0.05211	A	G	0.134	-0.0076900044767111	0.005238743210677	0.142128623248224	A	G	0.1496	0.0374	0.0345	0.2786	A	G	0.1473	-0.0046	0.0091	0.6136	3
rs761795	T	C	0.5442	0.0017729733	0.0040484895	0.6614	T	C	0.5441	-0.00061623129	0.0040302588	0.8785	T	C	0.5442	0.0021429509	0.0039881115	0.591	T	C	0.5479	-0.0097	0.0017	1.437e-08	T	C	0.5465	0.0	0.0003	0.869	T	C	0.5517	-0.0049230431952225	0.0035884439600342	0.170089631304692	T	C	0.5487	-0.0637	0.0241	0.008223	T	C	0.5441	-0.0125	0.0064	0.05033	20
rs76273615	G	A	0.162	-0.0010576946	0.0056119832	0.8505	G	A	0.1617	0.0045206039	0.0055921476	0.4189	G	A	0.1622	0.0003684616	0.0056306717	0.9478	A	G	0.879	-0.0051	0.0029	0.07955	A	G	0.8691	0.003	0.0004	1.807e-13							G	A	0.1228	-0.1114	0.0375	0.002971	A	G	0.8679	-0.0151	0.0095	0.113	3
rs76299412	A	G	0.1377	-0.00733973	0.0059615763	0.2183	A	G	0.1377	-0.0094513505	0.0059347439	0.1113	A	G	0.1376	-0.0068641014	0.0059847821	0.2514	A	G	0.1483	-0.0007	0.0027	0.7941	A	G	0.1511	0.0022	0.0004	1.254e-08							A	G	0.1494	0.0646	0.0343	0.05929	A	G	0.1474	-0.0165	0.009	0.06689	11
rs7631156	A	G	0.3038	0.0093408707	0.0042856511	0.02929	A	G	0.3038	0.0088211637	0.0042677461	0.03874	A	G	0.3037	0.010487802	0.0043006196	0.01474	A	G	0.3091	0.0215	0.0018	3.329e-32	A	G	0.315	-0.0004	0.0003	0.204	A	G	0.3108	0.0085439147934697	0.0038558820351496	0.0267042894898884	A	G	0.3147	-0.0134	0.0259	0.6042	A	G	0.3136	0.0334	0.0068	9.216e-07	3
rs7635884	T	C	0.6429	0.029430121	0.0041470287	1.278e-12	T	C	0.643	0.013185615	0.0041673808	0.001556	T	C	0.6431	-0.0053258758	0.0041996991	0.2047	T	C	0.6495	-0.0004	0.0018	0.8111	T	C	0.6474	-0.0003	0.0003	0.2947	T	C	0.6329	-0.0027819084798842	0.0037023972967144	0.452423800816743	T	C	0.6496	-0.0236	0.0253	0.3523	T	C	0.6488	0.0085	0.0067	0.2046	3
rs7640424	T	C	0.3146	-0.0085932066	0.0043612808	0.0488	T	C	0.3143	-0.0039989494	0.0043015414	0.3525	T	C	0.3145	-0.010155006	0.004335749	0.01917	T	C	0.3106	-0.0135	0.0018	1.226e-14	T	C	0.3105	0.0002	0.0003	0.5616	T	C	0.3241	-0.0085962042210197	0.0038128137601549	0.0241611776021055	T	C	0.3059	0.0621	0.0263	0.01838	T	C	0.3089	-0.0175	0.0069	0.01133	3
rs765125	C	T	0.4377	0.00045678151	0.0040163448	0.9095	C	T	0.4367	0.0026733375	0.0039639199	0.5	C	T	0.4371	-0.0020624905	0.0039951771	0.6057	T	C	0.5855	-0.0098	0.0017	1.268e-08	T	C	0.5921	0.0008	0.0003	0.004423	C	T	0.4257	0.0020592110618417	0.0036092868867514	0.56831741377611	C	T	0.4132	-0.0364	0.0244	0.1366	T	C	0.5861	-0.0203	0.0065	0.001765	12
rs765875	T	C	0.5169	0.0022469292	0.0040008453	0.5744	T	C	0.5143	0.0023137819	0.0039109637	0.5541	T	C	0.517	0.0015673083	0.0040150447	0.6963	T	C	0.4689	-0.0132	0.0017	1.077e-14	T	C	0.4897	0.0011	0.0003	9.31e-05	T	C	0.5241	0.002035300988949	0.003573370312753	0.56896625577842	T	C	0.4848	0.0186	0.0242	0.4412	T	C	0.4897	-0.0151	0.0064	0.01807	6
rs7663212	G	A	0.2597	-0.0077308919	0.0046048952	0.09318	G	A	0.2596	-0.0055127857	0.0045400349	0.2246	G	A	0.2595	-0.0041846611	0.0045785036	0.3607	A	G	0.7416	0.0125	0.0019	1.587e-11	A	G	0.7499	-0.0004	0.0003	0.1624							G	A	0.2551	-0.029	0.0275	0.2918	A	G	0.7485	0.0142	0.0073	0.05269	4
rs7667050	C	T	0.5333	0.0027905839	0.0040153659	0.4871	C	T	0.5334	0.0025228013	0.0040358615	0.5319	C	T	0.5335	0.0017570749	0.0039919535	0.6598	T	C	0.464	-0.0034	0.0019	0.07236	T	C	0.4692	0.0019	0.0003	4.087e-12	C	T	0.5246	0.0007821888047903	0.0035735447788575	0.826741057977275	C	T	0.5307	-0.0225	0.0241	0.3509	T	C	0.4719	-0.0045	0.0064	0.4811	4
rs7678054	A	G	0.466	-0.0012556609	0.0040600386	0.7571	A	G	0.4658	-0.0010103621	0.0040417685	0.8026	A	G	0.466	0.0009761772	0.0040749525	0.8107	A	G	0.4788	-0.0099	0.0017	4.574e-09	A	G	0.4652	0.0004	0.0003	0.1021	A	G	0.4425	-0.0082677961925828	0.0035929686515942	0.0213857272441783	A	G	0.4667	0.0097	0.0243	0.69	A	G	0.4656	-0.0394	0.0064	6.875e-10	4
rs768023	A	G	0.6032	0.0020508237	0.0041094431	0.6177	A	G	0.6036	-0.00020346496	0.004093517	0.9604	A	G	0.6032	-0.0025380555	0.0041256302	0.5384	A	G	0.6033	0.0161	0.0016	1.127e-22	A	G	0.6237	-0.0022	0.0003	3.751e-15	A	G	0.6054	0.0064488488714748	0.0036512519447912	0.0773619480036867	A	G	0.6187	-0.1429	0.0249	9.602e-09	A	G	0.6211	0.005	0.0066	0.4484	6
rs76895963	G	T	0.0248	-0.10131725	0.015776255	1.344e-10	G	T	0.0247000000000001	-0.084788629	0.015504461	4.534e-08	G	T	0.0247000000000001	-0.075166406	0.015834877	2.066e-06	T	G	0.9798	-0.0403	0.0075	8.073e-08	T	G	0.9796	0.001	0.0011	0.3697	G	T	0.0245	-0.0136819917751215	0.0115437110079485	0.235925180045038	G	T	0.0196	-0.8641	0.1196	4.973e-13	T	G	0.9801	0.4826	0.0275	9.124e-69	12
rs7696649	A	G	0.2749	0.002719272	0.0043858669	0.5353	A	G	0.2743	0.0023925334	0.0044513222	0.5909	A	G	0.2739	0.0024848088	0.00448974	0.58	A	G	0.278	0.0116	0.0019	4.725e-10	A	G	0.2899	-0.0004	0.0003	0.1668	A	G	0.2763	0.0017027397883372	0.0039909225991293	0.669631962642664	A	G	0.2955	-0.0489	0.0271	0.07137	A	G	0.2893	0.0024	0.007	0.7323	4
rs7713317	G	A	0.2961	0.0041675815	0.0043761364	0.3409	G	A	0.2959	0.00081605599	0.0043583022	0.8515	G	A	0.2959	-0.00047170688	0.0043123429	0.9129	A	G	0.7198	-0.0166	0.0018	1.959e-20	A	G	0.7125	0.0009	0.0003	0.001866	G	A	0.2953	0.0101597172897962	0.0039119763470068	0.0094019900491833	G	A	0.2878	-0.0193	0.0265	0.4659	A	G	0.7101	0.008	0.007	0.2541	5
rs7715256	T	G	0.5745	-0.0019593152	0.0040575143	0.6292	T	G	0.5746	-0.00040775268	0.0040403804	0.9196	T	G	0.5745	-0.0031449205	0.0040721521	0.4399	T	G	0.5644	-0.0158	0.0016	3.978e-22	T	G	0.5763	0.0003	0.0003	0.2886	T	G	0.579	-0.009168453274148	0.003614591583806	0.0111963051691543	T	G	0.5711	0.0192	0.0242	0.4274	T	G	0.5779	-0.028	0.0065	1.608e-05	5
rs77165542	T	C	0.0333	-0.013213762	0.013138353	0.3145	T	C	0.033	-0.024305993	0.012922959	0.05999	T	C	0.033	-0.02565035	0.01300903	0.04864	T	C	0.0341	-0.0939	0.0053	1.505e-70	T	C	0.0357	-0.0002	0.0008	0.7626	T	C	0.0282	-0.0155236372432931	0.0107800275697467	0.149856965903192	T	C	0.0345	-0.0441	0.0793	0.5783	T	C	0.0336	-0.0936	0.0188	6.819e-07	2
rs7727632	C	T	0.8744	-0.0064694417	0.0064322389	0.3145	C	T	0.8746	-0.0091900196	0.0064060658	0.1514	C	T	0.8743	-0.0083804218	0.0064572055	0.1943	T	C	0.1247	-0.0023	0.0026	0.3903	T	C	0.1044	-0.0025	0.0004	3.211e-08	C	T	0.9001	-0.0157466595449613	0.0059512630961852	0.0081465297677962	C	T	0.8888	-0.0069	0.0396	0.8626	T	C	0.1057	-0.0001	0.0105	0.9924	5
rs7730004	T	C	0.6465	0.0076878115	0.0041588938	0.06453	T	C	0.6466	0.011453429	0.0041415542	0.005684	T	C	0.6463	0.01040662	0.004172391	0.01263	T	C	0.6614	0.0139	0.0018	1.461e-14	T	C	0.6689	-0.0006	0.0003	0.04859	T	C	0.6322	0.010740660992863	0.0037008786469452	0.0037056115989622	T	C	0.6748	0.0989	0.0262	0.0001618	T	C	0.6632	0.0245	0.0068	0.0003183	5
rs7740107	A	T	0.7343	0.0061092137	0.0046299776	0.187	A	T	0.7341	0.00418448	0.0047204193	0.3754	A	T	0.7341	-0.0029654468	0.004742855	0.5318	A	T	0.7423	-0.0115	0.0019	2.579e-09	A	T	0.738	0.0029	0.0003	7.192999999999999e-22							A	T	0.7417	-0.0176	0.0274	0.5214	A	T	0.7383	0.0207	0.0073	0.004738	6
rs7740824	T	G	0.2868	-0.0043177967	0.0043789515	0.3241	T	G	0.2869	-0.0031090563	0.0043597533	0.4758	T	G	0.2862	-0.001283804	0.0044812217	0.7745	T	G	0.2802	-0.0097	0.0018	4.105e-08	T	G	0.2973	-0.0007	0.0003	0.02605							T	G	0.2931	0.063	0.0266	0.01783	T	G	0.2916	0.0267	0.007	0.0001412	6
rs7742698	G	T	0.3895	0.00023234402	0.004137797	0.9552	G	T	0.3883	0.00255166	0.0040073752	0.5243	G	T	0.3884	-0.00010124336	0.0040375912	0.98	T	G	0.6132	-0.0099	0.0018	1.449e-08	T	G	0.6267	0.0001	0.0003	0.6884	G	T	0.3912	0.0032549603055806	0.003656840297765	0.3734112009711	G	T	0.3743	0.066	0.025	0.008212	T	G	0.6212	-0.0099	0.0066	0.1334	6
rs77432547	G	A	0.3028	0.0048213744	0.0044797637	0.2818	G	A	0.3025	0.0028755716	0.0044604583	0.5191	G	A	0.3028	0.0077263857	0.0044960498	0.08571	A	G	0.7229	-0.017	0.0021	1.44e-15	A	G	0.7133	0.0008	0.0003	0.008233	G	A	0.3189	0.0016061729903485	0.0039701251893072	0.685797420875639	G	A	0.2793	0.0099	0.0267	0.7113	A	G	0.7147	-0.0175	0.0071	0.01397	13
rs7744658	G	A	0.1638	0.023513316	0.005510922	1.984e-05	G	A	0.1635	0.01955303	0.0054913768	0.0003699	G	A	0.1634	0.016145753	0.0054845527	0.003241	A	G	0.8689	-0.0005	0.0024	0.8337	A	G	0.8687	-0.0024	0.0004	2.684e-09	G	A	0.1573	0.0008821791858853	0.0049016469269677	0.85717134911889	G	A	0.1322	0.0593	0.0362	0.1012	A	G	0.863	-0.0142	0.0093	0.1275	6
rs77697917	T	C	0.0304	0.076489775	0.012493947	9.232e-10	T	C	0.0304	0.044979522	0.012490785	0.000317	T	C	0.0304	0.013237929	0.012559632	0.2919	T	C	0.0274	-0.014	0.0058	0.01621	T	C	0.0291	0.0005	0.0009	0.5782	T	C	0.029	-0.0020435753773591	0.0106349260631034	0.847619235304201	T	C	0.0283	0.0616	0.0794	0.438	T	C	0.0293	0.0189	0.0195	0.3318	17
rs7774	A	C	0.3673	-0.0025679494	0.0042839086	0.5489	A	C	0.367	-0.0016696657	0.0042656487	0.6955	A	C	0.3676	0.0031276781	0.0042985309	0.4668	A	C	0.3197	0.0128	0.0021	4.223e-10	A	C	0.3193	0.0005	0.0003	0.07209	A	C	0.3474	0.0093047954980584	0.0037479434275676	0.0130412690647224	A	C	0.3174	0.0389	0.0266	0.1434	A	C	0.3291	0.0283	0.0069	4.216e-05	17
rs77770952	C	G	0.0427	0.0066266808	0.010648219	0.5337	C	G	0.0427	0.0094866004	0.010648926	0.373	C	G	0.0428	-0.0056808772	0.010689	0.5951	C	G	0.0408	-0.0012	0.0048	0.7961	C	G	0.0378	-0.0046	0.0007	2.44e-10							C	G	0.0368	0.1942	0.0656	0.003064	C	G	0.0355	-0.0082	0.0177	0.6431	1
rs77924615	A	G	0.2035	0.0043748271	0.0050252952	0.384	A	G	0.2034	0.0077280689	0.0050037539	0.1225	A	G	0.2032	0.01127426	0.0049979296	0.02408	A	G	0.1939	0.0108	0.0024	9.706e-06	A	G	0.1984	0.0106	0.0003	2.15e-200	A	G	0.205	0.0018787391875258	0.0044206128170983	0.670840180593926	A	G	0.1992	-0.2961	0.0312	2.374e-21	A	G	0.1999	0.0322	0.0081	6.497e-05	16
rs78054198	T	G	0.1328	0.0089941358	0.0060412512	0.1365	T	G	0.1328	0.0092537287	0.0060555142	0.1265	T	G	0.1328	0.0084916072	0.0060070448	0.1575	T	G	0.1379	-0.0016	0.0028	0.5615	T	G	0.1399	0.0022	0.0004	4.822e-08	T	G	0.1272	0.0057941225774246	0.0053560083763697	0.279342011056298	T	G	0.1387	-0.0451	0.036	0.2109	T	G	0.1403	0.0102	0.0094	0.2791	18
rs78099806	G	C	0.0423	-0.0033842248	0.010285392	0.7421	G	C	0.0422	0.0056594437	0.010246471	0.5807	G	C	0.0423	0.011502372	0.010315607	0.2648	C	G	0.9562	-0.0032	0.0046	0.4845	C	G	0.961	-0.0042	0.0007	3.919e-09							G	C	0.0427999999999999	0.0023	0.0656	0.9724	C	G	0.9578	0.0095	0.0163	0.5608	1
rs7826312	C	T	0.5669	0.0072329391	0.0040782206	0.07614	C	T	0.5668	0.0085473335	0.0040607617	0.0353	C	T	0.5666	0.0035335318	0.0040931343	0.388	T	C	0.4319	-0.0109	0.0016	3.231e-11	T	C	0.4083	-0.0016	0.0003	5.419e-09							C	T	0.5878	0.0513	0.0247	0.03792	T	C	0.4117	-0.0089	0.0065	0.1704	8
rs78348176	T	C	0.1377	0.010705838	0.005890725	0.06916	T	C	0.1379	0.0065072755	0.0058065128	0.2624	T	C	0.1376	0.0057898116	0.0059119756	0.3274	T	C	0.1392	0.0154	0.0028	2.627e-08	T	C	0.1418	-0.0007	0.0004	0.07744	T	C	0.1323	0.0092165845420486	0.0052671642069778	0.0801495334803571	T	C	0.141	0.0255	0.0351	0.4673	T	C	0.1415	-0.0007	0.0092	0.9394	17
rs784257	C	T	0.8165	0.0055541667	0.0051918762	0.2847	C	T	0.8163	0.0033850388	0.0051684246	0.5125	C	T	0.8165	0.0012943543	0.0052115081	0.8039	T	C	0.1875	-0.0147	0.0022	3.075e-11	T	C	0.1838	0.0017	0.0004	9.465e-07	C	T	0.8173	0.0263462719245763	0.0046180708924275	1.16316841004788e-08	C	T	0.8187	-0.1731	0.0316	4.134e-08	T	C	0.1795	-0.0066	0.0084	0.4307	18
rs7842934	C	T	0.1183	0.00052199612	0.0074275624	0.944	C	T	0.1179	0.0016976826	0.0074002795	0.8186	C	T	0.1185	-0.0031252498	0.0074517664	0.6749	T	C	0.9211	-0.0178	0.0031	1.548e-08	T	C	0.9306	-0.0001	0.0005	0.8829	C	T	0.0617	0.0183832711696378	0.0074169246473472	0.0131914998553765	C	T	0.0714	-0.0084	0.0479	0.8607	T	C	0.9335	-0.0336	0.0128	0.008528	8
rs78444298	A	G	0.0189	-0.027126235	0.016170857	0.09345	A	G	0.0189	-0.009128597	0.016167719	0.5723	A	G	0.0188	0.0083447282	0.016261306	0.6078	A	G	0.0188	0.0292	0.007	3.485e-05	A	G	0.0193	-0.012	0.001	4.444e-31	A	G	0.0181	-0.0194292431346918	0.0133865123618455	0.146667281265995	A	G	0.0188	0.1063	0.0953	0.2646	A	G	0.0185	0.0111	0.0247	0.6533	1
rs7861160	C	T	0.4236	-0.0030605907	0.0040008266	0.4443	C	T	0.4233	-0.0017563639	0.0039846158	0.6594	C	T	0.4247	-0.0010757772	0.0040879823	0.7924	T	C	0.5941	0.0095	0.0017	3.678e-08	T	C	0.5943	-0.0002	0.0003	0.3706							C	T	0.4018	-0.0808	0.0246	0.001002	T	C	0.5954	0.0157	0.0065	0.01558	9
rs78660602	G	A	0.1102	-0.0015854983	0.0067117454	0.8133	G	A	0.1098	0.0004923805	0.006565225	0.9402	G	A	0.1103	0.0030111857	0.0067344611	0.6548	A	G	0.9134	-0.0052	0.0034	0.1282	A	G	0.9066	-0.0055	0.0005	2.568e-31							G	A	0.0899	0.0834	0.0424	0.0492	A	G	0.9052	-0.0258	0.011	0.01894	5
rs7893571	T	G	0.6779	-0.00012363731	0.0042773888	0.9769	T	G	0.6776	0.00023837612	0.00425775	0.9554	T	G	0.6779	0.0039207914	0.0042923382	0.361	T	G	0.6736	0.0125	0.0018	5.832e-12	T	G	0.6724	-0.0006	0.0003	0.0564	T	G	0.6759	0.008477469270622	0.0038129380791652	0.0261926786167357	T	G	0.6698	-0.0016	0.0257	0.9491	T	G	0.6767	0.0229	0.0068	0.0007659	10
rs7899106	G	A	0.0509	0.012102918	0.0091762196	0.1872	G	A	0.0510000000000001	0.01501667	0.0090412502	0.09673	G	A	0.0510000000000001	0.020247788	0.0091131097	0.02629	A	G	0.9496	-0.0327	0.0037	1.719e-18	A	G	0.9499	-0.0003	0.0006	0.6318	G	A	0.0469000000000001	0.0193898946527944	0.008440720656211	0.0216082335011467	G	A	0.0492	0.0299	0.0556	0.5912	A	G	0.9478	-0.0113	0.0144	0.4342	10
rs7903146	T	C	0.2675	0.011387488	0.0046511009	0.01435	T	C	0.2676	0.0079997937	0.0046293823	0.08398	T	C	0.2672	0.0044682159	0.0046700728	0.3387	T	C	0.2787	-0.0178	0.0018	1.665e-23	T	C	0.2856	0.0	0.0003	0.8961	T	C	0.2567	-0.0119751337857511	0.0040854040032053	0.0033765596593816	T	C	0.2924	0.2232	0.0264	2.912e-17	T	C	0.2908	0.3142	0.007	0.0	10
rs79113395	A	G	0.2577	-0.0023023814	0.0058784418	0.6953	A	G	0.2577	0.0013942263	0.0058784568	0.8125	A	G	0.2576	-0.0051422402	0.0059202093	0.3851	A	G	0.266	-0.02	0.0022	2.033e-20													A	G	0.2652	-0.0632	0.0322	0.04964	A	G	0.2541	-0.0154	0.0095	0.106	1
rs7916069	A	G	0.9004	-0.011583363	0.0070060323	0.09826	A	G	0.9005	-0.0082360927	0.0069771297	0.2378	A	G	0.9003	-0.0029036698	0.0070317841	0.6797	A	G	0.9161	-0.0175	0.0031	1.113e-08	A	G	0.9154	0.0004	0.0005	0.3724							A	G	0.9169	0.0156	0.0449	0.7274	A	G	0.9139	-0.0024	0.0115	0.8349	10
rs79186842	G	A	0.1506	0.0069470616	0.0058161325	0.2323	G	A	0.1507	0.0025682267	0.0057866097	0.6572	G	A	0.1505	-0.0059224288	0.0060192808	0.3252	A	G	0.8597	0.0202	0.0028	2.596e-13	A	G	0.8518	0.0008	0.0004	0.03287	G	A	0.1489	-0.0134733325586218	0.0050130236240888	0.0071953353456038	G	A	0.1413	0.0785	0.0353	0.0263	A	G	0.8544	0.0162	0.0091	0.07533	20
rs79259798	T	C	0.1623	-0.00088610666	0.0057084967	0.8766	T	C	0.1617	0.0038058766	0.0058708284	0.5168	T	C	0.1624	0.0083878452	0.0057918578	0.1476	T	C	0.1564	0.015	0.0026	1.087e-08	T	C	0.1617	0.0	0.0004	0.968	T	C	0.165	4.28386266087191e-05	0.0048079177176229	0.992890929392514	T	C	0.1639	0.0478	0.0326	0.1422	T	C	0.1634	0.0055	0.0087	0.5268	8
rs79270185	T	C	0.0401	-0.0059691987	0.01132971	0.5983	T	C	0.0401	-0.0019799674	0.011327178	0.8612	T	C	0.0406	-0.0028829003	0.011553773	0.803	T	C	0.0255	-0.0004	0.0061	0.9418	T	C	0.0261	0.0058	0.0009	1.486e-11	T	C	0.0325	-0.0121915477390625	0.0100640538217237	0.225743930671565	T	C	0.0263	0.0501	0.0773	0.517	T	C	0.0264	-0.0476	0.0203	0.01911	7
rs79346194	G	A	0.3293	-0.0031162978	0.0044119983	0.48	G	A	0.3291	-0.00074005431	0.0043923855	0.8662	G	A	0.3294	0.00069975709	0.0044274648	0.8744	A	G	0.6846	0.005	0.002	0.01431	A	G	0.6921	-0.0021	0.0003	7.074e-13							G	A	0.3068	0.0005	0.026	0.9857	A	G	0.6884	0.0198	0.0069	0.004167	8
rs7944782	G	T	0.519	0.0013752765	0.004060257	0.7348	G	T	0.519	0.0034017732	0.0040414163	0.3999	G	T	0.5189	0.0015512135	0.0040757578	0.7035	T	G	0.5016	-0.0144	0.0017	3.61e-17	T	G	0.4853	0.0001	0.0003	0.633	G	T	0.5106	0.007005183676185	0.0035699941443548	0.0497346022319867	G	T	0.5093	-0.0389	0.0245	0.1117	T	G	0.4857	-0.0165	0.0064	0.009782	11
rs7953798	T	G	0.0883	0.018075175	0.007110599	0.01102	T	G	0.0883	0.022670388	0.0070784143	0.001361	T	G	0.0882	0.027029641	0.0071351136	0.0001517	T	G	0.0909	-0.0049	0.003	0.1055	T	G	0.09	-0.0045	0.0005	6.431e-21	T	G	0.0792	0.0040399679382779	0.006608412762338	0.540976430188212	T	G	0.0916	-0.0303	0.0422	0.4729	T	G	0.0881	-0.0143	0.0115	0.2144	12
rs7975187	G	A	0.2136	0.0027638262	0.0048460226	0.5685	G	A	0.2135	0.0016213666	0.0048264358	0.7369	G	A	0.2134	0.0038135967	0.0048199295	0.4288	A	G	0.7712	-0.0137	0.0021	3.86e-11	A	G	0.788	0.0001	0.0003	0.6708	G	A	0.2037	-0.0028946061734044	0.0044310300674584	0.513589915670347	G	A	0.2106	0.0307	0.0294	0.2968	A	G	0.7932	-0.0304	0.0079	0.0001083	12
rs79760705	T	G	0.1094	0.014247496	0.0065054597	0.02852	T	G	0.1094	0.0079151684	0.0064770016	0.2217	T	G	0.1098	-0.002577597	0.0066483023	0.6982	T	G	0.1099	-0.0063	0.0031	0.03901	T	G	0.1115	0.0062	0.0004	1.082e-46	T	G	0.1149	-0.0027942990830202	0.0055961095719093	0.617547718146168	T	G	0.1109	0.2385	0.0385	5.607e-10	T	G	0.1107	0.0428	0.0102	2.507e-05	5
rs7983636	G	A	0.929	-0.010599631	0.0078322729	0.176	G	A	0.9289	-0.0088220649	0.0077977554	0.2579	G	A	0.929	-0.016859116	0.0079341788	0.0336	A	G	0.073	0.0022	0.0032	0.4925	A	G	0.0758	0.0032	0.0005	6.554e-10	G	A	0.9258	0.0089007432722549	0.0068089579492787	0.191141133362102	G	A	0.9236	-0.0987	0.0455	0.02992	A	G	0.0753	-0.0004	0.0121	0.9737	13
rs79906980	T	C	0.1459	0.006850905	0.0058857679	0.2444	T	C	0.1461	0.0064827168	0.0058558285	0.2683	T	C	0.1459	-0.0012177358	0.0059081536	0.8367	T	C	0.1555	0.0158	0.0026	1.691e-09	T	C	0.1555	0.0004	0.0004	0.3041	T	C	0.1418	-0.0012073948449299	0.0051157567370631	0.813421103636012	T	C	0.1557	0.0944	0.0338	0.005286	T	C	0.155	0.0136	0.0089	0.1265	1
rs79926430	T	C	0.0852	0.021023634	0.0075176825	0.005165	T	C	0.0853	0.018657485	0.0076328021	0.01451	T	C	0.0853	0.019171142	0.0076150642	0.01182	T	C	0.0762	-0.0007	0.0036	0.8489	T	C	0.074	0.0029	0.0005	2.91e-08	T	C	0.0708	0.0079310599363412	0.0069577831576737	0.254334976702828	T	C	0.0758	0.1061	0.0462	0.02168	T	C	0.0734	0.0255	0.0124	0.03902	18
rs799449	T	C	0.5388	0.0024415261	0.0040426591	0.5459	T	C	0.539	0.0035377894	0.004024911	0.3794	T	C	0.5392	0.0041332633	0.0040196629	0.3038	T	C	0.5631	0.0129	0.0017	4.853e-14	T	C	0.549	-0.0004	0.0003	0.1043							T	C	0.5554	0.0313	0.0249	0.2078	T	C	0.5461	0.0201	0.0065	0.001959	7
rs8001243	A	G	0.69	0.0010384221	0.0042714458	0.8079	A	G	0.6902	0.0032362723	0.0042543433	0.4468	A	G	0.6899	0.0048033486	0.0042851116	0.2623	A	G	0.6997	-0.0045	0.0021	0.02946	A	G	0.7108	0.0023	0.0003	7.59e-14	A	G	0.7086	-0.0031616258436929	0.0039273267958878	0.420800905666867	A	G	0.7083	0.0612	0.0265	0.02101	A	G	0.71	-0.0022	0.007	0.7538	13
rs8008285	C	T	0.1553	0.011087729	0.0057412335	0.05345	C	T	0.1553	0.010441025	0.005714737	0.06769	C	T	0.1554	0.010940198	0.0057596482	0.0575	T	C	0.849	-0.0135	0.0024	1.694e-08	T	C	0.8506	0.0001	0.0004	0.715	C	T	0.1567	0.0031916544105752	0.0049092589001569	0.51560852576397	C	T	0.1483	-0.1722	0.0345	5.837e-07	T	C	0.8507	-0.027	0.009	0.002713	14
rs8008354	T	C	0.2895	-0.0060140123	0.0047143922	0.2021	T	C	0.2891	-0.0059220744	0.0046929112	0.207	T	C	0.2902	-0.0098077426	0.0047719939	0.03985	T	C	0.2616	0.0063	0.0022	0.004024	T	C	0.2577	-0.0018	0.0003	1.956e-08	T	C	0.2661	0.0102846649487872	0.0040382989663992	0.0108721495524439	T	C	0.2574	0.0181	0.0285	0.5252	T	C	0.2606	0.02	0.0076	0.008879	14
rs80282103	T	A	0.0824	0.016465667	0.0072344914	0.02285	T	A	0.0824	0.014942355	0.0072010932	0.03799	T	A	0.0823	0.0054798846	0.0072614901	0.4505	A	T	0.9143	-0.003	0.0034	0.385	A	T	0.9181	0.0083	0.0005	2.608e-62							T	A	0.0872000000000001	0.0818	0.0454	0.07164	A	T	0.9195	0.0079	0.0117	0.5005	10
rs80301631	C	G	0.0256	-0.010691645	0.015089073	0.4786	C	G	0.0255	-0.0031453134	0.015079036	0.8348	C	G	0.0255	-6.2986082e-06	0.015358224	0.9997	C	G	0.0263	0.0082	0.0059	0.1657	C	G	0.03	-0.0048	0.0008	1.759e-08							C	G	0.0271	-0.3644	0.0808	6.52e-06	C	G	0.0313	-0.0258	0.0199	0.1947	7
rs8037823	C	T	0.6269	-0.0048268657	0.0041035566	0.2395	C	T	0.627	-0.0052823747	0.0040852309	0.196	C	T	0.6267	-0.0012949154	0.0041177855	0.7532	T	C	0.3689	0.0156	0.0018	1.039e-18	T	C	0.3625	-0.0001	0.0003	0.7212							C	T	0.6396	0.0073	0.0251	0.7701	T	C	0.3679	0.0271	0.0069	8.794e-05	15
rs8046545	A	G	0.6502	0.0067888386	0.0042537162	0.1105	A	G	0.6502	0.0056350673	0.0042348829	0.1833	A	G	0.6503	0.0015533455	0.004311705	0.7187	A	G	0.6585	-0.0257	0.002	5.504e-38	A	G	0.6435	-0.0017	0.0003	2.426e-09	A	G	0.6377	-0.015921193368549	0.0037127002339944	1.80041238567737e-05	A	G	0.6462	-0.009	0.0256	0.7248	A	G	0.6408	-0.0362	0.0067	6.582e-08	16
rs805412	A	G	0.4625	-0.002467342	0.0040743828	0.5448	A	G	0.4622	-0.001999632	0.0040562674	0.622	A	G	0.4612	-0.0018881115	0.0040123884	0.6379	A	G	0.4337	-0.0098	0.0017	1.144e-08	A	G	0.4228	-0.0003	0.0003	0.3045							A	G	0.4185	0.0269	0.0243	0.2679	A	G	0.4237	-0.0146	0.0066	0.02687	2
rs8062982	C	G	0.4437	0.0025132885	0.0041114768	0.541	C	G	0.4436	0.00497663	0.0040930239	0.224	C	G	0.4437	0.0019622679	0.0041252217	0.6343	C	G	0.432	-0.0023	0.002	0.2442	C	G	0.424	-0.0022	0.0003	6.059e-15							C	G	0.4242	0.0735	0.0259	0.004502	C	G	0.4243	-0.0021	0.0066	0.7502	16
rs8065172	A	G	0.2591	0.00032008338	0.0046433498	0.945	A	G	0.259	0.00032815957	0.0046230477	0.9434	A	G	0.2592	0.0021414019	0.0046599144	0.6458	A	G	0.2383	-0.0124	0.002	5.291e-10	A	G	0.2384	0.0002	0.0003	0.544	A	G	0.2562	-0.0127123873647198	0.0040880424320446	0.0018730818647884	A	G	0.2389	0.0027	0.0283	0.9234	A	G	0.2396	-0.0084	0.0075	0.2652	17
rs807624	T	G	0.3622	-0.0026326089	0.0042736595	0.5379	T	G	0.362	-0.00074404088	0.0042153835	0.8599	T	G	0.3623	-0.0061253535	0.0042498748	0.1495	T	G	0.3663	-0.0024	0.0018	0.1772	T	G	0.3489	0.0036	0.0003	3.089e-37	T	G	0.3325	-0.0059520019447879	0.0037880648824288	0.116124283832273	T	G	0.3508	0.0111	0.0253	0.6605	T	G	0.3435	-0.0079	0.0067	0.2384	2
rs8096658	G	C	0.466	-0.0051319488	0.0043818493	0.2415	G	C	0.4673	-0.0066534072	0.0043022341	0.122	G	C	0.4671	-0.010318812	0.0043235322	0.017	C	G	0.5228	0.0062	0.0019	0.001289	C	G	0.5114	0.0052	0.0003	6.400000000000001e-71							G	C	0.4853	-0.0315	0.0255	0.218	C	G	0.5149	0.0146	0.007	0.03741	18
rs8097672	T	A	0.1474	0.0014058618	0.0058113091	0.8088	T	A	0.1473	0.0045432077	0.0057857723	0.4323	T	A	0.147	0.011822827	0.0057214647	0.03879	A	T	0.8545	-0.0209	0.0024	3.26e-18	A	T	0.8524	-0.0007	0.0004	0.08525							T	A	0.15	0.1234	0.0343	0.0003149	A	T	0.8502	-0.0441	0.0089	7.225e-07	18
rs81205	C	A	0.4782	-0.0036260549	0.0042836655	0.3973	C	A	0.4781	-0.0049808876	0.0042633477	0.2427	C	A	0.4781	-0.0092332808	0.0042232961	0.0288	A	C	0.5263	0.0015	0.0019	0.4369	A	C	0.5375	0.003	0.0003	3.3190000000000005e-26							C	A	0.4693	-0.0201	0.0257	0.4352	A	C	0.5342	-0.0022	0.0066	0.7387	11
rs8122855	A	G	0.3467	0.0089467045	0.0042148051	0.03378	A	G	0.3466	0.0047807131	0.0041962885	0.2546	A	G	0.3468	0.0043224808	0.0042287268	0.3067	A	G	0.3377	0.0137	0.0018	4.108e-14	A	G	0.3319	-0.0006	0.0003	0.03074	A	G	0.3343	0.0012060979586666	0.0037829915961074	0.749862093577665	A	G	0.3322	0.0157	0.0254	0.5358	A	G	0.3328	0.0192	0.0067	0.004167	20
rs8126575	G	T	0.1771	-0.013639979	0.0055273095	0.0136	G	T	0.1761	-0.010443254	0.0054658179	0.05605	G	T	0.1765	-0.012361986	0.0055062038	0.02476	T	G	0.8673	0.0152	0.0025	5.879e-10	T	G	0.8558	-0.0005	0.0004	0.1833	G	T	0.1568	0.0041313771169783	0.0049079775303531	0.399917976804558	G	T	0.1398	0.0032	0.0377	0.9325	T	G	0.8584	0.0286	0.0096	0.002987	21
rs8134638	C	T	0.416	0.0070183048	0.0041285393	0.08914	C	T	0.4158	0.0025591894	0.0041100158	0.5335	C	T	0.4162	0.0070954816	0.0041423593	0.08673	T	C	0.6273	-0.0133	0.002	1.574e-11	T	C	0.6174	0.0003	0.0003	0.3297	C	T	0.428	0.011341591695592	0.0036067663261079	0.0016635278507032	C	T	0.3771	-0.017	0.0252	0.5	T	C	0.6093	-0.014	0.0066	0.0338	21
rs815163	C	T	0.5539	-0.004664462	0.004075358	0.2524	C	T	0.5539	-0.0036397265	0.004057131	0.3697	C	T	0.5538	0.00016687679	0.0040900995	0.9675	T	C	0.4301	0.0151	0.0017	5.676e-19	T	C	0.4337	-0.0004	0.0003	0.1391	C	T	0.5283	0.0009043074016276	0.003574941283272	0.800301230040477	C	T	0.5656	-0.0302	0.0246	0.2193	T	C	0.4273	0.0143	0.0064	0.02516	1
rs8181823	C	A	0.7606	-0.0033819927	0.0047560728	0.477	C	A	0.7607	-0.00052788654	0.0046923167	0.9104	C	A	0.7609	-0.0027274972	0.0046390971	0.5566	A	C	0.2344	-0.0125	0.002	4.363e-10	A	C	0.2394	0.0005	0.0003	0.1272							C	A	0.7628	-0.0399	0.0282	0.157	A	C	0.2403	-0.0276	0.0074	0.000205	13
rs828544	G	T	0.5472	-0.0014885519	0.0040282818	0.7117	G	T	0.5468	-0.0025501231	0.003937716	0.5172	G	T	0.547	-0.0026974071	0.0039684273	0.4967	T	G	0.4364	0.0115	0.0017	1.496e-11	T	G	0.4515	-0.0001	0.0003	0.5869	G	T	0.5416	-0.0050184863536375	0.0035816156734736	0.161160411680024	G	T	0.5407	0.0285	0.0243	0.2414	T	G	0.4482	0.0177	0.0064	0.005583	5
rs833806	G	T	0.8845	0.0019869237	0.0066328358	0.7645	G	T	0.8846	0.0012093527	0.0066651854	0.856	G	T	0.8845	0.0020060281	0.0067182443	0.7652	T	G	0.1155	-0.0074	0.0031	0.0191	T	G	0.1143	0.0028	0.0005	3.754e-09	G	T	0.8831	-0.0046612243257101	0.0055543071435795	0.40135205977239	G	T	0.8894	0.0984	0.0441	0.02558	T	G	0.1134	0.0209	0.0108	0.05262	6
rs845084	A	G	0.2751	-0.0023948198	0.0044629208	0.5915	A	G	0.275	-0.0013824547	0.004443787	0.7557	A	G	0.2752	-0.0032482252	0.0044779224	0.4682	A	G	0.2666	0.0136	0.0019	3.219e-12	A	G	0.2641	-0.0004	0.0003	0.17	A	G	0.2617	-0.0023537076416363	0.0040599871592601	0.562094834369895	A	G	0.266	0.0259	0.0274	0.3446	A	G	0.266	0.0194	0.0072	0.007246	10
rs849086	G	A	0.7164	0.0033004112	0.0043733459	0.4504	G	A	0.7163	0.0014042746	0.0043543582	0.7471	G	A	0.7161	0.0038800468	0.0045133798	0.39	A	G	0.2759	0.0031	0.0019	0.1077	A	G	0.2802	0.0019	0.0003	2.038e-10	G	A	0.7129	0.0020923406229712	0.0039446803836518	0.595820190531912	G	A	0.719	-0.0221	0.0271	0.4138	A	G	0.2783	-0.0003	0.0071	0.9664	7
rs852056	C	T	0.7223	-0.0089899309	0.0046683155	0.05414	C	T	0.7234	-0.0095007609	0.004605265	0.03911	C	T	0.7228	-0.0053284482	0.004639843	0.2508	T	C	0.2538	0.0123	0.0019	2.145e-10	T	C	0.2406	0.0	0.0003	0.9063	C	T	0.7601	-0.0020818286857332	0.0041791863035671	0.618383881405348	C	T	0.7554	0.0142	0.0282	0.6138	T	C	0.2356	0.0113	0.0075	0.1339	20
rs869593	T	G	0.2608	-0.0043518126	0.0047119683	0.3557	T	G	0.2607	-0.0051891641	0.0046895063	0.2685	T	G	0.2607	-0.0050858182	0.0047293851	0.2822	T	G	0.2397	0.0111	0.002	1.588e-08	T	G	0.25	-0.0003	0.0003	0.417	T	G	0.2283	-0.0094539298774127	0.0042516929068823	0.026177498457394	T	G	0.255	0.2225	0.0282	3.269e-15	T	G	0.2519	-0.0011	0.0073	0.8807	5
rs874641	C	T	0.1513	0.0068164393	0.0055318378	0.2179	C	T	0.1513	0.0057180941	0.0055571623	0.3035	C	T	0.1513	0.0059037259	0.0055500852	0.2875	T	C	0.8548	0.0153	0.0024	1.027e-10	T	C	0.8495	0.0001	0.0004	0.7056	C	T	0.1536	-0.0035565911082642	0.0049494673413941	0.472399383038691	C	T	0.148	-0.0714	0.034	0.03569	T	C	0.8493	0.0176	0.0089	0.04797	3
rs881858	A	G	0.6987	0.016917625	0.0043068576	8.563e-05	A	G	0.6989	0.011451018	0.0042889716	0.007588	A	G	0.6988	0.0031137383	0.0043220793	0.4713	A	G	0.6917	0.0003	0.0019	0.8662	A	G	0.6967	-0.0055	0.0003	4.036e-77	A	G	0.6877	0.0085678145610882	0.0038507586283517	0.0260833892642711	A	G	0.6953	0.0348	0.0264	0.1868	A	G	0.698	-0.0475	0.0069	6.254e-12	6
rs889398	T	C	0.4111	-0.0056563228	0.0041716186	0.1751	T	C	0.4114	-0.0038324053	0.0041517985	0.356	T	C	0.411	-0.0051064532	0.0041875984	0.2227	T	C	0.4151	-0.0195	0.0016	3.234e-32	T	C	0.4208	0.001	0.0003	0.0005237	T	C	0.4192	-0.002400327346704	0.0036167539853789	0.506902211741631	T	C	0.4156	-0.0196	0.0246	0.4251	T	C	0.4256	-0.041	0.0065	2.686e-10	16
rs895330	G	C	0.1829	-0.0080964731	0.0054531831	0.1376	G	C	0.1829	-0.0066838422	0.0054510929	0.2201	G	C	0.1828	-0.010037548	0.0054779783	0.0669	C	G	0.806	0.0196	0.0022	1.588e-19	C	G	0.8084	-0.0009	0.0004	0.01199							G	C	0.1934	-0.1176	0.0311	0.0001573	C	G	0.8121	0.0107	0.0087	0.2182	19
rs900144	T	C	0.5381	0.0098634209	0.0039585921	0.01272	T	C	0.5384	0.011650979	0.0039419535	0.00312	T	C	0.5379	0.0083855594	0.0039722635	0.03477	T	C	0.5784	0.0148	0.0017	1.526e-18	T	C	0.5633	-0.0001	0.0003	0.7648							T	C	0.5608	0.1329	0.0242	4.241e-08	T	C	0.5628	0.0116	0.0065	0.07395	11
rs9168	A	C	0.2782	-0.0066954581	0.0045395719	0.1402	A	C	0.2784	-0.0057405403	0.0045188949	0.204	A	C	0.278	-0.0022423807	0.0045558213	0.6226	A	C	0.2752	-0.0139	0.0019	1.075e-13	A	C	0.2911	-0.0008	0.0003	0.01079							A	C	0.2898	-0.0695	0.0266	0.009016	A	C	0.2922	-0.0254	0.007	0.0002937	13
rs925018	G	C	0.2991	0.0044093474	0.0044463502	0.3214	G	C	0.2993	0.0056569884	0.0044259809	0.2012	G	C	0.2992	0.0087803371	0.0044623603	0.04911	C	G	0.6665	-0.013	0.0017	4.328e-14	C	G	0.6826	0.0003	0.0003	0.3316							G	C	0.3192	-0.0367	0.0257	0.1537	C	G	0.6802	-0.0181	0.0068	0.007824	3
rs930295	C	A	0.8423	-0.0075888067	0.0055699158	0.1731	C	A	0.841	-0.005630499	0.0054251923	0.2993	C	A	0.8422	-0.01182971	0.0055889223	0.03429	A	C	0.1548	0.0208	0.0023	2.03e-19	A	C	0.1613	-0.0008	0.0004	0.02241	C	A	0.8507	-0.0165115062706479	0.0050074752611326	0.0009759431671137	C	A	0.8386	-0.1024	0.0328	0.001795	A	C	0.1634	0.0204	0.0086	0.0175	2
rs9304502	A	G	0.1881	-0.012577726	0.0051825202	0.01523	A	G	0.1883	-0.014390615	0.0051573369	0.005266	A	G	0.1868	-0.014512964	0.005320961	0.006381	A	G	0.2097	-0.0116	0.0021	4.366e-08	A	G	0.2095	-0.0005	0.0003	0.1538							A	G	0.2072	0.0292	0.0298	0.3264	A	G	0.2091	-0.0168	0.0079	0.0324	18
rs9304665	A	T	0.716	0.0035678008	0.0047532378	0.4529	A	T	0.716	0.0006926583	0.0047511052	0.8841	A	T	0.7176	-0.0018432054	0.0046922099	0.6945	A	T	0.7423	0.023	0.002	2.2030000000000003e-31	A	T	0.7572	-0.0007	0.0003	0.02168							A	T	0.7583	-0.0594	0.029	0.04068	A	T	0.7595	0.0418	0.0076	4.529e-08	19
rs9307594	G	A	0.5246	0.0066982875	0.0040368894	0.09706	G	A	0.5241	0.0078323923	0.0040185927	0.05129	G	A	0.525	0.0045611622	0.0040505918	0.2601	A	G	0.5363	-0.0046	0.0017	0.00677	A	G	0.528	0.0018	0.0003	1.742e-11	G	A	0.5343	0.0068269609997952	0.0035776149062549	0.0563597297274432	G	A	0.4723	-0.0065	0.0243	0.7909	A	G	0.5205	-0.0053	0.0064	0.4066	4
rs9320823	C	T	0.6331	-0.0012029859	0.0042019571	0.7747	C	T	0.6329	-0.0030658315	0.0041830642	0.4636	C	T	0.6322	0.0020740174	0.0040970554	0.6127	T	C	0.4118	-0.0165	0.0017	2.073e-21	T	C	0.3939	0.0004	0.0003	0.1061	C	T	0.629	0.0139425588144039	0.0036942187715397	0.0001605501249186	C	T	0.6093	0.1026	0.0247	3.18e-05	T	C	0.3907	-0.0287	0.0066	1.355e-05	6
rs9326879	A	G	0.444	0.0026996092	0.0040848682	0.5087	A	G	0.4433	0.0021503124	0.0039915845	0.5901	A	G	0.4436	-0.0028015927	0.0040227402	0.4862	A	G	0.4117	0.0108	0.0017	3.036e-10	A	G	0.426	-0.0004	0.0003	0.1197	A	G	0.4494	0.0010236797581691	0.0035876364378747	0.775387177215828	A	G	0.4216	0.0781	0.0246	0.001491	A	G	0.4325	0.015	0.0064	0.01885	5
rs9333592	T	C	0.0747	-0.019038068	0.0083235255	0.02218	T	C	0.0746	-0.010808606	0.0082853102	0.192	T	C	0.0746	-0.012028516	0.0083585066	0.1501	T	C	0.076	-0.0001	0.0037	0.9757	T	C	0.0779	0.0053	0.0005	9.511999999999998e-22	T	C	0.0704	-0.0045657428708624	0.0069760143596232	0.512795130637498	T	C	0.0769	0.208	0.0482	1.574e-05	T	C	0.073	0.0183	0.0132	0.1654	7
rs9364687	T	G	0.4544	0.0074481178	0.0040094329	0.06322	T	G	0.4542	0.0055842016	0.0039923391	0.1619	T	G	0.4547	0.0042187229	0.0040238981	0.2944	T	G	0.4003	-0.0097	0.0016	3.033e-09	T	G	0.4172	0.0008	0.0003	0.003604	T	G	0.4513	-0.0038812066668595	0.0035862484849662	0.279142788986303	T	G	0.4179	0.0091	0.0246	0.7119	T	G	0.4203	-0.0034	0.0065	0.6004	6
rs9370410	G	A	0.2739	0.0045993702	0.004444187	0.3007	G	A	0.2744	0.0025716637	0.0043839076	0.5575	G	A	0.2744	0.0013443321	0.004416957	0.7609	A	G	0.7293	0.0105	0.0019	2.584e-08	A	G	0.7159	0.0	0.0003	0.9848	G	A	0.277	-0.0112407341570931	0.0039876892918043	0.004819467202695	G	A	0.2823	0.0117	0.0268	0.6624	A	G	0.7183	0.0157	0.0071	0.02744	6
rs9373056	T	C	0.3106	0.0038449885	0.004374787	0.3795	T	C	0.3106	0.0010825177	0.0043555204	0.8037	T	C	0.3105	0.0020304156	0.0043918361	0.6439	T	C	0.3264	-0.0015	0.002	0.4473	T	C	0.32	0.0029	0.0003	2.097e-23	T	C	0.2939	-0.0110375040054634	0.0039174715084007	0.0048398036278874	T	C	0.3205	-0.0039	0.0258	0.88	T	C	0.3189	0.0016	0.0068	0.8141	6
rs9375702	T	C	0.6859	0.0016116667	0.0042977109	0.7077	T	C	0.6861	-0.001744412	0.004359874	0.6891	T	C	0.6861	-0.0068252956	0.004396235	0.1205	T	C	0.6785	-0.0106	0.0018	5.522e-09	T	C	0.6907	0.0027	0.0003	9.955000000000001e-20							T	C	0.693	-0.0233	0.0262	0.3751	T	C	0.6948	0.0199	0.0069	0.00398	6
rs9395520	T	C	0.3348	-0.0022981082	0.0043300551	0.5956	T	C	0.3348	5.8289137e-05	0.0043112972	0.9892	T	C	0.3351	0.002104221	0.004345189	0.6282	T	C	0.3053	-0.0125	0.0018	1.144e-12	T	C	0.3121	0.0008	0.0003	0.009389							T	C	0.3104	0.044	0.031	0.1557	T	C	0.3168	-0.0072	0.0068	0.2901	6
rs9419939	A	G	0.2131	0.0026731708	0.0049537349	0.5895	A	G	0.2136	-0.0029027819	0.0050254458	0.5635	A	G	0.2133	-0.010014725	0.00502156	0.04611	A	G	0.1738	-0.0022	0.0025	0.3891	A	G	0.188	0.0029	0.0004	2.769e-16	A	G	0.2163	-0.0095951308389854	0.0043344787092805	0.0268510854169229	A	G	0.1808	0.0019	0.0315	0.9525	A	G	0.1888	-0.0233	0.0083	0.004849	10
rs942066	G	A	0.6118	-0.004225946	0.0041501682	0.3086	G	A	0.6124	-0.0047595146	0.0041337876	0.2496	G	A	0.6099	-0.0047931563	0.0042404323	0.2583	A	G	0.373	-0.0202	0.002	2.356e-24	A	G	0.3637	-0.0008	0.0003	0.003323							G	A	0.6355	0.06	0.0254	0.01809	A	G	0.36	-0.0157	0.0067	0.01913	14
rs946185	G	A	0.6038	0.0060068337	0.0040415943	0.1372	G	A	0.6042	0.0068688804	0.0040993316	0.09381	G	A	0.6047	0.0037045196	0.0041703816	0.3744	A	G	0.3964	0.0125	0.0018	1.047e-12	A	G	0.4029	-0.0001	0.0003	0.6823	G	A	0.6042	-0.0054100976408742	0.0036493296168223	0.138209745537888	G	A	0.6028	-0.087	0.0249	0.0004658	A	G	0.394	0.0127	0.0066	0.05419	10
rs9465741	A	C	0.5202	-0.0018693925	0.0040795728	0.6468	A	C	0.5205	-0.00047721662	0.0040613919	0.9065	A	C	0.5202	-0.0016160179	0.0040961653	0.6932	A	C	0.5405	0.0031	0.0017	0.06482	A	C	0.5438	0.0023	0.0003	1.92e-16							A	C	0.5357	-0.0259	0.0248	0.2978	A	C	0.5412	-0.0003	0.0065	0.9631	6
rs946824	C	T	0.8513	0.0047929316	0.0056680988	0.3978	C	T	0.8513	0.0091875502	0.0056960095	0.1067	C	T	0.851	0.007811425	0.0057373737	0.1734	T	C	0.1355	0.0197	0.0025	4.823e-15	T	C	0.1303	-0.0009	0.0004	0.01986	C	T	0.8629	-0.0096632567875179	0.0051884825655325	0.0625405709729507	C	T	0.8687	0.075	0.036	0.03699	T	C	0.1314	0.0173	0.0094	0.06637	1
rs9512648	G	A	0.5474	-0.00043407707	0.0040940307	0.9156	G	A	0.5471	0.001765901	0.0040755424	0.6648	G	A	0.5475	-0.0053745664	0.0041085313	0.1908	A	G	0.4741	0.0095	0.0017	4.113e-08	A	G	0.4842	0.0007	0.0003	0.01523							G	A	0.5155	-0.0672	0.0244	0.0059	A	G	0.4775	0.0002	0.0065	0.9754	13
rs952151	G	A	0.7651	-0.0014745028	0.004712514	0.7544	G	A	0.765	-0.0038805178	0.0046911534	0.4081	G	A	0.7651	-0.0023438599	0.0047295674	0.6202	A	G	0.2434	0.0036	0.002	0.06689	A	G	0.2341	-0.0023	0.0003	3.859e-13							G	A	0.7581	-0.1224	0.0281	1.322e-05	A	G	0.2304	-0.0012	0.0075	0.8735	11
rs9521720	C	G	0.4034	-0.00029122109	0.0040160354	0.9422	C	G	0.404	0.00044418347	0.0040747905	0.9132	C	G	0.4041	-7.9625921e-05	0.0041062936	0.9845	C	G	0.3937	0.0047	0.0016	0.004138	C	G	0.4005	-0.0021	0.0003	1.168e-13							C	G	0.4019	0.0661	0.0245	0.006952	C	G	0.3967	-0.0102	0.0065	0.1161	13
rs9522183	T	G	0.5466	-0.0054347639	0.0041254074	0.1877	T	G	0.5468	-0.0058241646	0.0041071301	0.1562	T	G	0.546	-0.0062300235	0.0041809143	0.1362	T	G	0.5492	-0.0135	0.0019	2.1e-12	T	G	0.5562	-0.0002	0.0003	0.4477	T	G	0.5529	-0.0091525371533537	0.0035893100425626	0.0107740434853763	T	G	0.5552	-0.0724	0.0247	0.003338	T	G	0.5528	-0.0132	0.0065	0.04201	13
rs9527895	C	T	0.1642	-0.0053099598	0.0055049379	0.3348	C	T	0.1641	-0.0028049493	0.0054822175	0.6089	C	T	0.1641	-0.00089462502	0.0055281986	0.8714	T	C	0.819	-0.0158	0.0023	3.693e-12	T	C	0.8267	0.0005	0.0004	0.1497	C	T	0.1625	-0.0013536263665947	0.0048375337412438	0.779617561406503	C	T	0.1706	-0.0488	0.0322	0.1291	T	C	0.8343	-0.0189	0.0087	0.02964	13
rs9531786	C	G	0.3835	-0.0034236641	0.0041181804	0.4058	C	G	0.383	-0.0030752675	0.0040633017	0.4491	C	G	0.3832	-0.0040974854	0.0040943869	0.3169	C	G	0.3715	-0.0111	0.0018	4.111e-10	C	G	0.3603	-0.0001	0.0003	0.6085							C	G	0.3637	0.0036	0.025	0.8858	C	G	0.3578	-0.0057	0.0067	0.395	13
rs9543135	G	A	0.1682	0.0056941297	0.0053496924	0.2872	G	A	0.1682	0.0043910784	0.0053273285	0.4098	G	A	0.1682	0.0047907705	0.0054745758	0.3815	A	G	0.8369	0.0008	0.0026	0.7454	A	G	0.8314	0.0022	0.0004	1.738e-09	G	A	0.1743	-0.0030682562418101	0.0047041693684167	0.514245151122251	G	A	0.1664	-0.0492	0.0324	0.1285	A	G	0.8307	0.0142	0.0085	0.09406	13
rs9569777	T	G	0.2086	-0.0097837934	0.0050509288	0.05274	T	G	0.2084	-0.0082700199	0.0050298884	0.1001	T	G	0.2088	-0.010857353	0.0050672365	0.03214	T	G	0.1865	-0.0201	0.0021	3.4300000000000004e-21	T	G	0.175	0.0003	0.0004	0.3491	T	G	0.1789	-0.0036831371367124	0.0046562612950237	0.428939673758772	T	G	0.1716	0.1122	0.0323	0.0005155	T	G	0.1779	-0.0437	0.0084	1.817e-07	13
rs9595908	C	T	0.3736	0.0029018256	0.0041769884	0.4872	C	T	0.3736	-0.00047578396	0.0041587693	0.9089	C	T	0.3738	-0.00095742566	0.0041921802	0.8193	T	C	0.6427	0.0154	0.0017	3.734e-20	T	C	0.6252	-0.001	0.0003	0.0004537	C	T	0.3921	-0.0103335636148848	0.0036552819421527	0.0046983053874696	C	T	0.3747	-0.024	0.0249	0.335	T	C	0.6237	0.0142	0.0066	0.03134	13
rs9599161	T	C	0.6066	0.0089664406	0.0040773028	0.02787	T	C	0.6065	0.0044855522	0.0040596792	0.2692	T	C	0.6068	0.0085052724	0.0040923649	0.03768	T	C	0.57	0.0098	0.0016	2.324e-09	T	C	0.595	-0.0002	0.0003	0.489							T	C	0.5873	-0.0536	0.0247	0.02964	T	C	0.6021	0.0128	0.0065	0.04863	13
rs9603697	T	C	0.3616	0.0022096399	0.0042032878	0.5991	T	C	0.3612	0.00047856263	0.0041866762	0.909	T	C	0.3616	0.0023321554	0.0042189772	0.5804	T	C	0.3184	0.0134	0.0018	1.689e-13	T	C	0.3284	-0.0003	0.0003	0.3585	T	C	0.3573	0.0006827544066411	0.0037241096204858	0.854536275726183	T	C	0.3241	-0.0798	0.0258	0.001961	T	C	0.3237	0.0249	0.0068	0.0002535	13
rs9615337	G	C	0.4256	0.0057486953	0.0041532192	0.1663	G	C	0.4255	0.0044181544	0.0042482942	0.2983	G	C	0.4253	0.0019407453	0.0042838748	0.6505	C	G	0.575	-0.011	0.002	2.054e-08	C	G	0.5684	-0.0003	0.0003	0.2841							G	C	0.4227	0.0433	0.0255	0.08938	C	G	0.5802	-0.0135	0.0067	0.04394	22
rs962796	C	T	0.7899	-0.0017063915	0.0048593044	0.7255	C	T	0.79	-0.0020572878	0.0048836536	0.6736	C	T	0.7891	-0.0031987383	0.0050139536	0.5235	T	C	0.1937	0.014	0.0021	1.88e-11	T	C	0.2001	-0.0004	0.0003	0.2797	C	T	0.8022	-0.0089075152511413	0.0044800885631761	0.0467845616977378	C	T	0.7977	-0.0053	0.0299	0.8594	T	C	0.2001	0.0266	0.008	0.0008294	13
rs964184	C	G	0.8497	-0.08883989	0.0056985034	8.508e-55	C	G	0.8499	-0.040353961	0.0056761745	1.166e-12	C	G	0.8505	0.043496547	0.0055706283	5.801e-15	C	G	0.8681	0.0006	0.0025	0.821	C	G	0.8634	-0.0008	0.0004	0.05274							C	G	0.8627	-0.166	0.035	2.049e-06	C	G	0.8641	-0.0222	0.0093	0.0172	11
rs9652384	A	G	0.4373	-0.0062846185	0.0040726183	0.1228	A	G	0.437	-0.0033369197	0.0040547205	0.4105	A	G	0.4373	-0.0014758905	0.0040878615	0.7181	A	G	0.4357	-0.0052	0.0019	0.006602	A	G	0.4236	0.0016	0.0003	2.481e-09							A	G	0.4259	-0.0288	0.0244	0.2373	A	G	0.4211	-0.0105	0.0064	0.1002	14
rs9673839	G	A	0.4781	0.00014243257	0.0040393247	0.9719	G	A	0.4786	0.0020648558	0.0040220152	0.6077	G	A	0.4781	-0.0058538697	0.0040532941	0.1487	A	G	0.5128	-0.0121	0.0019	2.627e-10	A	G	0.5094	-0.0005	0.0003	0.07981	G	A	0.4746	0.0046999246997342	0.0035738142885344	0.188476152855111	G	A	0.4895	-0.0131	0.0245	0.5922	A	G	0.514	-0.0145	0.0064	0.02319	16
rs9687846	A	G	0.1813	0.038447311	0.0051784707	1.132e-13	A	G	0.1811	0.032794153	0.0052035892	2.934e-10	A	G	0.1809	0.018572829	0.0052468245	0.0004004	A	G	0.198	-0.0015	0.002	0.4613	A	G	0.1955	-0.0004	0.0003	0.2994	A	G	0.1759	0.0047592249119097	0.0046872661945919	0.309938084760339	A	G	0.1985	0.2201	0.0302	3.432e-13	A	G	0.1902	0.0701	0.0081	3.468e-18	5
rs9784041	T	C	0.1656	0.0032711965	0.0055960542	0.5588	T	C	0.1644	0.0059563422	0.0054323659	0.2729	T	C	0.1654	0.0026172379	0.0055650652	0.6381	T	C	0.154	-0.0118	0.0023	3.249e-07	T	C	0.1604	0.0022	0.0004	8.132e-09	T	C	0.1492	-0.0125240690270141	0.0050088638613089	0.0124059734773969	T	C	0.1627	-0.1909	0.033	6.897e-09	T	C	0.1559	-0.0159	0.0088	0.07063	2
rs9816226	T	A	0.8235	0.0060324282	0.005346192	0.2592	T	A	0.8236	0.0029247904	0.0053443662	0.5842	T	A	0.8237	0.003871172	0.0053726704	0.4712	A	T	0.1755	-0.0315	0.0021	1.447e-50	A	T	0.1827	-0.0022	0.0004	1.913e-10							T	A	0.8179	-0.0061	0.0317	0.8486	A	T	0.1825	-0.027	0.0083	0.001098	3
rs9818122	C	T	0.1934	-0.0011800121	0.0051602659	0.8191	C	T	0.1935	-0.00068437084	0.0051363317	0.894	C	T	0.1939	0.0037887803	0.0050742462	0.4553	T	C	0.7933	-0.0228	0.002	3.966e-30	T	C	0.7907	0.0003	0.0003	0.3285	C	T	0.1977	0.0067286276514791	0.0044808404429943	0.133189045535317	C	T	0.2085	-0.1909	0.0296	1.161e-10	T	C	0.7922	-0.0077	0.0079	0.3268	3
rs9823161	G	A	0.3453	-0.00018533901	0.0044028031	0.9664	G	A	0.3449	0.00017456909	0.0043844141	0.9682	G	A	0.3454	-0.0044246186	0.004418552	0.3166	A	G	0.6752	0.0004	0.002	0.8339	A	G	0.6871	0.0025	0.0003	4.347e-15							G	A	0.3211	0.1325	0.0265	5.887e-07	A	G	0.6924	-0.0039	0.007	0.5782	3
rs9827823	C	T	0.1491	-0.0033335185	0.0057389086	0.5613	C	T	0.1492	-0.0065205122	0.0056578065	0.2491	C	T	0.1491	-0.0052137873	0.0057028438	0.3606	T	C	0.8552	0.0182	0.0023	3.39e-15	T	C	0.8487	-0.0005	0.0004	0.2291							C	T	0.1516	0.0887	0.0336	0.008228	T	C	0.8548	0.015	0.0091	0.09962	3
rs9868185	G	A	0.4527	0.0023525426	0.0040623338	0.5625	G	A	0.453	0.0018683758	0.0040443139	0.6441	G	A	0.453	0.0071343367	0.0040389453	0.07733	A	G	0.5268	-0.0016	0.0019	0.4067	A	G	0.5316	0.0029	0.0003	3.858e-26	G	A	0.4494	0.0031763532404019	0.00358759787339	0.375956850010397	G	A	0.4622	0.1323	0.0241	4.229e-08	A	G	0.5386	-0.0136	0.0064	0.03322	3
rs9888533	T	C	0.5311	0.0033290963	0.0042051315	0.4286	T	C	0.5314	0.0038916547	0.0041457543	0.3479	T	C	0.5311	-7.3177397e-07	0.0042215309	0.9999	T	C	0.5302	0.0125	0.0019	1.378e-10	T	C	0.5391	-0.0006	0.0003	0.03099							T	C	0.5314	0.0246	0.0255	0.3365	T	C	0.5396	0.0192	0.0066	0.003606	13
rs9894634	T	C	0.5882	-0.0025419213	0.0040302771	0.5282	T	C	0.5885	-0.00045116917	0.0039784351	0.9097	T	C	0.588	-0.005253562	0.0040839245	0.1983	T	C	0.573	0.0044	0.0017	0.01206	T	C	0.6003	-0.0019	0.0003	2.839e-12	T	C	0.6005	-0.006916927489987	0.0036435584164942	0.0576435471962755	T	C	0.6013	-0.2117	0.0245	6.143e-18	T	C	0.5999	-0.0165	0.0066	0.01237	17
rs9908480	T	G	0.4545	0.010725608	0.0040358349	0.00787	T	G	0.4543	0.013488372	0.0040592761	0.000891	T	G	0.4546	0.0090249887	0.0041299281	0.02887	T	G	0.4532	0.0148	0.0019	1.244e-14	T	G	0.4571	-0.0004	0.0003	0.1226	T	G	0.4671	0.0088430176895833	0.0035769397072447	0.0134273094357692	T	G	0.4544	-0.1223	0.0248	8.022e-07	T	G	0.4617	0.0254	0.0067	0.0001503	17
rs9925773	G	A	0.7353	-0.014688191	0.004525952	0.001173	G	A	0.7353	-0.02786291	0.0045072737	6.339e-10	G	A	0.7353	-0.01194205	0.0045423369	0.008562	A	G	0.2611	0.0107	0.0022	9.21e-07	A	G	0.2721	-0.0028	0.0003	1.04e-18	G	A	0.7327	0.012330932809421	0.0040325086437807	0.0022290784634332	G	A	0.7253	-0.0684	0.0273	0.01213	A	G	0.2674	-0.0103	0.008	0.1955	16
rs9926784	C	T	0.199	-0.0080717197	0.0050860396	0.1125	C	T	0.1988	-0.0087823166	0.0050663128	0.08301	C	T	0.199	-0.012463179	0.0051063728	0.01466	T	C	0.8007	0.0237	0.0021	1.084e-30	T	C	0.8177	-0.0003	0.0004	0.3687	C	T	0.1812	-0.0032177304731984	0.0046331322229357	0.487365975093749	C	T	0.1852	0.0855	0.031	0.005797	T	C	0.8226	0.027	0.0084	0.001267	16
rs9932625	A	G	0.2481	0.0055234678	0.0046147137	0.2313	A	G	0.248	0.0083245129	0.0045953638	0.07006	A	G	0.248	0.0065211026	0.0046311183	0.1591	A	G	0.2206	0.0003	0.002	0.8709	A	G	0.2295	-0.0033	0.0003	4.663000000000001e-25	A	G	0.22	-0.0050338705760394	0.0043080804480361	0.242616502150454	A	G	0.2271	-0.1753	0.0288	1.08e-09	A	G	0.2279	0.0117	0.0075	0.1207	16
rs9934475	A	G	0.3922	0.0021731416	0.0040753842	0.5939	A	G	0.3926	0.0026454572	0.0040568492	0.5143	A	G	0.3922	-0.00065396915	0.0040893954	0.8729	A	G	0.4157	0.0042	0.0017	0.01606	A	G	0.4155	0.0018	0.0003	5.408e-11	A	G	0.3829	0.0064143813687525	0.0036713098844438	0.0806088516067878	A	G	0.4151	0.0322	0.0247	0.1923	A	G	0.4158	-0.005	0.0065	0.4412	16
rs9937053	A	G	0.4215	0.020259585	0.0040576237	5.946e-07	A	G	0.422	0.020189911	0.0039639896	3.518e-07	A	G	0.422	0.019494333	0.0039947049	1.061e-06	A	G	0.4372	0.0721	0.0016	0.0	A	G	0.4269	0.0002	0.0003	0.5792	A	G	0.4256	0.0363993101307154	0.0036085216894742	6.30405224199442e-24	A	G	0.4277	0.0552	0.0243	0.02287	A	G	0.4368	0.1191	0.0064	1.318e-77	16
rs9951619	G	T	0.7343	0.0015491604	0.0045625359	0.7342	G	T	0.7346	0.0024143668	0.0045449989	0.5953	G	T	0.734	0.0036578	0.0045777192	0.4243	T	G	0.2239	-0.0152	0.0019	2.332e-15	T	G	0.241	-0.0002	0.0003	0.511							G	T	0.7653	0.0543	0.0288	0.05995	T	G	0.2434	-0.0321	0.0075	2.062e-05	18
rs9960465	T	C	0.221	0.005399725	0.0049348343	0.2739	T	C	0.221	0.0050587601	0.0049127693	0.3031	T	C	0.221	-0.0015976032	0.0048553881	0.7421	T	C	0.2032	-0.001	0.0021	0.6267	T	C	0.2085	0.0035	0.0003	2.3590000000000003e-26	T	C	0.2024	-0.0044239633215026	0.0044416523576289	0.319241659425629	T	C	0.2075	-0.0784	0.0297	0.008234	T	C	0.2125	-0.0151	0.0079	0.05449	18
rs998584	A	C	0.4919	0.023297781	0.0040430092	8.288e-09	A	C	0.4915	0.016745165	0.0040251978	3.181e-05	A	C	0.4931	0.0087909885	0.0041374901	0.03361	A	C	0.4798	-0.013	0.0017	8.102e-15	A	C	0.4815	-0.0008	0.0003	0.006876	A	C	0.4839	-0.0020956252568606	0.0035710688699694	0.557315081538566	A	C	0.4815	0.1622	0.0247	4.699e-11	A	C	0.4804	0.0363	0.0065	2.246e-08	6
[truncated: 1 more columns]
