# Supplementary material for: Assessment of genetic and metabolite associations of branched chain amino acids with metabolic disease in the UK Biobank using Mendelian randomization
Source: BMC Med Genomics. 2025 Oct 16;18:163. doi: 10.1186/s12920-025-02232-2 (PMC12532399; doi:10.1186/s12920-025-02232-2)
Supplement: Supplementary file 18 — Supplementary Material 18. [file 12920_2025_2232_MOESM18_ESM.csv]

10	rs12255619	98481	C	A	2.312251e-04
10	rs11252546	104427	C	T	4.073624e-4
10	rs7909677	111955	G	A	9.946739e-5
10	rs10904494	113934	C	A	1.168913e-4
10	rs9419461	124767	T	C	1.518728e-4
10	rs11591988	126070	T	C	2.018555e-6
10	rs4508132	131636	T	C	-1.525782e-4
10	rs10904561	135656	G	T	-1.545919e-4
10	rs7917054	135708	A	G	3.683067e-4
10	rs7906287	135853	A	G	-2.095599e-4
10	rs4495823	143543	G	A	-2.301667e-4
10	rs11253478	144847	T	C	-1.026756e-4
10	rs9419557	148325	G	A	-4.378164e-4
10	rs9286070	151997	C	T	-1.983373e-4
10	rs9419560	152201	G	A	-3.99063e-4
10	rs9419561	154552	G	T	-2.741993e-4
10	rs11253562	158946	T	C	3.470933e-4
10	rs4881551	159076	A	G	1.286338e-4
10	rs4880750	159404	A	G	-3.492333e-5
10	rs11594819	162102	A	C	-2.164658e-4
10	rs7909028	175308	G	A	9.486903e-5
10	rs7476951	183151	T	C	-4.832502e-5
10	rs12146291	188805	G	A	1.618249e-4
10	rs17156316	201762	C	T	-2.181425e-4
10	rs10903451	203471	G	A	2.270383e-4
10	rs11250575	209448	T	C	-7.828829e-5
10	rs4582897	215705	A	G	9.402276e-6
10	rs9419499	218336	G	A	-1.198907e-4
10	rs11250663	219332	G	T	1.143696e-4
10	rs17221197	224255	T	C	3.044726e-5
10	rs12779173	230625	C	T	1.642575e-4
10	rs2448370	236452	T	C	4.044553e-4
10	rs11250790	237750	A	G	-6.420651e-5
10	rs2448366	244561	A	G	-1.257824e-4
10	rs2379078	252693	C	T	-8.666028e-5
10	rs2379080	255222	C	T	-6.980549e-5
10	rs2496274	256614	G	T	-3.58293e-5
10	rs2496275	260544	G	A	8.170773e-5
10	rs2448384	268408	G	A	5.94842e-5
10	rs2448378	273344	C	A	4.936416e-4
10	rs2448377	274224	A	G	3.157666e-5
10	rs2496278	279248	C	A	-1.329016e-4
10	rs4600135	282897	C	T	-1.577502e-4
10	rs7919162	285002	T	C	-1.292447e-4
10	rs10508201	291134	C	T	6.557759e-5
10	rs3123252	291999	G	A	9.282453e-5
10	rs2303990	292927	C	A	-1.913451e-4
10	rs3132006	294145	T	C	-1.058468e-4
10	rs10903752	294165	C	T	9.415489e-5
10	rs1017361	294953	A	G	-1.235409e-4
10	rs3125037	297633	G	A	1.983832e-5
10	rs2060138	307807	C	T	-2.049709e-4
10	rs10508202	308491	G	T	1.449469e-4
10	rs3125023	309526	T	C	8.238317e-5
10	rs3123247	310225	C	T	1.512773e-4
10	rs4880567	313304	C	T	1.306375e-5
10	rs4880568	313504	C	T	2.089639e-5
10	rs11251372	315644	T	G	-4.922945e-5
10	rs10903832	320954	G	A	1.369746e-4
10	rs3740304	323283	G	A	-1.697566e-5
10	rs17221260	325841	T	G	-1.622681e-4
10	rs3125027	326894	C	T	1.976984e-4
10	rs10903844	327832	A	C	-6.049382e-6
10	rs17158845	328070	G	A	2.269319e-4
10	rs3815985	329493	A	C	-2.322674e-5
10	rs12261505	331054	C	T	-5.507106e-5
10	rs3125028	331398	G	A	2.997473e-5
10	rs2288680	332199	A	G	2.868522e-4
10	rs3131999	334799	C	T	-5.520985e-5
10	rs3125031	338553	C	T	5.463515e-5
10	rs2380151	349241	C	T	9.509242e-5
10	rs4881041	353306	G	A	-2.903674e-4
10	rs11251600	353589	C	T	1.789069e-4
10	rs35198327	354301	T	C	-1.948875e-5
10	rs7895529	357599	A	G	-1.386723e-4
10	rs919643	357849	T	C	5.908871e-7
10	rs9804310	364399	G	A	-9.571584e-5
10	rs2288681	373048	C	T	3.457158e-4
10	rs4506561	380594	G	T	7.970242e-5
10	rs7902669	399104	A	G	6.486524e-5
10	rs7916145	399914	T	C	1.480259e-4
10	rs3922851	407584	A	G	-7.433052e-5
10	rs1133113	412449	A	G	1.344397e-4
10	rs9787422	413010	T	C	3.325709e-4
10	rs7074221	413440	C	T	-1.276232e-4
10	rs4573619	423211	C	A	-4.400236e-4
10	rs12245012	423555	A	G	1.241628e-4
10	rs10904067	423671	T	C	-1.753032e-4
10	rs12246970	424200	A	G	1.882924e-4
10	rs11252001	424398	A	G	-1.664787e-4
10	rs4242758	426966	A	G	9.50903e-5
10	rs10904083	429977	A	G	6.165365e-5
10	rs10904086	431161	T	C	-1.915374e-6
10	rs11252090	436547	A	G	-1.173105e-4
10	rs4488125	437940	T	C	-2.963042e-4
10	rs4881254	453567	C	T	-3.007089e-4
10	rs10904167	457725	T	G	-7.243493e-5
10	rs4554800	458477	T	G	1.40969e-4
10	rs10904172	462298	G	A	-1.003013e-5
10	rs10904173	462885	A	G	1.064593e-4
10	rs4880660	463246	A	G	-1.396841e-4
10	rs7896737	465649	T	C	1.4901e-4
10	rs4881278	466286	A	G	4.584867e-5
10	rs10795122	466830	G	A	3.342469e-5
10	rs10795124	467785	A	C	-7.713628e-5
10	rs7085214	468133	T	C	1.398955e-4
10	rs12254690	468183	A	G	1.922549e-4
10	rs12415961	468599	C	T	7.786972e-6
10	rs3935081	469349	A	G	-6.708135e-5
10	rs7077209	484159	C	T	-1.235862e-4
10	rs4881313	487973	T	C	-2.231369e-4
10	rs6560840	489656	G	A	3.324376e-5
10	rs11252468	491349	G	A	5.065713e-5
10	rs11252492	495452	T	C	2.132648e-4
10	rs7096559	499188	G	A	4.215784e-5
10	rs11252514	499573	T	C	-2.427815e-6
10	rs2066315	514138	C	T	-1.078506e-4
10	rs2050970	515870	T	C	-7.709088e-5
10	rs6560845	518156	C	A	-5.650571e-5
10	rs11252614	518199	A	G	1.69064e-4
10	rs4881336	521723	C	T	-1.873968e-4
10	rs7096725	526773	G	A	-9.366171e-5
10	rs12258965	531982	G	A	-2.712685e-6
10	rs11252693	532139	C	T	9.139962e-5
10	rs947469	532162	C	T	-3.600904e-5
10	rs2096134	533331	A	G	-2.672477e-5
10	rs12573636	540682	C	T	-9.546758e-6
10	rs11252772	542167	A	G	-8.079123e-5
10	rs11252791	544349	C	A	3.68695e-5
10	rs816598	547658	G	T	-1.683253e-4
10	rs11252842	552355	T	C	3.278535e-5
10	rs12251997	554186	T	C	1.4308e-5
10	rs10466270	556129	G	A	1.247042e-4
10	rs2386705	560600	C	T	1.58529e-4
10	rs10751997	561952	T	C	9.640464e-6
10	rs11252923	566195	A	G	-1.897271e-4
10	rs11252926	566379	T	C	5.691851e-5
10	rs4880704	566395	T	C	2.038265e-4
10	rs4881399	567325	A	G	-1.881063e-4
10	rs1672503	570172	T	C	-9.927044e-5
10	rs7912391	577444	A	G	1.201423e-4
10	rs816640	579869	G	A	2.376534e-4
10	rs11253065	583548	A	G	4.238125e-4
10	rs11253082	588126	T	C	2.590647e-4
10	rs10904450	588406	G	A	7.466263e-5
10	rs11253087	588609	G	A	2.182988e-4
10	rs12252088	589196	T	C	1.315106e-4
10	rs12252141	589228	T	C	1.481281e-4
10	rs11253096	590418	A	G	-9.141277e-5
10	rs816646	592283	G	A	-3.637348e-4
10	rs7076375	592926	T	G	1.215418e-4
10	rs865289	595504	A	G	1.403333e-4
10	rs7914425	595877	A	G	1.905696e-4
10	rs17159658	598279	T	C	-1.335846e-5
10	rs816650	601089	T	C	4.972596e-5
10	rs816651	601114	C	T	-1.098953e-4
10	rs10904498	601355	A	G	1.50302e-4
10	rs2794954	605525	G	A	-4.307412e-5
10	rs816623	609945	C	T	4.102434e-4
10	rs17221309	615782	A	G	-2.779314e-4
10	rs11253246	616610	T	C	2.334921e-4
10	rs816627	618409	T	C	7.197609e-5
10	rs17221323	618685	C	T	-4.053563e-6
10	rs7082405	618841	A	G	1.950807e-4
10	rs17159691	619316	G	A	1.544654e-4
10	rs11253252	619761	T	C	9.753105e-5
10	rs12245224	621338	T	C	2.43951e-4
10	rs11253256	623410	G	A	3.558308e-5
10	rs7095189	626782	G	A	-4.943738e-5
10	rs7069611	635857	C	T	1.542558e-4
10	rs17159711	636509	A	C	3.264699e-4
10	rs12570174	639750	C	A	1.008626e-4
10	rs12761735	641961	C	T	4.798141e-5
10	rs11253272	642943	G	T	1.170135e-5
10	rs816620	645916	C	T	1.311528e-4
10	rs11253277	650646	C	T	1.326899e-4
10	rs7909954	657644	G	A	1.824053e-4
10	rs2386709	662193	C	A	2.856325e-4
10	rs17159756	662688	A	G	2.924896e-4
10	rs7077311	678000	G	A	1.588194e-4
10	rs2124585	680428	G	A	-3.988936e-6
10	rs816570	680475	T	C	4.112627e-5
10	rs10795292	688424	T	C	1.514373e-4
10	rs10904535	696237	G	A	7.049043e-5
10	rs3750730	699089	A	G	2.935664e-5
10	rs4881499	704460	C	A	-5.264104e-5
10	rs3853288	707782	T	C	-1.031973e-4
10	rs17136375	708293	A	G	1.463187e-4
10	rs3853290	708360	T	C	2.298845e-5
10	rs11253308	708697	C	T	4.473803e-5
10	rs17136372	712617	A	C	1.436038e-5
10	rs4880737	719803	T	G	7.43233e-5
10	rs4881505	723116	A	G	1.137435e-5
10	rs1890677	729762	A	C	4.671801e-5
10	rs1769236	734229	G	T	1.684563e-4
10	rs1750792	738630	T	C	6.787211e-5
10	rs574112	739162	A	G	4.086707e-5
10	rs481441	741015	G	A	1.346752e-4
10	rs11253324	743836	G	T	9.201095e-5
10	rs816304	744039	A	G	1.777745e-4
10	rs553326	749238	T	G	2.823587e-4
10	rs1581843	752193	C	T	-1.081216e-4
10	rs2265090	754033	A	C	1.398785e-4
10	rs7092652	756109	A	G	1.05336e-4
10	rs11253333	756187	C	T	-4.696529e-5
10	rs816306	756996	A	C	-4.226423e-5
10	rs11253337	758971	T	G	-2.16191e-4
10	rs7916968	759268	G	A	1.466088e-5
10	rs527970	759276	T	C	5.739662e-5
10	rs12359731	759497	C	T	2.156803e-4
10	rs2486581	761907	T	C	-8.566227e-5
10	rs11599917	762288	A	G	2.722561e-5
10	rs816314	762872	A	G	2.680492e-4
10	rs7906313	766105	C	T	6.95673e-5
10	rs7092691	766909	G	A	-3.28153e-5
10	rs816318	767395	A	G	-1.460228e-4
10	rs11253362	770979	A	C	1.611183e-4
10	rs877282	771532	A	G	2.659204e-4
10	rs10904549	771769	A	C	1.578989e-4
10	rs11253370	773712	A	G	2.226242e-4
10	rs11599215	775824	T	C	4.185549e-4
10	rs11253380	776394	G	A	2.304394e-4
10	rs943204	776544	A	G	1.13235e-4
10	rs754037	778091	T	C	1.760067e-4
10	rs2265092	780293	C	T	1.544077e-4
10	rs2246654	781124	T	C	1.741219e-5
10	rs2478247	785157	T	C	-2.989224e-5
10	rs1769242	787896	C	T	3.650391e-4
10	rs1750787	788524	A	G	3.35779e-4
10	rs10904557	797490	C	T	1.629001e-4
10	rs10904558	797509	T	C	8.93767e-5
10	rs2254501	800213	G	A	2.766304e-4
10	rs2265527	800368	A	G	5.788427e-5
10	rs2790381	803721	C	T	1.990947e-4
10	rs497338	804315	T	C	4.660253e-5
10	rs12414585	811876	A	G	2.076492e-4
10	rs11253424	813426	T	C	-5.053773e-5
10	rs9971028	814216	T	C	-2.58521e-5
10	rs7084027	815149	A	G	3.684995e-4
10	rs7084148	815221	A	G	9.434594e-5
10	rs7069728	818851	T	C	3.40004e-4
10	rs17159886	819904	A	G	-4.863108e-4
10	rs10752019	820868	T	C	1.142681e-5
10	rs17159892	821035	A	G	-2.545649e-4
10	rs11815869	824693	C	T	-1.083864e-4
10	rs11253441	828288	G	A	5.246296e-5
10	rs4881527	831747	T	C	4.408259e-4
10	rs4881529	834626	A	G	4.951918e-5
10	rs4881530	834736	A	G	2.591118e-4
10	rs11253444	836115	G	A	4.52967e-5
10	rs12772869	837079	T	C	2.009325e-4
10	rs4881531	837450	A	G	1.658024e-4
10	rs1536337	838179	C	T	2.085319e-4
10	rs1536338	838378	G	A	1.498351e-4
10	rs12413228	849230	A	C	-5.664962e-5
10	rs2274375	849979	A	G	-5.237915e-5
10	rs10904571	850762	G	A	1.997305e-4
10	rs7071801	854011	C	T	1.684207e-6
10	rs11816921	857151	G	A	3.474893e-4
10	rs11253452	858033	A	G	-1.178226e-4
10	rs7703	858394	T	C	2.119475e-4
10	rs3763722	859270	T	C	1.662921e-4
10	rs12243303	861390	T	C	1.336075e-4
10	rs749297	861837	G	A	1.245886e-5
10	rs2296625	863964	C	T	-1.273671e-4
10	rs997615	865214	C	T	2.831976e-4
10	rs4362075	865476	G	A	5.0482e-6
10	rs11817793	878895	A	G	5.978201e-5
10	rs13377166	886259	A	G	5.047345e-5
10	rs1341741	888073	G	A	-1.54047e-4
10	rs12249828	894838	T	C	-1.053587e-4
10	rs11253467	901244	G	A	1.277487e-4
10	rs11253471	903950	A	G	-2.270848e-5
10	rs10508208	910983	T	C	-2.497471e-5
10	rs7077278	911291	A	G	1.577978e-4
10	rs17221428	912172	T	G	1.090649e-4
10	rs10128148	916818	T	C	2.091395e-4
10	rs11253486	920441	G	A	-8.309963e-5
10	rs11253489	927331	A	G	-8.303877e-5
10	rs12260800	927933	C	T	-2.67162e-5
10	rs12254002	929133	A	G	1.642041e-4
10	rs17221435	936103	A	G	-9.577375e-5
10	rs11253494	937047	T	C	-6.535447e-5
10	rs7077992	944496	C	A	-4.199747e-6
10	rs10904578	944641	G	T	6.939e-5
10	rs7069505	956400	T	C	1.256607e-5
10	rs11253509	964306	T	C	-8.008935e-5
10	rs12761424	967295	T	C	-1.256773e-4
10	rs12259338	969377	T	C	5.541419e-5
10	rs11253516	970426	G	A	-2.33543e-4
10	rs11253517	970524	A	G	-8.840829e-5
10	rs34405399	981015	A	G	-1.802881e-4
10	rs10904583	983498	C	T	-8.395924e-5
10	rs11253527	989533	T	C	-1.479817e-4
10	rs10904588	991737	G	A	-2.556351e-4
10	rs12242982	991966	T	C	4.332697e-4
10	rs6560861	994753	G	A	-2.178545e-4
10	rs11253536	1008627	A	G	-6.317086e-5
10	rs11253540	1011958	C	T	-1.243324e-4
10	rs6560863	1013535	C	A	-2.006005e-4
10	rs1904671	1014603	G	A	-2.5196e-4
10	rs7094905	1015247	T	G	4.585355e-5
10	rs11253542	1016110	G	A	-7.728506e-5
10	rs947403	1016601	G	A	-2.779992e-4
10	rs11253543	1017325	A	C	-3.718377e-4
10	rs11599792	1017914	G	A	-3.550153e-4
10	rs4880745	1018585	T	G	-4.688026e-4
10	rs10795305	1019115	C	T	-1.091658e-4
10	rs7069123	1024214	T	C	-2.696297e-4
10	rs7920922	1028179	A	G	-2.049455e-4
10	rs17131826	1030987	A	G	5.358276e-5
10	rs11253552	1032568	C	A	7.776206e-5
10	rs12772979	1034412	T	C	-9.611659e-5
10	rs17293580	1034895	C	T	-1.179672e-4
10	rs7094916	1037091	T	C	-4.008442e-4
10	rs7070724	1040138	G	A	-6.686093e-5
10	rs7095853	1040798	T	C	-9.766991e-5
10	rs7918118	1042823	C	A	-1.548947e-4
10	rs2242271	1043469	C	T	-2.526862e-4
10	rs10752022	1043798	C	T	-3.662514e-5
10	rs2306409	1046712	G	A	-9.226913e-5
10	rs11253560	1047226	G	T	-8.834832e-6
10	rs7099607	1048343	T	C	-1.252545e-5
10	rs2620942	1048398	A	G	-1.976861e-4
10	rs2306408	1052950	A	G	-6.062831e-5
10	rs17293608	1056252	T	C	-3.708165e-5
10	rs2306404	1058837	G	T	-5.805443e-5
10	rs3207775	1060218	A	G	1.855396e-4
10	rs2306406	1061862	G	A	-1.635341e-4
10	rs17221491	1065191	G	A	-2.4107e-5
10	rs1044261	1065710	T	C	3.646816e-4
10	rs3812656	1067284	G	A	-3.293998e-5
10	rs13377037	1068639	T	C	1.730253e-4
10	rs3750729	1068802	G	A	1.384889e-4
10	rs3793777	1070461	C	T	1.717553e-4
10	rs17155821	1071701	G	A	1.21813e-4
10	rs10751789	1073684	A	G	-1.818936e-4
10	rs10508206	1075777	G	T	1.402981e-4
10	rs3793781	1081293	T	G	1.48467e-4
10	rs7075695	1081882	C	T	-3.567122e-4
10	rs10508204	1084360	C	T	-2.57813e-4
10	rs12768746	1087551	C	T	7.892173e-5
10	rs7075188	1088746	G	T	6.207448e-5
10	rs11250238	1089616	T	C	5.954537e-5
10	rs7072554	1090988	T	C	1.555777e-5
10	rs7075141	1091195	G	A	-2.209542e-5
10	rs12359250	1096538	C	A	1.49248e-4
10	rs11250242	1100064	A	C	3.174746e-5
10	rs7101191	1105019	C	A	-4.301367e-4
10	rs7093915	1107341	T	C	1.761391e-4
10	rs12247818	1110464	A	G	8.665555e-5
10	rs4519019	1116294	G	A	-2.106315e-4
10	rs2387217	1116671	G	A	-2.450243e-4
10	rs11250249	1116999	C	T	1.481485e-4
10	rs11250250	1117514	C	T	-2.360596e-4
10	rs10508203	1119203	G	A	7.557887e-5
10	rs7091030	1124531	T	C	2.894268e-4
10	rs11250253	1125769	C	A	-1.269071e-4
10	rs7087381	1126293	C	T	-1.406235e-4
10	rs7074721	1128216	G	A	-1.888868e-4
10	rs7080072	1129527	T	G	1.820587e-4
10	rs7080500	1129814	A	G	3.349395e-5
10	rs7914308	1132132	C	T	2.597143e-4
10	rs11250255	1132215	T	C	-7.781381e-5
10	rs4880474	1135248	T	C	6.219003e-6
10	rs7921047	1138620	A	G	1.985192e-4
10	rs10159718	1139183	G	A	-4.549822e-5
10	rs3816735	1141749	G	A	-2.340288e-4
10	rs10794717	1142424	G	A	1.011589e-4
10	rs10794718	1142750	T	C	-1.162475e-5
10	rs3793774	1144630	A	G	-1.429991e-4
10	rs17155886	1145182	G	A	1.506957e-4
10	rs4880765	1151620	G	A	1.021202e-5
10	rs11250264	1151723	C	A	2.330497e-4
10	rs10794720	1156165	T	C	-9.190385e-5
10	rs10903370	1156864	G	A	3.456569e-5
10	rs11250268	1159566	A	C	1.603745e-4
10	rs1871626	1166400	C	T	-2.739595e-4
10	rs7899518	1168267	C	A	2.47319e-4
10	rs6560711	1168563	G	A	-4.09762e-4
10	rs2127608	1169052	T	C	-8.563863e-6
10	rs10903372	1171734	T	C	-1.403664e-4
10	rs11250275	1171823	A	G	8.633508e-5
10	rs4880770	1173670	A	G	-1.698451e-4
10	rs7924182	1179519	A	G	-1.527467e-4
10	rs6560712	1181623	G	A	-1.279704e-4
10	rs1912333	1182123	C	T	-8.55979e-5
10	rs1912334	1182447	C	T	-9.270407e-5
10	rs7918800	1183713	T	G	8.11499e-5
10	rs11250283	1183739	T	C	-1.225129e-5
10	rs6560713	1185306	C	T	-1.833443e-4
10	rs4880476	1187512	T	C	3.058646e-4
10	rs4880479	1188555	C	T	1.512909e-4
10	rs4310544	1195959	T	C	1.61017e-4
10	rs10903380	1197752	T	C	8.619459e-6
10	rs10903382	1199313	C	A	2.297051e-4
10	rs4450107	1199671	C	T	2.804794e-4
10	rs1876899	1200445	A	C	-7.901937e-5
10	rs11250293	1201564	G	A	1.697119e-4
10	rs6560714	1201717	A	G	2.460673e-6
10	rs7923725	1202057	A	G	1.568218e-4
10	rs7090425	1203168	A	G	1.07273e-4
10	rs7090678	1203312	A	G	-3.838359e-6
10	rs11250298	1206798	T	C	-7.894024e-6
10	rs883660	1206834	G	A	1.246904e-4
10	rs10903387	1207809	A	G	-6.019779e-5
10	rs7095843	1208148	G	A	-5.149121e-5
10	rs10794727	1208271	C	T	-4.013415e-5
10	rs10903392	1209724	C	T	6.208324e-5
10	rs11250304	1211558	T	C	5.861656e-5
10	rs2387301	1212635	C	A	5.469376e-6
10	rs17221561	1214078	C	T	-3.733326e-5
10	rs10903395	1216861	A	G	1.401966e-4
10	rs12771555	1219013	A	G	1.724729e-4
10	rs4880782	1219153	A	G	1.039007e-4
10	rs7077795	1219371	T	C	-4.122783e-5
10	rs4880783	1223742	G	T	-2.298267e-4
10	rs6560716	1224336	T	C	-2.259628e-4
10	rs1500966	1224459	C	T	-5.354854e-4
10	rs7901513	1224599	C	T	-7.173019e-5
10	rs7098887	1226436	T	C	-2.286614e-4
10	rs17293692	1226783	T	C	1.830721e-4
10	rs4880484	1226944	C	T	-7.233872e-5
10	rs10903399	1227868	C	T	5.038324e-6
10	rs1046914	1228206	C	T	8.868453e-6
10	rs904957	1228296	G	A	-2.438827e-5
10	rs11250317	1228905	G	A	-1.169904e-4
10	rs904960	1229009	G	A	-1.543595e-4
10	rs882311	1229548	C	T	-1.251022e-4
10	rs882312	1229663	T	C	-2.010085e-4
10	rs10903401	1229868	A	G	-9.709984e-5
10	rs2271275	1230968	C	T	-6.498733e-5
10	rs7909417	1232009	G	A	3.815702e-5
10	rs7924253	1232500	A	G	-1.109026e-4
10	rs6560718	1232664	T	G	-1.716784e-4
10	rs11250323	1235393	A	G	-2.290304e-4
10	rs10903403	1239549	G	A	-1.468636e-4
10	rs7081523	1240519	T	C	-6.718332e-6
10	rs7099511	1240966	A	G	-1.139852e-5
10	rs7087154	1244020	T	G	-1.069316e-4
10	rs1392827	1244414	G	A	-2.950603e-4
10	rs4880487	1246883	T	C	9.354239e-6
10	rs10794730	1247022	T	C	-2.27495e-4
10	rs883248	1250184	C	T	-1.220935e-4
10	rs4880788	1254141	T	C	3.330613e-4
10	rs2279780	1256160	A	G	-1.950568e-4
10	rs3817043	1256632	T	C	-7.486048e-6
10	rs2387308	1259485	A	G	1.854742e-4
10	rs3750677	1263076	T	C	-8.086935e-5
10	rs1015393	1273841	G	T	-1.539089e-4
10	rs11250349	1274538	T	C	-6.554542e-5
10	rs867748	1276186	G	A	-1.067277e-6
10	rs1995852	1277716	A	G	3.129847e-4
10	rs4880799	1279272	A	G	1.290353e-4
10	rs4880802	1280409	T	G	1.083911e-4
10	rs3793739	1282530	A	C	8.388484e-5
10	rs3793735	1282828	C	T	3.920152e-4
10	rs7900341	1286740	T	C	3.755666e-5
10	rs7100066	1293100	G	A	1.996604e-4
10	rs12359356	1296968	G	T	8.471084e-5
10	rs6560721	1300253	C	A	-5.32747e-5
10	rs3849973	1306220	G	T	8.259855e-5
10	rs4880807	1306745	A	G	8.118431e-6
10	rs11250372	1307456	A	G	-2.238027e-5
10	rs4880494	1310657	G	A	-2.657822e-5
10	rs10903412	1314548	C	T	1.544985e-5
10	rs2805560	1315446	A	G	-2.304569e-4
10	rs11250378	1316520	A	G	1.756795e-5
10	rs17156146	1322617	T	C	-6.797405e-5
10	rs2804102	1325411	T	C	2.715268e-4
10	rs2651486	1327807	C	T	2.510165e-4
10	rs4880810	1332599	G	A	1.817406e-4
10	rs4880811	1332768	G	A	-1.753968e-4
10	rs2387639	1333590	G	A	1.600017e-4
10	rs1027604	1335849	A	G	1.98755e-4
10	rs1542874	1337709	C	T	-1.579323e-4
10	rs904954	1338152	T	C	-2.892232e-5
10	rs4880813	1338168	A	G	1.35906e-5
10	rs11250389	1339022	T	C	6.372506e-5
10	rs3849975	1340620	A	C	1.02304e-4
10	rs4471349	1341691	C	A	1.370297e-4
10	rs12220563	1341958	C	T	1.461777e-4
10	rs11599315	1343017	C	T	9.25406e-5
10	rs11594721	1343198	G	A	-1.177103e-4
10	rs10903420	1343726	A	G	2.826951e-5
10	rs883793	1351779	C	T	7.10286e-5
10	rs17156189	1352152	G	A	-1.692642e-4
10	rs17293755	1353714	T	C	9.634827e-5
10	rs17221631	1357992	A	G	-3.895335e-4
10	rs2242422	1360092	T	C	-6.545096e-4
10	rs7908181	1366888	C	T	-1.037329e-4
10	rs2805562	1367514	A	G	8.147466e-5
10	rs4880820	1368024	A	C	1.259188e-4
10	rs10903426	1371386	G	A	-1.90729e-4
10	rs884949	1371610	A	C	-1.778427e-5
10	rs904962	1372501	C	T	1.338138e-4
10	rs7476580	1376089	T	C	-2.42108e-4
10	rs2387649	1376105	A	C	-6.905645e-5
10	rs7084512	1376968	A	G	3.277206e-4
10	rs4880824	1378936	G	A	-3.467261e-5
10	rs2387650	1380128	A	G	5.187128e-5
10	rs6560724	1381224	C	T	-1.643004e-4
10	rs7082890	1381763	T	G	-6.010476e-6
10	rs2805533	1384633	G	A	-4.395258e-4
10	rs2820644	1385851	A	G	-2.809648e-4
10	rs11596382	1386039	A	G	2.122334e-4
10	rs11250434	1387508	A	G	3.44306e-4
10	rs2892333	1396155	T	C	2.88932e-5
10	rs7906343	1401584	C	T	5.831423e-4
10	rs4880498	1402884	T	G	-6.324267e-5
10	rs11250458	1403092	T	C	-4.555518e-5
10	rs4880830	1403965	A	C	1.834723e-4
10	rs11250460	1404314	T	C	1.931696e-4
10	rs11250461	1404502	A	G	6.623497e-5
10	rs11250464	1406364	C	T	6.504527e-5
10	rs4554799	1407728	A	G	-5.401195e-5
10	rs2387653	1407826	T	C	-3.391923e-5
10	rs12764264	1411526	G	A	1.434237e-4
10	rs5013178	1412163	C	T	1.50181e-5
10	rs5013176	1412238	T	C	1.08473e-4
10	rs2805499	1414544	C	T	1.032057e-4
10	rs12766316	1415366	A	C	4.290175e-5
10	rs11250483	1416962	T	C	-2.877284e-5
10	rs12356157	1418857	T	C	-1.133662e-4
10	rs3793733	1421326	T	C	-1.86239e-4
10	rs10794748	1421516	A	G	2.338189e-5
10	rs4622180	1422160	A	G	1.408699e-5
10	rs2387657	1423649	T	C	-2.286098e-5
10	rs2387658	1423905	A	C	1.345705e-5
10	rs17293789	1426013	T	C	2.263116e-5
10	rs2387659	1426485	T	C	-1.283108e-4
10	rs2387660	1426760	T	C	1.598072e-4
10	rs2387662	1427083	T	C	8.183189e-5
10	rs7084367	1427548	A	G	2.224218e-4
10	rs10794749	1430022	A	C	2.095081e-4
10	rs2387667	1430761	C	T	1.15636e-4
10	rs1986608	1436204	A	G	4.473983e-4
10	rs4880503	1436858	C	A	-4.570333e-5
10	rs12771141	1442709	G	A	4.604811e-6
10	rs2820590	1443016	T	C	-2.627747e-4
10	rs11250496	1447105	T	G	7.770421e-5
10	rs2001197	1447951	C	A	5.816767e-5
10	rs4880848	1449849	A	G	7.347246e-5
10	rs17293817	1452786	A	G	-1.249911e-4
10	rs12765994	1454457	A	G	7.905169e-4
10	rs10903443	1454864	T	C	-9.20919e-5
10	rs2255595	1455543	C	T	-3.524667e-6
10	rs2387673	1459379	G	A	-2.006688e-4
10	rs2805535	1460432	C	T	2.982511e-4
10	rs2892336	1460688	C	T	2.311021e-4
10	rs2997983	1461116	C	T	8.630316e-5
10	rs9787568	1462457	C	T	3.882463e-4
10	rs7079958	1463208	T	C	-1.917365e-4
10	rs2805543	1464892	C	T	1.970155e-4
10	rs4448619	1468196	T	C	6.333849e-4
10	rs17156303	1468978	A	G	2.555529e-4
10	rs2820651	1471765	A	C	5.207446e-4
10	rs7923036	1475811	C	T	1.256065e-4
10	rs17156334	1477677	A	G	1.783432e-4
10	rs4880508	1478107	C	T	-6.839246e-5
10	rs4880851	1478154	C	T	9.328222e-5
10	rs12267070	1478171	A	C	1.954651e-4
10	rs10508209	1479049	G	A	3.585771e-4
10	rs4880853	1479478	G	T	-1.861694e-4
10	rs2820602	1488339	T	C	-7.781259e-4
10	rs10751801	1488444	T	C	-1.338324e-4
10	rs1533484	1491339	T	C	3.848294e-4
10	rs2820623	1491872	G	T	2.63254e-4
10	rs10903450	1492512	A	G	2.387901e-4
10	rs2813427	1492807	A	G	-1.951832e-5
10	rs2820627	1493450	C	T	-2.940568e-4
10	rs4880856	1494258	A	G	-2.021732e-4
10	rs2820629	1495331	G	A	-3.68922e-4
10	rs10903458	1503564	G	A	8.903026e-5
10	rs11250536	1505197	A	G	-8.129167e-6
10	rs2676192	1505474	C	T	2.135447e-4
10	rs10903459	1505491	G	A	6.959336e-5
10	rs17156353	1505573	A	G	3.357437e-5
10	rs11250544	1507960	A	G	-4.006013e-4
10	rs11250545	1508572	G	T	-4.10866e-4
10	rs12782764	1509658	A	G	1.011873e-4
10	rs12778089	1510208	T	C	-1.277839e-4
10	rs1533486	1511786	G	T	1.007966e-5
10	rs5024862	1512546	A	G	7.783489e-5
10	rs6560737	1512856	T	C	3.797689e-4
10	rs12775292	1513349	G	A	1.797103e-4
10	rs2676199	1515126	C	T	-5.173107e-4
10	rs2676753	1517243	C	T	1.304297e-4
10	rs7906088	1518682	T	C	4.301502e-4
10	rs3849976	1519151	G	A	2.361946e-5
10	rs2813404	1521858	T	G	-1.081502e-4
10	rs2176377	1524409	A	C	2.510149e-5
10	rs2138690	1524715	A	G	2.011517e-4
10	rs4880510	1530815	G	T	0.001027339
10	rs4880511	1530884	A	C	6.602681e-4
10	rs4353199	1531776	G	A	5.123582e-5
10	rs11817394	1535202	T	C	2.481166e-4
10	rs10903467	1535739	T	C	-1.307713e-4
10	rs11593993	1537451	A	G	1.38841e-4
10	rs10903468	1541477	T	C	-2.243997e-4
10	rs12243246	1546496	T	C	4.572055e-4
10	rs2813432	1546669	C	T	4.219385e-4
10	rs2813433	1546782	T	C	5.107619e-4
10	rs2676719	1549881	A	G	-1.042544e-4
10	rs2676774	1553772	A	G	4.342906e-4
10	rs17221750	1560338	T	C	-1.847763e-5
10	rs11250578	1560743	C	T	-8.390496e-5
10	rs4880858	1561211	A	G	-1.104201e-4
10	rs952843	1562364	C	T	-4.66114e-4
10	rs10508211	1563135	A	G	3.282054e-4
10	rs2813449	1564771	T	C	5.214046e-5
10	rs11250582	1566851	A	C	-3.979759e-4
10	rs2813451	1567138	G	A	-5.298739e-6
10	rs2813452	1567300	T	C	2.366647e-4
10	rs2676776	1570086	T	C	6.783602e-5
10	rs2813456	1572250	T	C	2.738625e-4
10	rs17293886	1573320	T	C	-9.322123e-5
10	rs10903470	1576292	T	G	-1.470315e-4
10	rs11250596	1577950	C	T	-1.412282e-4
10	rs10903472	1578691	A	G	-8.080195e-5
10	rs2138692	1581728	C	T	-1.261869e-4
10	rs2813462	1581875	T	C	-2.740223e-4
10	rs4376829	1582085	T	G	-1.450651e-4
10	rs12411802	1586644	T	C	9.587092e-5
10	rs4880863	1588114	T	G	-9.487353e-5
10	rs10794756	1588730	A	C	-1.325256e-4
10	rs11250608	1588977	T	C	-9.733717e-5
10	rs11250609	1590440	A	G	2.303008e-5
10	rs11250610	1590985	A	G	1.960218e-4
10	rs10903477	1591800	C	T	2.705073e-5
10	rs10903478	1591836	G	A	-7.681536e-5
10	rs4880516	1595155	T	C	2.02311e-5
10	rs4528239	1595373	A	G	-8.265152e-5
10	rs7087167	1595481	G	T	5.540854e-6
10	rs872824	1600254	C	T	-6.761547e-5
10	rs872823	1600335	T	C	-1.647248e-4
10	rs10903486	1601316	A	C	1.080475e-4
10	rs10903487	1601335	G	A	1.22919e-4
10	rs4440958	1601900	T	C	-7.820721e-6
10	rs2813363	1601990	G	A	-4.049776e-5
10	rs7918979	1602635	T	G	4.82523e-5
10	rs12268030	1605715	G	A	-1.576064e-5
10	rs12260411	1605741	T	C	7.728279e-5
10	rs2813368	1607140	T	C	-1.988749e-5
10	rs11250633	1610839	T	C	-2.63505e-4
10	rs10508213	1611165	T	G	-2.41543e-5
10	rs17156488	1612272	G	T	-2.761442e-4
10	rs17293949	1612405	G	T	3.245239e-4
10	rs2676760	1612952	A	G	-1.008826e-4
10	rs2676759	1613026	A	G	-2.909622e-4
10	rs17293956	1616438	A	G	2.487061e-4
10	rs1574269	1618717	T	G	-1.70918e-4
10	rs1320077	1618731	A	G	1.643331e-4
10	rs6560740	1620356	T	G	1.648986e-4
10	rs2813381	1620625	A	G	-4.081395e-5
10	rs4880875	1621219	T	C	-2.214836e-4
10	rs4880876	1621412	T	C	1.380593e-4
10	rs7894920	1621911	T	C	2.558254e-4
10	rs17156544	1622189	A	G	1.202844e-4
10	rs11250642	1622644	T	C	-1.37446e-4
10	rs11816776	1622660	A	G	-2.801748e-5
10	rs7095757	1623348	A	G	-1.3713e-4
10	rs10903495	1623406	T	G	1.480626e-4
10	rs10903496	1623734	G	A	3.065728e-5
10	rs4880878	1624284	G	A	1.056026e-4
10	rs10903497	1624900	C	T	6.444646e-5
10	rs10794765	1625294	T	C	-6.955903e-5
10	rs2813392	1628905	C	A	2.278459e-4
10	rs4880882	1630612	G	T	3.666627e-4
10	rs2999399	1630821	C	T	-1.890488e-4
10	rs2813396	1634430	A	G	-3.632426e-4
10	rs2676186	1637345	T	G	-1.796187e-4
10	rs7090242	1638527	A	G	-1.120357e-4
10	rs7903852	1639362	G	A	1.722655e-4
10	rs7918273	1639427	T	G	2.824454e-4
10	rs7079955	1641383	T	C	6.550354e-5
10	rs2813397	1641948	T	C	3.251592e-4
10	rs4880885	1642428	T	G	5.420935e-5
10	rs2813400	1642998	C	A	-1.570777e-4
10	rs7898120	1643368	A	C	-1.575287e-5
10	rs1533482	1644363	T	C	-8.329019e-5
10	rs12240301	1645025	A	C	3.195385e-4
10	rs1112787	1646899	T	C	7.119068e-5
10	rs1112786	1646959	A	G	-3.205252e-4
10	rs10437529	1647114	G	A	1.559241e-5
10	rs10903510	1649762	T	C	2.143685e-5
10	rs17156607	1650460	T	C	2.119406e-4
10	rs11250664	1653960	A	C	8.66054e-5
10	rs10903512	1654912	G	A	-2.224675e-4
10	rs17293991	1655755	C	T	-3.252928e-4
10	rs6560744	1655849	T	G	-3.597883e-4
10	rs1874995	1657184	C	T	-3.084321e-4
10	rs1875005	1661398	T	C	-7.981521e-5
10	rs7094094	1662840	G	T	1.944112e-5
10	rs7077892	1663908	A	C	1.968339e-4
10	rs1909437	1664242	G	A	3.526456e-6
10	rs10082419	1665211	C	T	-2.738701e-4
10	rs11250672	1665466	A	G	4.66246e-4
10	rs1875006	1665794	A	C	-3.516623e-4
10	rs7086346	1665821	A	G	3.799187e-4
10	rs7915296	1666497	A	C	-7.542156e-5
10	rs2387952	1667365	G	A	-6.33569e-5
10	rs12572078	1669110	T	C	1.261533e-5
10	rs17294019	1669347	T	C	-2.921092e-4
10	rs1875008	1669412	A	G	-3.477754e-5
10	rs6560748	1670434	T	C	5.477832e-4
10	rs11250681	1670999	T	C	2.225993e-4
10	rs7078498	1672408	A	G	6.913819e-6
10	rs1909440	1674132	A	G	2.474833e-4
10	rs7092046	1674607	T	C	-3.896679e-4
10	rs12267329	1675548	G	A	-1.765945e-4
10	rs7903381	1676185	A	G	2.731512e-4
10	rs7920777	1676417	G	A	-2.170963e-4
10	rs6560749	1676531	T	G	-1.647081e-4
10	rs11250686	1677579	C	T	3.123207e-4
10	rs10794774	1678572	T	C	1.156991e-4
10	rs7917694	1679189	C	A	-2.324359e-4
10	rs10903516	1680786	T	C	-3.321177e-6
10	rs4880890	1681656	A	G	8.732923e-5
10	rs10903523	1683795	C	T	-1.864639e-4
10	rs4880897	1684797	G	T	-2.723034e-4
10	rs10903525	1685050	T	C	-7.430224e-5
10	rs7097535	1685180	T	C	2.715091e-4
10	rs10903528	1685508	A	G	-2.005746e-4
10	rs10794776	1685758	A	G	5.97804e-5
10	rs6560752	1686615	G	A	-1.166396e-4
10	rs10751811	1687171	A	G	-2.725519e-4
10	rs11250696	1687505	C	A	2.541477e-4
10	rs2173524	1687799	T	G	-2.31496e-4
10	rs11595576	1688497	T	C	-2.211074e-4
10	rs10794781	1688805	G	A	1.843236e-5
10	rs11250700	1688904	T	G	-1.212801e-4
10	rs10903532	1690721	T	G	-2.384199e-5
10	rs11250702	1691116	C	T	1.782666e-4
10	rs10903534	1692663	G	T	-2.759839e-6
10	rs7072699	1692796	T	C	-1.302373e-5
10	rs10903536	1693901	A	G	-6.416703e-5
10	rs11814112	1694750	T	C	-9.382164e-6
10	rs4880902	1695331	A	G	2.982695e-5
10	rs4303163	1696510	G	A	-7.094309e-5
10	rs11250705	1696936	A	G	-1.323609e-5
10	rs7904615	1697676	G	A	1.600364e-4
10	rs11250708	1698010	G	T	-1.945979e-4
10	rs1875012	1700702	C	T	-4.682172e-5
10	rs11250713	1701872	T	C	-5.28538e-5
10	rs4478909	1703542	T	G	-2.33144e-4
10	rs1909428	1705247	G	A	1.44516e-6
10	rs1909430	1705466	T	C	2.508088e-4
10	rs4880904	1705508	G	A	2.757829e-4
10	rs11250717	1706725	C	A	2.568858e-5
10	rs4880908	1709803	T	C	2.994081e-4
10	rs7073272	1710729	A	G	4.789593e-5
10	rs3750685	1712209	T	C	1.662688e-4
10	rs2291871	1713043	C	T	2.108803e-4
10	rs4345891	1714379	A	C	5.042055e-4
10	rs10219144	1715867	T	C	2.237446e-4
10	rs10903539	1716614	G	A	5.663612e-5
10	rs7076664	1718040	G	A	2.449852e-5
10	rs17294054	1719372	A	G	1.391755e-4
10	rs4880530	1720319	A	G	1.724567e-4
10	rs12781572	1720840	A	G	-1.092437e-4
10	rs7089727	1722488	A	G	9.932644e-5
10	rs11250724	1723565	C	T	-2.138863e-4
10	rs12766674	1724276	C	T	-7.378711e-5
10	rs11250728	1727152	T	G	-6.972797e-5
10	rs4880531	1727178	A	G	1.853253e-5
10	rs7896371	1729026	T	C	3.231892e-4
10	rs7915178	1734473	T	C	-4.58608e-4
10	rs2173523	1735559	C	A	-1.727819e-4
10	rs4880912	1735619	C	T	2.648774e-4
10	rs10903541	1736049	A	G	1.93695e-4
10	rs7923745	1736305	T	G	2.738643e-4
10	rs7924155	1736632	G	T	-2.517569e-5
10	rs11250736	1736783	T	G	8.367527e-5
10	rs11250739	1737244	C	A	1.811795e-4
10	rs1909436	1739611	T	C	4.370814e-4
10	rs12779596	1739627	T	C	-9.978122e-5
10	rs2892394	1740278	C	A	1.190201e-4
10	rs11250748	1744971	C	A	1.251997e-4
10	rs6560762	1745254	G	A	3.80337e-6
10	rs7905989	1745694	G	A	9.187741e-5
10	rs4880914	1746219	A	G	-9.619802e-5
10	rs1909434	1747614	A	G	5.04916e-5
10	rs10508215	1747749	A	G	-1.140908e-5
10	rs10903547	1750075	A	G	-3.595611e-6
10	rs7909125	1751657	G	A	3.605618e-4
10	rs17221972	1751710	A	G	8.14758e-5
10	rs11250754	1751842	A	G	9.10209e-5
10	rs9702737	1753194	T	C	-9.154364e-5
10	rs12219445	1754055	C	T	-4.890378e-5
10	rs4880535	1755177	T	G	3.140526e-4
10	rs12251808	1756420	T	C	-1.103433e-4
10	rs11250757	1756440	A	G	8.764354e-5
10	rs12253635	1757007	T	C	2.089689e-4
10	rs7476614	1758621	G	A	2.156011e-4
10	rs4561123	1758815	G	T	-1.035745e-4
10	rs866987	1758915	C	A	3.166061e-4
10	rs1874989	1759201	C	T	2.762519e-4
10	rs17294110	1760190	G	A	2.423967e-5
10	rs7900140	1763825	A	G	2.348734e-4
10	rs7921712	1764966	A	G	1.914204e-4
10	rs7907903	1765025	G	T	1.485532e-4
10	rs4880916	1771798	A	G	1.366953e-5
10	rs1316273	1774564	A	G	-1.740626e-4
10	rs884862	1775708	C	T	-1.529865e-4
10	rs3750683	1779498	C	T	1.373718e-5
10	rs6560767	1784653	T	C	-1.879399e-4
10	rs11250769	1785731	G	T	3.101549e-4
10	rs4471348	1791836	A	G	3.557534e-5
10	rs997934	1795194	T	C	2.019728e-5
10	rs6560768	1799598	C	A	4.177104e-5
10	rs4442466	1803525	C	T	-1.475599e-4
10	rs7095591	1805990	T	C	-3.893665e-6
10	rs12570664	1816298	G	A	-1.662948e-4
10	rs11250783	1820854	A	G	7.48709e-5
10	rs7099342	1821202	T	C	-2.105892e-4
10	rs11250784	1821897	C	T	-2.729549e-4
10	rs4444002	1829825	G	A	1.202422e-5
10	rs7923476	1830144	A	G	-3.347134e-5
10	rs4076747	1830815	C	A	1.679533e-4
10	rs4076746	1830848	C	T	-5.291255e-5
10	rs4627005	1830917	G	A	-6.279564e-6
10	rs17156936	1831369	A	G	-1.680178e-4
10	rs4457675	1831930	C	T	4.905223e-5
10	rs11250787	1831994	C	T	2.336156e-5
10	rs3890753	1838096	G	A	4.892977e-4
10	rs4880919	1838343	A	G	5.149934e-5
10	rs7475202	1840995	C	T	6.702726e-5
10	rs11250792	1841344	A	G	-1.938963e-4
10	rs4345892	1844321	C	T	1.883305e-4
10	rs4367871	1845059	C	T	2.352869e-4
10	rs11250795	1846654	A	G	8.722142e-4
10	rs7070304	1847006	A	G	-3.741595e-6
10	rs4880925	1848263	T	G	5.258853e-4
10	rs17157011	1852791	T	C	1.322717e-4
10	rs12570407	1854773	T	C	-2.213952e-4
10	rs4540774	1857187	T	C	-2.734907e-4
10	rs12569978	1863068	T	C	0.00060884070000000005
10	rs17157052	1863551	G	A	-6.061223e-4
10	rs10903564	1863720	G	A	5.293644e-4
10	rs11250811	1866108	A	C	-3.650208e-4
10	rs6560772	1872726	G	A	-2.137833e-4
10	rs7912438	1874354	T	C	1.050882e-4
10	rs11250815	1875945	A	G	-3.31291e-4
10	rs7904909	1882338	T	C	8.716802e-5
10	rs7094780	1885349	C	T	7.859944e-5
10	rs11250825	1890245	A	G	-6.819693e-5
10	rs6560779	1891174	A	G	-2.356062e-4
10	rs10903566	1893149	C	A	-3.964485e-5
10	rs7893262	1895851	A	G	8.172977e-5
10	rs10794792	1896555	G	A	5.733659e-5
10	rs10903569	1897722	G	A	2.255154e-4
10	rs11250832	1898716	T	C	2.615954e-4
10	rs10508219	1899620	G	A	8.924653e-5
10	rs7085399	1901079	A	G	8.481124e-5
10	rs12768776	1901587	T	C	-2.814076e-4
10	rs9919410	1902486	T	C	1.390198e-4
10	rs7080557	1907280	A	G	-3.25484e-4
10	rs4880939	1911598	A	G	7.708686e-6
10	rs4603227	1912006	T	C	-6.167655e-5
10	rs4298832	1912338	A	C	5.681569e-5
10	rs4880540	1913123	A	G	-1.776144e-5
10	rs10903582	1913345	T	C	-8.380424e-5
10	rs11250865	1913841	C	T	9.412492e-5
10	rs4314987	1914417	A	G	-1.719846e-4
10	rs11250870	1918480	G	A	-3.205011e-4
10	rs17222168	1921146	G	A	4.971893e-5
10	rs7098283	1921530	C	T	-2.925191e-6
10	rs2492866	1922296	T	C	5.720108e-5
10	rs962762	1923115	A	G	1.247812e-4
10	rs962761	1923396	C	A	-9.02891e-5
10	rs962760	1923557	T	C	1.871985e-4
10	rs11250876	1923685	A	G	2.23072e-4
10	rs7073281	1923792	T	G	7.129509e-5
10	rs11250877	1923821	G	T	-1.715173e-4
10	rs9888007	1924785	T	C	1.223407e-4
10	rs10903586	1925702	A	G	-8.286932e-5
10	rs10903587	1925816	T	C	-2.519804e-6
10	rs11250880	1926697	T	C	-9.319598e-5
10	rs7088760	1926738	T	C	3.29521e-5
10	rs12784760	1928380	G	A	3.090524e-5
10	rs12259059	1931476	G	T	-4.055499e-5
10	rs2387965	1932182	G	A	2.171067e-5
10	rs7923512	1934068	A	C	3.346463e-4
10	rs12354635	1934824	A	G	-1.644522e-4
10	rs2492867	1935387	C	T	9.594159e-5
10	rs10128507	1935529	T	C	-1.741312e-4
10	rs4880544	1936350	A	C	-5.565301e-6
10	rs7067990	1942800	C	T	1.032978e-4
10	rs10751821	1944907	A	G	8.114312e-5
10	rs10903593	1945296	T	C	1.899243e-4
10	rs10794799	1945387	C	T	3.588163e-4
10	rs10794801	1948064	G	A	9.93191e-5
10	rs1360817	1948864	A	G	5.844679e-5
10	rs10903594	1951723	G	T	7.607211e-5
10	rs17222231	1953471	G	A	8.036826e-6
10	rs2039568	1953525	A	G	2.202207e-4
10	rs2039567	1953549	G	T	2.255107e-4
10	rs2039566	1953826	A	C	2.43185e-4
10	rs11250911	1957364	A	G	-3.789637e-4
10	rs12413921	1958188	C	T	1.635002e-5
10	rs10903595	1959231	C	T	-4.329083e-5
10	rs1414126	1961298	T	G	2.248765e-4
10	rs7923586	1962477	G	A	2.989136e-5
10	rs7923705	1962508	G	A	1.523148e-4
10	rs11592109	1963068	T	C	-1.195091e-4
10	rs7917256	1963407	T	G	1.360965e-5
10	rs10751824	1969373	G	A	1.162838e-4
10	rs7909259	1969555	A	G	7.194749e-5
10	rs10794806	1970892	G	A	3.248592e-4
10	rs10751825	1972320	A	G	3.12116e-4
10	rs2387960	1972657	G	A	4.584727e-5
10	rs12220734	1975035	C	A	-1.510007e-4
10	rs10903599	1975142	G	T	3.453374e-4
10	rs10903601	1975754	T	C	-3.626832e-4
10	rs915265	1976399	G	A	4.26677e-4
10	rs915267	1976876	G	A	-6.697e-5
10	rs11250933	1977041	T	C	-5.026251e-5
10	rs7079003	1977135	A	G	-1.284915e-4
10	rs11250935	1977686	T	G	2.384815e-4
10	rs12765700	1978262	T	C	2.270394e-4
10	rs12775018	1981679	T	C	2.258166e-4
10	rs10903603	1981965	G	T	-3.748286e-4
10	rs7100162	1982527	C	T	-8.105259e-5
10	rs12762467	1983341	A	G	1.89635e-4
10	rs7912903	1984760	T	C	1.035994e-5
10	rs11250944	1985515	G	T	7.314535e-5
10	rs7073023	1988598	A	G	5.413473e-5
10	rs11595740	1992646	T	G	-2.299896e-4
10	rs11250954	1993586	T	G	-2.018721e-4
10	rs12414918	1994126	A	G	-2.004934e-5
10	rs11250955	1994789	G	A	7.147076e-5
10	rs12415378	1995891	A	G	-6.628525e-5
10	rs17294368	1997959	G	A	2.854602e-5
10	rs4362074	2000068	C	T	1.213886e-5
10	rs2892403	2003368	G	A	-2.546625e-4
10	rs11250964	2005553	G	A	-3.122312e-5
10	rs7912369	2005604	A	G	-6.895913e-5
10	rs7895688	2005963	T	G	8.541172e-5
10	rs7919602	2006209	G	T	-6.330287e-5
10	rs7893323	2007658	T	G	-1.248704e-4
10	rs12218258	2008013	A	G	-1.489359e-4
10	rs11250965	2008811	A	C	-2.705699e-4
10	rs11250967	2009368	A	G	-1.977338e-4
10	rs6560783	2011233	T	G	4.658532e-4
10	rs11250969	2014089	G	A	7.012363e-4
10	rs3763685	2015854	C	A	-1.008148e-4
10	rs10794809	2016264	C	A	2.666874e-4
10	rs7903154	2019437	T	C	-4.855736e-4
10	rs1335314	2021054	T	C	2.504873e-4
10	rs11250972	2022323	T	C	3.650519e-4
10	rs10508220	2024591	T	C	-2.362884e-5
10	rs1010571	2026408	C	T	6.755793e-5
10	rs10794816	2027281	G	A	1.805785e-5
10	rs7915592	2027751	C	T	7.781983e-5
10	rs10794818	2029945	A	G	-1.307583e-4
10	rs10903618	2029994	T	C	-3.531395e-5
10	rs10751831	2031896	G	T	-1.330655e-4
10	rs4880547	2035387	G	T	-1.85972e-5
10	rs1414129	2042174	C	T	-7.770711e-5
10	rs1414128	2045821	C	T	-1.240155e-4
10	rs11591721	2047386	A	C	5.526823e-4
10	rs10794825	2048903	A	G	5.151965e-6
10	rs11250988	2049668	T	C	-1.282341e-4
10	rs6560784	2050279	G	A	-9.233159e-5
10	rs6560785	2051048	T	C	-9.342323e-5
10	rs12355620	2054959	A	C	1.304945e-4
10	rs1414125	2055591	A	C	1.560178e-4
10	rs10751832	2056743	A	G	-1.333697e-4
10	rs12260734	2057048	T	C	-1.759373e-4
10	rs6560787	2061961	A	G	-1.182481e-4
10	rs4880548	2063060	G	A	-8.549674e-5
10	rs7091573	2063806	C	T	8.92682e-6
10	rs7073333	2064203	A	G	2.347522e-5
10	rs12220122	2065094	T	C	3.071701e-4
10	rs6560789	2066238	T	C	-2.019823e-6
10	rs11250995	2067523	G	A	-1.540778e-4
10	rs17234214	2069021	T	C	-2.346844e-4
10	rs7921627	2070008	T	C	1.25534e-4
10	rs17808220	2072663	C	A	-1.816e-6
10	rs10430746	2073711	T	C	1.554367e-4
10	rs10430747	2073927	G	A	-1.452067e-5
10	rs4880956	2076253	C	T	-4.877265e-6
10	rs4880959	2078596	A	G	2.443922e-4
10	rs7083890	2080204	C	A	-4.194334e-4
10	rs7099247	2080271	T	G	-2.504953e-4
10	rs11251010	2080342	C	T	-3.943621e-4
10	rs10903636	2081226	T	G	-7.358046e-5
10	rs12250820	2081463	C	A	-1.919305e-4
10	rs17808539	2082702	G	A	7.319324e-5
10	rs10903638	2082769	T	C	-2.813595e-4
10	rs10903639	2082974	A	G	2.160306e-5
10	rs10903640	2083067	T	C	-8.632896e-5
10	rs1335310	2084135	A	G	-5.640462e-6
10	rs870041	2085671	T	C	5.015613e-6
10	rs870040	2085750	A	C	-1.313329e-5
10	rs10794839	2086923	A	G	-3.212796e-4
10	rs11251015	2087246	G	A	1.824238e-4
10	rs10903646	2087959	G	A	3.167017e-5
10	rs10903647	2088393	T	C	1.62522e-4
10	rs10794843	2089841	A	C	2.718258e-4
10	rs10903651	2089982	G	A	1.296682e-5
10	rs7913242	2090551	T	C	-1.145689e-4
10	rs17157564	2091021	A	G	1.622278e-4
10	rs12266113	2093110	C	T	-3.224401e-5
10	rs7895736	2093997	T	C	1.180055e-4
10	rs11251021	2094235	T	C	6.153139e-4
10	rs945255	2095116	A	G	4.688924e-4
10	rs945254	2095216	C	A	-3.188914e-5
10	rs7920017	2095430	G	A	1.15629e-4
10	rs7923330	2095466	C	T	2.224061e-4
10	rs17235747	2095580	C	A	1.799612e-4
10	rs11251024	2095726	G	A	2.451763e-5
10	rs1999692	2096399	A	G	4.561842e-6
10	rs7902045	2098466	C	A	2.913178e-4
10	rs7085405	2099227	C	T	2.586941e-4
10	rs4880970	2101561	C	T	1.394538e-4
10	rs4880550	2101863	T	C	1.169516e-4
10	rs4342949	2104199	C	T	3.336247e-5
10	rs2388121	2104415	G	A	-1.409679e-5
10	rs10794844	2108182	C	A	1.991932e-4
10	rs10794847	2109625	A	C	4.992139e-5
10	rs7908959	2110955	A	G	1.178247e-4
10	rs7895097	2111030	A	G	-7.618971e-6
10	rs11251044	2112174	T	C	5.863247e-5
10	rs964291	2117537	T	C	-1.124317e-4
10	rs11251048	2120407	A	G	-1.119105e-4
10	rs7923187	2125479	T	C	3.359378e-5
10	rs10903667	2126016	T	C	-4.991979e-5
10	rs10903668	2126066	C	T	-4.454138e-5
10	rs7924123	2126324	A	G	-7.877159e-5
10	rs11251055	2128355	T	C	1.254663e-4
10	rs10794850	2128951	A	C	-1.259737e-4
10	rs7096214	2134606	A	G	-8.142033e-5
10	rs7101173	2135810	T	G	-2.309263e-4
10	rs17157634	2140808	T	C	-1.201787e-5
10	rs11251057	2143308	C	T	-2.72692e-4
10	rs12356322	2144362	T	C	-1.370121e-4
10	rs10903673	2148963	G	T	7.051743e-5
10	rs10508221	2149120	A	G	2.070721e-4
10	rs10751840	2151328	G	A	-2.25909e-4
10	rs10751841	2151354	C	T	1.019908e-4
10	rs4880974	2154212	T	C	-1.994492e-4
10	rs12776254	2154862	G	A	6.494839e-5
10	rs11251062	2154917	G	A	-1.394188e-4
10	rs7922523	2155052	T	C	-1.577284e-4
10	rs7080520	2158398	T	C	1.325944e-4
10	rs11251066	2159058	T	C	-2.138321e-4
10	rs10794854	2159703	G	A	5.288582e-5
10	rs11251067	2159967	T	C	1.12244e-4
10	rs7911954	2160519	C	T	1.159365e-4
10	rs7896779	2160549	A	G	1.968645e-5
10	rs4426068	2162385	G	T	-5.675832e-5
10	rs10903679	2165018	C	T	3.399107e-4
10	rs12569383	2165353	C	T	4.056615e-4
10	rs11251070	2165442	G	A	-2.416036e-4
10	rs1412914	2165774	T	C	1.809556e-4
10	rs4357617	2165880	C	T	-2.682959e-5
10	rs7071544	2167727	A	G	4.984165e-5
10	rs12413439	2168400	T	G	2.876413e-4
10	rs7904907	2169284	A	G	1.375207e-4
10	rs1999531	2172881	A	G	3.419204e-5
10	rs10903680	2173156	T	C	2.293469e-6
10	rs11592097	2176806	A	C	5.154902e-4
10	rs2210553	2177862	C	T	4.510586e-6
10	rs10751852	2179553	G	A	-9.686269e-5
10	rs10794864	2182085	C	T	3.972489e-5
10	rs10794865	2182120	C	A	-3.852492e-5
10	rs10903683	2183307	C	T	1.529565e-5
10	rs1041595	2184223	T	C	3.450371e-4
10	rs1333199	2185200	G	T	-1.928932e-4
10	rs7088792	2185839	A	G	3.280184e-4
10	rs17238839	2186900	A	G	-1.729171e-7
10	rs7085369	2187043	T	C	-2.276475e-5
10	rs7086690	2187995	C	T	-7.326378e-5
10	rs10159898	2188486	T	C	-7.429335e-5
10	rs7068690	2188538	A	G	6.997412e-6
10	rs12769468	2188816	G	A	-6.768777e-6
10	rs12268123	2189064	T	C	7.335313e-5
10	rs12780291	2189155	C	T	-7.465408e-5
10	rs7095667	2189585	C	T	3.479533e-4
10	rs7074107	2189971	A	G	1.957512e-5
10	rs10903684	2190850	T	G	-4.789553e-5
10	rs1333200	2190873	T	C	2.079995e-5
10	rs1930656	2191007	T	C	9.845109e-5
10	rs17157767	2191227	C	T	-1.907096e-4
10	rs17157772	2191783	C	T	-4.096819e-5
10	rs17817879	2192149	G	A	4.096138e-5
10	rs6560802	2195461	A	G	-4.716015e-5
10	rs12570606	2199165	C	T	2.287471e-4
10	rs4880977	2199966	C	T	-3.812953e-5
10	rs10508223	2200068	C	T	-1.286288e-4
10	rs10903687	2200592	A	G	3.068868e-4
10	rs10508224	2200634	A	G	3.545443e-4
10	rs7068946	2202095	A	G	2.601573e-4
10	rs7918782	2204321	C	T	1.446597e-4
10	rs4145044	2205113	C	T	8.291727e-5
10	rs10794870	2205948	A	G	-3.21202e-5
10	rs4880981	2208010	C	T	-5.886926e-5
10	rs1333201	2208519	T	C	4.378468e-7
10	rs1984070	2212037	A	G	5.674925e-5
10	rs1475704	2213781	C	T	1.356394e-4
10	rs10444197	2215931	A	G	2.472984e-4
10	rs12761870	2217847	T	C	-1.733383e-4
10	rs12781711	2219930	C	T	-1.682547e-4
10	rs12570845	2220201	A	C	4.589377e-4
10	rs12413933	2222546	T	C	-5.294225e-5
10	rs11251084	2226082	A	G	2.65115e-4
10	rs10903694	2227746	C	T	-2.331506e-5
10	rs11251086	2233638	G	A	2.304347e-4
10	rs2151358	2241511	G	A	5.05885e-5
10	rs1412915	2249005	C	T	8.348591e-5
10	rs11251091	2249853	T	C	2.765418e-4
10	rs11251092	2250307	T	C	2.731958e-4
10	rs11251093	2250556	A	G	2.942038e-4
10	rs11251096	2252327	A	G	1.438097e-4
10	rs6560804	2256239	G	A	3.023808e-4
10	rs10903698	2256452	A	C	-4.815218e-6
10	rs1000416	2256731	T	C	2.269686e-4
10	rs11592542	2258513	C	A	-1.102378e-4
10	rs914817	2260774	T	C	-5.082924e-5
10	rs17157889	2265880	C	T	6.73348e-5
10	rs10903700	2265952	C	T	-1.17225e-4
10	rs10903701	2267314	A	G	1.706065e-4
10	rs10903702	2267433	C	T	-2.341922e-4
10	rs11251104	2268160	T	C	-1.880056e-4
10	rs10794877	2268247	T	C	1.646045e-4
10	rs11251105	2268262	G	T	-1.95434e-4
10	rs10903704	2269665	C	T	1.697583e-4
10	rs12573685	2270504	T	C	-1.811902e-4
10	rs10903705	2271111	A	G	-1.042829e-4
10	rs10732917	2276040	A	C	-7.093951e-6
10	rs2014892	2281519	C	T	2.175046e-4
10	rs7914519	2286053	A	G	-1.38645e-4
10	rs7915509	2286078	T	C	1.621187e-4
10	rs4880987	2286134	C	T	-9.08777e-6
10	rs7477375	2286432	G	T	4.276551e-5
10	rs7916063	2286495	C	A	9.016142e-5
10	rs12359244	2287367	G	T	-2.941964e-4
10	rs1547290	2287865	C	T	8.638647e-5
10	rs17819557	2290244	T	C	1.479924e-4
10	rs1041598	2290492	C	A	-6.422484e-5
10	rs11817443	2291522	C	T	-1.865244e-4
10	rs2065528	2291574	G	A	-6.922705e-5
10	rs2065527	2291632	G	T	1.149136e-4
10	rs10903713	2292180	G	A	-1.180352e-4
10	rs10903714	2292684	T	C	5.032985e-5
10	rs11251116	2292862	A	C	-1.535785e-4
10	rs11251118	2294528	C	T	-2.774479e-4
10	rs10903715	2294754	A	G	9.057821e-5
10	rs10903717	2296183	T	C	-1.329622e-4
10	rs7909838	2297365	A	C	1.096339e-4
10	rs4356150	2298827	A	C	7.315327e-5
10	rs7919805	2301039	C	A	2.217902e-4
10	rs10903719	2305056	T	C	-1.289652e-4
10	rs7087032	2306308	C	A	-9.042372e-6
10	rs4111008	2314901	G	A	6.412036e-5
10	rs11251130	2316795	C	T	-7.310529e-5
10	rs1926038	2317343	A	G	-2.107352e-4
10	rs10903726	2317526	T	G	-5.815245e-5
10	rs10903727	2317738	C	T	6.714938e-5
10	rs12243279	2319476	T	G	1.466024e-4
10	rs10751862	2321173	G	A	1.379268e-4
10	rs6560806	2321752	T	C	1.099051e-5
10	rs10751863	2322871	T	C	2.650187e-5
10	rs10751864	2322896	A	G	-1.110777e-5
10	rs2148201	2323505	A	G	-2.108927e-6
10	rs10903729	2324132	A	G	3.375797e-4
10	rs2148202	2326416	T	C	-1.527131e-4
10	rs11251139	2328469	T	G	-3.153957e-4
10	rs2104473	2330989	A	G	-2.238851e-4
10	rs2025685	2331425	C	T	-3.137576e-4
10	rs10903735	2332465	T	C	-2.73931e-4
10	rs12256419	2336035	A	G	-5.594222e-5
10	rs7904173	2338795	T	C	-4.004118e-4
10	rs7919956	2340038	T	C	-5.181259e-5
10	rs10508226	2341722	T	C	-3.642323e-4
10	rs11251149	2341947	C	A	4.77026e-4
10	rs11251150	2342262	T	G	0.001004781
10	rs12412405	2343764	T	C	-9.177816e-5
10	rs4559611	2345326	C	T	1.456954e-4
10	rs10903740	2347825	G	T	7.216186e-5
10	rs10751867	2349064	C	T	1.509433e-4
10	rs10751868	2349357	G	T	2.666186e-4
10	rs10794901	2351551	C	A	-2.755727e-4
10	rs768628	2351833	C	T	-2.259981e-4
10	rs11251155	2355317	C	T	-1.021752e-4
10	rs7093387	2355384	A	G	-8.454297e-5
10	rs1570951	2356008	A	G	-6.820136e-5
10	rs7904884	2356196	C	A	3.622752e-5
10	rs1570953	2357121	C	T	1.362581e-4
10	rs12412942	2357702	G	A	2.754304e-4
10	rs17243233	2358911	A	G	4.789253e-5
10	rs12570649	2360003	A	C	-1.548942e-4
10	rs11251158	2361308	A	G	-1.281714e-4
10	rs11251161	2363481	A	G	-1.53298e-4
10	rs7099701	2363832	A	C	-1.610317e-4
10	rs7089055	2368260	C	A	-5.677371e-5
10	rs11812300	2372307	C	A	6.495284e-5
10	rs11817977	2372335	T	C	-5.766981e-5
10	rs7087615	2373295	T	C	1.995127e-5
10	rs17832702	2374315	T	C	-1.002859e-4
10	rs17158158	2374890	T	C	2.095163e-5
10	rs11251170	2375069	T	G	1.540978e-4
10	rs10903743	2375506	G	A	-8.490736e-5
10	rs1540996	2376937	T	C	-4.187395e-5
10	rs12251822	2377838	G	A	7.923549e-5
10	rs6560813	2378183	A	G	2.987714e-4
10	rs7095513	2378501	A	G	-2.621456e-5
10	rs10508227	2383461	C	A	7.538841e-5
10	rs10444195	2383782	A	C	-3.968824e-5
10	rs17833073	2384613	A	G	1.390656e-4
10	rs11251185	2386983	A	G	-9.425723e-5
10	rs12779267	2387282	A	G	2.634349e-4
10	rs4506560	2387307	C	A	-1.721423e-4
10	rs12780579	2387895	A	G	-1.464296e-4
10	rs12764167	2390581	A	G	-7.963329e-5
10	rs10508229	2391642	C	T	7.438038e-5
10	rs11819081	2392189	A	G	2.492907e-4
10	rs11251187	2392242	C	A	2.551281e-5
10	rs10508230	2393152	T	C	5.033728e-5
10	rs17158178	2393384	G	A	3.28227e-4
10	rs7922224	2393598	C	T	-3.714663e-4
10	rs10508232	2393931	G	A	-1.401788e-4
10	rs12411602	2394016	A	G	1.228959e-5
10	rs4611129	2394389	C	T	1.369852e-5
10	rs12257283	2394444	T	C	-5.025402e-5
10	rs17158208	2395177	T	G	-4.764959e-4
10	rs7076264	2398458	T	C	-6.882523e-5
10	rs7088654	2398765	A	G	-1.446135e-4
10	rs717328	2399303	A	G	-1.550836e-4
10	rs7076753	2401207	G	A	-6.769519e-5
10	rs7075295	2403764	T	C	-1.991177e-4
10	rs7072008	2403908	C	A	5.806883e-5
10	rs11813772	2404079	C	T	8.742752e-6
10	rs17245311	2404365	G	A	-1.708808e-4
10	rs7084211	2405229	T	C	-1.548226e-4
10	rs826473	2408713	T	C	2.34035e-4
10	rs826474	2408852	A	G	1.398419e-5
10	rs1325999	2411034	G	A	5.398807e-5
10	rs2765682	2412971	C	A	-9.468576e-5
10	rs862282	2415439	C	T	4.858584e-5
10	rs12416348	2417102	T	G	-7.298397e-5
10	rs12772107	2421536	T	C	9.54271e-5
10	rs2765675	2423107	C	T	-2.747203e-5
10	rs12571964	2424556	T	C	4.666267e-5
10	rs2638460	2424742	T	C	2.964415e-5
10	rs2638458	2424806	G	A	-8.652206e-7
10	rs17158233	2427843	A	G	-1.362618e-4
10	rs826489	2429307	G	T	-9.586673e-5
10	rs7895038	2432266	T	C	2.250207e-4
10	rs10903756	2436043	G	A	-2.164522e-5
10	rs17158243	2437962	T	C	-5.032391e-5
10	rs826478	2439441	A	G	4.516642e-4
10	rs826479	2439846	T	C	3.700586e-4
10	rs10794907	2440084	C	T	1.132709e-4
10	rs1886950	2440211	A	G	-8.974167e-5
10	rs7069544	2445563	G	A	-1.8002e-4
10	rs2765695	2447161	T	C	3.283234e-4
10	rs2638449	2447411	C	T	1.713649e-4
10	rs11251228	2448609	C	T	-1.33062e-4
10	rs2765690	2449259	A	G	1.56717e-4
10	rs12769875	2450019	C	T	2.503032e-5
10	rs2765689	2450237	T	C	2.349215e-4
10	rs826498	2453789	A	C	4.037669e-4
10	rs11251231	2454195	A	G	1.729438e-5
10	rs7070243	2460241	C	T	4.868169e-5
10	rs10903762	2461205	T	C	9.023028e-5
10	rs4880562	2463585	G	A	-8.106267e-5
10	rs7097362	2463955	A	G	-9.250157e-5
10	rs12785032	2463990	T	C	7.070008e-5
10	rs7906049	2467249	A	G	-2.572228e-4
10	rs17247535	2467481	A	G	-1.80254e-6
10	rs11251234	2468358	C	T	1.379324e-4
10	rs10903763	2468408	A	G	-2.340804e-5
10	rs10751873	2469378	C	T	1.125099e-4
10	rs11251237	2472145	C	T	-1.230468e-5
10	rs11251240	2476773	C	T	1.929471e-4
10	rs12780201	2480445	G	A	4.331903e-5
10	rs2029602	2480963	T	C	-5.27907e-5
10	rs10751876	2481488	T	C	3.257351e-6
10	rs10736955	2482518	G	T	3.772141e-7
10	rs7900071	2483585	T	C	-3.197769e-5
10	rs7910547	2488754	C	T	2.779508e-5
10	rs7090973	2489486	G	T	3.049042e-5
10	rs11251245	2490169	C	A	-5.183139e-5
10	rs6560821	2493744	T	C	-1.408065e-4
10	rs12265744	2494461	C	T	-4.620799e-5
10	rs17158368	2500330	A	G	4.622354e-5
10	rs11251257	2503394	T	G	-7.744043e-5
10	rs993651	2505690	C	T	-1.058002e-4
10	rs17158371	2509159	T	C	2.215302e-4
10	rs2452215	2510527	T	G	8.068604e-6
10	rs4880566	2511284	C	T	-2.748268e-4
10	rs12768012	2512174	T	C	-1.076089e-4
10	rs2452213	2512919	A	G	2.474454e-5
10	rs2458707	2521597	G	T	6.276236e-5
10	rs9423540	2524045	C	A	-1.627348e-4
10	rs2452209	2527236	A	C	-9.22206e-5
10	rs2046948	2527615	C	T	-6.614189e-5
10	rs2046949	2528527	T	C	-2.025673e-4
10	rs9419445	2529326	C	T	-2.07792e-4
10	rs9419446	2532247	A	G	1.939992e-4
10	rs2452204	2532669	T	C	6.115704e-4
10	rs2452200	2536538	T	C	8.063513e-4
10	rs2452199	2537042	A	G	5.979873e-4
10	rs10903783	2540623	C	T	1.207474e-4
10	rs2458706	2541270	T	C	-2.362959e-4
10	rs2458705	2541377	A	G	-2.126759e-4
10	rs17177195	2541409	C	T	3.255547e-4
10	rs10903784	2541943	T	G	-7.622391e-5
10	rs9329290	2542751	G	T	-9.52007e-5
10	rs9663489	2544480	A	C	3.313202e-4
10	rs9423666	2547022	T	C	2.291875e-4
10	rs9423457	2548174	T	C	-6.205182e-5
10	rs2458698	2548452	C	T	-9.824291e-5
10	rs2458696	2548914	A	G	2.105591e-4
10	rs11596010	2549157	C	A	1.411064e-5
10	rs1492184	2549436	C	T	-4.682165e-6
10	rs9419526	2550683	G	T	-1.035516e-5
10	rs9733402	2551532	G	A	3.156372e-5
10	rs9423671	2553108	G	A	7.432625e-5
10	rs1155447	2553240	C	T	2.621217e-4
10	rs9329295	2554313	T	C	-3.591747e-5
10	rs10903786	2555629	A	G	-1.204525e-4
10	rs9665557	2555773	G	A	4.083641e-4
10	rs2458688	2557076	A	G	-1.255157e-5
10	rs9329298	2557531	A	G	-9.234535e-6
10	rs2458686	2558037	A	C	1.207524e-4
10	rs1388722	2559338	G	A	-1.83818e-4
10	rs11251294	2562328	T	C	2.281259e-4
10	rs1472135	2562642	C	T	3.95661e-4
10	rs1472138	2562836	T	C	-1.996111e-4
10	rs2388097	2566085	C	T	1.189057e-4
10	rs12416281	2571734	G	A	1.866734e-4
10	rs10903794	2571838	T	C	-5.263258e-5
10	rs11251309	2572140	T	C	-8.504269e-5
10	rs11251320	2573796	G	A	-8.194537e-5
10	rs11251322	2573937	T	G	-1.336619e-4
10	rs17158495	2577639	C	T	5.094126e-4
10	rs11251328	2580216	T	C	1.743107e-4
10	rs11251340	2582995	A	G	3.122441e-4
10	rs11251343	2583581	C	T	1.749638e-4
10	rs2388257	2584073	T	C	2.277642e-4
10	rs2388258	2584375	G	A	-7.790534e-5
10	rs11251347	2585456	C	T	1.788778e-4
10	rs11251348	2585627	C	T	2.264949e-4
10	rs10508237	2589776	G	A	8.315892e-5
10	rs2388260	2590305	G	A	-1.304213e-4
10	rs7093049	2593077	G	A	-1.298438e-4
10	rs2388263	2593161	T	G	5.530728e-5
10	rs2388264	2593967	G	A	-5.055464e-5
10	rs2388266	2595038	G	A	-1.955159e-4
10	rs4880569	2595301	C	T	-2.084555e-4
10	rs2388268	2595331	T	C	-1.003817e-4
10	rs10794921	2595553	T	C	6.17848e-5
10	rs4420173	2601820	T	C	-1.818935e-4
10	rs2892471	2602155	T	C	2.65885e-6
10	rs2388273	2602415	G	T	-1.976164e-5
10	rs7081724	2603122	A	G	-2.672142e-6
10	rs4344386	2604368	G	A	-1.755768e-4
10	rs17179961	2605786	G	A	1.398964e-4
10	rs4433480	2606133	C	A	1.934451e-4
10	rs2388279	2606565	T	G	1.430214e-4
10	rs2388282	2606931	A	G	4.524828e-4
10	rs11595982	2607487	A	G	-3.470462e-5
10	rs11251367	2607655	T	C	-1.524035e-5
10	rs17158651	2610176	A	G	6.518274e-5
10	rs10903809	2610523	A	G	-6.18806e-5
10	rs12783377	2611192	C	T	-3.094204e-5
10	rs10903811	2611903	C	T	2.95694e-4
10	rs12049737	2614502	A	G	1.428301e-4
10	rs7918919	2616253	C	A	1.852157e-4
10	rs2388287	2619314	C	T	1.394108e-4
10	rs2892473	2619547	T	G	2.555432e-4
10	rs7920309	2619695	G	A	2.556626e-4
10	rs2388251	2620997	G	A	1.326962e-4
10	rs10903814	2621182	A	C	7.287567e-6
10	rs11251373	2621379	G	A	-3.65694e-5
10	rs11251374	2621756	G	A	-1.33499e-4
10	rs11251377	2625209	C	T	2.407637e-5
10	rs2388288	2627161	A	G	-5.477214e-5
10	rs10047370	2628101	C	T	-3.101272e-5
10	rs7085508	2631518	T	C	3.614706e-4
10	rs11251389	2634260	T	C	-7.675413e-5
10	rs11251390	2634375	A	G	6.001398e-4
10	rs6601756	2634804	C	T	-1.149448e-4
10	rs11251392	2635863	C	T	-1.563884e-4
10	rs17155640	2636063	T	C	-3.764181e-4
10	rs17158677	2639732	G	A	-2.437838e-5
10	rs17158687	2645905	T	C	-1.308563e-4
10	rs10903830	2648164	T	C	-4.893934e-5
10	rs2388384	2649957	C	A	9.582653e-5
10	rs7092368	2651420	G	A	2.335719e-5
10	rs7081466	2654462	C	A	2.286246e-5
10	rs11251400	2657127	A	G	4.883727e-5
10	rs2892500	2658061	G	A	-3.022392e-4
10	rs6601797	2661196	A	G	1.016077e-4
10	rs12240387	2664712	A	G	6.897041e-5
10	rs7080305	2666834	A	G	3.965439e-5
10	rs12570182	2669310	T	C	4.858714e-5
10	rs2388391	2671265	C	T	2.662567e-4
10	rs4881006	2671537	A	G	1.063197e-4
10	rs17158714	2672202	A	G	-2.766644e-4
10	rs17158718	2673499	T	C	1.248695e-4
10	rs6601818	2674458	C	T	-1.968539e-5
10	rs2388392	2674678	C	T	-1.127657e-4
10	rs10903834	2676299	A	G	5.915875e-4
10	rs12221422	2676345	T	C	1.247139e-4
10	rs7073016	2677411	G	A	2.462506e-5
10	rs7915957	2678825	A	G	2.546183e-4
10	rs7900654	2679240	T	C	2.321762e-4
10	rs9971092	2680853	C	T	3.305738e-4
10	rs17158735	2681064	T	C	7.978238e-5
10	rs12413601	2684075	G	A	2.535642e-4
10	rs10508239	2686476	G	A	3.98295e-4
10	rs7074375	2691576	T	C	1.148118e-4
10	rs7079384	2692656	T	C	-1.357238e-5
10	rs4339939	2692793	A	G	-1.286918e-4
10	rs10466265	2695056	A	G	9.963792e-7
10	rs7899257	2695158	G	A	4.91294e-5
10	rs2068455	2697071	G	A	-4.673974e-5
10	rs11251416	2699914	T	C	3.220155e-4
10	rs1413759	2701181	A	G	4.17805e-5
10	rs11592860	2702805	A	G	2.773561e-5
10	rs7072489	2704059	C	T	2.81423e-4
10	rs1537613	2706013	G	A	-2.508775e-4
10	rs7072084	2706717	T	C	-1.217154e-4
10	rs10903840	2707468	T	C	-1.345199e-4
10	rs7893477	2711041	G	A	-3.439871e-6
10	rs10794932	2713713	A	G	9.524003e-5
10	rs17158795	2714278	T	C	3.262665e-4
10	rs884289	2714749	G	A	4.294458e-4
10	rs11597478	2715418	A	G	-1.805313e-4
10	rs17182415	2715700	A	G	-1.220695e-4
10	rs12359239	2721782	A	G	1.193864e-4
10	rs11594872	2723241	T	C	-1.540284e-4
10	rs17182743	2723493	A	G	-5.194956e-5
10	rs12269274	2724048	A	G	-3.927516e-4
10	rs11251434	2729235	A	G	6.139843e-5
10	rs10508240	2729953	A	G	8.979144e-5
10	rs7074424	2730150	A	G	6.000091e-5
10	rs10794934	2730631	A	G	-1.595813e-5
10	rs11817995	2733495	T	C	1.718489e-4
10	rs1008859	2737238	T	G	1.260709e-4
10	rs17274849	2738294	G	T	-2.948515e-4
10	rs11251436	2738665	C	T	-1.799607e-4
10	rs6601863	2739606	T	C	-4.338637e-5
10	rs7920763	2740608	A	G	1.371082e-4
10	rs7893911	2740918	T	G	2.262331e-4
10	rs12414084	2742172	A	G	-4.352619e-5
10	rs2050343	2743897	G	A	-1.03843e-4
10	rs2050342	2744009	T	C	7.816559e-5
10	rs11592580	2744038	T	C	1.57109e-4
10	rs17158861	2746093	C	T	4.037703e-4
10	rs17158867	2746308	T	C	1.838432e-4
10	rs10903846	2746750	C	T	1.364687e-4
10	rs1556634	2746959	G	A	3.271104e-4
10	rs1556633	2747013	G	A	1.808219e-4
10	rs1556632	2747193	G	A	2.160939e-4
10	rs2065682	2747283	T	G	2.236474e-4
10	rs12763319	2748771	C	T	9.307391e-5
10	rs7909413	2749234	C	T	2.259432e-4
10	rs11251440	2749491	C	T	2.500144e-4
10	rs12219610	2751062	C	T	-3.887226e-6
10	rs1931865	2753676	G	A	-1.322324e-4
10	rs7904477	2754463	G	A	3.302741e-4
10	rs1004641	2754671	A	C	1.709713e-4
10	rs945142	2755927	T	C	-2.10104e-4
10	rs10903851	2757108	C	T	2.012769e-4
10	rs11251447	2757337	G	A	5.369772e-5
10	rs11593477	2758071	A	G	5.220722e-5
10	rs11251458	2761708	C	T	1.704449e-4
10	rs1413764	2761819	G	A	3.441571e-4
10	rs11596779	2762003	C	T	-8.436747e-5
10	rs1889507	2762427	T	C	1.307705e-4
10	rs11251469	2766921	G	A	2.319684e-4
10	rs11251471	2768530	G	A	1.888476e-4
10	rs2388394	2769716	C	T	1.343719e-4
10	rs11251473	2770582	T	C	2.918967e-4
10	rs11251475	2773039	T	G	1.708492e-4
10	rs7914704	2774367	G	A	1.266247e-4
10	rs11251480	2779797	T	C	6.426663e-5
10	rs7904050	2780603	T	C	1.46404e-4
10	rs17158961	2780813	T	C	-7.410273e-5
10	rs17158966	2780877	G	A	-3.881704e-5
10	rs11599371	2781027	T	C	-1.116119e-4
10	rs1556638	2781282	T	C	5.657769e-4
10	rs11251481	2781386	C	T	5.050972e-4
10	rs1106272	2782045	A	G	1.061992e-4
10	rs7922357	2782179	G	T	-1.09613e-4
10	rs17158994	2782359	A	G	-9.464285e-5
10	rs7922626	2782413	G	T	-3.598501e-5
10	rs1537615	2782741	T	C	-2.184251e-4
10	rs1537616	2782787	G	T	-3.615091e-4
10	rs7093433	2783225	T	C	-4.889468e-5
10	rs7093443	2783249	T	C	-5.637237e-5
10	rs7070602	2783324	C	T	-9.870193e-5
10	rs7094332	2784947	A	G	1.710186e-4
10	rs12357850	2786447	G	A	-8.103737e-5
10	rs11251489	2787865	G	A	6.015715e-5
10	rs1931859	2792489	C	A	1.022637e-4
10	rs2892502	2792805	C	T	7.521402e-5
10	rs2388398	2792880	G	T	1.745568e-4
10	rs2388399	2792892	G	A	8.997384e-5
10	rs4330995	2793120	C	T	-1.288473e-4
10	rs11251491	2794762	C	T	1.226376e-5
10	rs7902082	2795366	T	G	-5.901727e-5
10	rs12762797	2798314	C	T	1.436523e-4
10	rs11251494	2800027	G	T	9.399142e-5
10	rs4881023	2800696	G	A	8.973945e-5
10	rs2152001	2804109	A	G	1.011754e-4
10	rs2065683	2804898	T	G	1.089075e-4
10	rs2184413	2804997	A	G	4.5099e-5
10	rs2065685	2805185	C	T	-1.187083e-4
10	rs2184412	2805409	A	G	9.699324e-5
10	rs928594	2808104	G	T	4.144382e-5
10	rs1108028	2808756	A	G	-6.142744e-6
10	rs7095226	2809279	G	T	2.622594e-5
10	rs11251502	2810427	G	T	2.214634e-4
10	rs7912465	2815824	C	T	1.756636e-4
10	rs7895748	2817535	A	C	7.294687e-5
10	rs11251504	2818244	G	A	-1.958077e-4
10	rs7898310	2819460	T	C	-7.002685e-5
10	rs7908533	2819554	C	T	1.905445e-4
10	rs7921348	2820234	G	A	-1.072599e-4
10	rs2388505	2823334	G	A	-3.747611e-4
10	rs7915938	2823407	A	C	-1.977355e-4
10	rs11594792	2823801	A	C	2.994529e-5
10	rs9943312	2826548	A	G	-3.568785e-4
10	rs11251508	2828596	T	C	-6.936257e-6
10	rs11251509	2828634	G	A	3.062499e-5
10	rs1334693	2828890	A	C	1.54088e-4
10	rs10736960	2831743	A	G	1.734379e-4
10	rs945141	2835293	A	C	-3.135254e-4
10	rs1889504	2835603	T	C	9.217424e-6
10	rs1577249	2836854	G	A	-1.239385e-5
10	rs4311958	2838128	T	C	-9.301123e-5
10	rs1577253	2839343	C	T	9.008569e-5
10	rs1577255	2839591	A	G	1.830822e-5
10	rs1591313	2840150	T	C	3.476543e-5
10	rs12356656	2840785	A	G	9.343678e-5
10	rs1999647	2842782	T	C	4.966357e-5
10	rs4132076	2845542	G	T	-1.482725e-4
10	rs2388507	2848009	A	G	4.823355e-5
10	rs10794947	2854697	C	T	1.576426e-4
10	rs10903874	2863045	C	T	-4.79209e-5
10	rs4881029	2863659	G	T	-8.690984e-5
10	rs7080882	2864447	G	A	2.104588e-4
10	rs10794949	2865170	G	A	1.621367e-5
10	rs1931864	2869001	C	A	9.308741e-5
10	rs10736962	2869096	G	A	6.609027e-5
10	rs9633756	2875792	T	C	2.446792e-4
10	rs7098771	2876202	A	G	-1.474352e-5
10	rs11251532	2877311	C	T	1.613098e-7
10	rs2065681	2877343	A	G	2.447738e-4
10	rs11593983	2877503	C	T	3.772205e-4
10	rs11818509	2880009	T	C	7.367709e-5
10	rs12220754	2880121	A	C	-2.535613e-4
10	rs10903880	2881331	C	T	-1.293118e-4
10	rs7911151	2882338	T	C	-2.430571e-4
10	rs7899347	2882816	G	T	6.782417e-5
10	rs10903883	2886808	C	T	-1.651776e-4
10	rs7910162	2887594	T	C	-4.849784e-5
10	rs4436465	2887947	C	A	5.01709e-5
10	rs4459189	2888042	A	G	1.147893e-4
10	rs1909692	2891279	A	G	-9.778536e-5
10	rs10751894	2898875	G	A	9.582527e-5
10	rs6601988	2901165	C	T	-9.202308e-5
10	rs7093545	2901275	C	T	-1.098629e-5
10	rs6601989	2901320	T	C	-1.324797e-5
10	rs17280619	2909457	A	G	3.302759e-4
10	rs1909690	2910624	T	C	2.540948e-4
10	rs10751895	2912898	C	T	-2.378748e-4
10	rs11251554	2914486	T	G	1.79825e-4
10	rs4370836	2914753	C	A	-1.524671e-4
10	rs7906872	2917342	T	G	3.89627e-5
10	rs7097439	2922766	C	T	7.203526e-4
10	rs7918187	2929751	T	C	1.790515e-4
10	rs10794964	2933230	G	A	2.735759e-4
10	rs4242741	2933969	T	C	2.471543e-5
10	rs10751897	2937138	G	A	-4.514723e-5
10	rs7917068	2937184	G	T	-1.070788e-5
10	rs10794968	2939241	C	A	4.938008e-5
10	rs11598573	2940562	A	C	3.326701e-5
10	rs17281225	2943710	A	G	5.734148e-4
10	rs10508243	2944715	A	G	-2.39916e-6
10	rs11251562	2946169	T	C	-1.036663e-4
10	rs10794969	2952837	A	G	-2.538347e-4
10	rs7091014	2957286	G	A	-2.262526e-5
10	rs11251566	2959731	A	G	8.14056e-5
10	rs10751898	2960317	T	C	1.80029e-4
10	rs11251567	2961101	G	A	-4.952711e-5
10	rs7904324	2964727	A	G	-9.665668e-5
10	rs7084464	2965692	G	A	-1.130102e-4
10	rs7098080	2965865	C	A	-9.763482e-6
10	rs1909682	2966188	A	G	-1.937985e-5
10	rs1909684	2966418	A	G	-2.477497e-4
10	rs1574317	2967402	G	A	2.887987e-4
10	rs11251569	2967419	A	C	-7.842239e-5
10	rs11251570	2967536	A	G	-2.198907e-4
10	rs1574318	2967596	C	T	3.328062e-4
10	rs11813223	2967660	A	G	-1.44344e-4
10	rs1875167	2967899	T	C	1.050519e-4
10	rs1875172	2971227	G	T	-4.4975e-4
10	rs1875173	2971405	C	T	6.032568e-5
10	rs2454829	2972144	G	A	8.2338e-5
10	rs2936896	2972261	A	G	1.614929e-4
10	rs3003514	2973425	G	A	3.273851e-5
10	rs3003518	2974824	G	T	4.706294e-5
10	rs11251582	2976757	T	C	-1.020912e-4
10	rs2502068	2977047	T	C	-9.163529e-5
10	rs7095637	2977379	C	T	-2.534528e-4
10	rs7073091	2978321	A	G	-3.803328e-4
10	rs11251583	2979537	A	G	-3.097028e-4
10	rs2454824	2979826	T	C	-6.932411e-5
10	rs7087799	2981486	A	G	-3.979083e-5
10	rs7923826	2983047	C	T	7.336264e-5
10	rs2454823	2983081	T	C	2.591096e-4
10	rs17159312	2984991	T	C	3.744264e-4
10	rs11251588	2986450	G	A	1.212606e-4
10	rs2454841	2986526	A	G	-2.482664e-4
10	rs4408225	2987064	C	T	2.325901e-4
10	rs17281966	2987086	G	T	-1.047414e-6
10	rs10794975	2988202	C	T	5.860461e-6
10	rs7094170	2989555	T	C	-1.927382e-4
10	rs12220191	2989572	G	A	5.323908e-4
10	rs11251594	2990190	C	T	-3.449237e-4
10	rs10903900	2990261	A	G	-1.294703e-4
10	rs1909675	2990680	T	C	3.201425e-4
10	rs2454837	2991774	T	C	4.604218e-5
10	rs2936891	2992399	A	G	6.215394e-5
10	rs2454838	2992761	T	C	-1.835121e-4
10	rs11251597	2993334	C	T	-2.105345e-4
10	rs3003516	3004093	G	A	2.269807e-6
10	rs12769869	3004796	C	T	4.296553e-5
10	rs7080980	3009063	T	C	2.048934e-4
10	rs12357696	3013810	A	G	2.543969e-4
10	rs12357510	3016174	G	A	1.236162e-4
10	rs11251610	3016451	G	A	9.015301e-5
10	rs7069972	3019310	T	C	1.004657e-4
10	rs10794978	3020453	G	A	-2.047402e-5
10	rs12784956	3021935	G	A	8.046863e-5
10	rs7358205	3024721	T	G	3.515852e-4
10	rs4072812	3027807	C	T	-2.010906e-4
10	rs10903906	3030355	C	T	-3.890768e-5
10	rs4598565	3031204	G	A	-6.305071e-6
10	rs4506536	3031361	T	C	-8.94605e-5
10	rs4353181	3031753	A	G	-2.109398e-4
10	rs7920865	3034260	G	A	-5.643472e-6
10	rs11251626	3036318	G	A	-1.453636e-4
10	rs7073415	3040889	A	G	7.155781e-6
10	rs10903911	3041749	C	T	5.640073e-6
10	rs10903913	3042256	G	A	2.268113e-4
10	rs10794983	3043018	G	T	1.326544e-4
10	rs7914892	3045244	G	A	2.529194e-4
10	rs9664019	3049073	T	C	9.118833e-5
10	rs11251635	3049561	C	T	6.656504e-5
10	rs11251639	3051112	C	T	1.708445e-4
10	rs11251641	3051579	C	T	2.147127e-5
10	rs7918385	3052170	G	T	5.195635e-5
10	rs2279222	3052273	A	G	2.008265e-4
10	rs12771338	3052436	C	T	-6.396971e-5
10	rs11251645	3054495	G	A	1.047651e-4
10	rs10794986	3055645	A	G	1.477233e-4
10	rs10794988	3055699	C	T	2.081025e-4
10	rs7918185	3056011	A	G	5.815422e-5
10	rs7902402	3056044	T	C	7.390505e-5
10	rs12098591	3056078	T	C	1.180396e-4
10	rs10903929	3058348	G	A	8.754361e-5
10	rs10903930	3058375	G	A	1.182079e-4
10	rs7088342	3058738	T	C	2.029449e-4
10	rs7095234	3058952	G	A	2.129518e-4
10	rs7904119	3059714	T	G	-1.748862e-5
10	rs7070854	3060901	G	A	3.696578e-4
10	rs6602008	3062601	C	A	3.007012e-4
10	rs10794989	3067312	G	A	-1.492974e-4
10	rs7087749	3068685	T	C	-6.244949e-5
10	rs7080732	3069077	T	C	1.084685e-4
10	rs7081142	3069355	C	T	1.727937e-4
10	rs7067978	3071547	C	T	1.800382e-4
10	rs6422398	3071566	A	G	6.812381e-5
10	rs6602012	3071763	A	G	2.954845e-5
10	rs7072632	3073036	A	C	9.978528e-5
10	rs4881060	3074289	T	G	2.708426e-4
10	rs17135074	3075076	A	G	9.921475e-5
10	rs11251654	3075772	A	G	9.514765e-5
10	rs7096174	3075870	C	T	2.350108e-5
10	rs11251656	3076977	A	G	1.166241e-4
10	rs10903938	3077299	C	T	4.508697e-5
10	rs10903939	3077464	G	T	2.520813e-4
10	rs12242262	3079141	A	G	1.689932e-4
10	rs12265069	3079252	G	A	1.332064e-4
10	rs7089499	3083649	T	C	-9.264702e-5
10	rs7100356	3083768	T	C	1.024021e-4
10	rs12360349	3086486	C	A	-3.243237e-5
10	rs6602020	3092050	A	C	4.704952e-5
10	rs7893752	3094580	C	T	-9.827756e-5
10	rs3814582	3095046	A	G	7.249688e-5
10	rs3829910	3095281	C	A	1.61422e-4
10	rs7087613	3096702	A	G	7.158822e-4
10	rs10732921	3097212	C	T	1.203537e-4
10	rs10903949	3097745	T	C	-1.70849e-4
10	rs7091953	3099351	T	C	6.963519e-4
10	rs17212411	3100437	T	C	1.580491e-4
10	rs7923030	3106857	C	A	2.133365e-4
10	rs11251693	3112621	G	A	2.329984e-4
10	rs17284739	3112709	G	A	2.894184e-4
10	rs11251694	3114645	C	T	3.66781e-4
10	rs10795000	3114994	G	A	3.044692e-4
10	rs7909171	3118871	G	A	-7.953444e-5
10	rs882849	3123433	C	T	4.74258e-5
10	rs11251702	3124319	A	G	8.787526e-5
10	rs4881074	3124516	G	A	-9.623012e-5
10	rs4881075	3129472	A	G	1.89892e-4
10	rs9630129	3129645	T	C	2.698833e-4
10	rs11251710	3130773	T	C	1.576463e-4
10	rs10795002	3131553	C	T	8.115749e-5
10	rs4881077	3133541	C	A	-2.155603e-4
10	rs10903959	3133648	T	G	-1.169625e-5
10	rs11251711	3134083	G	A	7.245045e-5
10	rs7090199	3134681	T	C	-2.521704e-4
10	rs7076989	3137472	G	A	-2.324076e-4
10	rs2388595	3138009	T	C	2.189635e-4
10	rs7074733	3138265	C	T	-1.259048e-4
10	rs10903962	3138339	G	A	2.941704e-4
10	rs12357621	3138558	T	C	-1.486123e-4
10	rs10903963	3139701	T	C	-2.683035e-4
10	rs17131897	3141086	T	C	-1.603052e-4
10	rs11542777	3143667	T	C	-1.146618e-4
10	rs2892550	3145541	G	T	7.478142e-5
10	rs11251719	3145906	A	C	9.584916e-5
10	rs4256893	3147192	A	G	2.105626e-4
10	rs4271292	3147456	T	C	1.561581e-4
10	rs2388569	3148116	T	C	7.502916e-5
10	rs10903967	3149402	A	G	-1.819991e-4
10	rs17212803	3150314	T	C	8.541446e-5
10	rs1132173	3150973	T	C	3.270184e-5
10	rs10903969	3153864	A	G	1.183724e-4
10	rs10508245	3153888	T	G	-5.426197e-5
10	rs2306299	3154267	A	G	6.385812e-5
10	rs2306302	3154461	A	G	-3.419882e-5
10	rs2306304	3154534	A	G	-4.253847e-6
10	rs6602023	3155217	T	C	-8.693625e-5
10	rs6602024	3155237	A	G	2.331381e-5
10	rs3816698	3155285	A	G	3.272212e-4
10	rs3816699	3155353	T	C	5.316538e-5
10	rs3816701	3155428	C	T	-2.46123e-4
10	rs4881085	3155540	A	G	-1.89719e-4
10	rs4881086	3155698	T	C	2.819102e-4
10	rs4881088	3155770	A	G	-1.644113e-5
10	rs4881089	3155790	T	C	-1.457943e-4
10	rs2388567	3156168	C	T	-1.581704e-4
10	rs2388566	3156214	C	T	-8.023975e-5
10	rs7916889	3158646	A	G	-2.4857e-4
10	rs12257705	3160127	T	C	4.224521e-5
10	rs9423462	3160726	C	T	-3.943675e-4
10	rs4881098	3160847	G	A	9.963476e-4
10	rs3829914	3161131	C	T	-1.442902e-4
10	rs3829916	3161216	G	A	-1.180013e-4
10	rs9423464	3161253	A	G	-3.601901e-4
10	rs10903970	3161474	T	C	1.174333e-5
10	rs6602026	3162423	G	A	3.417173e-4
10	rs3814590	3162525	T	C	-1.316949e-4
10	rs9423466	3162669	C	T	2.149256e-4
10	rs7086721	3163068	T	C	3.949601e-4
10	rs7096334	3163087	A	G	-1.274641e-4
10	rs7082863	3163283	G	A	-2.361641e-4
10	rs12268267	3165316	T	C	2.016142e-4
10	rs9423690	3165972	T	C	2.656014e-4
10	rs9423477	3166221	A	G	1.362977e-4
10	rs9423479	3166345	A	G	1.133717e-4
10	rs11591441	3166624	T	C	8.790068e-5
10	rs2306309	3167463	C	T	-2.600494e-6
10	rs6602032	3169771	G	A	1.382477e-4
10	rs7080240	3169803	T	C	-9.989852e-5
10	rs2279208	3171043	A	G	-5.138215e-4
10	rs2279211	3171995	T	G	-1.123551e-4
10	rs1052333	3172121	T	C	-7.093339e-5
10	rs4598574	3172229	A	G	3.389783e-5
10	rs4611105	3173364	A	G	5.10866e-5
10	rs4880592	3173581	G	A	-4.644853e-5
10	rs3740612	3175763	T	C	2.001809e-4
10	rs2306310	3176363	C	A	-1.729345e-4
10	rs2306311	3176389	T	C	2.071027e-4
10	rs9423490	3177320	C	T	-9.668524e-5
10	rs1053000	3178881	T	C	1.48946e-4
10	rs11251744	3179663	A	G	3.354468e-4
10	rs2306319	3179842	T	C	2.113717e-4
10	rs12678	3180175	T	C	-2.254058e-4
10	rs6901	3180227	T	C	-1.841248e-5
10	rs10175	3180298	T	C	1.510055e-5
10	rs2388559	3180343	G	A	-2.6764e-4
10	rs9423495	3180759	A	G	1.207495e-4
10	rs2279216	3180951	A	G	1.802313e-4
10	rs2279217	3181003	A	G	-1.024657e-4
10	rs17849904	3181126	T	C	-3.873874e-4
10	rs2279220	3181282	G	A	-3.597416e-5
10	rs9423702	3182686	A	C	7.554324e-5
10	rs7094698	3183747	A	G	1.138738e-4
10	rs7898695	3184507	A	G	2.293636e-4
10	rs4881109	3185237	G	A	-6.478344e-5
10	rs3758631	3187924	T	C	1.054817e-4
10	rs3758630	3188071	T	G	8.843891e-5
10	rs7924157	3189115	C	T	-1.617764e-5
10	rs3740607	3189380	C	T	-6.446024e-5
10	rs4881111	3190265	A	G	9.167782e-5
10	rs4881112	3190298	C	T	-1.888787e-4
10	rs2291103	3190797	C	T	2.283933e-4
10	rs4881113	3190853	G	T	1.456594e-4
10	rs2388557	3191527	T	C	-1.085069e-4
10	rs2388556	3191823	T	C	-1.186741e-4
10	rs3765099	3197592	A	G	3.78807e-4
10	rs3182535	3200292	G	A	-1.278862e-4
10	rs3814592	3201010	C	T	-2.323713e-4
10	rs3814593	3201072	T	G	1.163385e-4
10	rs3814594	3201097	T	C	-1.705584e-4
10	rs3814595	3201679	A	G	-4.796069e-5
10	rs4242746	3202065	T	C	4.679858e-6
10	rs4242747	3202140	C	T	-1.763975e-4
10	rs9423709	3202682	A	G	2.702775e-5
10	rs7912487	3204561	C	T	-6.413828e-5
10	rs7070745	3205745	C	T	-1.91511e-4
10	rs4609511	3206027	A	G	-6.125482e-5
10	rs4497305	3206256	C	A	-3.961963e-5
10	rs4620624	3206365	T	C	-1.36578e-5
10	rs1127047	3208512	A	G	0.00121553
10	rs12359035	3208557	A	G	1.133673e-4
10	rs4242748	3208583	A	C	-6.929056e-5
10	rs10508249	3211780	C	T	-1.576365e-4
10	rs17133560	3212425	G	T	7.141778e-5
10	rs9423506	3218457	C	T	-1.122087e-4
10	rs9423508	3219171	T	C	4.928219e-4
10	rs7078068	3219445	T	C	-3.635795e-4
10	rs6602036	3219794	A	G	-2.082756e-4
10	rs17131865	3230337	T	C	1.796376e-4
10	rs4375352	3245325	T	C	1.228825e-4
10	rs7906143	3245448	T	C	1.31741e-5
10	rs10751916	3245862	T	G	-2.637998e-5
10	rs2814900	3248061	T	C	-5.050431e-5
10	rs7087863	3249638	A	G	-2.773088e-5
10	rs2765005	3255069	G	A	-2.291435e-4
10	rs2814906	3256587	T	C	9.049809e-6
10	rs2477765	3260462	G	A	-3.242941e-5
10	rs2814913	3262561	C	T	1.518649e-4
10	rs7905690	3262682	C	T	-1.185644e-4
10	rs9423522	3264448	T	C	-8.825058e-5
10	rs7099179	3264590	C	T	4.092472e-5
10	rs7075005	3264644	T	G	9.733308e-5
10	rs7088720	3264809	T	C	6.791989e-6
10	rs2814918	3266295	T	C	-5.931251e-5
10	rs2281854	3269317	T	C	4.354067e-5
10	rs12269271	3271675	T	C	-1.925714e-5
10	rs7084176	3273550	G	A	3.461858e-5
10	rs10795014	3274756	T	C	4.434704e-5
10	rs10903992	3275130	A	C	1.354084e-4
10	rs6602039	3280416	A	G	2.58549e-4
10	rs10795016	3280590	G	A	1.351453e-4
10	rs3814600	3281354	G	A	6.312263e-4
10	rs11251793	3282738	G	A	1.298644e-4
10	rs2764980	3284007	A	G	-3.045637e-4
10	rs2814925	3284061	A	G	-4.802289e-5
10	rs11251795	3284639	A	G	1.138653e-4
10	rs2764981	3285729	T	C	-5.6273e-5
10	rs2764986	3286815	A	G	6.538398e-6
10	rs11251799	3287305	T	G	3.012395e-4
10	rs11251800	3288594	G	T	5.561712e-4
10	rs2814930	3289771	G	A	2.690436e-4
10	rs10508250	3290142	T	C	-4.775551e-4
10	rs11251803	3290827	A	G	-5.720396e-4
10	rs10903998	3291933	C	T	1.32797e-5
10	rs4881131	3295673	A	G	2.389926e-4
10	rs11593966	3297282	G	A	1.875012e-4
10	rs912826	3303486	C	T	-2.079758e-5
10	rs4489652	3304955	A	G	-1.185132e-4
10	rs12220117	3307294	C	T	-1.51179e-4
10	rs10904000	3307540	C	T	1.774444e-4
10	rs11251813	3307885	A	G	1.206589e-5
10	rs7078918	3307920	C	T	1.283837e-4
10	rs10751917	3308507	A	G	1.029325e-5
10	rs963355	3308846	A	G	-1.094388e-4
10	rs2296462	3309328	T	C	-7.169896e-5
10	rs2296463	3309482	A	G	-1.203864e-4
10	rs2296465	3309647	G	A	-1.747032e-4
10	rs12784859	3310378	G	A	8.210534e-6
10	rs12766168	3310566	C	T	2.810795e-4
10	rs11251818	3313145	T	C	2.095901e-4
10	rs9804298	3313456	T	C	1.463766e-4
10	rs11251823	3316592	T	C	3.786265e-5
10	rs1009543	3319474	G	A	-2.014055e-4
10	rs1570856	3319978	T	C	-3.266755e-4
10	rs912837	3320113	G	A	2.283138e-4
10	rs2147939	3322307	C	A	-2.120367e-4
10	rs12355652	3322365	A	G	-2.645854e-5
10	rs11251827	3323315	A	G	-9.722993e-5
10	rs1325586	3323773	T	C	-2.108242e-5
10	rs11251829	3325026	T	C	-1.105964e-4
10	rs10904017	3327813	C	T	5.266414e-6
10	rs17135001	3327931	A	C	-3.065067e-4
10	rs10904018	3330360	T	G	-2.406209e-4
10	rs7070200	3330587	T	C	-2.437082e-4
10	rs736052	3331318	G	A	2.055956e-4
10	rs17135017	3333530	A	G	-1.403195e-4
10	rs12766986	3335061	C	T	2.540668e-4
10	rs11251836	3335447	T	G	-9.480489e-5
10	rs17135046	3338089	T	C	9.968258e-5
10	rs12256076	3339212	T	C	1.534057e-4
10	rs12764839	3339394	T	C	8.60958e-5
10	rs4881147	3342774	T	C	6.372646e-5
10	rs4881151	3345509	A	C	-1.613461e-4
10	rs10751919	3346457	G	A	-1.599217e-4
10	rs549676	3348124	C	T	-1.480489e-4
10	rs17219363	3352233	C	T	-1.717486e-5
10	rs1337382	3355303	T	G	6.998524e-5
10	rs4881152	3355368	A	G	-5.274553e-4
10	rs7075325	3359961	A	G	1.81072e-4
10	rs737533	3363137	A	G	2.967084e-5
10	rs1807437	3363208	C	T	2.034041e-4
10	rs11594429	3368555	G	A	1.430558e-4
10	rs4881155	3368595	C	T	1.257969e-4
10	rs4881157	3373977	T	C	8.99411e-5
10	rs10795026	3375666	G	A	3.860856e-4
10	rs10751920	3381474	C	T	1.111373e-4
10	rs11251857	3382156	G	A	9.481389e-5
10	rs10795029	3383158	G	A	9.051633e-5
10	rs7895490	3384133	G	A	1.068481e-4
10	rs7903644	3387978	C	T	-8.528914e-5
10	rs7894937	3388334	G	A	-3.701066e-4
10	rs722828	3389934	A	C	-1.229591e-4
10	rs1337381	3390320	C	T	-9.338987e-5
10	rs7069744	3390506	C	T	1.801893e-4
10	rs1359526	3390982	A	G	8.39811e-5
10	rs2182195	3395216	C	A	7.665589e-5
10	rs7893931	3396130	A	G	-7.747935e-5
10	rs11251861	3397728	G	T	-1.136404e-4
10	rs7901930	3399877	T	C	-3.091067e-4
10	rs12415036	3399934	A	G	7.893857e-5
10	rs4881160	3402248	A	G	1.316774e-5
10	rs10508252	3402591	C	T	1.723656e-4
10	rs2065936	3405527	T	C	-2.151407e-4
10	rs10795030	3406037	T	C	8.160372e-5
10	rs7071864	3406355	T	C	-3.321797e-4
10	rs12773260	3407329	T	C	1.332497e-4
10	rs12779983	3407661	C	T	7.873136e-5
10	rs10904027	3408316	A	C	1.883114e-4
10	rs11251868	3411423	T	C	1.008445e-4
10	rs4881164	3415022	G	A	-3.648131e-5
10	rs927750	3415125	G	T	-5.367817e-5
10	rs7090790	3416737	G	A	-1.11903e-7
10	rs1570854	3418124	C	T	-4.001281e-5
10	rs7085371	3419952	A	G	-2.827678e-5
10	rs7904349	3421055	A	G	-1.695238e-4
10	rs7080295	3421414	A	G	-2.438472e-4
10	rs10904029	3429289	T	G	2.278828e-4
10	rs7898173	3429328	A	G	-6.41709e-4
10	rs10508253	3430951	G	T	8.79044e-5
10	rs7894960	3431825	G	A	8.934649e-5
10	rs945799	3438335	A	G	-1.223247e-4
10	rs17135209	3442533	T	C	2.71309e-4
10	rs10508254	3444489	A	G	-2.643759e-4
10	rs7079024	3445668	C	T	4.828689e-6
10	rs7094002	3446177	T	G	-2.828084e-4
10	rs10795033	3447072	C	T	2.1818e-6
10	rs11591499	3448187	G	A	1.665393e-4
10	rs1538098	3454147	A	G	1.438578e-5
10	rs7915980	3456223	G	A	5.28337e-5
10	rs4880615	3457047	A	G	-1.378309e-4
10	rs7901480	3457288	C	T	3.201511e-5
10	rs2210964	3460926	C	T	-1.989327e-5
10	rs945797	3467189	C	T	3.772997e-5
10	rs10904040	3475318	A	G	9.104149e-5
10	rs7098116	3482093	A	G	-4.052475e-5
10	rs7084941	3482498	G	A	4.022421e-4
10	rs12415614	3484416	C	T	5.917802e-4
10	rs7920115	3484881	T	C	-1.594641e-4
10	rs7067778	3485920	C	A	-4.565809e-5
10	rs7068025	3490398	C	T	1.625047e-4
10	rs7894316	3490932	C	T	8.617546e-5
10	rs10795049	3493718	T	C	2.677592e-4
10	rs10904044	3494097	T	C	1.963016e-4
10	rs17135269	3496426	T	C	1.737918e-4
10	rs4881173	3502282	A	G	1.382103e-4
10	rs4881176	3504711	A	G	1.735609e-4
10	rs1964428	3505030	G	A	1.205211e-4
10	rs1036747	3506070	G	A	5.942459e-5
10	rs4881177	3507739	T	G	8.433344e-5
10	rs2053889	3509300	T	G	4.397086e-4
10	rs11251910	3518880	A	G	1.443416e-4
10	rs1543836	3518893	G	T	2.793089e-4
10	rs483881	3520151	G	A	2.411844e-4
10	rs622898	3522302	A	G	2.351173e-4
10	rs7088080	3523623	C	A	1.094069e-4
10	rs10904048	3523872	C	T	1.348246e-4
10	rs664760	3524823	T	C	-2.476108e-5
10	rs1962663	3524893	T	G	-4.669373e-5
10	rs17313838	3524970	T	G	2.134956e-4
10	rs17135292	3526096	A	G	5.293728e-5
10	rs11251914	3526686	T	C	-2.051753e-4
10	rs7099538	3527900	G	A	-2.561216e-4
10	rs7095342	3530108	C	T	-5.153972e-5
[truncated: 998,000+ more rows]
