# Supplementary material for: Assessment of genetic and metabolite associations of branched chain amino acids with metabolic disease in the UK Biobank using Mendelian randomization
Source: BMC Med Genomics. 2025 Oct 16;18:163. doi: 10.1186/s12920-025-02232-2 (PMC12532399; doi:10.1186/s12920-025-02232-2)
Supplement: Supplementary file 19 — Supplementary Material 19. [file 12920_2025_2232_MOESM19_ESM.csv]

10	rs12255619	98481	C	A	3.308847e-04
10	rs11252546	104427	C	T	2.868169e-4
10	rs7909677	111955	G	A	4.507611e-4
10	rs10904494	113934	C	A	2.402811e-4
10	rs9419461	124767	T	C	4.275818e-6
10	rs11591988	126070	T	C	6.769088e-5
10	rs4508132	131636	T	C	-1.603717e-4
10	rs10904561	135656	G	T	-1.368402e-4
10	rs7917054	135708	A	G	3.635711e-4
10	rs7906287	135853	A	G	-4.71826e-4
10	rs4495823	143543	G	A	-2.696692e-4
10	rs11253478	144847	T	C	-5.228862e-6
10	rs9419557	148325	G	A	-3.965467e-5
10	rs9286070	151997	C	T	-1.454402e-4
10	rs9419560	152201	G	A	-2.095963e-4
10	rs9419561	154552	G	T	-2.152519e-4
10	rs11253562	158946	T	C	2.020758e-4
10	rs4881551	159076	A	G	-1.637562e-4
10	rs4880750	159404	A	G	-5.492618e-5
10	rs11594819	162102	A	C	-3.038971e-4
10	rs7909028	175308	G	A	-1.136094e-4
10	rs7476951	183151	T	C	-1.643213e-5
10	rs12146291	188805	G	A	6.331316e-5
10	rs17156316	201762	C	T	1.299929e-4
10	rs10903451	203471	G	A	6.423897e-5
10	rs11250575	209448	T	C	4.453149e-5
10	rs4582897	215705	A	G	1.280967e-4
10	rs9419499	218336	G	A	-1.326097e-4
10	rs11250663	219332	G	T	1.12274e-5
10	rs17221197	224255	T	C	8.650733e-5
10	rs12779173	230625	C	T	1.420922e-5
10	rs2448370	236452	T	C	3.179322e-4
10	rs11250790	237750	A	G	8.131213e-5
10	rs2448366	244561	A	G	-4.425887e-6
10	rs2379078	252693	C	T	2.649074e-5
10	rs2379080	255222	C	T	2.776473e-5
10	rs2496274	256614	G	T	-2.818229e-5
10	rs2496275	260544	G	A	-1.848699e-4
10	rs2448384	268408	G	A	4.66962e-5
10	rs2448378	273344	C	A	3.189943e-4
10	rs2448377	274224	A	G	2.367687e-5
10	rs2496278	279248	C	A	8.575524e-5
10	rs4600135	282897	C	T	-4.555556e-5
10	rs7919162	285002	T	C	-3.221274e-5
10	rs10508201	291134	C	T	2.474358e-4
10	rs3123252	291999	G	A	6.418208e-5
10	rs2303990	292927	C	A	-1.034579e-4
10	rs3132006	294145	T	C	-2.463504e-4
10	rs10903752	294165	C	T	1.426061e-4
10	rs1017361	294953	A	G	-2.312672e-4
10	rs3125037	297633	G	A	-1.903579e-4
10	rs2060138	307807	C	T	-1.056933e-4
10	rs10508202	308491	G	T	1.744609e-4
10	rs3125023	309526	T	C	1.406655e-4
10	rs3123247	310225	C	T	1.930063e-4
10	rs4880567	313304	C	T	4.941696e-5
10	rs4880568	313504	C	T	-6.526958e-5
10	rs11251372	315644	T	G	-1.631822e-4
10	rs10903832	320954	G	A	2.139472e-4
10	rs3740304	323283	G	A	-2.714073e-5
10	rs17221260	325841	T	G	-6.033803e-5
10	rs3125027	326894	C	T	2.954006e-4
10	rs10903844	327832	A	C	2.156279e-4
10	rs17158845	328070	G	A	2.044773e-4
10	rs3815985	329493	A	C	-3.123363e-5
10	rs12261505	331054	C	T	-3.715085e-4
10	rs3125028	331398	G	A	5.970832e-5
10	rs2288680	332199	A	G	1.59515e-4
10	rs3131999	334799	C	T	1.551492e-5
10	rs3125031	338553	C	T	1.268843e-4
10	rs2380151	349241	C	T	-6.117709e-5
10	rs4881041	353306	G	A	-5.172621e-5
10	rs11251600	353589	C	T	2.974623e-5
10	rs35198327	354301	T	C	-9.389766e-6
10	rs7895529	357599	A	G	-7.340393e-5
10	rs919643	357849	T	C	-1.551413e-4
10	rs9804310	364399	G	A	-1.19203e-4
10	rs2288681	373048	C	T	7.558049e-5
10	rs4506561	380594	G	T	1.883801e-4
10	rs7902669	399104	A	G	-8.267547e-5
10	rs7916145	399914	T	C	1.156221e-4
10	rs3922851	407584	A	G	3.183177e-5
10	rs1133113	412449	A	G	6.314256e-5
10	rs9787422	413010	T	C	3.377324e-4
10	rs7074221	413440	C	T	-1.331466e-4
10	rs4573619	423211	C	A	-1.02824e-4
10	rs12245012	423555	A	G	1.633017e-4
10	rs10904067	423671	T	C	-1.70445e-4
10	rs12246970	424200	A	G	1.471492e-4
10	rs11252001	424398	A	G	-4.321348e-4
10	rs4242758	426966	A	G	-1.475243e-4
10	rs10904083	429977	A	G	-7.429985e-5
10	rs10904086	431161	T	C	-1.608784e-4
10	rs11252090	436547	A	G	-4.272441e-5
10	rs4488125	437940	T	C	-2.291021e-4
10	rs4881254	453567	C	T	-1.281442e-4
10	rs10904167	457725	T	G	-1.444939e-4
10	rs4554800	458477	T	G	2.602126e-5
10	rs10904172	462298	G	A	-3.205656e-4
10	rs10904173	462885	A	G	2.776925e-4
10	rs4880660	463246	A	G	9.483132e-6
10	rs7896737	465649	T	C	1.544428e-4
10	rs4881278	466286	A	G	-1.13537e-4
10	rs10795122	466830	G	A	4.627132e-5
10	rs10795124	467785	A	C	-3.891384e-5
10	rs7085214	468133	T	C	-2.359734e-6
10	rs12254690	468183	A	G	9.84861e-5
10	rs12415961	468599	C	T	1.35968e-6
10	rs3935081	469349	A	G	-2.131501e-4
10	rs7077209	484159	C	T	-3.589952e-5
10	rs4881313	487973	T	C	-2.210434e-4
10	rs6560840	489656	G	A	-6.81343e-5
10	rs11252468	491349	G	A	2.178679e-4
10	rs11252492	495452	T	C	1.685885e-5
10	rs7096559	499188	G	A	-2.960805e-5
10	rs11252514	499573	T	C	2.911445e-7
10	rs2066315	514138	C	T	5.91529e-5
10	rs2050970	515870	T	C	2.3907e-4
10	rs6560845	518156	C	A	-1.222867e-4
10	rs11252614	518199	A	G	8.055031e-5
10	rs4881336	521723	C	T	2.733606e-5
10	rs7096725	526773	G	A	-1.662984e-4
10	rs12258965	531982	G	A	-1.298138e-4
10	rs11252693	532139	C	T	1.211301e-4
10	rs947469	532162	C	T	-2.72215e-4
10	rs2096134	533331	A	G	-9.25263e-5
10	rs12573636	540682	C	T	-6.858496e-5
10	rs11252772	542167	A	G	-1.988336e-4
10	rs11252791	544349	C	A	2.145567e-5
10	rs816598	547658	G	T	-2.317952e-5
10	rs11252842	552355	T	C	1.332552e-4
10	rs12251997	554186	T	C	1.040533e-5
10	rs10466270	556129	G	A	1.758818e-4
10	rs2386705	560600	C	T	1.878241e-4
10	rs10751997	561952	T	C	8.531945e-5
10	rs11252923	566195	A	G	-8.629352e-5
10	rs11252926	566379	T	C	-1.170966e-4
10	rs4880704	566395	T	C	-3.08977e-5
10	rs4881399	567325	A	G	6.161217e-5
10	rs1672503	570172	T	C	-1.087083e-4
10	rs7912391	577444	A	G	1.945736e-4
10	rs816640	579869	G	A	2.741065e-4
10	rs11253065	583548	A	G	2.024233e-4
10	rs11253082	588126	T	C	1.462558e-4
10	rs10904450	588406	G	A	2.650919e-4
10	rs11253087	588609	G	A	4.021798e-6
10	rs12252088	589196	T	C	1.101229e-4
10	rs12252141	589228	T	C	-1.393382e-4
10	rs11253096	590418	A	G	-6.076854e-5
10	rs816646	592283	G	A	-2.480329e-4
10	rs7076375	592926	T	G	1.360321e-4
10	rs865289	595504	A	G	1.812555e-4
10	rs7914425	595877	A	G	2.589057e-4
10	rs17159658	598279	T	C	-1.257266e-4
10	rs816650	601089	T	C	1.448141e-4
10	rs816651	601114	C	T	-8.1616e-5
10	rs10904498	601355	A	G	-8.365468e-5
10	rs2794954	605525	G	A	8.973911e-6
10	rs816623	609945	C	T	3.03239e-4
10	rs17221309	615782	A	G	-3.436745e-5
10	rs11253246	616610	T	C	7.600034e-5
10	rs816627	618409	T	C	1.265549e-4
10	rs17221323	618685	C	T	-3.353438e-5
10	rs7082405	618841	A	G	-1.101306e-5
10	rs17159691	619316	G	A	3.705521e-4
10	rs11253252	619761	T	C	1.97223e-5
10	rs12245224	621338	T	C	1.784422e-4
10	rs11253256	623410	G	A	-8.435967e-5
10	rs7095189	626782	G	A	3.197351e-6
10	rs7069611	635857	C	T	1.59901e-4
10	rs17159711	636509	A	C	2.409278e-4
10	rs12570174	639750	C	A	-1.018058e-4
10	rs12761735	641961	C	T	2.206871e-4
10	rs11253272	642943	G	T	9.473329e-5
10	rs816620	645916	C	T	7.942725e-5
10	rs11253277	650646	C	T	5.042815e-5
10	rs7909954	657644	G	A	-3.067208e-5
10	rs2386709	662193	C	A	1.684048e-4
10	rs17159756	662688	A	G	3.396423e-4
10	rs7077311	678000	G	A	2.480353e-4
10	rs2124585	680428	G	A	-1.580781e-5
10	rs816570	680475	T	C	-2.320543e-5
10	rs10795292	688424	T	C	4.692956e-5
10	rs10904535	696237	G	A	3.496526e-5
10	rs3750730	699089	A	G	-3.933627e-5
10	rs4881499	704460	C	A	-8.56656e-5
10	rs3853288	707782	T	C	1.228737e-6
10	rs17136375	708293	A	G	2.609822e-4
10	rs3853290	708360	T	C	1.971911e-5
10	rs11253308	708697	C	T	7.959222e-5
10	rs17136372	712617	A	C	-1.211354e-4
10	rs4880737	719803	T	G	2.681816e-5
10	rs4881505	723116	A	G	1.59428e-4
10	rs1890677	729762	A	C	-3.160885e-5
10	rs1769236	734229	G	T	9.036359e-5
10	rs1750792	738630	T	C	2.491431e-4
10	rs574112	739162	A	G	1.012057e-4
10	rs481441	741015	G	A	6.203559e-5
10	rs11253324	743836	G	T	3.656407e-5
10	rs816304	744039	A	G	2.015293e-4
10	rs553326	749238	T	G	2.42969e-4
10	rs1581843	752193	C	T	7.706894e-5
10	rs2265090	754033	A	C	7.39125e-5
10	rs7092652	756109	A	G	2.331846e-4
10	rs11253333	756187	C	T	-8.343513e-5
10	rs816306	756996	A	C	3.378802e-5
10	rs11253337	758971	T	G	1.587705e-5
10	rs7916968	759268	G	A	-1.370213e-4
10	rs527970	759276	T	C	-1.876445e-4
10	rs12359731	759497	C	T	1.693858e-4
10	rs2486581	761907	T	C	-1.573544e-4
10	rs11599917	762288	A	G	5.383185e-5
10	rs816314	762872	A	G	3.260666e-4
10	rs7906313	766105	C	T	-1.427717e-5
10	rs7092691	766909	G	A	-9.980011e-5
10	rs816318	767395	A	G	-2.643042e-4
10	rs11253362	770979	A	C	3.639435e-4
10	rs877282	771532	A	G	3.379276e-4
10	rs10904549	771769	A	C	-7.498918e-6
10	rs11253370	773712	A	G	3.436856e-4
10	rs11599215	775824	T	C	6.670753e-5
10	rs11253380	776394	G	A	2.921592e-4
10	rs943204	776544	A	G	6.899254e-5
10	rs754037	778091	T	C	3.380412e-4
10	rs2265092	780293	C	T	1.601846e-4
10	rs2246654	781124	T	C	1.831804e-4
10	rs2478247	785157	T	C	3.819855e-5
10	rs1769242	787896	C	T	5.089101e-4
10	rs1750787	788524	A	G	3.62024e-4
10	rs10904557	797490	C	T	2.21109e-4
10	rs10904558	797509	T	C	3.757926e-4
10	rs2254501	800213	G	A	1.19244e-4
10	rs2265527	800368	A	G	1.224884e-4
10	rs2790381	803721	C	T	1.560246e-4
10	rs497338	804315	T	C	4.743294e-5
10	rs12414585	811876	A	G	-7.3224e-5
10	rs11253424	813426	T	C	-2.140005e-4
10	rs9971028	814216	T	C	7.070993e-5
10	rs7084027	815149	A	G	1.793089e-4
10	rs7084148	815221	A	G	2.35084e-4
10	rs7069728	818851	T	C	2.740063e-4
10	rs17159886	819904	A	G	-3.555521e-4
10	rs10752019	820868	T	C	6.767264e-6
10	rs17159892	821035	A	G	-3.726638e-4
10	rs11815869	824693	C	T	-4.249868e-5
10	rs11253441	828288	G	A	-4.563064e-5
10	rs4881527	831747	T	C	3.096566e-4
10	rs4881529	834626	A	G	-9.23264e-5
10	rs4881530	834736	A	G	2.160755e-4
10	rs11253444	836115	G	A	9.899206e-5
10	rs12772869	837079	T	C	1.155713e-4
10	rs4881531	837450	A	G	5.612179e-5
10	rs1536337	838179	C	T	1.085791e-4
10	rs1536338	838378	G	A	6.975292e-5
10	rs12413228	849230	A	C	2.313286e-5
10	rs2274375	849979	A	G	-1.649881e-4
10	rs10904571	850762	G	A	-1.011559e-4
10	rs7071801	854011	C	T	5.396738e-5
10	rs11816921	857151	G	A	5.724774e-4
10	rs11253452	858033	A	G	-6.309935e-4
10	rs7703	858394	T	C	1.07174e-4
10	rs3763722	859270	T	C	4.24219e-5
10	rs12243303	861390	T	C	1.95857e-4
10	rs749297	861837	G	A	1.02654e-4
10	rs2296625	863964	C	T	-1.791675e-4
10	rs997615	865214	C	T	6.375101e-5
10	rs4362075	865476	G	A	2.145435e-5
10	rs11817793	878895	A	G	2.7832e-4
10	rs13377166	886259	A	G	-1.729381e-5
10	rs1341741	888073	G	A	1.521344e-4
10	rs12249828	894838	T	C	6.708025e-5
10	rs11253467	901244	G	A	6.304179e-5
10	rs11253471	903950	A	G	1.885522e-4
10	rs10508208	910983	T	C	1.199466e-4
10	rs7077278	911291	A	G	4.898658e-5
10	rs17221428	912172	T	G	9.424669e-5
10	rs10128148	916818	T	C	2.026335e-4
10	rs11253486	920441	G	A	-2.494646e-4
10	rs11253489	927331	A	G	-1.419213e-5
10	rs12260800	927933	C	T	-4.370005e-6
10	rs12254002	929133	A	G	1.972783e-4
10	rs17221435	936103	A	G	-1.564047e-4
10	rs11253494	937047	T	C	4.425908e-5
10	rs7077992	944496	C	A	-5.085659e-5
10	rs10904578	944641	G	T	-9.91085e-5
10	rs7069505	956400	T	C	-2.406452e-4
10	rs11253509	964306	T	C	-9.7301160000000007e-05
10	rs12761424	967295	T	C	4.319061e-5
10	rs12259338	969377	T	C	-1.008619e-4
10	rs11253516	970426	G	A	-3.911896e-4
10	rs11253517	970524	A	G	-1.33632e-4
10	rs34405399	981015	A	G	2.729214e-5
10	rs10904583	983498	C	T	5.320984e-5
10	rs11253527	989533	T	C	-4.452e-4
10	rs10904588	991737	G	A	-1.931977e-4
10	rs12242982	991966	T	C	3.068651e-4
10	rs6560861	994753	G	A	-3.290988e-4
10	rs11253536	1008627	A	G	-6.58684e-5
10	rs11253540	1011958	C	T	-3.049926e-5
10	rs6560863	1013535	C	A	-2.089771e-4
10	rs1904671	1014603	G	A	-4.269487e-5
10	rs7094905	1015247	T	G	3.305746e-4
10	rs11253542	1016110	G	A	-3.66669e-4
10	rs947403	1016601	G	A	-3.847759e-4
10	rs11253543	1017325	A	C	-3.408293e-4
10	rs11599792	1017914	G	A	-3.590579e-4
10	rs4880745	1018585	T	G	-4.059207e-4
10	rs10795305	1019115	C	T	-2.737068e-4
10	rs7069123	1024214	T	C	-5.678195e-4
10	rs7920922	1028179	A	G	-4.512506e-4
10	rs17131826	1030987	A	G	2.076797e-4
10	rs11253552	1032568	C	A	5.940234e-5
10	rs12772979	1034412	T	C	-3.194658e-5
10	rs17293580	1034895	C	T	-1.404805e-5
10	rs7094916	1037091	T	C	-1.496708e-4
10	rs7070724	1040138	G	A	-5.217635e-6
10	rs7095853	1040798	T	C	-1.335462e-5
10	rs7918118	1042823	C	A	-2.635937e-4
10	rs2242271	1043469	C	T	-7.594041e-5
10	rs10752022	1043798	C	T	-2.090744e-4
10	rs2306409	1046712	G	A	-3.078133e-4
10	rs11253560	1047226	G	T	-1.468031e-4
10	rs7099607	1048343	T	C	-2.159217e-4
10	rs2620942	1048398	A	G	2.747692e-5
10	rs2306408	1052950	A	G	-8.518708e-5
10	rs17293608	1056252	T	C	-6.174766e-5
10	rs2306404	1058837	G	T	-1.236871e-4
10	rs3207775	1060218	A	G	1.641978e-5
10	rs2306406	1061862	G	A	-1.177581e-4
10	rs17221491	1065191	G	A	2.8824e-5
10	rs1044261	1065710	T	C	2.38607e-4
10	rs3812656	1067284	G	A	-4.17003e-5
10	rs13377037	1068639	T	C	-1.543795e-5
10	rs3750729	1068802	G	A	2.245986e-5
10	rs3793777	1070461	C	T	2.039105e-4
10	rs17155821	1071701	G	A	-5.148624e-5
10	rs10751789	1073684	A	G	-4.193377e-4
10	rs10508206	1075777	G	T	9.59365e-5
10	rs3793781	1081293	T	G	-1.332284e-5
10	rs7075695	1081882	C	T	-4.508363e-4
10	rs10508204	1084360	C	T	-1.627394e-4
10	rs12768746	1087551	C	T	9.470037e-5
10	rs7075188	1088746	G	T	8.729371e-5
10	rs11250238	1089616	T	C	2.004738e-5
10	rs7072554	1090988	T	C	5.018636e-6
10	rs7075141	1091195	G	A	-3.661083e-5
10	rs12359250	1096538	C	A	1.664285e-5
10	rs11250242	1100064	A	C	3.872466e-6
10	rs7101191	1105019	C	A	-2.911262e-4
10	rs7093915	1107341	T	C	9.73434e-5
10	rs12247818	1110464	A	G	2.245846e-4
10	rs4519019	1116294	G	A	-5.120759e-4
10	rs2387217	1116671	G	A	-7.044327e-5
10	rs11250249	1116999	C	T	4.335308e-5
10	rs11250250	1117514	C	T	-1.781155e-4
10	rs10508203	1119203	G	A	2.097938e-4
10	rs7091030	1124531	T	C	2.429774e-4
10	rs11250253	1125769	C	A	-2.136167e-4
10	rs7087381	1126293	C	T	-8.551883e-5
10	rs7074721	1128216	G	A	-1.163736e-4
10	rs7080072	1129527	T	G	1.102348e-4
10	rs7080500	1129814	A	G	1.843871e-4
10	rs7914308	1132132	C	T	2.26697e-4
10	rs11250255	1132215	T	C	-4.536106e-4
10	rs4880474	1135248	T	C	-1.624155e-4
10	rs7921047	1138620	A	G	2.449334e-4
10	rs10159718	1139183	G	A	-1.822645e-4
10	rs3816735	1141749	G	A	-6.190126e-5
10	rs10794717	1142424	G	A	-8.679176e-6
10	rs10794718	1142750	T	C	7.597745e-6
10	rs3793774	1144630	A	G	7.331328e-5
10	rs17155886	1145182	G	A	1.446934e-4
10	rs4880765	1151620	G	A	-1.257888e-5
10	rs11250264	1151723	C	A	2.159204e-5
10	rs10794720	1156165	T	C	6.8455e-5
10	rs10903370	1156864	G	A	-1.381231e-4
10	rs11250268	1159566	A	C	-1.084862e-4
10	rs1871626	1166400	C	T	-1.230631e-4
10	rs7899518	1168267	C	A	1.375249e-4
10	rs6560711	1168563	G	A	-1.61062e-4
10	rs2127608	1169052	T	C	2.626405e-4
10	rs10903372	1171734	T	C	-7.872375e-5
10	rs11250275	1171823	A	G	2.623823e-5
10	rs4880770	1173670	A	G	-1.315494e-4
10	rs7924182	1179519	A	G	-4.441395e-5
10	rs6560712	1181623	G	A	-1.764475e-5
10	rs1912333	1182123	C	T	-8.916002e-5
10	rs1912334	1182447	C	T	-5.233297e-5
10	rs7918800	1183713	T	G	1.592836e-4
10	rs11250283	1183739	T	C	9.969219e-5
10	rs6560713	1185306	C	T	-3.816261e-5
10	rs4880476	1187512	T	C	4.770288e-4
10	rs4880479	1188555	C	T	8.522943e-5
10	rs4310544	1195959	T	C	2.184061e-4
10	rs10903380	1197752	T	C	6.192236e-5
10	rs10903382	1199313	C	A	3.137832e-4
10	rs4450107	1199671	C	T	4.388364e-5
10	rs1876899	1200445	A	C	-8.83131e-5
10	rs11250293	1201564	G	A	2.693423e-4
10	rs6560714	1201717	A	G	-3.297601e-5
10	rs7923725	1202057	A	G	4.71866e-4
10	rs7090425	1203168	A	G	1.134028e-4
10	rs7090678	1203312	A	G	1.524169e-5
10	rs11250298	1206798	T	C	1.323495e-4
10	rs883660	1206834	G	A	1.569977e-4
10	rs10903387	1207809	A	G	-8.231528e-5
10	rs7095843	1208148	G	A	-6.656793e-5
10	rs10794727	1208271	C	T	-1.257466e-4
10	rs10903392	1209724	C	T	2.460487e-5
10	rs11250304	1211558	T	C	4.015077e-5
10	rs2387301	1212635	C	A	2.396639e-4
10	rs17221561	1214078	C	T	-7.597778e-5
10	rs10903395	1216861	A	G	-1.100859e-4
10	rs12771555	1219013	A	G	-6.495291e-5
10	rs4880782	1219153	A	G	-4.099988e-5
10	rs7077795	1219371	T	C	-3.639423e-5
10	rs4880783	1223742	G	T	-2.59249e-4
10	rs6560716	1224336	T	C	-2.357939e-4
10	rs1500966	1224459	C	T	-1.860312e-4
10	rs7901513	1224599	C	T	-2.231276e-5
10	rs7098887	1226436	T	C	6.788932e-5
10	rs17293692	1226783	T	C	3.154272e-5
10	rs4880484	1226944	C	T	5.131877e-5
10	rs10903399	1227868	C	T	-6.19509e-5
10	rs1046914	1228206	C	T	1.860953e-4
10	rs904957	1228296	G	A	-1.467167e-4
10	rs11250317	1228905	G	A	1.157943e-4
10	rs904960	1229009	G	A	8.766016e-5
10	rs882311	1229548	C	T	-2.551619e-4
10	rs882312	1229663	T	C	-1.907344e-5
10	rs10903401	1229868	A	G	-4.259453e-5
10	rs2271275	1230968	C	T	7.690408e-5
10	rs7909417	1232009	G	A	4.04702e-5
10	rs7924253	1232500	A	G	4.357435e-5
10	rs6560718	1232664	T	G	2.590272e-5
10	rs11250323	1235393	A	G	-7.818264e-5
10	rs10903403	1239549	G	A	-5.305155e-5
10	rs7081523	1240519	T	C	-1.159521e-4
10	rs7099511	1240966	A	G	6.495125e-5
10	rs7087154	1244020	T	G	-2.471925e-4
10	rs1392827	1244414	G	A	3.352161e-5
10	rs4880487	1246883	T	C	1.049712e-4
10	rs10794730	1247022	T	C	6.045797e-6
10	rs883248	1250184	C	T	-1.53003e-4
10	rs4880788	1254141	T	C	-1.8686e-5
10	rs2279780	1256160	A	G	-1.224992e-4
10	rs3817043	1256632	T	C	-2.865381e-5
10	rs2387308	1259485	A	G	2.834543e-6
10	rs3750677	1263076	T	C	1.220666e-6
10	rs1015393	1273841	G	T	2.847424e-6
10	rs11250349	1274538	T	C	-2.440994e-5
10	rs867748	1276186	G	A	6.324082e-5
10	rs1995852	1277716	A	G	1.853817e-4
10	rs4880799	1279272	A	G	4.029999e-5
10	rs4880802	1280409	T	G	-2.76942e-5
10	rs3793739	1282530	A	C	8.65614e-5
10	rs3793735	1282828	C	T	1.896009e-4
10	rs7900341	1286740	T	C	-1.692562e-4
10	rs7100066	1293100	G	A	1.750119e-4
10	rs12359356	1296968	G	T	3.492726e-4
10	rs6560721	1300253	C	A	3.712262e-4
10	rs3849973	1306220	G	T	1.106338e-5
10	rs4880807	1306745	A	G	-7.819541e-5
10	rs11250372	1307456	A	G	-1.572339e-4
10	rs4880494	1310657	G	A	1.425386e-4
10	rs10903412	1314548	C	T	-1.632507e-4
10	rs2805560	1315446	A	G	1.602152e-4
10	rs11250378	1316520	A	G	-4.02837e-5
10	rs17156146	1322617	T	C	6.087402e-5
10	rs2804102	1325411	T	C	1.725433e-4
10	rs2651486	1327807	C	T	2.13077e-4
10	rs4880810	1332599	G	A	1.918245e-4
10	rs4880811	1332768	G	A	-3.077967e-4
10	rs2387639	1333590	G	A	1.510349e-4
10	rs1027604	1335849	A	G	3.98733e-5
10	rs1542874	1337709	C	T	-2.467821e-4
10	rs904954	1338152	T	C	1.029234e-5
10	rs4880813	1338168	A	G	1.21926e-4
10	rs11250389	1339022	T	C	9.047548e-5
10	rs3849975	1340620	A	C	4.572135e-5
10	rs4471349	1341691	C	A	1.622791e-5
10	rs12220563	1341958	C	T	1.273439e-4
10	rs11599315	1343017	C	T	-1.272874e-4
10	rs11594721	1343198	G	A	2.259439e-5
10	rs10903420	1343726	A	G	4.013248e-5
10	rs883793	1351779	C	T	4.152412e-5
10	rs17156189	1352152	G	A	-1.15645e-4
10	rs17293755	1353714	T	C	-2.388246e-4
10	rs17221631	1357992	A	G	-3.500625e-4
10	rs2242422	1360092	T	C	-4.077051e-4
10	rs7908181	1366888	C	T	-1.835927e-4
10	rs2805562	1367514	A	G	-4.868173e-5
10	rs4880820	1368024	A	C	1.715955e-4
10	rs10903426	1371386	G	A	-2.629615e-4
10	rs884949	1371610	A	C	-2.692829e-4
10	rs904962	1372501	C	T	1.333184e-4
10	rs7476580	1376089	T	C	-2.137679e-4
10	rs2387649	1376105	A	C	-7.806678e-6
10	rs7084512	1376968	A	G	3.318555e-4
10	rs4880824	1378936	G	A	-5.165697e-5
10	rs2387650	1380128	A	G	6.244115e-5
10	rs6560724	1381224	C	T	-4.090189e-4
10	rs7082890	1381763	T	G	-5.793015e-6
10	rs2805533	1384633	G	A	-5.568835e-4
10	rs2820644	1385851	A	G	-4.249532e-4
10	rs11596382	1386039	A	G	8.632748e-5
10	rs11250434	1387508	A	G	8.681479e-4
10	rs2892333	1396155	T	C	-1.508336e-5
10	rs7906343	1401584	C	T	7.100471e-4
10	rs4880498	1402884	T	G	-6.332066e-6
10	rs11250458	1403092	T	C	-5.470815e-5
10	rs4880830	1403965	A	C	8.147401e-5
10	rs11250460	1404314	T	C	1.902089e-4
10	rs11250461	1404502	A	G	2.353654e-4
10	rs11250464	1406364	C	T	-9.783894e-5
10	rs4554799	1407728	A	G	-2.30138e-5
10	rs2387653	1407826	T	C	-3.049929e-4
10	rs12764264	1411526	G	A	2.489454e-4
10	rs5013178	1412163	C	T	-2.135072e-4
10	rs5013176	1412238	T	C	-1.769071e-5
10	rs2805499	1414544	C	T	2.445587e-6
10	rs12766316	1415366	A	C	-5.461722e-5
10	rs11250483	1416962	T	C	-9.552953e-5
10	rs12356157	1418857	T	C	-6.136475e-4
10	rs3793733	1421326	T	C	-3.609196e-4
10	rs10794748	1421516	A	G	-1.59866e-5
10	rs4622180	1422160	A	G	-7.683207e-5
10	rs2387657	1423649	T	C	-9.755126e-5
10	rs2387658	1423905	A	C	2.515257e-4
10	rs17293789	1426013	T	C	2.088605e-4
10	rs2387659	1426485	T	C	-2.686328e-4
10	rs2387660	1426760	T	C	-9.768201e-5
10	rs2387662	1427083	T	C	-1.106735e-4
10	rs7084367	1427548	A	G	1.241726e-4
10	rs10794749	1430022	A	C	1.120892e-4
10	rs2387667	1430761	C	T	9.342125e-5
10	rs1986608	1436204	A	G	2.04236e-4
10	rs4880503	1436858	C	A	-7.728825e-5
10	rs12771141	1442709	G	A	4.962417e-5
10	rs2820590	1443016	T	C	-2.826652e-4
10	rs11250496	1447105	T	G	-1.656634e-4
10	rs2001197	1447951	C	A	6.867517e-5
10	rs4880848	1449849	A	G	1.262685e-4
10	rs17293817	1452786	A	G	8.088835e-5
10	rs12765994	1454457	A	G	4.856068e-4
10	rs10903443	1454864	T	C	-1.195542e-4
10	rs2255595	1455543	C	T	7.802895e-5
10	rs2387673	1459379	G	A	-2.249617e-4
10	rs2805535	1460432	C	T	2.462876e-4
10	rs2892336	1460688	C	T	5.949797e-5
10	rs2997983	1461116	C	T	2.018222e-4
10	rs9787568	1462457	C	T	3.13241e-4
10	rs7079958	1463208	T	C	-5.050568e-4
10	rs2805543	1464892	C	T	5.13036e-6
10	rs4448619	1468196	T	C	2.286435e-5
10	rs17156303	1468978	A	G	1.261656e-4
10	rs2820651	1471765	A	C	1.548758e-4
10	rs7923036	1475811	C	T	1.18361e-4
10	rs17156334	1477677	A	G	5.777417e-5
10	rs4880508	1478107	C	T	-1.731149e-4
10	rs4880851	1478154	C	T	-1.542053e-4
10	rs12267070	1478171	A	C	-1.088281e-5
10	rs10508209	1479049	G	A	1.174158e-4
10	rs4880853	1479478	G	T	-4.803578e-4
10	rs2820602	1488339	T	C	-5.266006e-4
10	rs10751801	1488444	T	C	-1.169417e-4
10	rs1533484	1491339	T	C	9.297536e-6
10	rs2820623	1491872	G	T	1.199792e-4
10	rs10903450	1492512	A	G	2.659196e-4
10	rs2813427	1492807	A	G	-2.696634e-5
10	rs2820627	1493450	C	T	-1.684491e-4
10	rs4880856	1494258	A	G	-1.776099e-4
10	rs2820629	1495331	G	A	-5.853676e-4
10	rs10903458	1503564	G	A	1.963584e-4
10	rs11250536	1505197	A	G	2.072717e-6
10	rs2676192	1505474	C	T	2.261058e-4
10	rs10903459	1505491	G	A	-6.254958e-5
10	rs17156353	1505573	A	G	-6.607826e-5
10	rs11250544	1507960	A	G	-3.33633e-4
10	rs11250545	1508572	G	T	-2.418721e-4
10	rs12782764	1509658	A	G	2.928399e-4
10	rs12778089	1510208	T	C	9.085876e-5
10	rs1533486	1511786	G	T	7.225e-5
10	rs5024862	1512546	A	G	-1.581927e-4
10	rs6560737	1512856	T	C	3.179137e-4
10	rs12775292	1513349	G	A	9.16609e-5
10	rs2676199	1515126	C	T	-2.800788e-4
10	rs2676753	1517243	C	T	2.075785e-4
10	rs7906088	1518682	T	C	4.726827e-4
10	rs3849976	1519151	G	A	-2.191949e-4
10	rs2813404	1521858	T	G	-6.543966e-5
10	rs2176377	1524409	A	C	-3.112152e-5
10	rs2138690	1524715	A	G	8.635458e-5
10	rs4880510	1530815	G	T	4.106333e-4
10	rs4880511	1530884	A	C	5.337644e-4
10	rs4353199	1531776	G	A	3.180112e-5
10	rs11817394	1535202	T	C	2.749566e-4
10	rs10903467	1535739	T	C	-2.472118e-4
10	rs11593993	1537451	A	G	-1.425129e-5
10	rs10903468	1541477	T	C	-8.795812e-5
10	rs12243246	1546496	T	C	6.555786e-4
10	rs2813432	1546669	C	T	3.36929e-4
10	rs2813433	1546782	T	C	8.838755e-5
10	rs2676719	1549881	A	G	-1.497283e-4
10	rs2676774	1553772	A	G	2.909477e-4
10	rs17221750	1560338	T	C	9.029983e-5
10	rs11250578	1560743	C	T	-1.81031e-4
10	rs4880858	1561211	A	G	-1.674243e-4
10	rs952843	1562364	C	T	-3.548725e-4
10	rs10508211	1563135	A	G	-3.595673e-5
10	rs2813449	1564771	T	C	2.346908e-4
10	rs11250582	1566851	A	C	-1.781083e-4
10	rs2813451	1567138	G	A	8.944995e-5
10	rs2813452	1567300	T	C	2.633046e-4
10	rs2676776	1570086	T	C	5.378405e-5
10	rs2813456	1572250	T	C	3.432752e-4
10	rs17293886	1573320	T	C	-2.272072e-4
10	rs10903470	1576292	T	G	-1.030861e-4
10	rs11250596	1577950	C	T	-1.517526e-4
10	rs10903472	1578691	A	G	8.47646e-5
10	rs2138692	1581728	C	T	4.747756e-6
10	rs2813462	1581875	T	C	-1.887469e-4
10	rs4376829	1582085	T	G	1.081509e-4
10	rs12411802	1586644	T	C	1.518465e-4
10	rs4880863	1588114	T	G	-1.350342e-4
10	rs10794756	1588730	A	C	-3.676414e-6
10	rs11250608	1588977	T	C	-1.299198e-4
10	rs11250609	1590440	A	G	-6.370146e-5
10	rs11250610	1590985	A	G	-4.373635e-5
10	rs10903477	1591800	C	T	-7.45922e-5
10	rs10903478	1591836	G	A	-3.64715e-5
10	rs4880516	1595155	T	C	-1.197741e-4
10	rs4528239	1595373	A	G	-2.116859e-4
10	rs7087167	1595481	G	T	1.280556e-4
10	rs872824	1600254	C	T	-2.500963e-4
10	rs872823	1600335	T	C	-4.4498e-5
10	rs10903486	1601316	A	C	2.568927e-4
10	rs10903487	1601335	G	A	9.254029e-5
10	rs4440958	1601900	T	C	-8.763583e-5
10	rs2813363	1601990	G	A	-1.688637e-4
10	rs7918979	1602635	T	G	-3.720252e-6
10	rs12268030	1605715	G	A	7.92559e-5
10	rs12260411	1605741	T	C	-3.67828e-6
10	rs2813368	1607140	T	C	-1.193517e-4
10	rs11250633	1610839	T	C	-3.410747e-4
10	rs10508213	1611165	T	G	9.096268e-5
10	rs17156488	1612272	G	T	2.273562e-5
10	rs17293949	1612405	G	T	9.645439e-5
10	rs2676760	1612952	A	G	-8.136597e-5
10	rs2676759	1613026	A	G	-2.963391e-5
10	rs17293956	1616438	A	G	7.472101e-5
10	rs1574269	1618717	T	G	-4.875369e-5
10	rs1320077	1618731	A	G	1.568878e-4
10	rs6560740	1620356	T	G	-6.694437e-5
10	rs2813381	1620625	A	G	7.087168e-5
10	rs4880875	1621219	T	C	-3.079956e-4
10	rs4880876	1621412	T	C	5.410365e-6
10	rs7894920	1621911	T	C	1.127472e-4
10	rs17156544	1622189	A	G	2.046332e-5
10	rs11250642	1622644	T	C	1.842317e-4
10	rs11816776	1622660	A	G	-1.602924e-4
10	rs7095757	1623348	A	G	2.48588e-4
10	rs10903495	1623406	T	G	-1.156725e-4
10	rs10903496	1623734	G	A	8.350202e-5
10	rs4880878	1624284	G	A	-2.821674e-5
10	rs10903497	1624900	C	T	5.045143e-5
10	rs10794765	1625294	T	C	-2.355738e-4
10	rs2813392	1628905	C	A	3.473481e-5
10	rs4880882	1630612	G	T	3.314783e-4
10	rs2999399	1630821	C	T	-3.361516e-4
10	rs2813396	1634430	A	G	-2.790553e-4
10	rs2676186	1637345	T	G	-6.399667e-5
10	rs7090242	1638527	A	G	-7.19492e-5
10	rs7903852	1639362	G	A	1.002849e-4
10	rs7918273	1639427	T	G	1.619284e-4
10	rs7079955	1641383	T	C	1.74381e-4
10	rs2813397	1641948	T	C	8.042945e-5
10	rs4880885	1642428	T	G	4.908284e-5
10	rs2813400	1642998	C	A	-1.393529e-4
10	rs7898120	1643368	A	C	-1.275889e-4
10	rs1533482	1644363	T	C	3.41308e-5
10	rs12240301	1645025	A	C	2.960196e-4
10	rs1112787	1646899	T	C	1.753555e-4
10	rs1112786	1646959	A	G	-9.762272e-5
10	rs10437529	1647114	G	A	-7.074455e-5
10	rs10903510	1649762	T	C	-1.596335e-4
10	rs17156607	1650460	T	C	9.814628e-5
10	rs11250664	1653960	A	C	-4.298094e-5
10	rs10903512	1654912	G	A	-8.510334e-5
10	rs17293991	1655755	C	T	-1.748727e-4
10	rs6560744	1655849	T	G	-2.445464e-4
10	rs1874995	1657184	C	T	-7.797778e-5
10	rs1875005	1661398	T	C	2.159008e-5
10	rs7094094	1662840	G	T	2.926396e-4
10	rs7077892	1663908	A	C	2.34473e-4
10	rs1909437	1664242	G	A	3.560447e-5
10	rs10082419	1665211	C	T	-1.078077e-4
10	rs11250672	1665466	A	G	3.982141e-4
10	rs1875006	1665794	A	C	-3.613801e-4
10	rs7086346	1665821	A	G	4.72932e-4
10	rs7915296	1666497	A	C	-2.194249e-4
10	rs2387952	1667365	G	A	-8.28937e-5
10	rs12572078	1669110	T	C	5.779127e-5
10	rs17294019	1669347	T	C	-1.313505e-4
10	rs1875008	1669412	A	G	-1.348539e-4
10	rs6560748	1670434	T	C	3.740375e-4
10	rs11250681	1670999	T	C	2.188436e-4
10	rs7078498	1672408	A	G	-8.31658e-5
10	rs1909440	1674132	A	G	4.130009e-4
10	rs7092046	1674607	T	C	-4.349455e-4
10	rs12267329	1675548	G	A	-7.092333e-5
10	rs7903381	1676185	A	G	5.186425e-4
10	rs7920777	1676417	G	A	-4.423943e-4
10	rs6560749	1676531	T	G	-2.111752e-4
10	rs11250686	1677579	C	T	9.155197e-5
10	rs10794774	1678572	T	C	1.050366e-4
10	rs7917694	1679189	C	A	-5.502196e-4
10	rs10903516	1680786	T	C	-1.020356e-4
10	rs4880890	1681656	A	G	2.405201e-4
10	rs10903523	1683795	C	T	-2.663933e-4
10	rs4880897	1684797	G	T	-1.871157e-4
10	rs10903525	1685050	T	C	-1.341984e-4
10	rs7097535	1685180	T	C	3.012051e-4
10	rs10903528	1685508	A	G	-5.615573e-4
10	rs10794776	1685758	A	G	-6.312327e-5
10	rs6560752	1686615	G	A	-1.82464e-4
10	rs10751811	1687171	A	G	-1.263091e-4
10	rs11250696	1687505	C	A	5.23868e-4
10	rs2173524	1687799	T	G	-9.030471e-5
10	rs11595576	1688497	T	C	-1.415061e-4
10	rs10794781	1688805	G	A	2.437997e-5
10	rs11250700	1688904	T	G	-1.346965e-4
10	rs10903532	1690721	T	G	-1.929807e-4
10	rs11250702	1691116	C	T	1.819171e-4
10	rs10903534	1692663	G	T	-2.226407e-4
10	rs7072699	1692796	T	C	3.323804e-4
10	rs10903536	1693901	A	G	-9.57667e-5
10	rs11814112	1694750	T	C	-1.60516e-4
10	rs4880902	1695331	A	G	-6.625329e-5
10	rs4303163	1696510	G	A	1.942323e-4
10	rs11250705	1696936	A	G	-2.719201e-4
10	rs7904615	1697676	G	A	3.740012e-4
10	rs11250708	1698010	G	T	-1.250045e-4
10	rs1875012	1700702	C	T	7.96627e-5
10	rs11250713	1701872	T	C	8.827422e-5
10	rs4478909	1703542	T	G	-2.570317e-4
10	rs1909428	1705247	G	A	2.076336e-4
10	rs1909430	1705466	T	C	4.200583e-4
10	rs4880904	1705508	G	A	3.600862e-4
10	rs11250717	1706725	C	A	1.328591e-5
10	rs4880908	1709803	T	C	1.912275e-4
10	rs7073272	1710729	A	G	3.735667e-4
10	rs3750685	1712209	T	C	2.033703e-4
10	rs2291871	1713043	C	T	1.013394e-4
10	rs4345891	1714379	A	C	3.786433e-4
10	rs10219144	1715867	T	C	6.863979e-5
10	rs10903539	1716614	G	A	-1.208251e-4
10	rs7076664	1718040	G	A	1.795102e-4
10	rs17294054	1719372	A	G	1.879169e-4
10	rs4880530	1720319	A	G	1.883323e-4
10	rs12781572	1720840	A	G	7.032228e-5
10	rs7089727	1722488	A	G	4.111595e-5
10	rs11250724	1723565	C	T	-2.550327e-4
10	rs12766674	1724276	C	T	2.272913e-4
10	rs11250728	1727152	T	G	-1.439614e-5
10	rs4880531	1727178	A	G	-5.780138e-6
10	rs7896371	1729026	T	C	3.214716e-4
10	rs7915178	1734473	T	C	-6.151914e-4
10	rs2173523	1735559	C	A	-2.561399e-4
10	rs4880912	1735619	C	T	1.633674e-4
10	rs10903541	1736049	A	G	3.711857e-5
10	rs7923745	1736305	T	G	2.18296e-4
10	rs7924155	1736632	G	T	-3.559956e-4
10	rs11250736	1736783	T	G	8.24282e-5
10	rs11250739	1737244	C	A	2.51998e-4
10	rs1909436	1739611	T	C	3.782467e-4
10	rs12779596	1739627	T	C	-2.378324e-5
10	rs2892394	1740278	C	A	2.065409e-5
10	rs11250748	1744971	C	A	2.871476e-4
10	rs6560762	1745254	G	A	9.553897e-5
10	rs7905989	1745694	G	A	1.168263e-4
10	rs4880914	1746219	A	G	-7.968089e-5
10	rs1909434	1747614	A	G	2.286092e-4
10	rs10508215	1747749	A	G	5.371497e-5
10	rs10903547	1750075	A	G	-3.140068e-5
10	rs7909125	1751657	G	A	2.557687e-4
10	rs17221972	1751710	A	G	2.66586e-4
10	rs11250754	1751842	A	G	-8.142494e-5
10	rs9702737	1753194	T	C	4.592295e-5
10	rs12219445	1754055	C	T	1.163297e-4
10	rs4880535	1755177	T	G	1.733386e-4
10	rs12251808	1756420	T	C	1.480106e-5
10	rs11250757	1756440	A	G	1.21852e-4
10	rs12253635	1757007	T	C	2.136872e-4
10	rs7476614	1758621	G	A	4.193247e-4
10	rs4561123	1758815	G	T	-1.760957e-4
10	rs866987	1758915	C	A	3.517727e-4
10	rs1874989	1759201	C	T	1.660071e-4
10	rs17294110	1760190	G	A	9.153946e-5
10	rs7900140	1763825	A	G	2.240014e-4
10	rs7921712	1764966	A	G	1.453509e-4
10	rs7907903	1765025	G	T	2.248249e-4
10	rs4880916	1771798	A	G	-2.180996e-4
10	rs1316273	1774564	A	G	-1.897798e-4
10	rs884862	1775708	C	T	-2.319833e-4
10	rs3750683	1779498	C	T	1.156214e-4
10	rs6560767	1784653	T	C	-9.634559e-6
10	rs11250769	1785731	G	T	2.931548e-4
10	rs4471348	1791836	A	G	-1.046913e-4
10	rs997934	1795194	T	C	-5.687334e-6
10	rs6560768	1799598	C	A	9.136648e-5
10	rs4442466	1803525	C	T	-3.020762e-5
10	rs7095591	1805990	T	C	-8.02486e-5
10	rs12570664	1816298	G	A	-1.159064e-4
10	rs11250783	1820854	A	G	-6.316834e-5
10	rs7099342	1821202	T	C	-1.663801e-4
10	rs11250784	1821897	C	T	-6.181139e-5
10	rs4444002	1829825	G	A	4.224571e-5
10	rs7923476	1830144	A	G	1.207257e-4
10	rs4076747	1830815	C	A	9.639816e-5
10	rs4076746	1830848	C	T	-9.648429e-6
10	rs4627005	1830917	G	A	-9.01988e-5
10	rs17156936	1831369	A	G	-9.988425e-5
10	rs4457675	1831930	C	T	-6.227788e-5
10	rs11250787	1831994	C	T	-8.730838e-5
10	rs3890753	1838096	G	A	2.583228e-4
10	rs4880919	1838343	A	G	-8.985096e-6
10	rs7475202	1840995	C	T	-1.086699e-4
10	rs11250792	1841344	A	G	1.056359e-6
10	rs4345892	1844321	C	T	8.563989e-5
10	rs4367871	1845059	C	T	4.150154e-5
10	rs11250795	1846654	A	G	4.449161e-4
10	rs7070304	1847006	A	G	-1.897588e-4
10	rs4880925	1848263	T	G	6.200791e-4
10	rs17157011	1852791	T	C	2.895672e-5
10	rs12570407	1854773	T	C	-1.034104e-4
10	rs4540774	1857187	T	C	-3.604992e-4
10	rs12569978	1863068	T	C	7.542665e-4
10	rs17157052	1863551	G	A	-2.994962e-4
10	rs10903564	1863720	G	A	9.788984e-4
10	rs11250811	1866108	A	C	-9.567304e-5
10	rs6560772	1872726	G	A	-3.235683e-4
10	rs7912438	1874354	T	C	3.842259e-5
10	rs11250815	1875945	A	G	-2.365363e-4
10	rs7904909	1882338	T	C	-1.656348e-4
10	rs7094780	1885349	C	T	2.498072e-5
10	rs11250825	1890245	A	G	9.185495e-5
10	rs6560779	1891174	A	G	-1.801259e-4
10	rs10903566	1893149	C	A	2.475423e-6
10	rs7893262	1895851	A	G	-1.605502e-4
10	rs10794792	1896555	G	A	-1.465638e-4
10	rs10903569	1897722	G	A	1.534511e-4
10	rs11250832	1898716	T	C	1.966111e-4
10	rs10508219	1899620	G	A	9.370176e-5
10	rs7085399	1901079	A	G	2.760768e-5
10	rs12768776	1901587	T	C	4.106054e-6
10	rs9919410	1902486	T	C	1.149095e-4
10	rs7080557	1907280	A	G	-1.029576e-4
10	rs4880939	1911598	A	G	1.471377e-4
10	rs4603227	1912006	T	C	9.30858e-6
10	rs4298832	1912338	A	C	1.487191e-4
10	rs4880540	1913123	A	G	-5.748073e-5
10	rs10903582	1913345	T	C	-1.301557e-4
10	rs11250865	1913841	C	T	-1.728159e-6
10	rs4314987	1914417	A	G	-8.08072e-5
10	rs11250870	1918480	G	A	-3.507915e-4
10	rs17222168	1921146	G	A	7.925814e-5
10	rs7098283	1921530	C	T	1.117861e-5
10	rs2492866	1922296	T	C	2.049058e-4
10	rs962762	1923115	A	G	2.252928e-4
10	rs962761	1923396	C	A	-5.984268e-5
10	rs962760	1923557	T	C	2.789863e-4
10	rs11250876	1923685	A	G	5.908326e-5
10	rs7073281	1923792	T	G	2.146371e-6
10	rs11250877	1923821	G	T	2.514485e-4
10	rs9888007	1924785	T	C	1.251705e-5
10	rs10903586	1925702	A	G	-2.836145e-5
10	rs10903587	1925816	T	C	-1.014868e-4
10	rs11250880	1926697	T	C	8.474554e-5
10	rs7088760	1926738	T	C	-1.977948e-6
10	rs12784760	1928380	G	A	1.293203e-4
10	rs12259059	1931476	G	T	5.910729e-5
10	rs2387965	1932182	G	A	-1.87992e-5
10	rs7923512	1934068	A	C	-3.511759e-7
10	rs12354635	1934824	A	G	-2.893499e-4
10	rs2492867	1935387	C	T	1.265444e-4
10	rs10128507	1935529	T	C	1.328995e-5
10	rs4880544	1936350	A	C	7.660946e-5
10	rs7067990	1942800	C	T	2.208051e-4
10	rs10751821	1944907	A	G	2.741504e-4
10	rs10903593	1945296	T	C	7.661639e-5
10	rs10794799	1945387	C	T	2.772372e-4
10	rs10794801	1948064	G	A	9.491702e-5
10	rs1360817	1948864	A	G	9.139638e-5
10	rs10903594	1951723	G	T	1.69595e-4
10	rs17222231	1953471	G	A	1.508356e-4
10	rs2039568	1953525	A	G	1.633463e-4
10	rs2039567	1953549	G	T	1.104201e-4
10	rs2039566	1953826	A	C	3.131928e-4
10	rs11250911	1957364	A	G	-3.313409e-4
10	rs12413921	1958188	C	T	1.275355e-4
10	rs10903595	1959231	C	T	-8.254114e-5
10	rs1414126	1961298	T	G	1.685981e-4
10	rs7923586	1962477	G	A	1.895253e-5
10	rs7923705	1962508	G	A	1.119745e-4
10	rs11592109	1963068	T	C	-7.961776e-6
10	rs7917256	1963407	T	G	-2.064398e-5
10	rs10751824	1969373	G	A	1.0904e-4
10	rs7909259	1969555	A	G	9.04677e-5
10	rs10794806	1970892	G	A	1.753644e-4
10	rs10751825	1972320	A	G	1.445944e-4
10	rs2387960	1972657	G	A	7.909058e-5
10	rs12220734	1975035	C	A	-1.586899e-4
10	rs10903599	1975142	G	T	3.926224e-4
10	rs10903601	1975754	T	C	-3.424193e-4
10	rs915265	1976399	G	A	3.017012e-4
10	rs915267	1976876	G	A	-1.344049e-4
10	rs11250933	1977041	T	C	-2.586223e-4
10	rs7079003	1977135	A	G	-3.884895e-4
10	rs11250935	1977686	T	G	3.872471e-5
10	rs12765700	1978262	T	C	3.943194e-4
10	rs12775018	1981679	T	C	1.998692e-4
10	rs10903603	1981965	G	T	-4.220284e-4
10	rs7100162	1982527	C	T	-2.685217e-5
10	rs12762467	1983341	A	G	2.146925e-4
10	rs7912903	1984760	T	C	1.613359e-4
10	rs11250944	1985515	G	T	9.265498e-5
10	rs7073023	1988598	A	G	1.061686e-4
10	rs11595740	1992646	T	G	7.360265e-5
10	rs11250954	1993586	T	G	-4.044376e-4
10	rs12414918	1994126	A	G	-7.736098e-5
10	rs11250955	1994789	G	A	2.196805e-5
10	rs12415378	1995891	A	G	-1.086905e-4
10	rs17294368	1997959	G	A	-1.320792e-5
10	rs4362074	2000068	C	T	-9.21924e-5
10	rs2892403	2003368	G	A	-1.43339e-4
10	rs11250964	2005553	G	A	-1.041626e-4
10	rs7912369	2005604	A	G	1.037444e-4
10	rs7895688	2005963	T	G	-1.605881e-5
10	rs7919602	2006209	G	T	-1.441238e-4
10	rs7893323	2007658	T	G	-6.988847e-5
10	rs12218258	2008013	A	G	-8.773117e-5
10	rs11250965	2008811	A	C	-5.976216e-5
10	rs11250967	2009368	A	G	-1.895349e-4
10	rs6560783	2011233	T	G	2.348248e-4
10	rs11250969	2014089	G	A	2.629894e-4
10	rs3763685	2015854	C	A	-1.538644e-4
10	rs10794809	2016264	C	A	2.246858e-4
10	rs7903154	2019437	T	C	-3.161385e-4
10	rs1335314	2021054	T	C	2.303125e-4
10	rs11250972	2022323	T	C	2.114851e-4
10	rs10508220	2024591	T	C	-2.186735e-5
10	rs1010571	2026408	C	T	-1.179928e-4
10	rs10794816	2027281	G	A	-2.215049e-6
10	rs7915592	2027751	C	T	-9.611962e-5
10	rs10794818	2029945	A	G	-9.725155e-5
10	rs10903618	2029994	T	C	-1.123757e-4
10	rs10751831	2031896	G	T	-2.222353e-4
10	rs4880547	2035387	G	T	-1.030911e-4
10	rs1414129	2042174	C	T	-1.120243e-4
10	rs1414128	2045821	C	T	-9.141773e-6
10	rs11591721	2047386	A	C	4.410909e-4
10	rs10794825	2048903	A	G	-1.237274e-4
10	rs11250988	2049668	T	C	-9.744086e-5
10	rs6560784	2050279	G	A	-1.66172e-4
10	rs6560785	2051048	T	C	-1.232737e-4
10	rs12355620	2054959	A	C	9.248594e-5
10	rs1414125	2055591	A	C	2.196153e-4
10	rs10751832	2056743	A	G	9.45708e-5
10	rs12260734	2057048	T	C	-3.1277e-4
10	rs6560787	2061961	A	G	-8.719043e-6
10	rs4880548	2063060	G	A	-3.527781e-5
10	rs7091573	2063806	C	T	-6.309693e-5
10	rs7073333	2064203	A	G	-1.150646e-4
10	rs12220122	2065094	T	C	5.741385e-4
10	rs6560789	2066238	T	C	-4.244957e-5
10	rs11250995	2067523	G	A	-1.416448e-4
10	rs17234214	2069021	T	C	-3.277375e-4
10	rs7921627	2070008	T	C	-3.576786e-5
10	rs17808220	2072663	C	A	5.579937e-5
10	rs10430746	2073711	T	C	2.591331e-4
10	rs10430747	2073927	G	A	-5.474953e-5
10	rs4880956	2076253	C	T	-1.844087e-4
10	rs4880959	2078596	A	G	2.261936e-4
10	rs7083890	2080204	C	A	-5.782942e-5
10	rs7099247	2080271	T	G	-9.796881e-6
10	rs11251010	2080342	C	T	-1.320529e-4
10	rs10903636	2081226	T	G	-1.588511e-4
10	rs12250820	2081463	C	A	-1.507631e-4
10	rs17808539	2082702	G	A	-6.95788e-5
10	rs10903638	2082769	T	C	-1.981994e-6
10	rs10903639	2082974	A	G	-4.398289e-5
10	rs10903640	2083067	T	C	-5.008751e-5
10	rs1335310	2084135	A	G	-1.070162e-4
10	rs870041	2085671	T	C	-6.570267e-5
10	rs870040	2085750	A	C	-2.377606e-4
10	rs10794839	2086923	A	G	-1.845704e-4
10	rs11251015	2087246	G	A	-5.266292e-5
10	rs10903646	2087959	G	A	1.48612e-5
10	rs10903647	2088393	T	C	5.690201e-5
10	rs10794843	2089841	A	C	6.980489e-5
10	rs10903651	2089982	G	A	2.384801e-4
10	rs7913242	2090551	T	C	-4.694318e-5
10	rs17157564	2091021	A	G	2.518989e-4
10	rs12266113	2093110	C	T	3.122991e-4
10	rs7895736	2093997	T	C	-1.338676e-6
10	rs11251021	2094235	T	C	5.572479e-4
10	rs945255	2095116	A	G	4.387631e-4
10	rs945254	2095216	C	A	-1.224697e-4
10	rs7920017	2095430	G	A	3.676295e-6
10	rs7923330	2095466	C	T	4.0021e-5
10	rs17235747	2095580	C	A	1.826674e-4
10	rs11251024	2095726	G	A	2.482995e-4
10	rs1999692	2096399	A	G	2.211892e-4
10	rs7902045	2098466	C	A	2.007291e-4
10	rs7085405	2099227	C	T	2.331754e-4
10	rs4880970	2101561	C	T	1.705687e-4
10	rs4880550	2101863	T	C	1.451851e-4
10	rs4342949	2104199	C	T	6.351659e-5
10	rs2388121	2104415	G	A	-2.106017e-4
10	rs10794844	2108182	C	A	-1.737687e-4
10	rs10794847	2109625	A	C	3.557366e-5
10	rs7908959	2110955	A	G	2.156426e-4
10	rs7895097	2111030	A	G	1.260917e-4
10	rs11251044	2112174	T	C	8.552864e-5
10	rs964291	2117537	T	C	-7.270224e-5
10	rs11251048	2120407	A	G	-3.041154e-5
10	rs7923187	2125479	T	C	9.795502e-5
10	rs10903667	2126016	T	C	-5.450192e-5
10	rs10903668	2126066	C	T	3.990176e-5
10	rs7924123	2126324	A	G	-3.172976e-5
10	rs11251055	2128355	T	C	1.992088e-4
10	rs10794850	2128951	A	C	-1.304639e-4
10	rs7096214	2134606	A	G	4.254788e-5
10	rs7101173	2135810	T	G	-2.511106e-5
10	rs17157634	2140808	T	C	2.502333e-4
10	rs11251057	2143308	C	T	-1.840237e-4
10	rs12356322	2144362	T	C	7.310241e-5
10	rs10903673	2148963	G	T	1.912322e-4
10	rs10508221	2149120	A	G	4.048037e-4
10	rs10751840	2151328	G	A	-2.090392e-4
10	rs10751841	2151354	C	T	2.87308e-5
10	rs4880974	2154212	T	C	-6.037288e-5
10	rs12776254	2154862	G	A	-5.02418e-5
10	rs11251062	2154917	G	A	-7.330543e-5
10	rs7922523	2155052	T	C	-9.353319e-5
10	rs7080520	2158398	T	C	-8.253694e-5
10	rs11251066	2159058	T	C	-2.543705e-4
10	rs10794854	2159703	G	A	3.142747e-5
10	rs11251067	2159967	T	C	3.953259e-4
10	rs7911954	2160519	C	T	-7.384186e-5
10	rs7896779	2160549	A	G	-1.966344e-5
10	rs4426068	2162385	G	T	5.853833e-5
10	rs10903679	2165018	C	T	3.493442e-4
10	rs12569383	2165353	C	T	2.776636e-4
10	rs11251070	2165442	G	A	-6.596682e-5
10	rs1412914	2165774	T	C	2.833117e-4
10	rs4357617	2165880	C	T	-1.476739e-5
10	rs7071544	2167727	A	G	1.123546e-4
10	rs12413439	2168400	T	G	1.416149e-4
10	rs7904907	2169284	A	G	1.553229e-5
10	rs1999531	2172881	A	G	-1.212247e-4
10	rs10903680	2173156	T	C	-4.830023e-5
10	rs11592097	2176806	A	C	3.275276e-5
10	rs2210553	2177862	C	T	1.073123e-4
10	rs10751852	2179553	G	A	1.40371e-4
10	rs10794864	2182085	C	T	3.067801e-5
10	rs10794865	2182120	C	A	1.715918e-5
10	rs10903683	2183307	C	T	1.999517e-4
10	rs1041595	2184223	T	C	1.997363e-4
10	rs1333199	2185200	G	T	-1.463536e-4
10	rs7088792	2185839	A	G	1.554905e-4
10	rs17238839	2186900	A	G	-1.062718e-4
10	rs7085369	2187043	T	C	-3.010897e-5
10	rs7086690	2187995	C	T	-9.776574e-6
10	rs10159898	2188486	T	C	5.024692e-5
10	rs7068690	2188538	A	G	2.219533e-4
10	rs12769468	2188816	G	A	-2.665084e-6
10	rs12268123	2189064	T	C	-1.104699e-4
10	rs12780291	2189155	C	T	-2.516113e-4
10	rs7095667	2189585	C	T	4.11419e-4
10	rs7074107	2189971	A	G	1.150519e-4
10	rs10903684	2190850	T	G	4.273584e-5
10	rs1333200	2190873	T	C	-3.87505e-5
10	rs1930656	2191007	T	C	-1.393639e-5
10	rs17157767	2191227	C	T	-1.781255e-4
10	rs17157772	2191783	C	T	1.143792e-4
10	rs17817879	2192149	G	A	8.600166e-6
10	rs6560802	2195461	A	G	3.304871e-5
10	rs12570606	2199165	C	T	2.015156e-4
10	rs4880977	2199966	C	T	-1.660181e-4
10	rs10508223	2200068	C	T	3.288517e-6
10	rs10903687	2200592	A	G	2.292111e-4
10	rs10508224	2200634	A	G	2.870189e-4
10	rs7068946	2202095	A	G	8.023838e-5
10	rs7918782	2204321	C	T	6.408768e-5
10	rs4145044	2205113	C	T	-9.185778e-5
10	rs10794870	2205948	A	G	-2.002505e-4
10	rs4880981	2208010	C	T	-1.031541e-4
10	rs1333201	2208519	T	C	-1.301045e-5
10	rs1984070	2212037	A	G	1.538465e-4
10	rs1475704	2213781	C	T	2.788842e-5
10	rs10444197	2215931	A	G	2.287075e-4
10	rs12761870	2217847	T	C	-2.049458e-4
10	rs12781711	2219930	C	T	-4.319964e-4
10	rs12570845	2220201	A	C	5.774977e-4
10	rs12413933	2222546	T	C	-9.715969e-5
10	rs11251084	2226082	A	G	-5.248208e-5
10	rs10903694	2227746	C	T	1.237606e-4
10	rs11251086	2233638	G	A	1.001097e-4
10	rs2151358	2241511	G	A	8.765501e-5
10	rs1412915	2249005	C	T	-2.670862e-5
10	rs11251091	2249853	T	C	1.878612e-4
10	rs11251092	2250307	T	C	1.486716e-4
10	rs11251093	2250556	A	G	4.178192e-4
10	rs11251096	2252327	A	G	2.941339e-4
10	rs6560804	2256239	G	A	-1.467451e-5
10	rs10903698	2256452	A	C	3.727568e-5
10	rs1000416	2256731	T	C	-5.860175e-5
10	rs11592542	2258513	C	A	-4.440679e-5
10	rs914817	2260774	T	C	-1.540486e-5
10	rs17157889	2265880	C	T	2.800961e-4
10	rs10903700	2265952	C	T	-1.040212e-4
10	rs10903701	2267314	A	G	3.659292e-4
10	rs10903702	2267433	C	T	-1.725552e-4
10	rs11251104	2268160	T	C	-1.639663e-4
10	rs10794877	2268247	T	C	1.155825e-4
10	rs11251105	2268262	G	T	-3.585902e-4
10	rs10903704	2269665	C	T	2.806838e-5
10	rs12573685	2270504	T	C	-2.649788e-4
10	rs10903705	2271111	A	G	-1.070133e-4
10	rs10732917	2276040	A	C	1.059324e-4
10	rs2014892	2281519	C	T	8.330603e-5
10	rs7914519	2286053	A	G	-4.011793e-4
10	rs7915509	2286078	T	C	2.082587e-4
10	rs4880987	2286134	C	T	2.881184e-4
10	rs7477375	2286432	G	T	-7.234106e-6
10	rs7916063	2286495	C	A	2.927194e-4
10	rs12359244	2287367	G	T	-1.5894e-4
10	rs1547290	2287865	C	T	2.496597e-4
10	rs17819557	2290244	T	C	4.244063e-5
10	rs1041598	2290492	C	A	-1.325725e-4
10	rs11817443	2291522	C	T	-1.758925e-4
10	rs2065528	2291574	G	A	-1.053185e-4
10	rs2065527	2291632	G	T	8.09546e-5
10	rs10903713	2292180	G	A	1.204983e-5
10	rs10903714	2292684	T	C	-5.260259e-5
10	rs11251116	2292862	A	C	-2.35975e-4
10	rs11251118	2294528	C	T	-2.625864e-4
10	rs10903715	2294754	A	G	3.316137e-5
10	rs10903717	2296183	T	C	8.431732e-5
10	rs7909838	2297365	A	C	-5.188401e-5
10	rs4356150	2298827	A	C	1.052452e-4
10	rs7919805	2301039	C	A	1.396369e-4
10	rs10903719	2305056	T	C	1.158631e-4
10	rs7087032	2306308	C	A	-5.294085e-5
10	rs4111008	2314901	G	A	1.682558e-4
10	rs11251130	2316795	C	T	2.490107e-4
10	rs1926038	2317343	A	G	-9.195946e-5
10	rs10903726	2317526	T	G	1.289716e-4
10	rs10903727	2317738	C	T	2.077961e-4
10	rs12243279	2319476	T	G	6.897044e-5
10	rs10751862	2321173	G	A	-1.251037e-4
10	rs6560806	2321752	T	C	5.404686e-5
10	rs10751863	2322871	T	C	-4.064966e-7
10	rs10751864	2322896	A	G	-1.649674e-4
10	rs2148201	2323505	A	G	9.096333e-5
10	rs10903729	2324132	A	G	4.40653e-4
10	rs2148202	2326416	T	C	-4.63146e-4
10	rs11251139	2328469	T	G	-2.751726e-4
10	rs2104473	2330989	A	G	-4.031213e-4
10	rs2025685	2331425	C	T	-6.002295e-4
10	rs10903735	2332465	T	C	-1.84773e-4
10	rs12256419	2336035	A	G	-1.796393e-4
10	rs7904173	2338795	T	C	-3.523795e-4
10	rs7919956	2340038	T	C	-2.147217e-4
10	rs10508226	2341722	T	C	-1.588454e-4
10	rs11251149	2341947	C	A	1.54448e-4
10	rs11251150	2342262	T	G	6.761155e-4
10	rs12412405	2343764	T	C	-1.464751e-4
10	rs4559611	2345326	C	T	-1.52137e-5
10	rs10903740	2347825	G	T	1.314358e-4
10	rs10751867	2349064	C	T	5.155157e-7
10	rs10751868	2349357	G	T	-7.053448e-5
10	rs10794901	2351551	C	A	-0.00019301759999999999
10	rs768628	2351833	C	T	-7.968459e-5
10	rs11251155	2355317	C	T	2.784921e-4
10	rs7093387	2355384	A	G	2.404914e-4
10	rs1570951	2356008	A	G	1.050143e-4
10	rs7904884	2356196	C	A	6.148231e-5
10	rs1570953	2357121	C	T	-1.537108e-5
10	rs12412942	2357702	G	A	1.072063e-4
10	rs17243233	2358911	A	G	-1.949369e-4
10	rs12570649	2360003	A	C	-3.155536e-5
10	rs11251158	2361308	A	G	-3.547502e-4
10	rs11251161	2363481	A	G	1.004753e-4
10	rs7099701	2363832	A	C	-1.173245e-4
10	rs7089055	2368260	C	A	-3.774971e-5
10	rs11812300	2372307	C	A	5.054312e-5
10	rs11817977	2372335	T	C	-1.424843e-4
10	rs7087615	2373295	T	C	-1.881887e-5
10	rs17832702	2374315	T	C	-2.297827e-4
10	rs17158158	2374890	T	C	-2.345295e-4
10	rs11251170	2375069	T	G	5.999293e-5
10	rs10903743	2375506	G	A	-2.160016e-4
10	rs1540996	2376937	T	C	1.000589e-4
10	rs12251822	2377838	G	A	-1.132433e-4
10	rs6560813	2378183	A	G	2.218573e-4
10	rs7095513	2378501	A	G	3.635073e-6
10	rs10508227	2383461	C	A	-3.031439e-5
10	rs10444195	2383782	A	C	1.384926e-4
10	rs17833073	2384613	A	G	6.716401e-5
10	rs11251185	2386983	A	G	-3.903106e-5
10	rs12779267	2387282	A	G	2.260498e-4
10	rs4506560	2387307	C	A	-6.35839e-5
10	rs12780579	2387895	A	G	-5.265636e-6
10	rs12764167	2390581	A	G	-3.733172e-5
10	rs10508229	2391642	C	T	-5.381568e-5
10	rs11819081	2392189	A	G	8.339579e-5
10	rs11251187	2392242	C	A	1.077416e-4
10	rs10508230	2393152	T	C	1.174193e-5
10	rs17158178	2393384	G	A	1.291683e-4
10	rs7922224	2393598	C	T	-2.667318e-4
10	rs10508232	2393931	G	A	-1.192525e-4
10	rs12411602	2394016	A	G	-7.017241e-5
10	rs4611129	2394389	C	T	-1.74495e-4
10	rs12257283	2394444	T	C	1.629824e-4
10	rs17158208	2395177	T	G	-3.37114e-4
10	rs7076264	2398458	T	C	-2.274557e-4
10	rs7088654	2398765	A	G	1.84592e-6
10	rs717328	2399303	A	G	-7.735763e-5
10	rs7076753	2401207	G	A	-1.239184e-4
10	rs7075295	2403764	T	C	3.473288e-5
10	rs7072008	2403908	C	A	-3.129527e-5
10	rs11813772	2404079	C	T	2.513689e-4
10	rs17245311	2404365	G	A	-1.334875e-4
10	rs7084211	2405229	T	C	-1.885193e-4
10	rs826473	2408713	T	C	1.293602e-4
10	rs826474	2408852	A	G	1.443786e-4
10	rs1325999	2411034	G	A	-3.115321e-5
10	rs2765682	2412971	C	A	7.108904e-5
10	rs862282	2415439	C	T	7.725256e-5
10	rs12416348	2417102	T	G	-9.675062e-5
10	rs12772107	2421536	T	C	1.110204e-4
10	rs2765675	2423107	C	T	-1.343048e-4
10	rs12571964	2424556	T	C	-1.558383e-4
10	rs2638460	2424742	T	C	4.108424e-5
10	rs2638458	2424806	G	A	7.664381e-6
10	rs17158233	2427843	A	G	1.264218e-4
10	rs826489	2429307	G	T	1.272645e-4
10	rs7895038	2432266	T	C	4.672852e-6
10	rs10903756	2436043	G	A	-1.771052e-4
10	rs17158243	2437962	T	C	1.029465e-4
10	rs826478	2439441	A	G	2.623904e-4
10	rs826479	2439846	T	C	3.104369e-4
10	rs10794907	2440084	C	T	-1.8198e-5
10	rs1886950	2440211	A	G	-1.024151e-4
10	rs7069544	2445563	G	A	4.383262e-5
10	rs2765695	2447161	T	C	2.466618e-4
10	rs2638449	2447411	C	T	5.601804e-5
10	rs11251228	2448609	C	T	1.436979e-4
10	rs2765690	2449259	A	G	1.680998e-4
10	rs12769875	2450019	C	T	-5.362645e-5
10	rs2765689	2450237	T	C	3.252314e-4
10	rs826498	2453789	A	C	6.070265e-4
10	rs11251231	2454195	A	G	1.063068e-4
10	rs7070243	2460241	C	T	4.772887e-5
10	rs10903762	2461205	T	C	8.171178e-5
10	rs4880562	2463585	G	A	-2.754089e-4
10	rs7097362	2463955	A	G	3.92731e-5
10	rs12785032	2463990	T	C	-5.455513e-5
10	rs7906049	2467249	A	G	-9.909383e-5
10	rs17247535	2467481	A	G	1.943573e-4
10	rs11251234	2468358	C	T	1.227582e-4
10	rs10903763	2468408	A	G	8.668607e-5
10	rs10751873	2469378	C	T	-1.779191e-6
10	rs11251237	2472145	C	T	9.278908e-5
10	rs11251240	2476773	C	T	7.215785e-5
10	rs12780201	2480445	G	A	1.045811e-4
10	rs2029602	2480963	T	C	1.425193e-4
10	rs10751876	2481488	T	C	1.68241e-4
10	rs10736955	2482518	G	T	-1.754245e-5
10	rs7900071	2483585	T	C	-1.658818e-4
10	rs7910547	2488754	C	T	1.226054e-5
10	rs7090973	2489486	G	T	6.969923e-5
10	rs11251245	2490169	C	A	1.525549e-4
10	rs6560821	2493744	T	C	-2.243079e-4
10	rs12265744	2494461	C	T	-7.932084e-6
10	rs17158368	2500330	A	G	-1.517465e-4
10	rs11251257	2503394	T	G	2.268145e-6
10	rs993651	2505690	C	T	-2.071742e-4
10	rs17158371	2509159	T	C	-1.370873e-5
10	rs2452215	2510527	T	G	1.628996e-4
10	rs4880566	2511284	C	T	-1.803391e-4
10	rs12768012	2512174	T	C	-2.854028e-5
10	rs2452213	2512919	A	G	6.838626e-5
10	rs2458707	2521597	G	T	1.399598e-4
10	rs9423540	2524045	C	A	-3.905107e-4
10	rs2452209	2527236	A	C	-1.375355e-4
10	rs2046948	2527615	C	T	-6.235853e-5
10	rs2046949	2528527	T	C	-2.555903e-4
10	rs9419445	2529326	C	T	-1.983046e-4
10	rs9419446	2532247	A	G	3.324356e-4
10	rs2452204	2532669	T	C	4.606274e-4
10	rs2452200	2536538	T	C	5.207072e-4
10	rs2452199	2537042	A	G	6.440951e-4
10	rs10903783	2540623	C	T	3.40777e-5
10	rs2458706	2541270	T	C	-1.133418e-4
10	rs2458705	2541377	A	G	-8.153122e-5
10	rs17177195	2541409	C	T	3.233064e-4
10	rs10903784	2541943	T	G	5.544852e-5
10	rs9329290	2542751	G	T	-9.793828e-5
10	rs9663489	2544480	A	C	2.887101e-4
10	rs9423666	2547022	T	C	2.932489e-5
10	rs9423457	2548174	T	C	-1.331194e-4
10	rs2458698	2548452	C	T	-6.672328e-5
10	rs2458696	2548914	A	G	2.1812e-5
10	rs11596010	2549157	C	A	1.514727e-4
10	rs1492184	2549436	C	T	-8.0733e-6
10	rs9419526	2550683	G	T	-3.885098e-5
10	rs9733402	2551532	G	A	1.315264e-4
10	rs9423671	2553108	G	A	-8.496199e-5
10	rs1155447	2553240	C	T	8.992321e-5
10	rs9329295	2554313	T	C	-8.514113e-5
10	rs10903786	2555629	A	G	1.380085e-4
10	rs9665557	2555773	G	A	3.785175e-4
10	rs2458688	2557076	A	G	4.818552e-5
10	rs9329298	2557531	A	G	-1.042632e-4
10	rs2458686	2558037	A	C	9.932284e-5
10	rs1388722	2559338	G	A	-1.22396e-4
10	rs11251294	2562328	T	C	4.28419e-4
10	rs1472135	2562642	C	T	6.53811e-4
10	rs1472138	2562836	T	C	-3.43596e-4
10	rs2388097	2566085	C	T	2.056671e-4
10	rs12416281	2571734	G	A	1.208488e-4
10	rs10903794	2571838	T	C	-8.66325e-5
10	rs11251309	2572140	T	C	1.059088e-5
10	rs11251320	2573796	G	A	3.249428e-5
10	rs11251322	2573937	T	G	-9.259534e-5
10	rs17158495	2577639	C	T	4.99903e-4
10	rs11251328	2580216	T	C	-1.378547e-5
10	rs11251340	2582995	A	G	1.580753e-4
10	rs11251343	2583581	C	T	5.539929e-5
10	rs2388257	2584073	T	C	2.083268e-4
10	rs2388258	2584375	G	A	-3.342117e-5
10	rs11251347	2585456	C	T	2.06104e-4
10	rs11251348	2585627	C	T	4.276974e-4
10	rs10508237	2589776	G	A	8.893653e-5
10	rs2388260	2590305	G	A	-1.28305e-4
10	rs7093049	2593077	G	A	-2.02995e-4
10	rs2388263	2593161	T	G	-4.867894e-5
10	rs2388264	2593967	G	A	-2.612203e-5
10	rs2388266	2595038	G	A	-8.395023e-5
10	rs4880569	2595301	C	T	-3.141258e-4
10	rs2388268	2595331	T	C	-1.870282e-4
10	rs10794921	2595553	T	C	6.210428e-5
10	rs4420173	2601820	T	C	-1.403335e-4
10	rs2892471	2602155	T	C	9.288118e-5
10	rs2388273	2602415	G	T	1.013021e-4
10	rs7081724	2603122	A	G	-3.630462e-6
10	rs4344386	2604368	G	A	-1.71052e-4
10	rs17179961	2605786	G	A	9.425303e-5
10	rs4433480	2606133	C	A	-2.434816e-5
10	rs2388279	2606565	T	G	2.580453e-5
10	rs2388282	2606931	A	G	3.413452e-4
10	rs11595982	2607487	A	G	1.035304e-4
10	rs11251367	2607655	T	C	-6.273236e-5
10	rs17158651	2610176	A	G	-1.385093e-4
10	rs10903809	2610523	A	G	8.655737e-5
10	rs12783377	2611192	C	T	9.917468e-5
10	rs10903811	2611903	C	T	2.460506e-4
10	rs12049737	2614502	A	G	-4.1598e-5
10	rs7918919	2616253	C	A	5.202109e-4
10	rs2388287	2619314	C	T	8.276327e-5
10	rs2892473	2619547	T	G	2.035156e-4
10	rs7920309	2619695	G	A	9.216969e-5
10	rs2388251	2620997	G	A	1.242273e-4
10	rs10903814	2621182	A	C	-5.066087e-5
10	rs11251373	2621379	G	A	-3.457325e-5
10	rs11251374	2621756	G	A	3.295583e-5
10	rs11251377	2625209	C	T	7.352797e-6
10	rs2388288	2627161	A	G	-8.490886e-5
10	rs10047370	2628101	C	T	2.005955e-7
10	rs7085508	2631518	T	C	3.161557e-4
10	rs11251389	2634260	T	C	7.756889e-5
10	rs11251390	2634375	A	G	1.791616e-4
10	rs6601756	2634804	C	T	-1.231748e-4
10	rs11251392	2635863	C	T	-9.446897e-5
10	rs17155640	2636063	T	C	-6.332081e-5
10	rs17158677	2639732	G	A	-9.659055e-5
10	rs17158687	2645905	T	C	-2.19141e-4
10	rs10903830	2648164	T	C	-2.082938e-5
10	rs2388384	2649957	C	A	-1.166838e-5
10	rs7092368	2651420	G	A	1.958861e-5
10	rs7081466	2654462	C	A	-1.252161e-5
10	rs11251400	2657127	A	G	1.424723e-6
10	rs2892500	2658061	G	A	1.791385e-5
10	rs6601797	2661196	A	G	5.826753e-5
10	rs12240387	2664712	A	G	3.024514e-5
10	rs7080305	2666834	A	G	-3.095686e-5
10	rs12570182	2669310	T	C	1.633242e-4
10	rs2388391	2671265	C	T	3.344745e-4
10	rs4881006	2671537	A	G	3.955356e-5
10	rs17158714	2672202	A	G	1.034465e-5
10	rs17158718	2673499	T	C	1.767569e-4
10	rs6601818	2674458	C	T	-7.422703e-5
10	rs2388392	2674678	C	T	-3.900805e-4
10	rs10903834	2676299	A	G	6.036789e-4
10	rs12221422	2676345	T	C	-2.206002e-5
10	rs7073016	2677411	G	A	-5.64132e-5
10	rs7915957	2678825	A	G	3.520936e-4
10	rs7900654	2679240	T	C	2.783914e-4
10	rs9971092	2680853	C	T	5.934536e-4
10	rs17158735	2681064	T	C	4.238047e-4
10	rs12413601	2684075	G	A	4.038717e-4
10	rs10508239	2686476	G	A	4.608464e-4
10	rs7074375	2691576	T	C	1.56237e-4
10	rs7079384	2692656	T	C	8.926228e-5
10	rs4339939	2692793	A	G	4.259376e-5
10	rs10466265	2695056	A	G	5.204644e-5
10	rs7899257	2695158	G	A	2.155932e-4
10	rs2068455	2697071	G	A	4.945729e-5
10	rs11251416	2699914	T	C	3.728234e-4
10	rs1413759	2701181	A	G	9.33904e-5
10	rs11592860	2702805	A	G	6.256836e-5
10	rs7072489	2704059	C	T	2.972056e-4
10	rs1537613	2706013	G	A	-1.39358e-4
10	rs7072084	2706717	T	C	-3.559551e-7
10	rs10903840	2707468	T	C	1.712765e-5
10	rs7893477	2711041	G	A	1.177366e-5
10	rs10794932	2713713	A	G	-4.634412e-5
10	rs17158795	2714278	T	C	1.348646e-4
10	rs884289	2714749	G	A	1.153142e-4
10	rs11597478	2715418	A	G	-3.841618e-5
10	rs17182415	2715700	A	G	-2.722104e-4
10	rs12359239	2721782	A	G	6.064203e-5
10	rs11594872	2723241	T	C	-7.129077e-5
10	rs17182743	2723493	A	G	1.308646e-4
10	rs12269274	2724048	A	G	-2.003244e-4
10	rs11251434	2729235	A	G	-8.407078e-5
10	rs10508240	2729953	A	G	-2.40318e-5
10	rs7074424	2730150	A	G	-5.620223e-5
10	rs10794934	2730631	A	G	-5.675083e-5
10	rs11817995	2733495	T	C	2.585005e-4
10	rs1008859	2737238	T	G	-6.336614e-5
10	rs17274849	2738294	G	T	-2.991242e-4
10	rs11251436	2738665	C	T	2.128658e-5
10	rs6601863	2739606	T	C	-9.027518e-5
10	rs7920763	2740608	A	G	3.15355e-4
10	rs7893911	2740918	T	G	-2.966318e-5
10	rs12414084	2742172	A	G	-1.347881e-4
10	rs2050343	2743897	G	A	3.639776e-5
10	rs2050342	2744009	T	C	-1.829122e-6
10	rs11592580	2744038	T	C	-3.583376e-6
10	rs17158861	2746093	C	T	4.235873e-5
10	rs17158867	2746308	T	C	3.207022e-4
10	rs10903846	2746750	C	T	2.657465e-4
10	rs1556634	2746959	G	A	1.556958e-4
10	rs1556633	2747013	G	A	2.672352e-4
10	rs1556632	2747193	G	A	4.372592e-4
10	rs2065682	2747283	T	G	-8.680288e-5
10	rs12763319	2748771	C	T	2.847796e-4
10	rs7909413	2749234	C	T	2.261794e-4
10	rs11251440	2749491	C	T	3.299353e-4
10	rs12219610	2751062	C	T	1.661643e-4
10	rs1931865	2753676	G	A	2.779948e-5
10	rs7904477	2754463	G	A	3.221036e-4
10	rs1004641	2754671	A	C	1.687042e-4
10	rs945142	2755927	T	C	-2.302444e-4
10	rs10903851	2757108	C	T	2.749033e-4
10	rs11251447	2757337	G	A	-9.240944e-5
10	rs11593477	2758071	A	G	-3.162037e-5
10	rs11251458	2761708	C	T	6.199431e-5
10	rs1413764	2761819	G	A	2.17146e-5
10	rs11596779	2762003	C	T	-3.32763e-4
10	rs1889507	2762427	T	C	9.710764e-5
10	rs11251469	2766921	G	A	2.799365e-4
10	rs11251471	2768530	G	A	4.058663e-4
10	rs2388394	2769716	C	T	5.780339e-5
10	rs11251473	2770582	T	C	1.466738e-4
10	rs11251475	2773039	T	G	6.09111e-5
10	rs7914704	2774367	G	A	1.34445e-4
10	rs11251480	2779797	T	C	2.296963e-4
10	rs7904050	2780603	T	C	5.613007e-5
10	rs17158961	2780813	T	C	-1.33669e-4
10	rs17158966	2780877	G	A	-7.491963e-5
10	rs11599371	2781027	T	C	-1.684846e-4
10	rs1556638	2781282	T	C	2.774646e-4
10	rs11251481	2781386	C	T	1.022479e-4
10	rs1106272	2782045	A	G	2.050491e-4
10	rs7922357	2782179	G	T	-2.590071e-4
10	rs17158994	2782359	A	G	-1.342099e-4
10	rs7922626	2782413	G	T	-1.329972e-4
10	rs1537615	2782741	T	C	-4.778804e-4
10	rs1537616	2782787	G	T	-5.620394e-4
10	rs7093433	2783225	T	C	-3.3317e-5
10	rs7093443	2783249	T	C	5.518031e-5
10	rs7070602	2783324	C	T	8.200641e-5
10	rs7094332	2784947	A	G	2.820974e-4
10	rs12357850	2786447	G	A	-7.925554e-5
10	rs11251489	2787865	G	A	2.476203e-4
10	rs1931859	2792489	C	A	1.968123e-4
10	rs2892502	2792805	C	T	3.760834e-5
10	rs2388398	2792880	G	T	3.12231e-5
10	rs2388399	2792892	G	A	1.103904e-4
10	rs4330995	2793120	C	T	-2.285901e-4
10	rs11251491	2794762	C	T	-1.94089e-5
10	rs7902082	2795366	T	G	-9.766846e-5
10	rs12762797	2798314	C	T	-6.490762e-5
10	rs11251494	2800027	G	T	2.022417e-4
10	rs4881023	2800696	G	A	-9.26506e-5
10	rs2152001	2804109	A	G	2.397984e-4
10	rs2065683	2804898	T	G	8.439602e-5
10	rs2184413	2804997	A	G	9.248702e-5
10	rs2065685	2805185	C	T	-6.745032e-5
10	rs2184412	2805409	A	G	1.350485e-4
10	rs928594	2808104	G	T	-8.590317e-5
10	rs1108028	2808756	A	G	-2.540967e-4
10	rs7095226	2809279	G	T	6.256983e-5
10	rs11251502	2810427	G	T	-1.092885e-5
10	rs7912465	2815824	C	T	6.274924e-5
10	rs7895748	2817535	A	C	-1.158547e-5
10	rs11251504	2818244	G	A	-1.666702e-4
10	rs7898310	2819460	T	C	-2.404826e-4
10	rs7908533	2819554	C	T	2.699527e-5
10	rs7921348	2820234	G	A	-2.798242e-4
10	rs2388505	2823334	G	A	-3.689399e-4
10	rs7915938	2823407	A	C	-4.86418e-5
10	rs11594792	2823801	A	C	-2.37332e-4
10	rs9943312	2826548	A	G	3.346051e-5
10	rs11251508	2828596	T	C	1.604257e-4
10	rs11251509	2828634	G	A	-5.053605e-6
10	rs1334693	2828890	A	C	-5.392441e-5
10	rs10736960	2831743	A	G	5.073767e-5
10	rs945141	2835293	A	C	-4.046207e-4
10	rs1889504	2835603	T	C	-1.24417e-4
10	rs1577249	2836854	G	A	-7.490772e-5
10	rs4311958	2838128	T	C	-6.019995e-5
10	rs1577253	2839343	C	T	2.327016e-4
10	rs1577255	2839591	A	G	1.797378e-4
10	rs1591313	2840150	T	C	5.899319e-5
10	rs12356656	2840785	A	G	4.637128e-5
10	rs1999647	2842782	T	C	7.550701e-5
10	rs4132076	2845542	G	T	7.298467e-6
10	rs2388507	2848009	A	G	6.070829e-5
10	rs10794947	2854697	C	T	3.296854e-5
10	rs10903874	2863045	C	T	1.028306e-4
10	rs4881029	2863659	G	T	6.640744e-5
10	rs7080882	2864447	G	A	1.372403e-4
10	rs10794949	2865170	G	A	2.175276e-4
10	rs1931864	2869001	C	A	-1.69433e-5
10	rs10736962	2869096	G	A	7.905835e-5
10	rs9633756	2875792	T	C	-2.150096e-5
10	rs7098771	2876202	A	G	-8.957292e-5
10	rs11251532	2877311	C	T	2.32223e-5
10	rs2065681	2877343	A	G	-1.647349e-4
10	rs11593983	2877503	C	T	8.89556e-5
10	rs11818509	2880009	T	C	-3.073794e-4
10	rs12220754	2880121	A	C	-2.646761e-4
10	rs10903880	2881331	C	T	-2.050904e-5
10	rs7911151	2882338	T	C	-1.305014e-4
10	rs7899347	2882816	G	T	1.140468e-4
10	rs10903883	2886808	C	T	-1.213789e-5
10	rs7910162	2887594	T	C	9.098849e-5
10	rs4436465	2887947	C	A	2.315923e-5
10	rs4459189	2888042	A	G	3.084565e-4
10	rs1909692	2891279	A	G	-1.935626e-4
10	rs10751894	2898875	G	A	-4.762556e-5
10	rs6601988	2901165	C	T	8.329676e-5
10	rs7093545	2901275	C	T	1.152618e-4
10	rs6601989	2901320	T	C	-5.821767e-5
10	rs17280619	2909457	A	G	2.001823e-4
10	rs1909690	2910624	T	C	6.537521e-5
10	rs10751895	2912898	C	T	-1.63278e-4
10	rs11251554	2914486	T	G	2.317001e-4
10	rs4370836	2914753	C	A	-8.123526e-5
10	rs7906872	2917342	T	G	-1.291525e-4
10	rs7097439	2922766	C	T	4.668125e-4
10	rs7918187	2929751	T	C	1.571847e-4
10	rs10794964	2933230	G	A	5.701583e-5
10	rs4242741	2933969	T	C	-5.317404e-5
10	rs10751897	2937138	G	A	-1.140814e-4
10	rs7917068	2937184	G	T	-1.195274e-4
10	rs10794968	2939241	C	A	-1.216266e-4
10	rs11598573	2940562	A	C	1.252952e-4
10	rs17281225	2943710	A	G	1.324511e-4
10	rs10508243	2944715	A	G	-2.962526e-5
10	rs11251562	2946169	T	C	-1.419264e-4
10	rs10794969	2952837	A	G	-2.728245e-4
10	rs7091014	2957286	G	A	-1.160669e-4
10	rs11251566	2959731	A	G	-8.583125e-5
10	rs10751898	2960317	T	C	1.579674e-4
10	rs11251567	2961101	G	A	1.325484e-4
10	rs7904324	2964727	A	G	3.006318e-5
10	rs7084464	2965692	G	A	-4.308138e-5
10	rs7098080	2965865	C	A	-3.869873e-5
10	rs1909682	2966188	A	G	-8.599399e-5
10	rs1909684	2966418	A	G	3.968031e-5
10	rs1574317	2967402	G	A	2.687957e-4
10	rs11251569	2967419	A	C	-3.011502e-4
10	rs11251570	2967536	A	G	2.480004e-5
10	rs1574318	2967596	C	T	2.13424e-4
10	rs11813223	2967660	A	G	-3.083802e-4
10	rs1875167	2967899	T	C	-2.106449e-5
10	rs1875172	2971227	G	T	-8.866727e-5
10	rs1875173	2971405	C	T	1.416509e-4
10	rs2454829	2972144	G	A	2.910954e-4
10	rs2936896	2972261	A	G	-3.926873e-5
10	rs3003514	2973425	G	A	3.050233e-5
10	rs3003518	2974824	G	T	-2.573057e-6
10	rs11251582	2976757	T	C	-3.29615e-4
10	rs2502068	2977047	T	C	-3.244504e-5
10	rs7095637	2977379	C	T	-1.879961e-4
10	rs7073091	2978321	A	G	-4.023671e-4
10	rs11251583	2979537	A	G	-3.445176e-4
10	rs2454824	2979826	T	C	1.461275e-4
10	rs7087799	2981486	A	G	-5.756749e-5
10	rs7923826	2983047	C	T	1.607626e-4
10	rs2454823	2983081	T	C	2.346536e-4
10	rs17159312	2984991	T	C	3.524439e-4
10	rs11251588	2986450	G	A	2.722155e-5
10	rs2454841	2986526	A	G	-2.416289e-4
10	rs4408225	2987064	C	T	2.703256e-4
10	rs17281966	2987086	G	T	-2.056728e-4
10	rs10794975	2988202	C	T	-1.178256e-4
10	rs7094170	2989555	T	C	-1.65371e-4
10	rs12220191	2989572	G	A	5.917768e-4
10	rs11251594	2990190	C	T	-9.173476e-5
10	rs10903900	2990261	A	G	1.832538e-5
10	rs1909675	2990680	T	C	6.416272e-4
10	rs2454837	2991774	T	C	9.353866e-5
10	rs2936891	2992399	A	G	-6.249846e-5
10	rs2454838	2992761	T	C	-1.74105e-4
10	rs11251597	2993334	C	T	8.781314e-5
10	rs3003516	3004093	G	A	-5.833213e-5
10	rs12769869	3004796	C	T	4.985144e-5
10	rs7080980	3009063	T	C	1.996143e-4
10	rs12357696	3013810	A	G	2.698721e-4
10	rs12357510	3016174	G	A	-1.243814e-4
10	rs11251610	3016451	G	A	2.058187e-5
10	rs7069972	3019310	T	C	1.410738e-4
10	rs10794978	3020453	G	A	3.342673e-4
10	rs12784956	3021935	G	A	1.712093e-4
10	rs7358205	3024721	T	G	2.666546e-4
10	rs4072812	3027807	C	T	2.54085e-5
10	rs10903906	3030355	C	T	-1.583721e-5
10	rs4598565	3031204	G	A	-1.087344e-4
10	rs4506536	3031361	T	C	1.330505e-4
10	rs4353181	3031753	A	G	4.585764e-5
10	rs7920865	3034260	G	A	6.010648e-5
10	rs11251626	3036318	G	A	-1.663329e-4
10	rs7073415	3040889	A	G	-2.025752e-4
10	rs10903911	3041749	C	T	1.157982e-4
10	rs10903913	3042256	G	A	1.377494e-4
10	rs10794983	3043018	G	T	7.624364e-5
10	rs7914892	3045244	G	A	2.131512e-4
10	rs9664019	3049073	T	C	-2.66833e-5
10	rs11251635	3049561	C	T	3.376924e-5
10	rs11251639	3051112	C	T	1.06361e-4
10	rs11251641	3051579	C	T	1.681725e-4
10	rs7918385	3052170	G	T	3.368912e-4
10	rs2279222	3052273	A	G	9.328364e-5
10	rs12771338	3052436	C	T	-1.122186e-4
10	rs11251645	3054495	G	A	1.518296e-4
10	rs10794986	3055645	A	G	1.09686e-4
10	rs10794988	3055699	C	T	2.16359e-5
10	rs7918185	3056011	A	G	-1.905448e-4
10	rs7902402	3056044	T	C	1.28365e-4
10	rs12098591	3056078	T	C	1.978389e-4
10	rs10903929	3058348	G	A	1.209725e-4
10	rs10903930	3058375	G	A	-1.609156e-5
10	rs7088342	3058738	T	C	-1.007883e-5
10	rs7095234	3058952	G	A	1.103619e-4
10	rs7904119	3059714	T	G	-8.424787e-5
10	rs7070854	3060901	G	A	2.155986e-4
10	rs6602008	3062601	C	A	4.624832e-4
10	rs10794989	3067312	G	A	5.39687e-5
10	rs7087749	3068685	T	C	-2.732303e-4
10	rs7080732	3069077	T	C	2.994105e-4
10	rs7081142	3069355	C	T	2.798112e-4
10	rs7067978	3071547	C	T	-3.846645e-5
10	rs6422398	3071566	A	G	2.022711e-4
10	rs6602012	3071763	A	G	3.355183e-5
10	rs7072632	3073036	A	C	7.48454e-5
10	rs4881060	3074289	T	G	1.415337e-4
10	rs17135074	3075076	A	G	9.325549e-5
10	rs11251654	3075772	A	G	1.434265e-4
10	rs7096174	3075870	C	T	1.044447e-4
10	rs11251656	3076977	A	G	1.557147e-4
10	rs10903938	3077299	C	T	1.245084e-4
10	rs10903939	3077464	G	T	1.783531e-4
10	rs12242262	3079141	A	G	4.726622e-5
10	rs12265069	3079252	G	A	1.379663e-4
10	rs7089499	3083649	T	C	3.875742e-5
10	rs7100356	3083768	T	C	-1.33454e-5
10	rs12360349	3086486	C	A	1.38104e-4
10	rs6602020	3092050	A	C	1.028907e-4
10	rs7893752	3094580	C	T	-1.269082e-4
10	rs3814582	3095046	A	G	-4.35286e-5
10	rs3829910	3095281	C	A	3.762422e-4
10	rs7087613	3096702	A	G	2.29196e-4
10	rs10732921	3097212	C	T	-1.281642e-4
10	rs10903949	3097745	T	C	-9.135186e-5
10	rs7091953	3099351	T	C	6.8114e-4
10	rs17212411	3100437	T	C	3.564961e-4
10	rs7923030	3106857	C	A	3.449222e-4
10	rs11251693	3112621	G	A	4.432167e-5
10	rs17284739	3112709	G	A	2.223833e-4
10	rs11251694	3114645	C	T	1.714558e-4
10	rs10795000	3114994	G	A	2.598521e-6
10	rs7909171	3118871	G	A	-1.319279e-5
10	rs882849	3123433	C	T	-1.572396e-5
10	rs11251702	3124319	A	G	2.032534e-4
10	rs4881074	3124516	G	A	8.114299e-6
10	rs4881075	3129472	A	G	1.582828e-5
10	rs9630129	3129645	T	C	3.998239e-5
10	rs11251710	3130773	T	C	1.197574e-4
10	rs10795002	3131553	C	T	-1.985303e-5
10	rs4881077	3133541	C	A	-1.644078e-4
10	rs10903959	3133648	T	G	-2.247811e-4
10	rs11251711	3134083	G	A	2.548158e-4
10	rs7090199	3134681	T	C	-2.050709e-4
10	rs7076989	3137472	G	A	-8.954753e-5
10	rs2388595	3138009	T	C	3.298804e-4
10	rs7074733	3138265	C	T	-4.949529e-5
10	rs10903962	3138339	G	A	3.947072e-4
10	rs12357621	3138558	T	C	-1.782483e-4
10	rs10903963	3139701	T	C	-2.611783e-4
10	rs17131897	3141086	T	C	-9.700589e-5
10	rs11542777	3143667	T	C	-1.33004e-4
10	rs2892550	3145541	G	T	-1.354717e-4
10	rs11251719	3145906	A	C	1.121323e-4
10	rs4256893	3147192	A	G	8.615611e-5
10	rs4271292	3147456	T	C	1.099539e-4
10	rs2388569	3148116	T	C	2.541743e-4
10	rs10903967	3149402	A	G	-7.052761e-5
10	rs17212803	3150314	T	C	1.06596e-4
10	rs1132173	3150973	T	C	-4.466528e-5
10	rs10903969	3153864	A	G	-7.792935e-6
10	rs10508245	3153888	T	G	-9.979557e-5
10	rs2306299	3154267	A	G	3.236284e-5
10	rs2306302	3154461	A	G	-6.617655e-5
10	rs2306304	3154534	A	G	-5.285815e-5
10	rs6602023	3155217	T	C	-4.015721e-5
10	rs6602024	3155237	A	G	-1.752842e-4
10	rs3816698	3155285	A	G	1.910797e-4
10	rs3816699	3155353	T	C	1.544941e-4
10	rs3816701	3155428	C	T	-6.722261e-5
10	rs4881085	3155540	A	G	-2.099298e-4
10	rs4881086	3155698	T	C	-6.684452e-5
10	rs4881088	3155770	A	G	-3.154809e-4
10	rs4881089	3155790	T	C	-2.468475e-4
10	rs2388567	3156168	C	T	-6.074342e-5
10	rs2388566	3156214	C	T	-1.295805e-4
10	rs7916889	3158646	A	G	-3.357082e-5
10	rs12257705	3160127	T	C	4.546214e-5
10	rs9423462	3160726	C	T	-6.408737e-4
10	rs4881098	3160847	G	A	5.889862e-4
10	rs3829914	3161131	C	T	-1.181579e-5
10	rs3829916	3161216	G	A	-1.20921e-4
10	rs9423464	3161253	A	G	-5.613807e-4
10	rs10903970	3161474	T	C	1.298759e-4
10	rs6602026	3162423	G	A	3.924637e-4
10	rs3814590	3162525	T	C	8.484182e-5
10	rs9423466	3162669	C	T	7.487731e-5
10	rs7086721	3163068	T	C	5.748544e-4
10	rs7096334	3163087	A	G	7.242272e-5
10	rs7082863	3163283	G	A	-7.32077e-5
10	rs12268267	3165316	T	C	-4.984154e-5
10	rs9423690	3165972	T	C	2.053206e-4
10	rs9423477	3166221	A	G	-6.918362e-5
10	rs9423479	3166345	A	G	4.001497e-5
10	rs11591441	3166624	T	C	9.912764e-5
10	rs2306309	3167463	C	T	5.944741e-5
10	rs6602032	3169771	G	A	1.12613e-4
10	rs7080240	3169803	T	C	4.964516e-5
10	rs2279208	3171043	A	G	-1.348317e-4
10	rs2279211	3171995	T	G	2.80268e-5
10	rs1052333	3172121	T	C	-2.380324e-4
10	rs4598574	3172229	A	G	-1.356839e-4
10	rs4611105	3173364	A	G	3.061266e-5
10	rs4880592	3173581	G	A	-1.271171e-4
10	rs3740612	3175763	T	C	5.574044e-5
10	rs2306310	3176363	C	A	-4.919493e-5
10	rs2306311	3176389	T	C	1.34837e-4
10	rs9423490	3177320	C	T	2.716036e-5
10	rs1053000	3178881	T	C	5.477149e-5
10	rs11251744	3179663	A	G	-4.569557e-6
10	rs2306319	3179842	T	C	7.262777e-5
10	rs12678	3180175	T	C	-5.760449e-5
10	rs6901	3180227	T	C	-7.720433e-5
10	rs10175	3180298	T	C	-5.776841e-5
10	rs2388559	3180343	G	A	2.575984e-6
10	rs9423495	3180759	A	G	3.616174e-4
10	rs2279216	3180951	A	G	2.60741e-4
10	rs2279217	3181003	A	G	-1.261282e-4
10	rs17849904	3181126	T	C	-1.436264e-4
10	rs2279220	3181282	G	A	-6.51496e-5
10	rs9423702	3182686	A	C	1.914903e-4
10	rs7094698	3183747	A	G	-3.276088e-5
10	rs7898695	3184507	A	G	1.076987e-4
10	rs4881109	3185237	G	A	2.766364e-5
10	rs3758631	3187924	T	C	-9.264607e-6
10	rs3758630	3188071	T	G	-2.478878e-6
10	rs7924157	3189115	C	T	-2.433293e-4
10	rs3740607	3189380	C	T	-1.172475e-4
10	rs4881111	3190265	A	G	-3.143015e-5
10	rs4881112	3190298	C	T	-1.436171e-4
10	rs2291103	3190797	C	T	3.254272e-4
10	rs4881113	3190853	G	T	3.294298e-4
10	rs2388557	3191527	T	C	-3.003962e-4
10	rs2388556	3191823	T	C	-7.927271e-6
10	rs3765099	3197592	A	G	3.686415e-4
10	rs3182535	3200292	G	A	-1.024304e-4
10	rs3814592	3201010	C	T	-1.194882e-4
10	rs3814593	3201072	T	G	7.376443e-5
10	rs3814594	3201097	T	C	3.335172e-5
10	rs3814595	3201679	A	G	-1.132568e-4
10	rs4242746	3202065	T	C	5.977974e-6
10	rs4242747	3202140	C	T	-3.21614e-5
10	rs9423709	3202682	A	G	1.057923e-4
10	rs7912487	3204561	C	T	-1.513302e-4
10	rs7070745	3205745	C	T	-1.621403e-4
10	rs4609511	3206027	A	G	-6.725639e-5
10	rs4497305	3206256	C	A	-1.796692e-4
10	rs4620624	3206365	T	C	-1.234793e-4
10	rs1127047	3208512	A	G	8.352938e-4
10	rs12359035	3208557	A	G	-1.648152e-4
10	rs4242748	3208583	A	C	-1.056525e-5
10	rs10508249	3211780	C	T	-1.394535e-4
10	rs17133560	3212425	G	T	-3.90995e-5
10	rs9423506	3218457	C	T	-5.160161e-4
10	rs9423508	3219171	T	C	3.940105e-4
10	rs7078068	3219445	T	C	-4.508794e-4
10	rs6602036	3219794	A	G	-2.695431e-4
10	rs17131865	3230337	T	C	5.233036e-4
10	rs4375352	3245325	T	C	-1.419931e-4
10	rs7906143	3245448	T	C	-1.571092e-5
10	rs10751916	3245862	T	G	2.921037e-5
10	rs2814900	3248061	T	C	-1.7676e-4
10	rs7087863	3249638	A	G	-2.368986e-5
10	rs2765005	3255069	G	A	3.365254e-5
10	rs2814906	3256587	T	C	-1.217618e-4
10	rs2477765	3260462	G	A	-1.809026e-5
10	rs2814913	3262561	C	T	2.042896e-4
10	rs7905690	3262682	C	T	5.434391e-5
10	rs9423522	3264448	T	C	4.538185e-5
10	rs7099179	3264590	C	T	1.331392e-4
10	rs7075005	3264644	T	G	1.049206e-5
10	rs7088720	3264809	T	C	6.786548e-5
10	rs2814918	3266295	T	C	9.858542e-5
10	rs2281854	3269317	T	C	2.653469e-4
10	rs12269271	3271675	T	C	-1.426076e-4
10	rs7084176	3273550	G	A	3.016942e-5
10	rs10795014	3274756	T	C	-8.569461e-5
10	rs10903992	3275130	A	C	2.818413e-5
10	rs6602039	3280416	A	G	2.727568e-4
10	rs10795016	3280590	G	A	1.530415e-4
10	rs3814600	3281354	G	A	0.001313997
10	rs11251793	3282738	G	A	8.239004e-5
10	rs2764980	3284007	A	G	-1.257765e-4
10	rs2814925	3284061	A	G	-2.705984e-4
10	rs11251795	3284639	A	G	9.416646e-5
10	rs2764981	3285729	T	C	1.250159e-4
10	rs2764986	3286815	A	G	-1.214614e-4
10	rs11251799	3287305	T	G	1.580907e-4
10	rs11251800	3288594	G	T	4.678863e-4
10	rs2814930	3289771	G	A	7.359632e-5
10	rs10508250	3290142	T	C	-2.910709e-4
10	rs11251803	3290827	A	G	-4.59427e-4
10	rs10903998	3291933	C	T	2.605583e-6
10	rs4881131	3295673	A	G	2.128739e-4
10	rs11593966	3297282	G	A	8.122411e-5
10	rs912826	3303486	C	T	1.168153e-4
10	rs4489652	3304955	A	G	-3.354072e-5
10	rs12220117	3307294	C	T	-3.377747e-4
10	rs10904000	3307540	C	T	1.839409e-4
10	rs11251813	3307885	A	G	9.54725e-5
10	rs7078918	3307920	C	T	1.002195e-5
10	rs10751917	3308507	A	G	1.200453e-4
10	rs963355	3308846	A	G	-3.803248e-4
10	rs2296462	3309328	T	C	-2.172282e-4
10	rs2296463	3309482	A	G	-7.345083e-4
10	rs2296465	3309647	G	A	1.008804e-4
10	rs12784859	3310378	G	A	-8.407438e-5
10	rs12766168	3310566	C	T	4.493618e-4
10	rs11251818	3313145	T	C	7.280027e-6
10	rs9804298	3313456	T	C	1.269132e-4
10	rs11251823	3316592	T	C	2.169267e-4
10	rs1009543	3319474	G	A	-3.700464e-4
10	rs1570856	3319978	T	C	-1.711722e-4
10	rs912837	3320113	G	A	2.973702e-4
10	rs2147939	3322307	C	A	-2.426942e-4
10	rs12355652	3322365	A	G	-2.334648e-4
10	rs11251827	3323315	A	G	-1.601708e-4
10	rs1325586	3323773	T	C	-1.065143e-4
10	rs11251829	3325026	T	C	-3.652676e-5
10	rs10904017	3327813	C	T	-1.971514e-4
10	rs17135001	3327931	A	C	-1.331338e-6
10	rs10904018	3330360	T	G	-1.599421e-4
10	rs7070200	3330587	T	C	-2.836213e-4
10	rs736052	3331318	G	A	-1.31935e-5
10	rs17135017	3333530	A	G	-3.688964e-5
10	rs12766986	3335061	C	T	1.661285e-4
10	rs11251836	3335447	T	G	-1.046322e-4
10	rs17135046	3338089	T	C	4.626912e-6
10	rs12256076	3339212	T	C	6.678895e-5
10	rs12764839	3339394	T	C	7.398768e-5
10	rs4881147	3342774	T	C	-7.549841e-5
10	rs4881151	3345509	A	C	1.719296e-4
10	rs10751919	3346457	G	A	-1.041208e-4
10	rs549676	3348124	C	T	-1.760375e-5
10	rs17219363	3352233	C	T	-9.98109e-6
10	rs1337382	3355303	T	G	3.16335e-4
10	rs4881152	3355368	A	G	-3.0551e-4
10	rs7075325	3359961	A	G	2.153423e-4
10	rs737533	3363137	A	G	-5.926927e-5
10	rs1807437	3363208	C	T	3.135906e-4
10	rs11594429	3368555	G	A	5.283277e-4
10	rs4881155	3368595	C	T	6.607491e-5
10	rs4881157	3373977	T	C	3.740451e-4
10	rs10795026	3375666	G	A	3.393797e-4
10	rs10751920	3381474	C	T	1.579906e-4
10	rs11251857	3382156	G	A	5.142455e-4
10	rs10795029	3383158	G	A	-1.363704e-4
10	rs7895490	3384133	G	A	6.44823e-6
10	rs7903644	3387978	C	T	-2.720423e-4
10	rs7894937	3388334	G	A	-1.961254e-4
10	rs722828	3389934	A	C	-3.01664e-4
10	rs1337381	3390320	C	T	6.595345e-5
10	rs7069744	3390506	C	T	8.590077e-5
10	rs1359526	3390982	A	G	1.52844e-4
10	rs2182195	3395216	C	A	8.888541e-5
10	rs7893931	3396130	A	G	1.21796e-4
10	rs11251861	3397728	G	T	-1.361027e-4
10	rs7901930	3399877	T	C	5.536134e-5
10	rs12415036	3399934	A	G	-9.976474e-5
10	rs4881160	3402248	A	G	-1.635262e-4
10	rs10508252	3402591	C	T	5.982416e-5
10	rs2065936	3405527	T	C	-1.255072e-4
10	rs10795030	3406037	T	C	-2.279474e-4
10	rs7071864	3406355	T	C	-1.719367e-4
10	rs12773260	3407329	T	C	1.882856e-4
10	rs12779983	3407661	C	T	8.870165e-5
10	rs10904027	3408316	A	C	2.173363e-5
10	rs11251868	3411423	T	C	2.906249e-4
10	rs4881164	3415022	G	A	-1.091076e-5
10	rs927750	3415125	G	T	1.128785e-6
10	rs7090790	3416737	G	A	1.961759e-4
10	rs1570854	3418124	C	T	3.429438e-6
10	rs7085371	3419952	A	G	-9.344902e-5
10	rs7904349	3421055	A	G	-1.373579e-4
10	rs7080295	3421414	A	G	-3.132646e-4
10	rs10904029	3429289	T	G	1.048598e-4
10	rs7898173	3429328	A	G	-6.815485e-4
10	rs10508253	3430951	G	T	1.703542e-4
10	rs7894960	3431825	G	A	7.930067e-5
10	rs945799	3438335	A	G	-7.616699e-5
10	rs17135209	3442533	T	C	1.944363e-4
10	rs10508254	3444489	A	G	-4.158718e-4
10	rs7079024	3445668	C	T	-6.082489e-5
10	rs7094002	3446177	T	G	8.635134e-5
10	rs10795033	3447072	C	T	-1.178494e-4
10	rs11591499	3448187	G	A	-9.901455e-5
10	rs1538098	3454147	A	G	-3.734665e-5
10	rs7915980	3456223	G	A	7.198507e-6
10	rs4880615	3457047	A	G	-7.061249e-5
10	rs7901480	3457288	C	T	4.060151e-6
10	rs2210964	3460926	C	T	-6.307402e-5
10	rs945797	3467189	C	T	-4.917119e-5
10	rs10904040	3475318	A	G	9.940214e-5
10	rs7098116	3482093	A	G	1.679685e-4
10	rs7084941	3482498	G	A	3.939386e-4
10	rs12415614	3484416	C	T	8.85547e-4
10	rs7920115	3484881	T	C	-1.850453e-4
10	rs7067778	3485920	C	A	1.279311e-4
10	rs7068025	3490398	C	T	5.582161e-4
10	rs7894316	3490932	C	T	1.878715e-4
10	rs10795049	3493718	T	C	3.642711e-4
10	rs10904044	3494097	T	C	1.684697e-4
10	rs17135269	3496426	T	C	2.877335e-4
10	rs4881173	3502282	A	G	1.635961e-4
10	rs4881176	3504711	A	G	6.15574e-5
10	rs1964428	3505030	G	A	2.963784e-4
10	rs1036747	3506070	G	A	1.828986e-4
10	rs4881177	3507739	T	G	1.043517e-4
10	rs2053889	3509300	T	G	2.137686e-4
10	rs11251910	3518880	A	G	-1.717774e-5
10	rs1543836	3518893	G	T	4.959957e-4
10	rs483881	3520151	G	A	1.112377e-4
10	rs622898	3522302	A	G	1.118145e-4
10	rs7088080	3523623	C	A	6.699478e-5
10	rs10904048	3523872	C	T	2.969977e-4
10	rs664760	3524823	T	C	1.738456e-4
10	rs1962663	3524893	T	G	7.368998e-5
10	rs17313838	3524970	T	G	2.201037e-4
10	rs17135292	3526096	A	G	1.753654e-4
10	rs11251914	3526686	T	C	-1.315489e-5
10	rs7099538	3527900	G	A	-3.599159e-4
10	rs7095342	3530108	C	T	-5.370153e-6
[truncated: 998,000+ more rows]
