# Supplementary material for: Assessment of genetic and metabolite associations of branched chain amino acids with metabolic disease in the UK Biobank using Mendelian randomization
Source: BMC Med Genomics. 2025 Oct 16;18:163. doi: 10.1186/s12920-025-02232-2 (PMC12532399; doi:10.1186/s12920-025-02232-2)
Supplement: Supplementary file 21 — Supplementary Material 21. [file 12920_2025_2232_MOESM21_ESM.csv]

chr	bpe	rsid	effect_allele	other_allele	weight
10	98481	rs12255619	C	A	0.0003308847
10	104427	rs11252546	C	T	0.0002868169
10	111955	rs7909677	G	A	0.0004507611
10	113934	rs10904494	C	A	0.0002402811
10	124767	rs9419461	T	C	4.275818e-06
10	126070	rs11591988	T	C	6.769088e-05
10	131636	rs4508132	T	C	-0.0001603717
10	135656	rs10904561	G	T	-0.0001368402
10	135708	rs7917054	A	G	0.0003635711
10	135853	rs7906287	A	G	-0.000471826
10	143543	rs4495823	G	A	-0.0002696692
10	144847	rs11253478	T	C	-5.228862e-06
10	148325	rs9419557	G	A	-3.965467e-05
10	151997	rs9286070	C	T	-0.0001454402
10	152201	rs9419560	G	A	-0.0002095963
10	154552	rs9419561	G	T	-0.0002152519
10	158946	rs11253562	T	C	0.0002020758
10	159076	rs4881551	A	G	-0.0001637562
10	159404	rs4880750	A	G	-5.492618e-05
10	162102	rs11594819	A	C	-0.0003038971
10	175308	rs7909028	G	A	-0.0001136094
10	183151	rs7476951	T	C	-1.643213e-05
10	188805	rs12146291	G	A	6.331316e-05
10	201762	rs17156316	C	T	0.0001299929
10	203471	rs10903451	G	A	6.423897e-05
10	209448	rs11250575	T	C	4.453149e-05
10	215705	rs4582897	A	G	0.0001280967
10	218336	rs9419499	G	A	-0.0001326097
10	219332	rs11250663	G	T	1.12274e-05
10	224255	rs17221197	T	C	8.650733e-05
10	230625	rs12779173	C	T	1.420922e-05
10	236452	rs2448370	T	C	0.0003179322
10	237750	rs11250790	A	G	8.131213e-05
10	244561	rs2448366	A	G	-4.425887e-06
10	252693	rs2379078	C	T	2.649074e-05
10	255222	rs2379080	C	T	2.776473e-05
10	256614	rs2496274	G	T	-2.818229e-05
10	260544	rs2496275	G	A	-0.0001848699
10	268408	rs2448384	G	A	4.66962e-05
10	273344	rs2448378	C	A	0.0003189943
10	274224	rs2448377	A	G	2.367687e-05
10	279248	rs2496278	C	A	8.575524e-05
10	282897	rs4600135	C	T	-4.555556e-05
10	285002	rs7919162	T	C	-3.221274e-05
10	291134	rs10508201	C	T	0.0002474358
10	291999	rs3123252	G	A	6.418208e-05
10	292927	rs2303990	C	A	-0.0001034579
10	294145	rs3132006	T	C	-0.0002463504
10	294165	rs10903752	C	T	0.0001426061
10	294953	rs1017361	A	G	-0.0002312672
10	297633	rs3125037	G	A	-0.0001903579
10	307807	rs2060138	C	T	-0.0001056933
10	308491	rs10508202	G	T	0.0001744609
10	309526	rs3125023	T	C	0.0001406655
10	310225	rs3123247	C	T	0.0001930063
10	313304	rs4880567	C	T	4.941696e-05
10	313504	rs4880568	C	T	-6.526958e-05
10	315644	rs11251372	T	G	-0.0001631822
10	320954	rs10903832	G	A	0.0002139472
10	323283	rs3740304	G	A	-2.714073e-05
10	325841	rs17221260	T	G	-6.033803e-05
10	326894	rs3125027	C	T	0.0002954006
10	327832	rs10903844	A	C	0.0002156279
10	328070	rs17158845	G	A	0.0002044773
10	329493	rs3815985	A	C	-3.123363e-05
10	331054	rs12261505	C	T	-0.0003715085
10	331398	rs3125028	G	A	5.970832e-05
10	332199	rs2288680	A	G	0.000159515
10	334799	rs3131999	C	T	1.551492e-05
10	338553	rs3125031	C	T	0.0001268843
10	349241	rs2380151	C	T	-6.117709e-05
10	353306	rs4881041	G	A	-5.172621e-05
10	353589	rs11251600	C	T	2.974623e-05
10	354301	rs35198327	T	C	-9.389766e-06
10	357599	rs7895529	A	G	-7.340393e-05
10	357849	rs919643	T	C	-0.0001551413
10	364399	rs9804310	G	A	-0.000119203
10	373048	rs2288681	C	T	7.558049e-05
10	380594	rs4506561	G	T	0.0001883801
10	399104	rs7902669	A	G	-8.267547e-05
10	399914	rs7916145	T	C	0.0001156221
10	407584	rs3922851	A	G	3.183177e-05
10	412449	rs1133113	A	G	6.314256e-05
10	413010	rs9787422	T	C	0.0003377324
10	413440	rs7074221	C	T	-0.0001331466
10	423211	rs4573619	C	A	-0.000102824
10	423555	rs12245012	A	G	0.0001633017
10	423671	rs10904067	T	C	-0.000170445
10	424200	rs12246970	A	G	0.0001471492
10	424398	rs11252001	A	G	-0.0004321348
10	426966	rs4242758	A	G	-0.0001475243
10	429977	rs10904083	A	G	-7.429985e-05
10	431161	rs10904086	T	C	-0.0001608784
10	436547	rs11252090	A	G	-4.272441e-05
10	437940	rs4488125	T	C	-0.0002291021
10	453567	rs4881254	C	T	-0.0001281442
10	457725	rs10904167	T	G	-0.0001444939
10	458477	rs4554800	T	G	2.602126e-05
10	462298	rs10904172	G	A	-0.0003205656
10	462885	rs10904173	A	G	0.0002776925
10	463246	rs4880660	A	G	9.483132e-06
10	465649	rs7896737	T	C	0.0001544428
10	466286	rs4881278	A	G	-0.000113537
10	466830	rs10795122	G	A	4.627132e-05
10	467785	rs10795124	A	C	-3.891384e-05
10	468133	rs7085214	T	C	-2.359734e-06
10	468183	rs12254690	A	G	9.84861e-05
10	468599	rs12415961	C	T	1.35968e-06
10	469349	rs3935081	A	G	-0.0002131501
10	484159	rs7077209	C	T	-3.589952e-05
10	487973	rs4881313	T	C	-0.0002210434
10	489656	rs6560840	G	A	-6.81343e-05
10	491349	rs11252468	G	A	0.0002178679
10	495452	rs11252492	T	C	1.685885e-05
10	499188	rs7096559	G	A	-2.960805e-05
10	499573	rs11252514	T	C	2.911445e-07
10	514138	rs2066315	C	T	5.91529e-05
10	515870	rs2050970	T	C	0.00023907
10	518156	rs6560845	C	A	-0.0001222867
10	518199	rs11252614	A	G	8.055031e-05
10	521723	rs4881336	C	T	2.733606e-05
10	526773	rs7096725	G	A	-0.0001662984
10	531982	rs12258965	G	A	-0.0001298138
10	532139	rs11252693	C	T	0.0001211301
10	532162	rs947469	C	T	-0.000272215
10	533331	rs2096134	A	G	-9.25263e-05
10	540682	rs12573636	C	T	-6.858496e-05
10	542167	rs11252772	A	G	-0.0001988336
10	544349	rs11252791	C	A	2.145567e-05
10	547658	rs816598	G	T	-2.317952e-05
10	552355	rs11252842	T	C	0.0001332552
10	554186	rs12251997	T	C	1.040533e-05
10	556129	rs10466270	G	A	0.0001758818
10	560600	rs2386705	C	T	0.0001878241
10	561952	rs10751997	T	C	8.531945e-05
10	566195	rs11252923	A	G	-8.629352e-05
10	566379	rs11252926	T	C	-0.0001170966
10	566395	rs4880704	T	C	-3.08977e-05
10	567325	rs4881399	A	G	6.161217e-05
10	570172	rs1672503	T	C	-0.0001087083
10	577444	rs7912391	A	G	0.0001945736
10	579869	rs816640	G	A	0.0002741065
10	583548	rs11253065	A	G	0.0002024233
10	588126	rs11253082	T	C	0.0001462558
10	588406	rs10904450	G	A	0.0002650919
10	588609	rs11253087	G	A	4.021798e-06
10	589196	rs12252088	T	C	0.0001101229
10	589228	rs12252141	T	C	-0.0001393382
10	590418	rs11253096	A	G	-6.076854e-05
10	592283	rs816646	G	A	-0.0002480329
10	592926	rs7076375	T	G	0.0001360321
10	595504	rs865289	A	G	0.0001812555
10	595877	rs7914425	A	G	0.0002589057
10	598279	rs17159658	T	C	-0.0001257266
10	601089	rs816650	T	C	0.0001448141
10	601114	rs816651	C	T	-8.1616e-05
10	601355	rs10904498	A	G	-8.365468e-05
10	605525	rs2794954	G	A	8.973911e-06
10	609945	rs816623	C	T	0.000303239
10	615782	rs17221309	A	G	-3.436745e-05
10	616610	rs11253246	T	C	7.600034e-05
10	618409	rs816627	T	C	0.0001265549
10	618685	rs17221323	C	T	-3.353438e-05
10	618841	rs7082405	A	G	-1.101306e-05
10	619316	rs17159691	G	A	0.0003705521
10	619761	rs11253252	T	C	1.97223e-05
10	621338	rs12245224	T	C	0.0001784422
10	623410	rs11253256	G	A	-8.435967e-05
10	626782	rs7095189	G	A	3.197351e-06
10	635857	rs7069611	C	T	0.000159901
10	636509	rs17159711	A	C	0.0002409278
10	639750	rs12570174	C	A	-0.0001018058
10	641961	rs12761735	C	T	0.0002206871
10	642943	rs11253272	G	T	9.473329e-05
10	645916	rs816620	C	T	7.942725e-05
10	650646	rs11253277	C	T	5.042815e-05
10	657644	rs7909954	G	A	-3.067208e-05
10	662193	rs2386709	C	A	0.0001684048
10	662688	rs17159756	A	G	0.0003396423
10	678000	rs7077311	G	A	0.0002480353
10	680428	rs2124585	G	A	-1.580781e-05
10	680475	rs816570	T	C	-2.320543e-05
10	688424	rs10795292	T	C	4.692956e-05
10	696237	rs10904535	G	A	3.496526e-05
10	699089	rs3750730	A	G	-3.933627e-05
10	704460	rs4881499	C	A	-8.56656e-05
10	707782	rs3853288	T	C	1.228737e-06
10	708293	rs17136375	A	G	0.0002609822
10	708360	rs3853290	T	C	1.971911e-05
10	708697	rs11253308	C	T	7.959222e-05
10	712617	rs17136372	A	C	-0.0001211354
10	719803	rs4880737	T	G	2.681816e-05
10	723116	rs4881505	A	G	0.000159428
10	729762	rs1890677	A	C	-3.160885e-05
10	734229	rs1769236	G	T	9.036359e-05
10	738630	rs1750792	T	C	0.0002491431
10	739162	rs574112	A	G	0.0001012057
10	741015	rs481441	G	A	6.203559e-05
10	743836	rs11253324	G	T	3.656407e-05
10	744039	rs816304	A	G	0.0002015293
10	749238	rs553326	T	G	0.000242969
10	752193	rs1581843	C	T	7.706894e-05
10	754033	rs2265090	A	C	7.39125e-05
10	756109	rs7092652	A	G	0.0002331846
10	756187	rs11253333	C	T	-8.343513e-05
10	756996	rs816306	A	C	3.378802e-05
10	758971	rs11253337	T	G	1.587705e-05
10	759268	rs7916968	G	A	-0.0001370213
10	759276	rs527970	T	C	-0.0001876445
10	759497	rs12359731	C	T	0.0001693858
10	761907	rs2486581	T	C	-0.0001573544
10	762288	rs11599917	A	G	5.383185e-05
10	762872	rs816314	A	G	0.0003260666
10	766105	rs7906313	C	T	-1.427717e-05
10	766909	rs7092691	G	A	-9.980011e-05
10	767395	rs816318	A	G	-0.0002643042
10	770979	rs11253362	A	C	0.0003639435
10	771532	rs877282	A	G	0.0003379276
10	771769	rs10904549	A	C	-7.498918e-06
10	773712	rs11253370	A	G	0.0003436856
10	775824	rs11599215	T	C	6.670753e-05
10	776394	rs11253380	G	A	0.0002921592
10	776544	rs943204	A	G	6.899254e-05
10	778091	rs754037	T	C	0.0003380412
10	780293	rs2265092	C	T	0.0001601846
10	781124	rs2246654	T	C	0.0001831804
10	785157	rs2478247	T	C	3.819855e-05
10	787896	rs1769242	C	T	0.0005089101
10	788524	rs1750787	A	G	0.000362024
10	797490	rs10904557	C	T	0.000221109
10	797509	rs10904558	T	C	0.0003757926
10	800213	rs2254501	G	A	0.000119244
10	800368	rs2265527	A	G	0.0001224884
10	803721	rs2790381	C	T	0.0001560246
10	804315	rs497338	T	C	4.743294e-05
10	811876	rs12414585	A	G	-7.3224e-05
10	813426	rs11253424	T	C	-0.0002140005
10	814216	rs9971028	T	C	7.070993e-05
10	815149	rs7084027	A	G	0.0001793089
10	815221	rs7084148	A	G	0.000235084
10	818851	rs7069728	T	C	0.0002740063
10	819904	rs17159886	A	G	-0.0003555521
10	820868	rs10752019	T	C	6.767264e-06
10	821035	rs17159892	A	G	-0.0003726638
10	824693	rs11815869	C	T	-4.249868e-05
10	828288	rs11253441	G	A	-4.563064e-05
10	831747	rs4881527	T	C	0.0003096566
10	834626	rs4881529	A	G	-9.23264e-05
10	834736	rs4881530	A	G	0.0002160755
10	836115	rs11253444	G	A	9.899206e-05
10	837079	rs12772869	T	C	0.0001155713
10	837450	rs4881531	A	G	5.612179e-05
10	838179	rs1536337	C	T	0.0001085791
10	838378	rs1536338	G	A	6.975292e-05
10	849230	rs12413228	A	C	2.313286e-05
10	849979	rs2274375	A	G	-0.0001649881
10	850762	rs10904571	G	A	-0.0001011559
10	854011	rs7071801	C	T	5.396738e-05
10	857151	rs11816921	G	A	0.0005724774
10	858033	rs11253452	A	G	-0.0006309935
10	858394	rs7703	T	C	0.000107174
10	859270	rs3763722	T	C	4.24219e-05
10	861390	rs12243303	T	C	0.000195857
10	861837	rs749297	G	A	0.000102654
10	863964	rs2296625	C	T	-0.0001791675
10	865214	rs997615	C	T	6.375101e-05
10	865476	rs4362075	G	A	2.145435e-05
10	878895	rs11817793	A	G	0.00027832
10	886259	rs13377166	A	G	-1.729381e-05
10	888073	rs1341741	G	A	0.0001521344
10	894838	rs12249828	T	C	6.708025e-05
10	901244	rs11253467	G	A	6.304179e-05
10	903950	rs11253471	A	G	0.0001885522
10	910983	rs10508208	T	C	0.0001199466
10	911291	rs7077278	A	G	4.898658e-05
10	912172	rs17221428	T	G	9.424669e-05
10	916818	rs10128148	T	C	0.0002026335
10	920441	rs11253486	G	A	-0.0002494646
10	927331	rs11253489	A	G	-1.419213e-05
10	927933	rs12260800	C	T	-4.370005e-06
10	929133	rs12254002	A	G	0.0001972783
10	936103	rs17221435	A	G	-0.0001564047
10	937047	rs11253494	T	C	4.425908e-05
10	944496	rs7077992	C	A	-5.085659e-05
10	944641	rs10904578	G	T	-9.91085e-05
10	956400	rs7069505	T	C	-0.0002406452
10	964306	rs11253509	T	C	-9.730116e-05
10	967295	rs12761424	T	C	4.319061e-05
10	969377	rs12259338	T	C	-0.0001008619
10	970426	rs11253516	G	A	-0.0003911896
10	970524	rs11253517	A	G	-0.000133632
10	981015	rs34405399	A	G	2.729214e-05
10	983498	rs10904583	C	T	5.320984e-05
10	989533	rs11253527	T	C	-0.0004452
10	991737	rs10904588	G	A	-0.0001931977
10	991966	rs12242982	T	C	0.0003068651
10	994753	rs6560861	G	A	-0.0003290988
10	1008627	rs11253536	A	G	-6.58684e-05
10	1011958	rs11253540	C	T	-3.049926e-05
10	1013535	rs6560863	C	A	-0.0002089771
10	1014603	rs1904671	G	A	-4.269487e-05
10	1015247	rs7094905	T	G	0.0003305746
10	1016110	rs11253542	G	A	-0.000366669
10	1016601	rs947403	G	A	-0.0003847759
10	1017325	rs11253543	A	C	-0.0003408293
10	1017914	rs11599792	G	A	-0.0003590579
10	1018585	rs4880745	T	G	-0.0004059207
10	1019115	rs10795305	C	T	-0.0002737068
10	1024214	rs7069123	T	C	-0.0005678195
10	1028179	rs7920922	A	G	-0.0004512506
10	1030987	rs17131826	A	G	0.0002076797
10	1032568	rs11253552	C	A	5.940234e-05
10	1034412	rs12772979	T	C	-3.194658e-05
10	1034895	rs17293580	C	T	-1.404805e-05
10	1037091	rs7094916	T	C	-0.0001496708
10	1040138	rs7070724	G	A	-5.217635e-06
10	1040798	rs7095853	T	C	-1.335462e-05
10	1042823	rs7918118	C	A	-0.0002635937
10	1043469	rs2242271	C	T	-7.594041e-05
10	1043798	rs10752022	C	T	-0.0002090744
10	1046712	rs2306409	G	A	-0.0003078133
10	1047226	rs11253560	G	T	-0.0001468031
10	1048343	rs7099607	T	C	-0.0002159217
10	1048398	rs2620942	A	G	2.747692e-05
10	1052950	rs2306408	A	G	-8.518708e-05
10	1056252	rs17293608	T	C	-6.174766e-05
10	1058837	rs2306404	G	T	-0.0001236871
10	1060218	rs3207775	A	G	1.641978e-05
10	1061862	rs2306406	G	A	-0.0001177581
10	1065191	rs17221491	G	A	2.8824e-05
10	1065710	rs1044261	T	C	0.000238607
10	1067284	rs3812656	G	A	-4.17003e-05
10	1068639	rs13377037	T	C	-1.543795e-05
10	1068802	rs3750729	G	A	2.245986e-05
10	1070461	rs3793777	C	T	0.0002039105
10	1071701	rs17155821	G	A	-5.148624e-05
10	1073684	rs10751789	A	G	-0.0004193377
10	1075777	rs10508206	G	T	9.59365e-05
10	1081293	rs3793781	T	G	-1.332284e-05
10	1081882	rs7075695	C	T	-0.0004508363
10	1084360	rs10508204	C	T	-0.0001627394
10	1087551	rs12768746	C	T	9.470037e-05
10	1088746	rs7075188	G	T	8.729371e-05
10	1089616	rs11250238	T	C	2.004738e-05
10	1090988	rs7072554	T	C	5.018636e-06
10	1091195	rs7075141	G	A	-3.661083e-05
10	1096538	rs12359250	C	A	1.664285e-05
10	1100064	rs11250242	A	C	3.872466e-06
10	1105019	rs7101191	C	A	-0.0002911262
10	1107341	rs7093915	T	C	9.73434e-05
10	1110464	rs12247818	A	G	0.0002245846
10	1116294	rs4519019	G	A	-0.0005120759
10	1116671	rs2387217	G	A	-7.044327e-05
10	1116999	rs11250249	C	T	4.335308e-05
10	1117514	rs11250250	C	T	-0.0001781155
10	1119203	rs10508203	G	A	0.0002097938
10	1124531	rs7091030	T	C	0.0002429774
10	1125769	rs11250253	C	A	-0.0002136167
10	1126293	rs7087381	C	T	-8.551883e-05
10	1128216	rs7074721	G	A	-0.0001163736
10	1129527	rs7080072	T	G	0.0001102348
10	1129814	rs7080500	A	G	0.0001843871
10	1132132	rs7914308	C	T	0.000226697
10	1132215	rs11250255	T	C	-0.0004536106
10	1135248	rs4880474	T	C	-0.0001624155
10	1138620	rs7921047	A	G	0.0002449334
10	1139183	rs10159718	G	A	-0.0001822645
10	1141749	rs3816735	G	A	-6.190126e-05
10	1142424	rs10794717	G	A	-8.679176e-06
10	1142750	rs10794718	T	C	7.597745e-06
10	1144630	rs3793774	A	G	7.331328e-05
10	1145182	rs17155886	G	A	0.0001446934
10	1151620	rs4880765	G	A	-1.257888e-05
10	1151723	rs11250264	C	A	2.159204e-05
10	1156165	rs10794720	T	C	6.8455e-05
10	1156864	rs10903370	G	A	-0.0001381231
10	1159566	rs11250268	A	C	-0.0001084862
10	1166400	rs1871626	C	T	-0.0001230631
10	1168267	rs7899518	C	A	0.0001375249
10	1168563	rs6560711	G	A	-0.000161062
10	1169052	rs2127608	T	C	0.0002626405
10	1171734	rs10903372	T	C	-7.872375e-05
10	1171823	rs11250275	A	G	2.623823e-05
10	1173670	rs4880770	A	G	-0.0001315494
10	1179519	rs7924182	A	G	-4.441395e-05
10	1181623	rs6560712	G	A	-1.764475e-05
10	1182123	rs1912333	C	T	-8.916002e-05
10	1182447	rs1912334	C	T	-5.233297e-05
10	1183713	rs7918800	T	G	0.0001592836
10	1183739	rs11250283	T	C	9.969219e-05
10	1185306	rs6560713	C	T	-3.816261e-05
10	1187512	rs4880476	T	C	0.0004770288
10	1188555	rs4880479	C	T	8.522943e-05
10	1195959	rs4310544	T	C	0.0002184061
10	1197752	rs10903380	T	C	6.192236e-05
10	1199313	rs10903382	C	A	0.0003137832
10	1199671	rs4450107	C	T	4.388364e-05
10	1200445	rs1876899	A	C	-8.83131e-05
10	1201564	rs11250293	G	A	0.0002693423
10	1201717	rs6560714	A	G	-3.297601e-05
10	1202057	rs7923725	A	G	0.000471866
10	1203168	rs7090425	A	G	0.0001134028
10	1203312	rs7090678	A	G	1.524169e-05
10	1206798	rs11250298	T	C	0.0001323495
10	1206834	rs883660	G	A	0.0001569977
10	1207809	rs10903387	A	G	-8.231528e-05
10	1208148	rs7095843	G	A	-6.656793e-05
10	1208271	rs10794727	C	T	-0.0001257466
10	1209724	rs10903392	C	T	2.460487e-05
10	1211558	rs11250304	T	C	4.015077e-05
10	1212635	rs2387301	C	A	0.0002396639
10	1214078	rs17221561	C	T	-7.597778e-05
10	1216861	rs10903395	A	G	-0.0001100859
10	1219013	rs12771555	A	G	-6.495291e-05
10	1219153	rs4880782	A	G	-4.099988e-05
10	1219371	rs7077795	T	C	-3.639423e-05
10	1223742	rs4880783	G	T	-0.000259249
10	1224336	rs6560716	T	C	-0.0002357939
10	1224459	rs1500966	C	T	-0.0001860312
10	1224599	rs7901513	C	T	-2.231276e-05
10	1226436	rs7098887	T	C	6.788932e-05
10	1226783	rs17293692	T	C	3.154272e-05
10	1226944	rs4880484	C	T	5.131877e-05
10	1227868	rs10903399	C	T	-6.19509e-05
10	1228206	rs1046914	C	T	0.0001860953
10	1228296	rs904957	G	A	-0.0001467167
10	1228905	rs11250317	G	A	0.0001157943
10	1229009	rs904960	G	A	8.766016e-05
10	1229548	rs882311	C	T	-0.0002551619
10	1229663	rs882312	T	C	-1.907344e-05
10	1229868	rs10903401	A	G	-4.259453e-05
10	1230968	rs2271275	C	T	7.690408e-05
10	1232009	rs7909417	G	A	4.04702e-05
10	1232500	rs7924253	A	G	4.357435e-05
10	1232664	rs6560718	T	G	2.590272e-05
10	1235393	rs11250323	A	G	-7.818264e-05
10	1239549	rs10903403	G	A	-5.305155e-05
10	1240519	rs7081523	T	C	-0.0001159521
10	1240966	rs7099511	A	G	6.495125e-05
10	1244020	rs7087154	T	G	-0.0002471925
10	1244414	rs1392827	G	A	3.352161e-05
10	1246883	rs4880487	T	C	0.0001049712
10	1247022	rs10794730	T	C	6.045797e-06
10	1250184	rs883248	C	T	-0.000153003
10	1254141	rs4880788	T	C	-1.8686e-05
10	1256160	rs2279780	A	G	-0.0001224992
10	1256632	rs3817043	T	C	-2.865381e-05
10	1259485	rs2387308	A	G	2.834543e-06
10	1263076	rs3750677	T	C	1.220666e-06
10	1273841	rs1015393	G	T	2.847424e-06
10	1274538	rs11250349	T	C	-2.440994e-05
10	1276186	rs867748	G	A	6.324082e-05
10	1277716	rs1995852	A	G	0.0001853817
10	1279272	rs4880799	A	G	4.029999e-05
10	1280409	rs4880802	T	G	-2.76942e-05
10	1282530	rs3793739	A	C	8.65614e-05
10	1282828	rs3793735	C	T	0.0001896009
10	1286740	rs7900341	T	C	-0.0001692562
10	1293100	rs7100066	G	A	0.0001750119
10	1296968	rs12359356	G	T	0.0003492726
10	1300253	rs6560721	C	A	0.0003712262
10	1306220	rs3849973	G	T	1.106338e-05
10	1306745	rs4880807	A	G	-7.819541e-05
10	1307456	rs11250372	A	G	-0.0001572339
10	1310657	rs4880494	G	A	0.0001425386
10	1314548	rs10903412	C	T	-0.0001632507
10	1315446	rs2805560	A	G	0.0001602152
10	1316520	rs11250378	A	G	-4.02837e-05
10	1322617	rs17156146	T	C	6.087402e-05
10	1325411	rs2804102	T	C	0.0001725433
10	1327807	rs2651486	C	T	0.000213077
10	1332599	rs4880810	G	A	0.0001918245
10	1332768	rs4880811	G	A	-0.0003077967
10	1333590	rs2387639	G	A	0.0001510349
10	1335849	rs1027604	A	G	3.98733e-05
10	1337709	rs1542874	C	T	-0.0002467821
10	1338152	rs904954	T	C	1.029234e-05
10	1338168	rs4880813	A	G	0.000121926
10	1339022	rs11250389	T	C	9.047548e-05
10	1340620	rs3849975	A	C	4.572135e-05
10	1341691	rs4471349	C	A	1.622791e-05
10	1341958	rs12220563	C	T	0.0001273439
10	1343017	rs11599315	C	T	-0.0001272874
10	1343198	rs11594721	G	A	2.259439e-05
10	1343726	rs10903420	A	G	4.013248e-05
10	1351779	rs883793	C	T	4.152412e-05
10	1352152	rs17156189	G	A	-0.000115645
10	1353714	rs17293755	T	C	-0.0002388246
10	1357992	rs17221631	A	G	-0.0003500625
10	1360092	rs2242422	T	C	-0.0004077051
10	1366888	rs7908181	C	T	-0.0001835927
10	1367514	rs2805562	A	G	-4.868173e-05
10	1368024	rs4880820	A	C	0.0001715955
10	1371386	rs10903426	G	A	-0.0002629615
10	1371610	rs884949	A	C	-0.0002692829
10	1372501	rs904962	C	T	0.0001333184
10	1376089	rs7476580	T	C	-0.0002137679
10	1376105	rs2387649	A	C	-7.806678e-06
10	1376968	rs7084512	A	G	0.0003318555
10	1378936	rs4880824	G	A	-5.165697e-05
10	1380128	rs2387650	A	G	6.244115e-05
10	1381224	rs6560724	C	T	-0.0004090189
10	1381763	rs7082890	T	G	-5.793015e-06
10	1384633	rs2805533	G	A	-0.0005568835
10	1385851	rs2820644	A	G	-0.0004249532
10	1386039	rs11596382	A	G	8.632748e-05
10	1387508	rs11250434	A	G	0.0008681479
10	1396155	rs2892333	T	C	-1.508336e-05
10	1401584	rs7906343	C	T	0.0007100471
10	1402884	rs4880498	T	G	-6.332066e-06
10	1403092	rs11250458	T	C	-5.470815e-05
10	1403965	rs4880830	A	C	8.147401e-05
10	1404314	rs11250460	T	C	0.0001902089
10	1404502	rs11250461	A	G	0.0002353654
10	1406364	rs11250464	C	T	-9.783894e-05
10	1407728	rs4554799	A	G	-2.30138e-05
10	1407826	rs2387653	T	C	-0.0003049929
10	1411526	rs12764264	G	A	0.0002489454
10	1412163	rs5013178	C	T	-0.0002135072
10	1412238	rs5013176	T	C	-1.769071e-05
10	1414544	rs2805499	C	T	2.445587e-06
10	1415366	rs12766316	A	C	-5.461722e-05
10	1416962	rs11250483	T	C	-9.552953e-05
10	1418857	rs12356157	T	C	-0.0006136475
10	1421326	rs3793733	T	C	-0.0003609196
10	1421516	rs10794748	A	G	-1.59866e-05
10	1422160	rs4622180	A	G	-7.683207e-05
10	1423649	rs2387657	T	C	-9.755126e-05
10	1423905	rs2387658	A	C	0.0002515257
10	1426013	rs17293789	T	C	0.0002088605
10	1426485	rs2387659	T	C	-0.0002686328
10	1426760	rs2387660	T	C	-9.768201e-05
10	1427083	rs2387662	T	C	-0.0001106735
10	1427548	rs7084367	A	G	0.0001241726
10	1430022	rs10794749	A	C	0.0001120892
10	1430761	rs2387667	C	T	9.342125e-05
10	1436204	rs1986608	A	G	0.000204236
10	1436858	rs4880503	C	A	-7.728825e-05
10	1442709	rs12771141	G	A	4.962417e-05
10	1443016	rs2820590	T	C	-0.0002826652
10	1447105	rs11250496	T	G	-0.0001656634
10	1447951	rs2001197	C	A	6.867517e-05
10	1449849	rs4880848	A	G	0.0001262685
10	1452786	rs17293817	A	G	8.088835e-05
10	1454457	rs12765994	A	G	0.0004856068
10	1454864	rs10903443	T	C	-0.0001195542
10	1455543	rs2255595	C	T	7.802895e-05
10	1459379	rs2387673	G	A	-0.0002249617
10	1460432	rs2805535	C	T	0.0002462876
10	1460688	rs2892336	C	T	5.949797e-05
10	1461116	rs2997983	C	T	0.0002018222
10	1462457	rs9787568	C	T	0.000313241
10	1463208	rs7079958	T	C	-0.0005050568
10	1464892	rs2805543	C	T	5.13036e-06
10	1468196	rs4448619	T	C	2.286435e-05
10	1468978	rs17156303	A	G	0.0001261656
10	1471765	rs2820651	A	C	0.0001548758
10	1475811	rs7923036	C	T	0.000118361
10	1477677	rs17156334	A	G	5.777417e-05
10	1478107	rs4880508	C	T	-0.0001731149
10	1478154	rs4880851	C	T	-0.0001542053
10	1478171	rs12267070	A	C	-1.088281e-05
10	1479049	rs10508209	G	A	0.0001174158
10	1479478	rs4880853	G	T	-0.0004803578
10	1488339	rs2820602	T	C	-0.0005266006
10	1488444	rs10751801	T	C	-0.0001169417
10	1491339	rs1533484	T	C	9.297536e-06
10	1491872	rs2820623	G	T	0.0001199792
10	1492512	rs10903450	A	G	0.0002659196
10	1492807	rs2813427	A	G	-2.696634e-05
10	1493450	rs2820627	C	T	-0.0001684491
10	1494258	rs4880856	A	G	-0.0001776099
10	1495331	rs2820629	G	A	-0.0005853676
10	1503564	rs10903458	G	A	0.0001963584
10	1505197	rs11250536	A	G	2.072717e-06
10	1505474	rs2676192	C	T	0.0002261058
10	1505491	rs10903459	G	A	-6.254958e-05
10	1505573	rs17156353	A	G	-6.607826e-05
10	1507960	rs11250544	A	G	-0.000333633
10	1508572	rs11250545	G	T	-0.0002418721
10	1509658	rs12782764	A	G	0.0002928399
10	1510208	rs12778089	T	C	9.085876e-05
10	1511786	rs1533486	G	T	7.225e-05
10	1512546	rs5024862	A	G	-0.0001581927
10	1512856	rs6560737	T	C	0.0003179137
10	1513349	rs12775292	G	A	9.16609e-05
10	1515126	rs2676199	C	T	-0.0002800788
10	1517243	rs2676753	C	T	0.0002075785
10	1518682	rs7906088	T	C	0.0004726827
10	1519151	rs3849976	G	A	-0.0002191949
10	1521858	rs2813404	T	G	-6.543966e-05
10	1524409	rs2176377	A	C	-3.112152e-05
10	1524715	rs2138690	A	G	8.635458e-05
10	1530815	rs4880510	G	T	0.0004106333
10	1530884	rs4880511	A	C	0.0005337644
10	1531776	rs4353199	G	A	3.180112e-05
10	1535202	rs11817394	T	C	0.0002749566
10	1535739	rs10903467	T	C	-0.0002472118
10	1537451	rs11593993	A	G	-1.425129e-05
10	1541477	rs10903468	T	C	-8.795812e-05
10	1546496	rs12243246	T	C	0.0006555786
10	1546669	rs2813432	C	T	0.000336929
10	1546782	rs2813433	T	C	8.838755e-05
10	1549881	rs2676719	A	G	-0.0001497283
10	1553772	rs2676774	A	G	0.0002909477
10	1560338	rs17221750	T	C	9.029983e-05
10	1560743	rs11250578	C	T	-0.000181031
10	1561211	rs4880858	A	G	-0.0001674243
10	1562364	rs952843	C	T	-0.0003548725
10	1563135	rs10508211	A	G	-3.595673e-05
10	1564771	rs2813449	T	C	0.0002346908
10	1566851	rs11250582	A	C	-0.0001781083
10	1567138	rs2813451	G	A	8.944995e-05
10	1567300	rs2813452	T	C	0.0002633046
10	1570086	rs2676776	T	C	5.378405e-05
10	1572250	rs2813456	T	C	0.0003432752
10	1573320	rs17293886	T	C	-0.0002272072
10	1576292	rs10903470	T	G	-0.0001030861
10	1577950	rs11250596	C	T	-0.0001517526
10	1578691	rs10903472	A	G	8.47646e-05
10	1581728	rs2138692	C	T	4.747756e-06
10	1581875	rs2813462	T	C	-0.0001887469
10	1582085	rs4376829	T	G	0.0001081509
10	1586644	rs12411802	T	C	0.0001518465
10	1588114	rs4880863	T	G	-0.0001350342
10	1588730	rs10794756	A	C	-3.676414e-06
10	1588977	rs11250608	T	C	-0.0001299198
10	1590440	rs11250609	A	G	-6.370146e-05
10	1590985	rs11250610	A	G	-4.373635e-05
10	1591800	rs10903477	C	T	-7.45922e-05
10	1591836	rs10903478	G	A	-3.64715e-05
10	1595155	rs4880516	T	C	-0.0001197741
10	1595373	rs4528239	A	G	-0.0002116859
10	1595481	rs7087167	G	T	0.0001280556
10	1600254	rs872824	C	T	-0.0002500963
10	1600335	rs872823	T	C	-4.4498e-05
10	1601316	rs10903486	A	C	0.0002568927
10	1601335	rs10903487	G	A	9.254029e-05
10	1601900	rs4440958	T	C	-8.763583e-05
10	1601990	rs2813363	G	A	-0.0001688637
10	1602635	rs7918979	T	G	-3.720252e-06
10	1605715	rs12268030	G	A	7.92559e-05
10	1605741	rs12260411	T	C	-3.67828e-06
10	1607140	rs2813368	T	C	-0.0001193517
10	1610839	rs11250633	T	C	-0.0003410747
10	1611165	rs10508213	T	G	9.096268e-05
10	1612272	rs17156488	G	T	2.273562e-05
10	1612405	rs17293949	G	T	9.645439e-05
10	1612952	rs2676760	A	G	-8.136597e-05
10	1613026	rs2676759	A	G	-2.963391e-05
10	1616438	rs17293956	A	G	7.472101e-05
10	1618717	rs1574269	T	G	-4.875369e-05
10	1618731	rs1320077	A	G	0.0001568878
10	1620356	rs6560740	T	G	-6.694437e-05
10	1620625	rs2813381	A	G	7.087168e-05
10	1621219	rs4880875	T	C	-0.0003079956
10	1621412	rs4880876	T	C	5.410365e-06
10	1621911	rs7894920	T	C	0.0001127472
10	1622189	rs17156544	A	G	2.046332e-05
10	1622644	rs11250642	T	C	0.0001842317
10	1622660	rs11816776	A	G	-0.0001602924
10	1623348	rs7095757	A	G	0.000248588
10	1623406	rs10903495	T	G	-0.0001156725
10	1623734	rs10903496	G	A	8.350202e-05
10	1624284	rs4880878	G	A	-2.821674e-05
10	1624900	rs10903497	C	T	5.045143e-05
10	1625294	rs10794765	T	C	-0.0002355738
10	1628905	rs2813392	C	A	3.473481e-05
10	1630612	rs4880882	G	T	0.0003314783
10	1630821	rs2999399	C	T	-0.0003361516
10	1634430	rs2813396	A	G	-0.0002790553
10	1637345	rs2676186	T	G	-6.399667e-05
10	1638527	rs7090242	A	G	-7.19492e-05
10	1639362	rs7903852	G	A	0.0001002849
10	1639427	rs7918273	T	G	0.0001619284
10	1641383	rs7079955	T	C	0.000174381
10	1641948	rs2813397	T	C	8.042945e-05
10	1642428	rs4880885	T	G	4.908284e-05
10	1642998	rs2813400	C	A	-0.0001393529
10	1643368	rs7898120	A	C	-0.0001275889
10	1644363	rs1533482	T	C	3.41308e-05
10	1645025	rs12240301	A	C	0.0002960196
10	1646899	rs1112787	T	C	0.0001753555
10	1646959	rs1112786	A	G	-9.762272e-05
10	1647114	rs10437529	G	A	-7.074455e-05
10	1649762	rs10903510	T	C	-0.0001596335
10	1650460	rs17156607	T	C	9.814628e-05
10	1653960	rs11250664	A	C	-4.298094e-05
10	1654912	rs10903512	G	A	-8.510334e-05
10	1655755	rs17293991	C	T	-0.0001748727
10	1655849	rs6560744	T	G	-0.0002445464
10	1657184	rs1874995	C	T	-7.797778e-05
10	1661398	rs1875005	T	C	2.159008e-05
10	1662840	rs7094094	G	T	0.0002926396
10	1663908	rs7077892	A	C	0.000234473
10	1664242	rs1909437	G	A	3.560447e-05
10	1665211	rs10082419	C	T	-0.0001078077
10	1665466	rs11250672	A	G	0.0003982141
10	1665794	rs1875006	A	C	-0.0003613801
10	1665821	rs7086346	A	G	0.000472932
10	1666497	rs7915296	A	C	-0.0002194249
10	1667365	rs2387952	G	A	-8.28937e-05
10	1669110	rs12572078	T	C	5.779127e-05
10	1669347	rs17294019	T	C	-0.0001313505
10	1669412	rs1875008	A	G	-0.0001348539
10	1670434	rs6560748	T	C	0.0003740375
10	1670999	rs11250681	T	C	0.0002188436
10	1672408	rs7078498	A	G	-8.31658e-05
10	1674132	rs1909440	A	G	0.0004130009
10	1674607	rs7092046	T	C	-0.0004349455
10	1675548	rs12267329	G	A	-7.092333e-05
10	1676185	rs7903381	A	G	0.0005186425
10	1676417	rs7920777	G	A	-0.0004423943
10	1676531	rs6560749	T	G	-0.0002111752
10	1677579	rs11250686	C	T	9.155197e-05
10	1678572	rs10794774	T	C	0.0001050366
10	1679189	rs7917694	C	A	-0.0005502196
10	1680786	rs10903516	T	C	-0.0001020356
10	1681656	rs4880890	A	G	0.0002405201
10	1683795	rs10903523	C	T	-0.0002663933
10	1684797	rs4880897	G	T	-0.0001871157
10	1685050	rs10903525	T	C	-0.0001341984
10	1685180	rs7097535	T	C	0.0003012051
10	1685508	rs10903528	A	G	-0.0005615573
10	1685758	rs10794776	A	G	-6.312327e-05
10	1686615	rs6560752	G	A	-0.000182464
10	1687171	rs10751811	A	G	-0.0001263091
10	1687505	rs11250696	C	A	0.000523868
10	1687799	rs2173524	T	G	-9.030471e-05
10	1688497	rs11595576	T	C	-0.0001415061
10	1688805	rs10794781	G	A	2.437997e-05
10	1688904	rs11250700	T	G	-0.0001346965
10	1690721	rs10903532	T	G	-0.0001929807
10	1691116	rs11250702	C	T	0.0001819171
10	1692663	rs10903534	G	T	-0.0002226407
10	1692796	rs7072699	T	C	0.0003323804
10	1693901	rs10903536	A	G	-9.57667e-05
10	1694750	rs11814112	T	C	-0.000160516
10	1695331	rs4880902	A	G	-6.625329e-05
10	1696510	rs4303163	G	A	0.0001942323
10	1696936	rs11250705	A	G	-0.0002719201
10	1697676	rs7904615	G	A	0.0003740012
10	1698010	rs11250708	G	T	-0.0001250045
10	1700702	rs1875012	C	T	7.96627e-05
10	1701872	rs11250713	T	C	8.827422e-05
10	1703542	rs4478909	T	G	-0.0002570317
10	1705247	rs1909428	G	A	0.0002076336
10	1705466	rs1909430	T	C	0.0004200583
10	1705508	rs4880904	G	A	0.0003600862
10	1706725	rs11250717	C	A	1.328591e-05
10	1709803	rs4880908	T	C	0.0001912275
10	1710729	rs7073272	A	G	0.0003735667
10	1712209	rs3750685	T	C	0.0002033703
10	1713043	rs2291871	C	T	0.0001013394
10	1714379	rs4345891	A	C	0.0003786433
10	1715867	rs10219144	T	C	6.863979e-05
10	1716614	rs10903539	G	A	-0.0001208251
10	1718040	rs7076664	G	A	0.0001795102
10	1719372	rs17294054	A	G	0.0001879169
10	1720319	rs4880530	A	G	0.0001883323
10	1720840	rs12781572	A	G	7.032228e-05
10	1722488	rs7089727	A	G	4.111595e-05
10	1723565	rs11250724	C	T	-0.0002550327
10	1724276	rs12766674	C	T	0.0002272913
10	1727152	rs11250728	T	G	-1.439614e-05
10	1727178	rs4880531	A	G	-5.780138e-06
10	1729026	rs7896371	T	C	0.0003214716
10	1734473	rs7915178	T	C	-0.0006151914
10	1735559	rs2173523	C	A	-0.0002561399
10	1735619	rs4880912	C	T	0.0001633674
10	1736049	rs10903541	A	G	3.711857e-05
10	1736305	rs7923745	T	G	0.000218296
10	1736632	rs7924155	G	T	-0.0003559956
10	1736783	rs11250736	T	G	8.24282e-05
10	1737244	rs11250739	C	A	0.000251998
10	1739611	rs1909436	T	C	0.0003782467
10	1739627	rs12779596	T	C	-2.378324e-05
10	1740278	rs2892394	C	A	2.065409e-05
10	1744971	rs11250748	C	A	0.0002871476
10	1745254	rs6560762	G	A	9.553897e-05
10	1745694	rs7905989	G	A	0.0001168263
10	1746219	rs4880914	A	G	-7.968089e-05
10	1747614	rs1909434	A	G	0.0002286092
10	1747749	rs10508215	A	G	5.371497e-05
10	1750075	rs10903547	A	G	-3.140068e-05
10	1751657	rs7909125	G	A	0.0002557687
10	1751710	rs17221972	A	G	0.000266586
10	1751842	rs11250754	A	G	-8.142494e-05
10	1753194	rs9702737	T	C	4.592295e-05
10	1754055	rs12219445	C	T	0.0001163297
10	1755177	rs4880535	T	G	0.0001733386
10	1756420	rs12251808	T	C	1.480106e-05
10	1756440	rs11250757	A	G	0.000121852
10	1757007	rs12253635	T	C	0.0002136872
10	1758621	rs7476614	G	A	0.0004193247
10	1758815	rs4561123	G	T	-0.0001760957
10	1758915	rs866987	C	A	0.0003517727
10	1759201	rs1874989	C	T	0.0001660071
10	1760190	rs17294110	G	A	9.153946e-05
10	1763825	rs7900140	A	G	0.0002240014
10	1764966	rs7921712	A	G	0.0001453509
10	1765025	rs7907903	G	T	0.0002248249
10	1771798	rs4880916	A	G	-0.0002180996
10	1774564	rs1316273	A	G	-0.0001897798
10	1775708	rs884862	C	T	-0.0002319833
10	1779498	rs3750683	C	T	0.0001156214
10	1784653	rs6560767	T	C	-9.634559e-06
10	1785731	rs11250769	G	T	0.0002931548
10	1791836	rs4471348	A	G	-0.0001046913
10	1795194	rs997934	T	C	-5.687334e-06
10	1799598	rs6560768	C	A	9.136648e-05
10	1803525	rs4442466	C	T	-3.020762e-05
10	1805990	rs7095591	T	C	-8.02486e-05
10	1816298	rs12570664	G	A	-0.0001159064
10	1820854	rs11250783	A	G	-6.316834e-05
10	1821202	rs7099342	T	C	-0.0001663801
10	1821897	rs11250784	C	T	-6.181139e-05
10	1829825	rs4444002	G	A	4.224571e-05
10	1830144	rs7923476	A	G	0.0001207257
10	1830815	rs4076747	C	A	9.639816e-05
10	1830848	rs4076746	C	T	-9.648429e-06
10	1830917	rs4627005	G	A	-9.01988e-05
10	1831369	rs17156936	A	G	-9.988425e-05
10	1831930	rs4457675	C	T	-6.227788e-05
10	1831994	rs11250787	C	T	-8.730838e-05
10	1838096	rs3890753	G	A	0.0002583228
10	1838343	rs4880919	A	G	-8.985096e-06
10	1840995	rs7475202	C	T	-0.0001086699
10	1841344	rs11250792	A	G	1.056359e-06
10	1844321	rs4345892	C	T	8.563989e-05
10	1845059	rs4367871	C	T	4.150154e-05
10	1846654	rs11250795	A	G	0.0004449161
10	1847006	rs7070304	A	G	-0.0001897588
10	1848263	rs4880925	T	G	0.0006200791
10	1852791	rs17157011	T	C	2.895672e-05
10	1854773	rs12570407	T	C	-0.0001034104
10	1857187	rs4540774	T	C	-0.0003604992
10	1863068	rs12569978	T	C	0.0007542665
10	1863551	rs17157052	G	A	-0.0002994962
10	1863720	rs10903564	G	A	0.0009788984
10	1866108	rs11250811	A	C	-9.567304e-05
10	1872726	rs6560772	G	A	-0.0003235683
10	1874354	rs7912438	T	C	3.842259e-05
10	1875945	rs11250815	A	G	-0.0002365363
10	1882338	rs7904909	T	C	-0.0001656348
10	1885349	rs7094780	C	T	2.498072e-05
10	1890245	rs11250825	A	G	9.185495e-05
10	1891174	rs6560779	A	G	-0.0001801259
10	1893149	rs10903566	C	A	2.475423e-06
10	1895851	rs7893262	A	G	-0.0001605502
10	1896555	rs10794792	G	A	-0.0001465638
10	1897722	rs10903569	G	A	0.0001534511
10	1898716	rs11250832	T	C	0.0001966111
10	1899620	rs10508219	G	A	9.370176e-05
10	1901079	rs7085399	A	G	2.760768e-05
10	1901587	rs12768776	T	C	4.106054e-06
10	1902486	rs9919410	T	C	0.0001149095
10	1907280	rs7080557	A	G	-0.0001029576
10	1911598	rs4880939	A	G	0.0001471377
10	1912006	rs4603227	T	C	9.30858e-06
10	1912338	rs4298832	A	C	0.0001487191
10	1913123	rs4880540	A	G	-5.748073e-05
10	1913345	rs10903582	T	C	-0.0001301557
10	1913841	rs11250865	C	T	-1.728159e-06
10	1914417	rs4314987	A	G	-8.08072e-05
10	1918480	rs11250870	G	A	-0.0003507915
10	1921146	rs17222168	G	A	7.925814e-05
10	1921530	rs7098283	C	T	1.117861e-05
10	1922296	rs2492866	T	C	0.0002049058
10	1923115	rs962762	A	G	0.0002252928
10	1923396	rs962761	C	A	-5.984268e-05
10	1923557	rs962760	T	C	0.0002789863
10	1923685	rs11250876	A	G	5.908326e-05
10	1923792	rs7073281	T	G	2.146371e-06
10	1923821	rs11250877	G	T	0.0002514485
10	1924785	rs9888007	T	C	1.251705e-05
10	1925702	rs10903586	A	G	-2.836145e-05
10	1925816	rs10903587	T	C	-0.0001014868
10	1926697	rs11250880	T	C	8.474554e-05
10	1926738	rs7088760	T	C	-1.977948e-06
10	1928380	rs12784760	G	A	0.0001293203
10	1931476	rs12259059	G	T	5.910729e-05
10	1932182	rs2387965	G	A	-1.87992e-05
10	1934068	rs7923512	A	C	-3.511759e-07
10	1934824	rs12354635	A	G	-0.0002893499
10	1935387	rs2492867	C	T	0.0001265444
10	1935529	rs10128507	T	C	1.328995e-05
10	1936350	rs4880544	A	C	7.660946e-05
10	1942800	rs7067990	C	T	0.0002208051
10	1944907	rs10751821	A	G	0.0002741504
10	1945296	rs10903593	T	C	7.661639e-05
10	1945387	rs10794799	C	T	0.0002772372
10	1948064	rs10794801	G	A	9.491702e-05
10	1948864	rs1360817	A	G	9.139638e-05
10	1951723	rs10903594	G	T	0.000169595
10	1953471	rs17222231	G	A	0.0001508356
10	1953525	rs2039568	A	G	0.0001633463
10	1953549	rs2039567	G	T	0.0001104201
10	1953826	rs2039566	A	C	0.0003131928
10	1957364	rs11250911	A	G	-0.0003313409
10	1958188	rs12413921	C	T	0.0001275355
10	1959231	rs10903595	C	T	-8.254114e-05
10	1961298	rs1414126	T	G	0.0001685981
10	1962477	rs7923586	G	A	1.895253e-05
10	1962508	rs7923705	G	A	0.0001119745
10	1963068	rs11592109	T	C	-7.961776e-06
10	1963407	rs7917256	T	G	-2.064398e-05
10	1969373	rs10751824	G	A	0.00010904
10	1969555	rs7909259	A	G	9.04677e-05
10	1970892	rs10794806	G	A	0.0001753644
10	1972320	rs10751825	A	G	0.0001445944
10	1972657	rs2387960	G	A	7.909058e-05
10	1975035	rs12220734	C	A	-0.0001586899
10	1975142	rs10903599	G	T	0.0003926224
10	1975754	rs10903601	T	C	-0.0003424193
10	1976399	rs915265	G	A	0.0003017012
10	1976876	rs915267	G	A	-0.0001344049
10	1977041	rs11250933	T	C	-0.0002586223
10	1977135	rs7079003	A	G	-0.0003884895
10	1977686	rs11250935	T	G	3.872471e-05
10	1978262	rs12765700	T	C	0.0003943194
10	1981679	rs12775018	T	C	0.0001998692
10	1981965	rs10903603	G	T	-0.0004220284
10	1982527	rs7100162	C	T	-2.685217e-05
10	1983341	rs12762467	A	G	0.0002146925
10	1984760	rs7912903	T	C	0.0001613359
10	1985515	rs11250944	G	T	9.265498e-05
10	1988598	rs7073023	A	G	0.0001061686
10	1992646	rs11595740	T	G	7.360265e-05
10	1993586	rs11250954	T	G	-0.0004044376
10	1994126	rs12414918	A	G	-7.736098e-05
10	1994789	rs11250955	G	A	2.196805e-05
10	1995891	rs12415378	A	G	-0.0001086905
10	1997959	rs17294368	G	A	-1.320792e-05
10	2000068	rs4362074	C	T	-9.21924e-05
10	2003368	rs2892403	G	A	-0.000143339
10	2005553	rs11250964	G	A	-0.0001041626
10	2005604	rs7912369	A	G	0.0001037444
10	2005963	rs7895688	T	G	-1.605881e-05
10	2006209	rs7919602	G	T	-0.0001441238
10	2007658	rs7893323	T	G	-6.988847e-05
10	2008013	rs12218258	A	G	-8.773117e-05
10	2008811	rs11250965	A	C	-5.976216e-05
10	2009368	rs11250967	A	G	-0.0001895349
10	2011233	rs6560783	T	G	0.0002348248
10	2014089	rs11250969	G	A	0.0002629894
10	2015854	rs3763685	C	A	-0.0001538644
10	2016264	rs10794809	C	A	0.0002246858
10	2019437	rs7903154	T	C	-0.0003161385
10	2021054	rs1335314	T	C	0.0002303125
10	2022323	rs11250972	T	C	0.0002114851
10	2024591	rs10508220	T	C	-2.186735e-05
10	2026408	rs1010571	C	T	-0.0001179928
10	2027281	rs10794816	G	A	-2.215049e-06
10	2027751	rs7915592	C	T	-9.611962e-05
10	2029945	rs10794818	A	G	-9.725155e-05
10	2029994	rs10903618	T	C	-0.0001123757
10	2031896	rs10751831	G	T	-0.0002222353
10	2035387	rs4880547	G	T	-0.0001030911
10	2042174	rs1414129	C	T	-0.0001120243
10	2045821	rs1414128	C	T	-9.141773e-06
10	2047386	rs11591721	A	C	0.0004410909
10	2048903	rs10794825	A	G	-0.0001237274
10	2049668	rs11250988	T	C	-9.744086e-05
10	2050279	rs6560784	G	A	-0.000166172
10	2051048	rs6560785	T	C	-0.0001232737
10	2054959	rs12355620	A	C	9.248594e-05
10	2055591	rs1414125	A	C	0.0002196153
10	2056743	rs10751832	A	G	9.45708e-05
10	2057048	rs12260734	T	C	-0.00031277
10	2061961	rs6560787	A	G	-8.719043e-06
10	2063060	rs4880548	G	A	-3.527781e-05
10	2063806	rs7091573	C	T	-6.309693e-05
10	2064203	rs7073333	A	G	-0.0001150646
10	2065094	rs12220122	T	C	0.0005741385
10	2066238	rs6560789	T	C	-4.244957e-05
10	2067523	rs11250995	G	A	-0.0001416448
10	2069021	rs17234214	T	C	-0.0003277375
10	2070008	rs7921627	T	C	-3.576786e-05
10	2072663	rs17808220	C	A	5.579937e-05
10	2073711	rs10430746	T	C	0.0002591331
10	2073927	rs10430747	G	A	-5.474953e-05
10	2076253	rs4880956	C	T	-0.0001844087
10	2078596	rs4880959	A	G	0.0002261936
10	2080204	rs7083890	C	A	-5.782942e-05
10	2080271	rs7099247	T	G	-9.796881e-06
10	2080342	rs11251010	C	T	-0.0001320529
10	2081226	rs10903636	T	G	-0.0001588511
10	2081463	rs12250820	C	A	-0.0001507631
10	2082702	rs17808539	G	A	-6.95788e-05
10	2082769	rs10903638	T	C	-1.981994e-06
10	2082974	rs10903639	A	G	-4.398289e-05
10	2083067	rs10903640	T	C	-5.008751e-05
10	2084135	rs1335310	A	G	-0.0001070162
10	2085671	rs870041	T	C	-6.570267e-05
10	2085750	rs870040	A	C	-0.0002377606
10	2086923	rs10794839	A	G	-0.0001845704
10	2087246	rs11251015	G	A	-5.266292e-05
10	2087959	rs10903646	G	A	1.48612e-05
10	2088393	rs10903647	T	C	5.690201e-05
10	2089841	rs10794843	A	C	6.980489e-05
10	2089982	rs10903651	G	A	0.0002384801
10	2090551	rs7913242	T	C	-4.694318e-05
10	2091021	rs17157564	A	G	0.0002518989
10	2093110	rs12266113	C	T	0.0003122991
10	2093997	rs7895736	T	C	-1.338676e-06
10	2094235	rs11251021	T	C	0.0005572479
10	2095116	rs945255	A	G	0.0004387631
10	2095216	rs945254	C	A	-0.0001224697
10	2095430	rs7920017	G	A	3.676295e-06
10	2095466	rs7923330	C	T	4.0021e-05
10	2095580	rs17235747	C	A	0.0001826674
10	2095726	rs11251024	G	A	0.0002482995
10	2096399	rs1999692	A	G	0.0002211892
10	2098466	rs7902045	C	A	0.0002007291
10	2099227	rs7085405	C	T	0.0002331754
10	2101561	rs4880970	C	T	0.0001705687
10	2101863	rs4880550	T	C	0.0001451851
10	2104199	rs4342949	C	T	6.351659e-05
10	2104415	rs2388121	G	A	-0.0002106017
10	2108182	rs10794844	C	A	-0.0001737687
10	2109625	rs10794847	A	C	3.557366e-05
10	2110955	rs7908959	A	G	0.0002156426
10	2111030	rs7895097	A	G	0.0001260917
10	2112174	rs11251044	T	C	8.552864e-05
10	2117537	rs964291	T	C	-7.270224e-05
10	2120407	rs11251048	A	G	-3.041154e-05
10	2125479	rs7923187	T	C	9.795502e-05
10	2126016	rs10903667	T	C	-5.450192e-05
10	2126066	rs10903668	C	T	3.990176e-05
10	2126324	rs7924123	A	G	-3.172976e-05
10	2128355	rs11251055	T	C	0.0001992088
10	2128951	rs10794850	A	C	-0.0001304639
10	2134606	rs7096214	A	G	4.254788e-05
10	2135810	rs7101173	T	G	-2.511106e-05
10	2140808	rs17157634	T	C	0.0002502333
10	2143308	rs11251057	C	T	-0.0001840237
10	2144362	rs12356322	T	C	7.310241e-05
10	2148963	rs10903673	G	T	0.0001912322
10	2149120	rs10508221	A	G	0.0004048037
10	2151328	rs10751840	G	A	-0.0002090392
10	2151354	rs10751841	C	T	2.87308e-05
10	2154212	rs4880974	T	C	-6.037288e-05
10	2154862	rs12776254	G	A	-5.02418e-05
10	2154917	rs11251062	G	A	-7.330543e-05
10	2155052	rs7922523	T	C	-9.353319e-05
10	2158398	rs7080520	T	C	-8.253694e-05
10	2159058	rs11251066	T	C	-0.0002543705
10	2159703	rs10794854	G	A	3.142747e-05
10	2159967	rs11251067	T	C	0.0003953259
10	2160519	rs7911954	C	T	-7.384186e-05
10	2160549	rs7896779	A	G	-1.966344e-05
10	2162385	rs4426068	G	T	5.853833e-05
10	2165018	rs10903679	C	T	0.0003493442
10	2165353	rs12569383	C	T	0.0002776636
10	2165442	rs11251070	G	A	-6.596682e-05
10	2165774	rs1412914	T	C	0.0002833117
10	2165880	rs4357617	C	T	-1.476739e-05
10	2167727	rs7071544	A	G	0.0001123546
10	2168400	rs12413439	T	G	0.0001416149
10	2169284	rs7904907	A	G	1.553229e-05
10	2172881	rs1999531	A	G	-0.0001212247
10	2173156	rs10903680	T	C	-4.830023e-05
10	2176806	rs11592097	A	C	3.275276e-05
10	2177862	rs2210553	C	T	0.0001073123
10	2179553	rs10751852	G	A	0.000140371
10	2182085	rs10794864	C	T	3.067801e-05
10	2182120	rs10794865	C	A	1.715918e-05
10	2183307	rs10903683	C	T	0.0001999517
10	2184223	rs1041595	T	C	0.0001997363
10	2185200	rs1333199	G	T	-0.0001463536
10	2185839	rs7088792	A	G	0.0001554905
10	2186900	rs17238839	A	G	-0.0001062718
10	2187043	rs7085369	T	C	-3.010897e-05
10	2187995	rs7086690	C	T	-9.776574e-06
10	2188486	rs10159898	T	C	5.024692e-05
10	2188538	rs7068690	A	G	0.0002219533
10	2188816	rs12769468	G	A	-2.665084e-06
10	2189064	rs12268123	T	C	-0.0001104699
10	2189155	rs12780291	C	T	-0.0002516113
10	2189585	rs7095667	C	T	0.000411419
10	2189971	rs7074107	A	G	0.0001150519
10	2190850	rs10903684	T	G	4.273584e-05
10	2190873	rs1333200	T	C	-3.87505e-05
10	2191007	rs1930656	T	C	-1.393639e-05
10	2191227	rs17157767	C	T	-0.0001781255
10	2191783	rs17157772	C	T	0.0001143792
10	2192149	rs17817879	G	A	8.600166e-06
10	2195461	rs6560802	A	G	3.304871e-05
10	2199165	rs12570606	C	T	0.0002015156
10	2199966	rs4880977	C	T	-0.0001660181
10	2200068	rs10508223	C	T	3.288517e-06
10	2200592	rs10903687	A	G	0.0002292111
10	2200634	rs10508224	A	G	0.0002870189
10	2202095	rs7068946	A	G	8.023838e-05
10	2204321	rs7918782	C	T	6.408768e-05
10	2205113	rs4145044	C	T	-9.185778e-05
10	2205948	rs10794870	A	G	-0.0002002505
10	2208010	rs4880981	C	T	-0.0001031541
10	2208519	rs1333201	T	C	-1.301045e-05
10	2212037	rs1984070	A	G	0.0001538465
10	2213781	rs1475704	C	T	2.788842e-05
10	2215931	rs10444197	A	G	0.0002287075
10	2217847	rs12761870	T	C	-0.0002049458
10	2219930	rs12781711	C	T	-0.0004319964
10	2220201	rs12570845	A	C	0.0005774977
10	2222546	rs12413933	T	C	-9.715969e-05
10	2226082	rs11251084	A	G	-5.248208e-05
10	2227746	rs10903694	C	T	0.0001237606
10	2233638	rs11251086	G	A	0.0001001097
10	2241511	rs2151358	G	A	8.765501e-05
10	2249005	rs1412915	C	T	-2.670862e-05
10	2249853	rs11251091	T	C	0.0001878612
10	2250307	rs11251092	T	C	0.0001486716
10	2250556	rs11251093	A	G	0.0004178192
10	2252327	rs11251096	A	G	0.0002941339
10	2256239	rs6560804	G	A	-1.467451e-05
10	2256452	rs10903698	A	C	3.727568e-05
10	2256731	rs1000416	T	C	-5.860175e-05
10	2258513	rs11592542	C	A	-4.440679e-05
10	2260774	rs914817	T	C	-1.540486e-05
10	2265880	rs17157889	C	T	0.0002800961
10	2265952	rs10903700	C	T	-0.0001040212
10	2267314	rs10903701	A	G	0.0003659292
10	2267433	rs10903702	C	T	-0.0001725552
10	2268160	rs11251104	T	C	-0.0001639663
10	2268247	rs10794877	T	C	0.0001155825
10	2268262	rs11251105	G	T	-0.0003585902
10	2269665	rs10903704	C	T	2.806838e-05
10	2270504	rs12573685	T	C	-0.0002649788
10	2271111	rs10903705	A	G	-0.0001070133
10	2276040	rs10732917	A	C	0.0001059324
10	2281519	rs2014892	C	T	8.330603e-05
10	2286053	rs7914519	A	G	-0.0004011793
10	2286078	rs7915509	T	C	0.0002082587
10	2286134	rs4880987	C	T	0.0002881184
10	2286432	rs7477375	G	T	-7.234106e-06
10	2286495	rs7916063	C	A	0.0002927194
10	2287367	rs12359244	G	T	-0.00015894
10	2287865	rs1547290	C	T	0.0002496597
10	2290244	rs17819557	T	C	4.244063e-05
10	2290492	rs1041598	C	A	-0.0001325725
10	2291522	rs11817443	C	T	-0.0001758925
10	2291574	rs2065528	G	A	-0.0001053185
10	2291632	rs2065527	G	T	8.09546e-05
10	2292180	rs10903713	G	A	1.204983e-05
10	2292684	rs10903714	T	C	-5.260259e-05
10	2292862	rs11251116	A	C	-0.000235975
10	2294528	rs11251118	C	T	-0.0002625864
10	2294754	rs10903715	A	G	3.316137e-05
10	2296183	rs10903717	T	C	8.431732e-05
10	2297365	rs7909838	A	C	-5.188401e-05
10	2298827	rs4356150	A	C	0.0001052452
10	2301039	rs7919805	C	A	0.0001396369
10	2305056	rs10903719	T	C	0.0001158631
10	2306308	rs7087032	C	A	-5.294085e-05
10	2314901	rs4111008	G	A	0.0001682558
10	2316795	rs11251130	C	T	0.0002490107
10	2317343	rs1926038	A	G	-9.195946e-05
10	2317526	rs10903726	T	G	0.0001289716
10	2317738	rs10903727	C	T	0.0002077961
10	2319476	rs12243279	T	G	6.897044e-05
10	2321173	rs10751862	G	A	-0.0001251037
10	2321752	rs6560806	T	C	5.404686e-05
10	2322871	rs10751863	T	C	-4.064966e-07
10	2322896	rs10751864	A	G	-0.0001649674
10	2323505	rs2148201	A	G	9.096333e-05
10	2324132	rs10903729	A	G	0.000440653
10	2326416	rs2148202	T	C	-0.000463146
10	2328469	rs11251139	T	G	-0.0002751726
10	2330989	rs2104473	A	G	-0.0004031213
10	2331425	rs2025685	C	T	-0.0006002295
10	2332465	rs10903735	T	C	-0.000184773
10	2336035	rs12256419	A	G	-0.0001796393
10	2338795	rs7904173	T	C	-0.0003523795
10	2340038	rs7919956	T	C	-0.0002147217
10	2341722	rs10508226	T	C	-0.0001588454
10	2341947	rs11251149	C	A	0.000154448
10	2342262	rs11251150	T	G	0.0006761155
10	2343764	rs12412405	T	C	-0.0001464751
10	2345326	rs4559611	C	T	-1.52137e-05
10	2347825	rs10903740	G	T	0.0001314358
10	2349064	rs10751867	C	T	5.155157e-07
10	2349357	rs10751868	G	T	-7.053448e-05
10	2351551	rs10794901	C	A	-0.00019301759999999
10	2351833	rs768628	C	T	-7.968459e-05
10	2355317	rs11251155	C	T	0.0002784921
10	2355384	rs7093387	A	G	0.0002404914
10	2356008	rs1570951	A	G	0.0001050143
10	2356196	rs7904884	C	A	6.148231e-05
10	2357121	rs1570953	C	T	-1.537108e-05
10	2357702	rs12412942	G	A	0.0001072063
10	2358911	rs17243233	A	G	-0.0001949369
10	2360003	rs12570649	A	C	-3.155536e-05
10	2361308	rs11251158	A	G	-0.0003547502
10	2363481	rs11251161	A	G	0.0001004753
10	2363832	rs7099701	A	C	-0.0001173245
10	2368260	rs7089055	C	A	-3.774971e-05
10	2372307	rs11812300	C	A	5.054312e-05
10	2372335	rs11817977	T	C	-0.0001424843
10	2373295	rs7087615	T	C	-1.881887e-05
10	2374315	rs17832702	T	C	-0.0002297827
10	2374890	rs17158158	T	C	-0.0002345295
10	2375069	rs11251170	T	G	5.999293e-05
10	2375506	rs10903743	G	A	-0.0002160016
10	2376937	rs1540996	T	C	0.0001000589
10	2377838	rs12251822	G	A	-0.0001132433
10	2378183	rs6560813	A	G	0.0002218573
10	2378501	rs7095513	A	G	3.635073e-06
10	2383461	rs10508227	C	A	-3.031439e-05
10	2383782	rs10444195	A	C	0.0001384926
10	2384613	rs17833073	A	G	6.716401e-05
10	2386983	rs11251185	A	G	-3.903106e-05
10	2387282	rs12779267	A	G	0.0002260498
10	2387307	rs4506560	C	A	-6.35839e-05
10	2387895	rs12780579	A	G	-5.265636e-06
10	2390581	rs12764167	A	G	-3.733172e-05
10	2391642	rs10508229	C	T	-5.381568e-05
10	2392189	rs11819081	A	G	8.339579e-05
10	2392242	rs11251187	C	A	0.0001077416
10	2393152	rs10508230	T	C	1.174193e-05
10	2393384	rs17158178	G	A	0.0001291683
10	2393598	rs7922224	C	T	-0.0002667318
10	2393931	rs10508232	G	A	-0.0001192525
10	2394016	rs12411602	A	G	-7.017241e-05
10	2394389	rs4611129	C	T	-0.000174495
10	2394444	rs12257283	T	C	0.0001629824
10	2395177	rs17158208	T	G	-0.000337114
10	2398458	rs7076264	T	C	-0.0002274557
10	2398765	rs7088654	A	G	1.84592e-06
10	2399303	rs717328	A	G	-7.735763e-05
10	2401207	rs7076753	G	A	-0.0001239184
10	2403764	rs7075295	T	C	3.473288e-05
10	2403908	rs7072008	C	A	-3.129527e-05
10	2404079	rs11813772	C	T	0.0002513689
10	2404365	rs17245311	G	A	-0.0001334875
10	2405229	rs7084211	T	C	-0.0001885193
10	2408713	rs826473	T	C	0.0001293602
10	2408852	rs826474	A	G	0.0001443786
10	2411034	rs1325999	G	A	-3.115321e-05
10	2412971	rs2765682	C	A	7.108904e-05
10	2415439	rs862282	C	T	7.725256e-05
10	2417102	rs12416348	T	G	-9.675062e-05
10	2421536	rs12772107	T	C	0.0001110204
10	2423107	rs2765675	C	T	-0.0001343048
10	2424556	rs12571964	T	C	-0.0001558383
10	2424742	rs2638460	T	C	4.108424e-05
10	2424806	rs2638458	G	A	7.664381e-06
10	2427843	rs17158233	A	G	0.0001264218
10	2429307	rs826489	G	T	0.0001272645
10	2432266	rs7895038	T	C	4.672852e-06
10	2436043	rs10903756	G	A	-0.0001771052
10	2437962	rs17158243	T	C	0.0001029465
10	2439441	rs826478	A	G	0.0002623904
10	2439846	rs826479	T	C	0.0003104369
10	2440084	rs10794907	C	T	-1.8198e-05
10	2440211	rs1886950	A	G	-0.0001024151
10	2445563	rs7069544	G	A	4.383262e-05
10	2447161	rs2765695	T	C	0.0002466618
10	2447411	rs2638449	C	T	5.601804e-05
10	2448609	rs11251228	C	T	0.0001436979
10	2449259	rs2765690	A	G	0.0001680998
10	2450019	rs12769875	C	T	-5.362645e-05
10	2450237	rs2765689	T	C	0.0003252314
10	2453789	rs826498	A	C	0.0006070265
10	2454195	rs11251231	A	G	0.0001063068
10	2460241	rs7070243	C	T	4.772887e-05
10	2461205	rs10903762	T	C	8.171178e-05
10	2463585	rs4880562	G	A	-0.0002754089
10	2463955	rs7097362	A	G	3.92731e-05
10	2463990	rs12785032	T	C	-5.455513e-05
10	2467249	rs7906049	A	G	-9.909383e-05
10	2467481	rs17247535	A	G	0.0001943573
10	2468358	rs11251234	C	T	0.0001227582
10	2468408	rs10903763	A	G	8.668607e-05
10	2469378	rs10751873	C	T	-1.779191e-06
10	2472145	rs11251237	C	T	9.278908e-05
10	2476773	rs11251240	C	T	7.215785e-05
10	2480445	rs12780201	G	A	0.0001045811
10	2480963	rs2029602	T	C	0.0001425193
10	2481488	rs10751876	T	C	0.000168241
10	2482518	rs10736955	G	T	-1.754245e-05
10	2483585	rs7900071	T	C	-0.0001658818
10	2488754	rs7910547	C	T	1.226054e-05
10	2489486	rs7090973	G	T	6.969923e-05
10	2490169	rs11251245	C	A	0.0001525549
10	2493744	rs6560821	T	C	-0.0002243079
10	2494461	rs12265744	C	T	-7.932084e-06
10	2500330	rs17158368	A	G	-0.0001517465
10	2503394	rs11251257	T	G	2.268145e-06
10	2505690	rs993651	C	T	-0.0002071742
10	2509159	rs17158371	T	C	-1.370873e-05
10	2510527	rs2452215	T	G	0.0001628996
10	2511284	rs4880566	C	T	-0.0001803391
10	2512174	rs12768012	T	C	-2.854028e-05
10	2512919	rs2452213	A	G	6.838626e-05
10	2521597	rs2458707	G	T	0.0001399598
10	2524045	rs9423540	C	A	-0.0003905107
10	2527236	rs2452209	A	C	-0.0001375355
10	2527615	rs2046948	C	T	-6.235853e-05
10	2528527	rs2046949	T	C	-0.0002555903
10	2529326	rs9419445	C	T	-0.0001983046
10	2532247	rs9419446	A	G	0.0003324356
10	2532669	rs2452204	T	C	0.0004606274
10	2536538	rs2452200	T	C	0.0005207072
10	2537042	rs2452199	A	G	0.0006440951
10	2540623	rs10903783	C	T	3.40777e-05
10	2541270	rs2458706	T	C	-0.0001133418
10	2541377	rs2458705	A	G	-8.153122e-05
10	2541409	rs17177195	C	T	0.0003233064
10	2541943	rs10903784	T	G	5.544852e-05
10	2542751	rs9329290	G	T	-9.793828e-05
10	2544480	rs9663489	A	C	0.0002887101
10	2547022	rs9423666	T	C	2.932489e-05
10	2548174	rs9423457	T	C	-0.0001331194
10	2548452	rs2458698	C	T	-6.672328e-05
10	2548914	rs2458696	A	G	2.1812e-05
10	2549157	rs11596010	C	A	0.0001514727
10	2549436	rs1492184	C	T	-8.0733e-06
10	2550683	rs9419526	G	T	-3.885098e-05
10	2551532	rs9733402	G	A	0.0001315264
10	2553108	rs9423671	G	A	-8.496199e-05
10	2553240	rs1155447	C	T	8.992321e-05
10	2554313	rs9329295	T	C	-8.514113e-05
10	2555629	rs10903786	A	G	0.0001380085
10	2555773	rs9665557	G	A	0.0003785175
10	2557076	rs2458688	A	G	4.818552e-05
10	2557531	rs9329298	A	G	-0.0001042632
10	2558037	rs2458686	A	C	9.932284e-05
10	2559338	rs1388722	G	A	-0.000122396
10	2562328	rs11251294	T	C	0.000428419
10	2562642	rs1472135	C	T	0.000653811
10	2562836	rs1472138	T	C	-0.000343596
10	2566085	rs2388097	C	T	0.0002056671
10	2571734	rs12416281	G	A	0.0001208488
10	2571838	rs10903794	T	C	-8.66325e-05
10	2572140	rs11251309	T	C	1.059088e-05
10	2573796	rs11251320	G	A	3.249428e-05
10	2573937	rs11251322	T	G	-9.259534e-05
10	2577639	rs17158495	C	T	0.000499903
10	2580216	rs11251328	T	C	-1.378547e-05
10	2582995	rs11251340	A	G	0.0001580753
10	2583581	rs11251343	C	T	5.539929e-05
10	2584073	rs2388257	T	C	0.0002083268
10	2584375	rs2388258	G	A	-3.342117e-05
10	2585456	rs11251347	C	T	0.000206104
10	2585627	rs11251348	C	T	0.0004276974
10	2589776	rs10508237	G	A	8.893653e-05
10	2590305	rs2388260	G	A	-0.000128305
10	2593077	rs7093049	G	A	-0.000202995
10	2593161	rs2388263	T	G	-4.867894e-05
10	2593967	rs2388264	G	A	-2.612203e-05
10	2595038	rs2388266	G	A	-8.395023e-05
10	2595301	rs4880569	C	T	-0.0003141258
10	2595331	rs2388268	T	C	-0.0001870282
10	2595553	rs10794921	T	C	6.210428e-05
10	2601820	rs4420173	T	C	-0.0001403335
10	2602155	rs2892471	T	C	9.288118e-05
10	2602415	rs2388273	G	T	0.0001013021
10	2603122	rs7081724	A	G	-3.630462e-06
10	2604368	rs4344386	G	A	-0.000171052
10	2605786	rs17179961	G	A	9.425303e-05
10	2606133	rs4433480	C	A	-2.434816e-05
10	2606565	rs2388279	T	G	2.580453e-05
10	2606931	rs2388282	A	G	0.0003413452
10	2607487	rs11595982	A	G	0.0001035304
10	2607655	rs11251367	T	C	-6.273236e-05
10	2610176	rs17158651	A	G	-0.0001385093
10	2610523	rs10903809	A	G	8.655737e-05
10	2611192	rs12783377	C	T	9.917468e-05
10	2611903	rs10903811	C	T	0.0002460506
10	2614502	rs12049737	A	G	-4.1598e-05
10	2616253	rs7918919	C	A	0.0005202109
10	2619314	rs2388287	C	T	8.276327e-05
10	2619547	rs2892473	T	G	0.0002035156
10	2619695	rs7920309	G	A	9.216969e-05
10	2620997	rs2388251	G	A	0.0001242273
10	2621182	rs10903814	A	C	-5.066087e-05
10	2621379	rs11251373	G	A	-3.457325e-05
10	2621756	rs11251374	G	A	3.295583e-05
10	2625209	rs11251377	C	T	7.352797e-06
10	2627161	rs2388288	A	G	-8.490886e-05
10	2628101	rs10047370	C	T	2.005955e-07
10	2631518	rs7085508	T	C	0.0003161557
10	2634260	rs11251389	T	C	7.756889e-05
10	2634375	rs11251390	A	G	0.0001791616
10	2634804	rs6601756	C	T	-0.0001231748
10	2635863	rs11251392	C	T	-9.446897e-05
10	2636063	rs17155640	T	C	-6.332081e-05
10	2639732	rs17158677	G	A	-9.659055e-05
10	2645905	rs17158687	T	C	-0.000219141
10	2648164	rs10903830	T	C	-2.082938e-05
10	2649957	rs2388384	C	A	-1.166838e-05
10	2651420	rs7092368	G	A	1.958861e-05
10	2654462	rs7081466	C	A	-1.252161e-05
10	2657127	rs11251400	A	G	1.424723e-06
10	2658061	rs2892500	G	A	1.791385e-05
10	2661196	rs6601797	A	G	5.826753e-05
10	2664712	rs12240387	A	G	3.024514e-05
10	2666834	rs7080305	A	G	-3.095686e-05
10	2669310	rs12570182	T	C	0.0001633242
10	2671265	rs2388391	C	T	0.0003344745
10	2671537	rs4881006	A	G	3.955356e-05
10	2672202	rs17158714	A	G	1.034465e-05
10	2673499	rs17158718	T	C	0.0001767569
10	2674458	rs6601818	C	T	-7.422703e-05
10	2674678	rs2388392	C	T	-0.0003900805
10	2676299	rs10903834	A	G	0.0006036789
10	2676345	rs12221422	T	C	-2.206002e-05
10	2677411	rs7073016	G	A	-5.64132e-05
10	2678825	rs7915957	A	G	0.0003520936
10	2679240	rs7900654	T	C	0.0002783914
10	2680853	rs9971092	C	T	0.0005934536
10	2681064	rs17158735	T	C	0.0004238047
10	2684075	rs12413601	G	A	0.0004038717
10	2686476	rs10508239	G	A	0.0004608464
10	2691576	rs7074375	T	C	0.000156237
10	2692656	rs7079384	T	C	8.926228e-05
10	2692793	rs4339939	A	G	4.259376e-05
10	2695056	rs10466265	A	G	5.204644e-05
10	2695158	rs7899257	G	A	0.0002155932
10	2697071	rs2068455	G	A	4.945729e-05
10	2699914	rs11251416	T	C	0.0003728234
10	2701181	rs1413759	A	G	9.33904e-05
10	2702805	rs11592860	A	G	6.256836e-05
10	2704059	rs7072489	C	T	0.0002972056
10	2706013	rs1537613	G	A	-0.000139358
10	2706717	rs7072084	T	C	-3.559551e-07
10	2707468	rs10903840	T	C	1.712765e-05
10	2711041	rs7893477	G	A	1.177366e-05
10	2713713	rs10794932	A	G	-4.634412e-05
10	2714278	rs17158795	T	C	0.0001348646
10	2714749	rs884289	G	A	0.0001153142
10	2715418	rs11597478	A	G	-3.841618e-05
10	2715700	rs17182415	A	G	-0.0002722104
10	2721782	rs12359239	A	G	6.064203e-05
10	2723241	rs11594872	T	C	-7.129077e-05
10	2723493	rs17182743	A	G	0.0001308646
10	2724048	rs12269274	A	G	-0.0002003244
10	2729235	rs11251434	A	G	-8.407078e-05
10	2729953	rs10508240	A	G	-2.40318e-05
10	2730150	rs7074424	A	G	-5.620223e-05
10	2730631	rs10794934	A	G	-5.675083e-05
10	2733495	rs11817995	T	C	0.0002585005
10	2737238	rs1008859	T	G	-6.336614e-05
10	2738294	rs17274849	G	T	-0.0002991242
10	2738665	rs11251436	C	T	2.128658e-05
10	2739606	rs6601863	T	C	-9.027518e-05
10	2740608	rs7920763	A	G	0.000315355
10	2740918	rs7893911	T	G	-2.966318e-05
10	2742172	rs12414084	A	G	-0.0001347881
10	2743897	rs2050343	G	A	3.639776e-05
10	2744009	rs2050342	T	C	-1.829122e-06
10	2744038	rs11592580	T	C	-3.583376e-06
10	2746093	rs17158861	C	T	4.235873e-05
10	2746308	rs17158867	T	C	0.0003207022
10	2746750	rs10903846	C	T	0.0002657465
10	2746959	rs1556634	G	A	0.0001556958
10	2747013	rs1556633	G	A	0.0002672352
10	2747193	rs1556632	G	A	0.0004372592
10	2747283	rs2065682	T	G	-8.680288e-05
10	2748771	rs12763319	C	T	0.0002847796
10	2749234	rs7909413	C	T	0.0002261794
10	2749491	rs11251440	C	T	0.0003299353
10	2751062	rs12219610	C	T	0.0001661643
10	2753676	rs1931865	G	A	2.779948e-05
10	2754463	rs7904477	G	A	0.0003221036
10	2754671	rs1004641	A	C	0.0001687042
10	2755927	rs945142	T	C	-0.0002302444
10	2757108	rs10903851	C	T	0.0002749033
10	2757337	rs11251447	G	A	-9.240944e-05
10	2758071	rs11593477	A	G	-3.162037e-05
10	2761708	rs11251458	C	T	6.199431e-05
10	2761819	rs1413764	G	A	2.17146e-05
10	2762003	rs11596779	C	T	-0.000332763
10	2762427	rs1889507	T	C	9.710764e-05
10	2766921	rs11251469	G	A	0.0002799365
10	2768530	rs11251471	G	A	0.0004058663
10	2769716	rs2388394	C	T	5.780339e-05
10	2770582	rs11251473	T	C	0.0001466738
10	2773039	rs11251475	T	G	6.09111e-05
10	2774367	rs7914704	G	A	0.000134445
10	2779797	rs11251480	T	C	0.0002296963
10	2780603	rs7904050	T	C	5.613007e-05
10	2780813	rs17158961	T	C	-0.000133669
10	2780877	rs17158966	G	A	-7.491963e-05
10	2781027	rs11599371	T	C	-0.0001684846
10	2781282	rs1556638	T	C	0.0002774646
10	2781386	rs11251481	C	T	0.0001022479
10	2782045	rs1106272	A	G	0.0002050491
10	2782179	rs7922357	G	T	-0.0002590071
10	2782359	rs17158994	A	G	-0.0001342099
10	2782413	rs7922626	G	T	-0.0001329972
10	2782741	rs1537615	T	C	-0.0004778804
10	2782787	rs1537616	G	T	-0.0005620394
10	2783225	rs7093433	T	C	-3.3317e-05
10	2783249	rs7093443	T	C	5.518031e-05
10	2783324	rs7070602	C	T	8.200641e-05
10	2784947	rs7094332	A	G	0.0002820974
10	2786447	rs12357850	G	A	-7.925554e-05
10	2787865	rs11251489	G	A	0.0002476203
10	2792489	rs1931859	C	A	0.0001968123
10	2792805	rs2892502	C	T	3.760834e-05
10	2792880	rs2388398	G	T	3.12231e-05
10	2792892	rs2388399	G	A	0.0001103904
10	2793120	rs4330995	C	T	-0.0002285901
10	2794762	rs11251491	C	T	-1.94089e-05
10	2795366	rs7902082	T	G	-9.766846e-05
10	2798314	rs12762797	C	T	-6.490762e-05
10	2800027	rs11251494	G	T	0.0002022417
10	2800696	rs4881023	G	A	-9.26506e-05
10	2804109	rs2152001	A	G	0.0002397984
10	2804898	rs2065683	T	G	8.439602e-05
10	2804997	rs2184413	A	G	9.248702e-05
10	2805185	rs2065685	C	T	-6.745032e-05
10	2805409	rs2184412	A	G	0.0001350485
10	2808104	rs928594	G	T	-8.590317e-05
10	2808756	rs1108028	A	G	-0.0002540967
10	2809279	rs7095226	G	T	6.256983e-05
10	2810427	rs11251502	G	T	-1.092885e-05
10	2815824	rs7912465	C	T	6.274924e-05
10	2817535	rs7895748	A	C	-1.158547e-05
10	2818244	rs11251504	G	A	-0.0001666702
10	2819460	rs7898310	T	C	-0.0002404826
10	2819554	rs7908533	C	T	2.699527e-05
10	2820234	rs7921348	G	A	-0.0002798242
10	2823334	rs2388505	G	A	-0.0003689399
10	2823407	rs7915938	A	C	-4.86418e-05
10	2823801	rs11594792	A	C	-0.000237332
10	2826548	rs9943312	A	G	3.346051e-05
10	2828596	rs11251508	T	C	0.0001604257
10	2828634	rs11251509	G	A	-5.053605e-06
10	2828890	rs1334693	A	C	-5.392441e-05
10	2831743	rs10736960	A	G	5.073767e-05
10	2835293	rs945141	A	C	-0.0004046207
10	2835603	rs1889504	T	C	-0.000124417
10	2836854	rs1577249	G	A	-7.490772e-05
10	2838128	rs4311958	T	C	-6.019995e-05
10	2839343	rs1577253	C	T	0.0002327016
10	2839591	rs1577255	A	G	0.0001797378
10	2840150	rs1591313	T	C	5.899319e-05
10	2840785	rs12356656	A	G	4.637128e-05
10	2842782	rs1999647	T	C	7.550701e-05
10	2845542	rs4132076	G	T	7.298467e-06
10	2848009	rs2388507	A	G	6.070829e-05
10	2854697	rs10794947	C	T	3.296854e-05
10	2863045	rs10903874	C	T	0.0001028306
10	2863659	rs4881029	G	T	6.640744e-05
10	2864447	rs7080882	G	A	0.0001372403
10	2865170	rs10794949	G	A	0.0002175276
10	2869001	rs1931864	C	A	-1.69433e-05
10	2869096	rs10736962	G	A	7.905835e-05
10	2875792	rs9633756	T	C	-2.150096e-05
10	2876202	rs7098771	A	G	-8.957292e-05
10	2877311	rs11251532	C	T	2.32223e-05
10	2877343	rs2065681	A	G	-0.0001647349
10	2877503	rs11593983	C	T	8.89556e-05
10	2880009	rs11818509	T	C	-0.0003073794
10	2880121	rs12220754	A	C	-0.0002646761
10	2881331	rs10903880	C	T	-2.050904e-05
10	2882338	rs7911151	T	C	-0.0001305014
10	2882816	rs7899347	G	T	0.0001140468
10	2886808	rs10903883	C	T	-1.213789e-05
10	2887594	rs7910162	T	C	9.098849e-05
10	2887947	rs4436465	C	A	2.315923e-05
10	2888042	rs4459189	A	G	0.0003084565
10	2891279	rs1909692	A	G	-0.0001935626
10	2898875	rs10751894	G	A	-4.762556e-05
10	2901165	rs6601988	C	T	8.329676e-05
10	2901275	rs7093545	C	T	0.0001152618
10	2901320	rs6601989	T	C	-5.821767e-05
10	2909457	rs17280619	A	G	0.0002001823
10	2910624	rs1909690	T	C	6.537521e-05
10	2912898	rs10751895	C	T	-0.000163278
10	2914486	rs11251554	T	G	0.0002317001
10	2914753	rs4370836	C	A	-8.123526e-05
10	2917342	rs7906872	T	G	-0.0001291525
10	2922766	rs7097439	C	T	0.0004668125
10	2929751	rs7918187	T	C	0.0001571847
10	2933230	rs10794964	G	A	5.701583e-05
10	2933969	rs4242741	T	C	-5.317404e-05
10	2937138	rs10751897	G	A	-0.0001140814
10	2937184	rs7917068	G	T	-0.0001195274
10	2939241	rs10794968	C	A	-0.0001216266
10	2940562	rs11598573	A	C	0.0001252952
10	2943710	rs17281225	A	G	0.0001324511
10	2944715	rs10508243	A	G	-2.962526e-05
10	2946169	rs11251562	T	C	-0.0001419264
10	2952837	rs10794969	A	G	-0.0002728245
10	2957286	rs7091014	G	A	-0.0001160669
10	2959731	rs11251566	A	G	-8.583125e-05
10	2960317	rs10751898	T	C	0.0001579674
10	2961101	rs11251567	G	A	0.0001325484
10	2964727	rs7904324	A	G	3.006318e-05
10	2965692	rs7084464	G	A	-4.308138e-05
10	2965865	rs7098080	C	A	-3.869873e-05
10	2966188	rs1909682	A	G	-8.599399e-05
10	2966418	rs1909684	A	G	3.968031e-05
10	2967402	rs1574317	G	A	0.0002687957
10	2967419	rs11251569	A	C	-0.0003011502
10	2967536	rs11251570	A	G	2.480004e-05
10	2967596	rs1574318	C	T	0.000213424
10	2967660	rs11813223	A	G	-0.0003083802
10	2967899	rs1875167	T	C	-2.106449e-05
10	2971227	rs1875172	G	T	-8.866727e-05
10	2971405	rs1875173	C	T	0.0001416509
10	2972144	rs2454829	G	A	0.0002910954
10	2972261	rs2936896	A	G	-3.926873e-05
10	2973425	rs3003514	G	A	3.050233e-05
10	2974824	rs3003518	G	T	-2.573057e-06
10	2976757	rs11251582	T	C	-0.000329615
10	2977047	rs2502068	T	C	-3.244504e-05
10	2977379	rs7095637	C	T	-0.0001879961
10	2978321	rs7073091	A	G	-0.0004023671
10	2979537	rs11251583	A	G	-0.0003445176
10	2979826	rs2454824	T	C	0.0001461275
10	2981486	rs7087799	A	G	-5.756749e-05
10	2983047	rs7923826	C	T	0.0001607626
10	2983081	rs2454823	T	C	0.0002346536
10	2984991	rs17159312	T	C	0.0003524439
10	2986450	rs11251588	G	A	2.722155e-05
10	2986526	rs2454841	A	G	-0.0002416289
10	2987064	rs4408225	C	T	0.0002703256
10	2987086	rs17281966	G	T	-0.0002056728
10	2988202	rs10794975	C	T	-0.0001178256
10	2989555	rs7094170	T	C	-0.000165371
10	2989572	rs12220191	G	A	0.0005917768
10	2990190	rs11251594	C	T	-9.173476e-05
10	2990261	rs10903900	A	G	1.832538e-05
10	2990680	rs1909675	T	C	0.0006416272
10	2991774	rs2454837	T	C	9.353866e-05
10	2992399	rs2936891	A	G	-6.249846e-05
10	2992761	rs2454838	T	C	-0.000174105
10	2993334	rs11251597	C	T	8.781314e-05
10	3004093	rs3003516	G	A	-5.833213e-05
10	3004796	rs12769869	C	T	4.985144e-05
10	3009063	rs7080980	T	C	0.0001996143
10	3013810	rs12357696	A	G	0.0002698721
10	3016174	rs12357510	G	A	-0.0001243814
10	3016451	rs11251610	G	A	2.058187e-05
10	3019310	rs7069972	T	C	0.0001410738
10	3020453	rs10794978	G	A	0.0003342673
10	3021935	rs12784956	G	A	0.0001712093
10	3024721	rs7358205	T	G	0.0002666546
10	3027807	rs4072812	C	T	2.54085e-05
10	3030355	rs10903906	C	T	-1.583721e-05
10	3031204	rs4598565	G	A	-0.0001087344
10	3031361	rs4506536	T	C	0.0001330505
10	3031753	rs4353181	A	G	4.585764e-05
10	3034260	rs7920865	G	A	6.010648e-05
10	3036318	rs11251626	G	A	-0.0001663329
10	3040889	rs7073415	A	G	-0.0002025752
10	3041749	rs10903911	C	T	0.0001157982
10	3042256	rs10903913	G	A	0.0001377494
10	3043018	rs10794983	G	T	7.624364e-05
10	3045244	rs7914892	G	A	0.0002131512
10	3049073	rs9664019	T	C	-2.66833e-05
10	3049561	rs11251635	C	T	3.376924e-05
10	3051112	rs11251639	C	T	0.000106361
10	3051579	rs11251641	C	T	0.0001681725
10	3052170	rs7918385	G	T	0.0003368912
10	3052273	rs2279222	A	G	9.328364e-05
10	3052436	rs12771338	C	T	-0.0001122186
10	3054495	rs11251645	G	A	0.0001518296
10	3055645	rs10794986	A	G	0.000109686
10	3055699	rs10794988	C	T	2.16359e-05
10	3056011	rs7918185	A	G	-0.0001905448
10	3056044	rs7902402	T	C	0.000128365
10	3056078	rs12098591	T	C	0.0001978389
10	3058348	rs10903929	G	A	0.0001209725
10	3058375	rs10903930	G	A	-1.609156e-05
10	3058738	rs7088342	T	C	-1.007883e-05
10	3058952	rs7095234	G	A	0.0001103619
10	3059714	rs7904119	T	G	-8.424787e-05
10	3060901	rs7070854	G	A	0.0002155986
10	3062601	rs6602008	C	A	0.0004624832
10	3067312	rs10794989	G	A	5.39687e-05
10	3068685	rs7087749	T	C	-0.0002732303
10	3069077	rs7080732	T	C	0.0002994105
10	3069355	rs7081142	C	T	0.0002798112
10	3071547	rs7067978	C	T	-3.846645e-05
10	3071566	rs6422398	A	G	0.0002022711
10	3071763	rs6602012	A	G	3.355183e-05
10	3073036	rs7072632	A	C	7.48454e-05
10	3074289	rs4881060	T	G	0.0001415337
10	3075076	rs17135074	A	G	9.325549e-05
10	3075772	rs11251654	A	G	0.0001434265
10	3075870	rs7096174	C	T	0.0001044447
10	3076977	rs11251656	A	G	0.0001557147
10	3077299	rs10903938	C	T	0.0001245084
10	3077464	rs10903939	G	T	0.0001783531
10	3079141	rs12242262	A	G	4.726622e-05
10	3079252	rs12265069	G	A	0.0001379663
10	3083649	rs7089499	T	C	3.875742e-05
10	3083768	rs7100356	T	C	-1.33454e-05
10	3086486	rs12360349	C	A	0.000138104
10	3092050	rs6602020	A	C	0.0001028907
10	3094580	rs7893752	C	T	-0.0001269082
10	3095046	rs3814582	A	G	-4.35286e-05
10	3095281	rs3829910	C	A	0.0003762422
10	3096702	rs7087613	A	G	0.000229196
10	3097212	rs10732921	C	T	-0.0001281642
10	3097745	rs10903949	T	C	-9.135186e-05
10	3099351	rs7091953	T	C	0.00068114
10	3100437	rs17212411	T	C	0.0003564961
10	3106857	rs7923030	C	A	0.0003449222
10	3112621	rs11251693	G	A	4.432167e-05
10	3112709	rs17284739	G	A	0.0002223833
10	3114645	rs11251694	C	T	0.0001714558
10	3114994	rs10795000	G	A	2.598521e-06
10	3118871	rs7909171	G	A	-1.319279e-05
10	3123433	rs882849	C	T	-1.572396e-05
10	3124319	rs11251702	A	G	0.0002032534
10	3124516	rs4881074	G	A	8.114299e-06
10	3129472	rs4881075	A	G	1.582828e-05
10	3129645	rs9630129	T	C	3.998239e-05
10	3130773	rs11251710	T	C	0.0001197574
10	3131553	rs10795002	C	T	-1.985303e-05
10	3133541	rs4881077	C	A	-0.0001644078
10	3133648	rs10903959	T	G	-0.0002247811
10	3134083	rs11251711	G	A	0.0002548158
10	3134681	rs7090199	T	C	-0.0002050709
10	3137472	rs7076989	G	A	-8.954753e-05
10	3138009	rs2388595	T	C	0.0003298804
10	3138265	rs7074733	C	T	-4.949529e-05
10	3138339	rs10903962	G	A	0.0003947072
10	3138558	rs12357621	T	C	-0.0001782483
10	3139701	rs10903963	T	C	-0.0002611783
10	3141086	rs17131897	T	C	-9.700589e-05
10	3143667	rs11542777	T	C	-0.000133004
10	3145541	rs2892550	G	T	-0.0001354717
10	3145906	rs11251719	A	C	0.0001121323
10	3147192	rs4256893	A	G	8.615611e-05
10	3147456	rs4271292	T	C	0.0001099539
10	3148116	rs2388569	T	C	0.0002541743
10	3149402	rs10903967	A	G	-7.052761e-05
10	3150314	rs17212803	T	C	0.000106596
10	3150973	rs1132173	T	C	-4.466528e-05
10	3153864	rs10903969	A	G	-7.792935e-06
10	3153888	rs10508245	T	G	-9.979557e-05
10	3154267	rs2306299	A	G	3.236284e-05
10	3154461	rs2306302	A	G	-6.617655e-05
10	3154534	rs2306304	A	G	-5.285815e-05
10	3155217	rs6602023	T	C	-4.015721e-05
10	3155237	rs6602024	A	G	-0.0001752842
10	3155285	rs3816698	A	G	0.0001910797
10	3155353	rs3816699	T	C	0.0001544941
10	3155428	rs3816701	C	T	-6.722261e-05
10	3155540	rs4881085	A	G	-0.0002099298
10	3155698	rs4881086	T	C	-6.684452e-05
10	3155770	rs4881088	A	G	-0.0003154809
10	3155790	rs4881089	T	C	-0.0002468475
10	3156168	rs2388567	C	T	-6.074342e-05
10	3156214	rs2388566	C	T	-0.0001295805
10	3158646	rs7916889	A	G	-3.357082e-05
10	3160127	rs12257705	T	C	4.546214e-05
10	3160726	rs9423462	C	T	-0.0006408737
10	3160847	rs4881098	G	A	0.0005889862
10	3161131	rs3829914	C	T	-1.181579e-05
10	3161216	rs3829916	G	A	-0.000120921
10	3161253	rs9423464	A	G	-0.0005613807
10	3161474	rs10903970	T	C	0.0001298759
10	3162423	rs6602026	G	A	0.0003924637
10	3162525	rs3814590	T	C	8.484182e-05
10	3162669	rs9423466	C	T	7.487731e-05
10	3163068	rs7086721	T	C	0.0005748544
10	3163087	rs7096334	A	G	7.242272e-05
10	3163283	rs7082863	G	A	-7.32077e-05
10	3165316	rs12268267	T	C	-4.984154e-05
10	3165972	rs9423690	T	C	0.0002053206
10	3166221	rs9423477	A	G	-6.918362e-05
10	3166345	rs9423479	A	G	4.001497e-05
10	3166624	rs11591441	T	C	9.912764e-05
10	3167463	rs2306309	C	T	5.944741e-05
10	3169771	rs6602032	G	A	0.000112613
10	3169803	rs7080240	T	C	4.964516e-05
10	3171043	rs2279208	A	G	-0.0001348317
10	3171995	rs2279211	T	G	2.80268e-05
10	3172121	rs1052333	T	C	-0.0002380324
10	3172229	rs4598574	A	G	-0.0001356839
10	3173364	rs4611105	A	G	3.061266e-05
10	3173581	rs4880592	G	A	-0.0001271171
10	3175763	rs3740612	T	C	5.574044e-05
10	3176363	rs2306310	C	A	-4.919493e-05
10	3176389	rs2306311	T	C	0.000134837
10	3177320	rs9423490	C	T	2.716036e-05
10	3178881	rs1053000	T	C	5.477149e-05
10	3179663	rs11251744	A	G	-4.569557e-06
10	3179842	rs2306319	T	C	7.262777e-05
10	3180175	rs12678	T	C	-5.760449e-05
10	3180227	rs6901	T	C	-7.720433e-05
10	3180298	rs10175	T	C	-5.776841e-05
10	3180343	rs2388559	G	A	2.575984e-06
10	3180759	rs9423495	A	G	0.0003616174
10	3180951	rs2279216	A	G	0.000260741
10	3181003	rs2279217	A	G	-0.0001261282
10	3181126	rs17849904	T	C	-0.0001436264
10	3181282	rs2279220	G	A	-6.51496e-05
10	3182686	rs9423702	A	C	0.0001914903
10	3183747	rs7094698	A	G	-3.276088e-05
10	3184507	rs7898695	A	G	0.0001076987
10	3185237	rs4881109	G	A	2.766364e-05
10	3187924	rs3758631	T	C	-9.264607e-06
10	3188071	rs3758630	T	G	-2.478878e-06
10	3189115	rs7924157	C	T	-0.0002433293
10	3189380	rs3740607	C	T	-0.0001172475
10	3190265	rs4881111	A	G	-3.143015e-05
10	3190298	rs4881112	C	T	-0.0001436171
10	3190797	rs2291103	C	T	0.0003254272
10	3190853	rs4881113	G	T	0.0003294298
10	3191527	rs2388557	T	C	-0.0003003962
10	3191823	rs2388556	T	C	-7.927271e-06
10	3197592	rs3765099	A	G	0.0003686415
10	3200292	rs3182535	G	A	-0.0001024304
10	3201010	rs3814592	C	T	-0.0001194882
10	3201072	rs3814593	T	G	7.376443e-05
10	3201097	rs3814594	T	C	3.335172e-05
10	3201679	rs3814595	A	G	-0.0001132568
10	3202065	rs4242746	T	C	5.977974e-06
10	3202140	rs4242747	C	T	-3.21614e-05
10	3202682	rs9423709	A	G	0.0001057923
10	3204561	rs7912487	C	T	-0.0001513302
10	3205745	rs7070745	C	T	-0.0001621403
10	3206027	rs4609511	A	G	-6.725639e-05
10	3206256	rs4497305	C	A	-0.0001796692
10	3206365	rs4620624	T	C	-0.0001234793
10	3208512	rs1127047	A	G	0.0008352938
10	3208557	rs12359035	A	G	-0.0001648152
10	3208583	rs4242748	A	C	-1.056525e-05
10	3211780	rs10508249	C	T	-0.0001394535
10	3212425	rs17133560	G	T	-3.90995e-05
10	3218457	rs9423506	C	T	-0.0005160161
10	3219171	rs9423508	T	C	0.0003940105
10	3219445	rs7078068	T	C	-0.0004508794
10	3219794	rs6602036	A	G	-0.0002695431
10	3230337	rs17131865	T	C	0.0005233036
10	3245325	rs4375352	T	C	-0.0001419931
10	3245448	rs7906143	T	C	-1.571092e-05
10	3245862	rs10751916	T	G	2.921037e-05
10	3248061	rs2814900	T	C	-0.00017676
10	3249638	rs7087863	A	G	-2.368986e-05
10	3255069	rs2765005	G	A	3.365254e-05
10	3256587	rs2814906	T	C	-0.0001217618
10	3260462	rs2477765	G	A	-1.809026e-05
10	3262561	rs2814913	C	T	0.0002042896
10	3262682	rs7905690	C	T	5.434391e-05
10	3264448	rs9423522	T	C	4.538185e-05
10	3264590	rs7099179	C	T	0.0001331392
10	3264644	rs7075005	T	G	1.049206e-05
10	3264809	rs7088720	T	C	6.786548e-05
10	3266295	rs2814918	T	C	9.858542e-05
10	3269317	rs2281854	T	C	0.0002653469
10	3271675	rs12269271	T	C	-0.0001426076
10	3273550	rs7084176	G	A	3.016942e-05
10	3274756	rs10795014	T	C	-8.569461e-05
10	3275130	rs10903992	A	C	2.818413e-05
10	3280416	rs6602039	A	G	0.0002727568
10	3280590	rs10795016	G	A	0.0001530415
10	3281354	rs3814600	G	A	0.001313997
10	3282738	rs11251793	G	A	8.239004e-05
10	3284007	rs2764980	A	G	-0.0001257765
10	3284061	rs2814925	A	G	-0.0002705984
10	3284639	rs11251795	A	G	9.416646e-05
10	3285729	rs2764981	T	C	0.0001250159
10	3286815	rs2764986	A	G	-0.0001214614
10	3287305	rs11251799	T	G	0.0001580907
10	3288594	rs11251800	G	T	0.0004678863
10	3289771	rs2814930	G	A	7.359632e-05
10	3290142	rs10508250	T	C	-0.0002910709
10	3290827	rs11251803	A	G	-0.000459427
10	3291933	rs10903998	C	T	2.605583e-06
10	3295673	rs4881131	A	G	0.0002128739
10	3297282	rs11593966	G	A	8.122411e-05
10	3303486	rs912826	C	T	0.0001168153
10	3304955	rs4489652	A	G	-3.354072e-05
10	3307294	rs12220117	C	T	-0.0003377747
10	3307540	rs10904000	C	T	0.0001839409
10	3307885	rs11251813	A	G	9.54725e-05
10	3307920	rs7078918	C	T	1.002195e-05
10	3308507	rs10751917	A	G	0.0001200453
10	3308846	rs963355	A	G	-0.0003803248
10	3309328	rs2296462	T	C	-0.0002172282
10	3309482	rs2296463	A	G	-0.0007345083
10	3309647	rs2296465	G	A	0.0001008804
10	3310378	rs12784859	G	A	-8.407438e-05
10	3310566	rs12766168	C	T	0.0004493618
10	3313145	rs11251818	T	C	7.280027e-06
10	3313456	rs9804298	T	C	0.0001269132
10	3316592	rs11251823	T	C	0.0002169267
10	3319474	rs1009543	G	A	-0.0003700464
10	3319978	rs1570856	T	C	-0.0001711722
10	3320113	rs912837	G	A	0.0002973702
10	3322307	rs2147939	C	A	-0.0002426942
10	3322365	rs12355652	A	G	-0.0002334648
10	3323315	rs11251827	A	G	-0.0001601708
10	3323773	rs1325586	T	C	-0.0001065143
10	3325026	rs11251829	T	C	-3.652676e-05
10	3327813	rs10904017	C	T	-0.0001971514
10	3327931	rs17135001	A	C	-1.331338e-06
10	3330360	rs10904018	T	G	-0.0001599421
10	3330587	rs7070200	T	C	-0.0002836213
10	3331318	rs736052	G	A	-1.31935e-05
10	3333530	rs17135017	A	G	-3.688964e-05
10	3335061	rs12766986	C	T	0.0001661285
10	3335447	rs11251836	T	G	-0.0001046322
10	3338089	rs17135046	T	C	4.626912e-06
10	3339212	rs12256076	T	C	6.678895e-05
10	3339394	rs12764839	T	C	7.398768e-05
10	3342774	rs4881147	T	C	-7.549841e-05
10	3345509	rs4881151	A	C	0.0001719296
10	3346457	rs10751919	G	A	-0.0001041208
10	3348124	rs549676	C	T	-1.760375e-05
10	3352233	rs17219363	C	T	-9.98109e-06
10	3355303	rs1337382	T	G	0.000316335
10	3355368	rs4881152	A	G	-0.00030551
10	3359961	rs7075325	A	G	0.0002153423
10	3363137	rs737533	A	G	-5.926927e-05
10	3363208	rs1807437	C	T	0.0003135906
10	3368555	rs11594429	G	A	0.0005283277
10	3368595	rs4881155	C	T	6.607491e-05
10	3373977	rs4881157	T	C	0.0003740451
10	3375666	rs10795026	G	A	0.0003393797
10	3381474	rs10751920	C	T	0.0001579906
10	3382156	rs11251857	G	A	0.0005142455
10	3383158	rs10795029	G	A	-0.0001363704
10	3384133	rs7895490	G	A	6.44823e-06
10	3387978	rs7903644	C	T	-0.0002720423
10	3388334	rs7894937	G	A	-0.0001961254
10	3389934	rs722828	A	C	-0.000301664
10	3390320	rs1337381	C	T	6.595345e-05
10	3390506	rs7069744	C	T	8.590077e-05
10	3390982	rs1359526	A	G	0.000152844
10	3395216	rs2182195	C	A	8.888541e-05
10	3396130	rs7893931	A	G	0.000121796
10	3397728	rs11251861	G	T	-0.0001361027
10	3399877	rs7901930	T	C	5.536134e-05
10	3399934	rs12415036	A	G	-9.976474e-05
10	3402248	rs4881160	A	G	-0.0001635262
10	3402591	rs10508252	C	T	5.982416e-05
10	3405527	rs2065936	T	C	-0.0001255072
10	3406037	rs10795030	T	C	-0.0002279474
10	3406355	rs7071864	T	C	-0.0001719367
10	3407329	rs12773260	T	C	0.0001882856
10	3407661	rs12779983	C	T	8.870165e-05
10	3408316	rs10904027	A	C	2.173363e-05
10	3411423	rs11251868	T	C	0.0002906249
10	3415022	rs4881164	G	A	-1.091076e-05
10	3415125	rs927750	G	T	1.128785e-06
10	3416737	rs7090790	G	A	0.0001961759
10	3418124	rs1570854	C	T	3.429438e-06
10	3419952	rs7085371	A	G	-9.344902e-05
10	3421055	rs7904349	A	G	-0.0001373579
10	3421414	rs7080295	A	G	-0.0003132646
10	3429289	rs10904029	T	G	0.0001048598
10	3429328	rs7898173	A	G	-0.0006815485
10	3430951	rs10508253	G	T	0.0001703542
10	3431825	rs7894960	G	A	7.930067e-05
10	3438335	rs945799	A	G	-7.616699e-05
10	3442533	rs17135209	T	C	0.0001944363
10	3444489	rs10508254	A	G	-0.0004158718
10	3445668	rs7079024	C	T	-6.082489e-05
10	3446177	rs7094002	T	G	8.635134e-05
10	3447072	rs10795033	C	T	-0.0001178494
10	3448187	rs11591499	G	A	-9.901455e-05
10	3454147	rs1538098	A	G	-3.734665e-05
10	3456223	rs7915980	G	A	7.198507e-06
10	3457047	rs4880615	A	G	-7.061249e-05
10	3457288	rs7901480	C	T	4.060151e-06
10	3460926	rs2210964	C	T	-6.307402e-05
10	3467189	rs945797	C	T	-4.917119e-05
10	3475318	rs10904040	A	G	9.940214e-05
10	3482093	rs7098116	A	G	0.0001679685
10	3482498	rs7084941	G	A	0.0003939386
10	3484416	rs12415614	C	T	0.000885547
10	3484881	rs7920115	T	C	-0.0001850453
10	3485920	rs7067778	C	A	0.0001279311
10	3490398	rs7068025	C	T	0.0005582161
10	3490932	rs7894316	C	T	0.0001878715
10	3493718	rs10795049	T	C	0.0003642711
10	3494097	rs10904044	T	C	0.0001684697
10	3496426	rs17135269	T	C	0.0002877335
10	3502282	rs4881173	A	G	0.0001635961
10	3504711	rs4881176	A	G	6.15574e-05
10	3505030	rs1964428	G	A	0.0002963784
10	3506070	rs1036747	G	A	0.0001828986
10	3507739	rs4881177	T	G	0.0001043517
10	3509300	rs2053889	T	G	0.0002137686
10	3518880	rs11251910	A	G	-1.717774e-05
10	3518893	rs1543836	G	T	0.0004959957
10	3520151	rs483881	G	A	0.0001112377
10	3522302	rs622898	A	G	0.0001118145
10	3523623	rs7088080	C	A	6.699478e-05
10	3523872	rs10904048	C	T	0.0002969977
10	3524823	rs664760	T	C	0.0001738456
10	3524893	rs1962663	T	G	7.368998e-05
10	3524970	rs17313838	T	G	0.0002201037
10	3526096	rs17135292	A	G	0.0001753654
10	3526686	rs11251914	T	C	-1.315489e-05
10	3527900	rs7099538	G	A	-0.0003599159
[truncated: 998,000+ more rows]
