# Supplementary material for: Assessment of genetic and metabolite associations of branched chain amino acids with metabolic disease in the UK Biobank using Mendelian randomization
Source: BMC Med Genomics. 2025 Oct 16;18:163. doi: 10.1186/s12920-025-02232-2 (PMC12532399; doi:10.1186/s12920-025-02232-2)
Supplement: Supplementary file 22 — Supplementary Material 22. [file 12920_2025_2232_MOESM22_ESM.csv]

10	rs12255619	98481	C	A	8.441263e-05
10	rs11252546	104427	C	T	1.222988e-4
10	rs7909677	111955	G	A	1.612148e-4
10	rs10904494	113934	C	A	5.318259e-5
10	rs9419461	124767	T	C	-7.040576e-5
10	rs11591988	126070	T	C	-7.63127e-5
10	rs4508132	131636	T	C	7.819071e-5
10	rs10904561	135656	G	T	-6.573576e-5
10	rs7917054	135708	A	G	1.15635e-4
10	rs7906287	135853	A	G	4.812646e-5
10	rs4495823	143543	G	A	7.997528e-5
10	rs11253478	144847	T	C	-2.312222e-4
10	rs9419557	148325	G	A	-2.395587e-4
10	rs9286070	151997	C	T	-5.359085e-4
10	rs9419560	152201	G	A	-2.798749e-4
10	rs9419561	154552	G	T	-3.000683e-4
10	rs11253562	158946	T	C	1.485727e-4
10	rs4881551	159076	A	G	-4.300196e-5
10	rs4880750	159404	A	G	5.193193e-5
10	rs11594819	162102	A	C	-4.680375e-4
10	rs7909028	175308	G	A	-4.94901e-5
10	rs7476951	183151	T	C	-6.599721e-5
10	rs12146291	188805	G	A	8.357859e-5
10	rs17156316	201762	C	T	-1.54656e-4
10	rs10903451	203471	G	A	-5.711588e-5
10	rs11250575	209448	T	C	1.406837e-4
10	rs4582897	215705	A	G	-2.802807e-4
10	rs9419499	218336	G	A	-3.95193e-4
10	rs11250663	219332	G	T	1.558284e-4
10	rs17221197	224255	T	C	-2.223681e-5
10	rs12779173	230625	C	T	3.180786e-5
10	rs2448370	236452	T	C	6.464988e-5
10	rs11250790	237750	A	G	1.424049e-4
10	rs2448366	244561	A	G	1.453091e-4
10	rs2379078	252693	C	T	-3.895459e-5
10	rs2379080	255222	C	T	6.552396e-6
10	rs2496274	256614	G	T	-3.853232e-4
10	rs2496275	260544	G	A	-1.279603e-4
10	rs2448384	268408	G	A	-1.307531e-4
10	rs2448378	273344	C	A	2.848784e-4
10	rs2448377	274224	A	G	-2.719383e-4
10	rs2496278	279248	C	A	-1.404609e-4
10	rs4600135	282897	C	T	-3.75341e-4
10	rs7919162	285002	T	C	-1.053867e-4
10	rs10508201	291134	C	T	-2.671107e-5
10	rs3123252	291999	G	A	-4.794774e-5
10	rs2303990	292927	C	A	-2.782647e-4
10	rs3132006	294145	T	C	-1.529945e-4
10	rs10903752	294165	C	T	3.622826e-5
10	rs1017361	294953	A	G	-4.223372e-4
10	rs3125037	297633	G	A	-2.424697e-5
10	rs2060138	307807	C	T	-1.68381e-4
10	rs10508202	308491	G	T	8.859843e-5
10	rs3125023	309526	T	C	-2.631244e-5
10	rs3123247	310225	C	T	9.777468e-6
10	rs4880567	313304	C	T	2.723882e-5
10	rs4880568	313504	C	T	-2.221557e-5
10	rs11251372	315644	T	G	7.11148e-5
10	rs10903832	320954	G	A	3.528405e-5
10	rs3740304	323283	G	A	-8.60605e-5
10	rs17221260	325841	T	G	-1.145567e-4
10	rs3125027	326894	C	T	3.150004e-4
10	rs10903844	327832	A	C	1.809847e-4
10	rs17158845	328070	G	A	3.682617e-4
10	rs3815985	329493	A	C	1.030113e-4
10	rs12261505	331054	C	T	6.455513e-5
10	rs3125028	331398	G	A	1.989751e-5
10	rs2288680	332199	A	G	3.926788e-4
10	rs3131999	334799	C	T	4.192962e-5
10	rs3125031	338553	C	T	1.355527e-4
10	rs2380151	349241	C	T	-1.394983e-4
10	rs4881041	353306	G	A	-9.914784e-5
10	rs11251600	353589	C	T	7.475954e-5
10	rs35198327	354301	T	C	1.404106e-4
10	rs7895529	357599	A	G	-6.401936e-5
10	rs919643	357849	T	C	1.908776e-5
10	rs9804310	364399	G	A	1.66374e-4
10	rs2288681	373048	C	T	2.446392e-4
10	rs4506561	380594	G	T	2.584869e-4
10	rs7902669	399104	A	G	2.148014e-4
10	rs7916145	399914	T	C	1.862068e-4
10	rs3922851	407584	A	G	-8.001209e-5
10	rs1133113	412449	A	G	-1.827316e-6
10	rs9787422	413010	T	C	3.838487e-4
10	rs7074221	413440	C	T	-1.024514e-4
10	rs4573619	423211	C	A	-1.635527e-5
10	rs12245012	423555	A	G	3.308003e-4
10	rs10904067	423671	T	C	-1.364229e-4
10	rs12246970	424200	A	G	1.756724e-4
10	rs11252001	424398	A	G	-2.108769e-4
10	rs4242758	426966	A	G	-1.00171e-4
10	rs10904083	429977	A	G	-6.990262e-5
10	rs10904086	431161	T	C	-8.414398e-5
10	rs11252090	436547	A	G	9.130222e-5
10	rs4488125	437940	T	C	-1.468803e-4
10	rs4881254	453567	C	T	1.591273e-4
10	rs10904167	457725	T	G	1.067881e-4
10	rs4554800	458477	T	G	3.161416e-4
10	rs10904172	462298	G	A	1.043065e-5
10	rs10904173	462885	A	G	2.929619e-4
10	rs4880660	463246	A	G	1.410153e-4
10	rs7896737	465649	T	C	-4.498464e-5
10	rs4881278	466286	A	G	1.38197e-7
10	rs10795122	466830	G	A	3.460708e-4
10	rs10795124	467785	A	C	-2.470699e-5
10	rs7085214	468133	T	C	1.769526e-4
10	rs12254690	468183	A	G	1.782748e-4
10	rs12415961	468599	C	T	-1.003666e-5
10	rs3935081	469349	A	G	-1.047295e-4
10	rs7077209	484159	C	T	5.326136e-5
10	rs4881313	487973	T	C	5.8362e-5
10	rs6560840	489656	G	A	1.893048e-4
10	rs11252468	491349	G	A	3.508525e-4
10	rs11252492	495452	T	C	-9.0474e-5
10	rs7096559	499188	G	A	-2.578421e-5
10	rs11252514	499573	T	C	-4.629612e-5
10	rs2066315	514138	C	T	-1.863182e-5
10	rs2050970	515870	T	C	1.360023e-4
10	rs6560845	518156	C	A	-5.03446e-5
10	rs11252614	518199	A	G	1.831503e-5
10	rs4881336	521723	C	T	-9.239537e-5
10	rs7096725	526773	G	A	-1.962191e-4
10	rs12258965	531982	G	A	-2.24068e-4
10	rs11252693	532139	C	T	8.643786e-7
10	rs947469	532162	C	T	5.664899e-5
10	rs2096134	533331	A	G	-1.89152e-4
10	rs12573636	540682	C	T	2.06969e-5
10	rs11252772	542167	A	G	-1.309698e-4
10	rs11252791	544349	C	A	-3.424925e-4
10	rs816598	547658	G	T	-9.108534e-5
10	rs11252842	552355	T	C	3.991309e-4
10	rs12251997	554186	T	C	-2.734535e-4
10	rs10466270	556129	G	A	3.404073e-5
10	rs2386705	560600	C	T	-8.964964e-5
10	rs10751997	561952	T	C	-1.382188e-4
10	rs11252923	566195	A	G	-8.776178e-5
10	rs11252926	566379	T	C	1.730794e-5
10	rs4880704	566395	T	C	2.352241e-4
10	rs4881399	567325	A	G	-2.346395e-4
10	rs1672503	570172	T	C	-2.354456e-4
10	rs7912391	577444	A	G	2.041796e-4
10	rs816640	579869	G	A	2.563886e-4
10	rs11253065	583548	A	G	4.743124e-4
10	rs11253082	588126	T	C	2.679721e-4
10	rs10904450	588406	G	A	3.248565e-4
10	rs11253087	588609	G	A	-2.125249e-5
10	rs12252088	589196	T	C	2.385137e-4
10	rs12252141	589228	T	C	2.511056e-4
10	rs11253096	590418	A	G	1.11066e-4
10	rs816646	592283	G	A	-3.558134e-4
10	rs7076375	592926	T	G	5.75726e-5
10	rs865289	595504	A	G	2.145987e-4
10	rs7914425	595877	A	G	2.559378e-4
10	rs17159658	598279	T	C	2.195116e-4
10	rs816650	601089	T	C	1.715223e-4
10	rs816651	601114	C	T	1.715832e-4
10	rs10904498	601355	A	G	3.318157e-5
10	rs2794954	605525	G	A	-3.058082e-5
10	rs816623	609945	C	T	2.383748e-4
10	rs17221309	615782	A	G	-8.48662e-5
10	rs11253246	616610	T	C	-3.237558e-6
10	rs816627	618409	T	C	1.08498e-4
10	rs17221323	618685	C	T	1.563118e-4
10	rs7082405	618841	A	G	-2.544241e-5
10	rs17159691	619316	G	A	6.068202e-5
10	rs11253252	619761	T	C	-4.742988e-5
10	rs12245224	621338	T	C	3.880885e-4
10	rs11253256	623410	G	A	1.48678e-4
10	rs7095189	626782	G	A	4.611094e-5
10	rs7069611	635857	C	T	6.978389e-5
10	rs17159711	636509	A	C	2.332781e-4
10	rs12570174	639750	C	A	1.023134e-4
10	rs12761735	641961	C	T	2.772062e-4
10	rs11253272	642943	G	T	5.429458e-5
10	rs816620	645916	C	T	2.793845e-4
10	rs11253277	650646	C	T	2.715097e-4
10	rs7909954	657644	G	A	-3.854535e-5
10	rs2386709	662193	C	A	2.835025e-4
10	rs17159756	662688	A	G	5.006868e-4
10	rs7077311	678000	G	A	-6.897966e-5
10	rs2124585	680428	G	A	3.67423e-5
10	rs816570	680475	T	C	6.833185e-5
10	rs10795292	688424	T	C	-1.362354e-5
10	rs10904535	696237	G	A	1.685727e-4
10	rs3750730	699089	A	G	-3.084683e-5
10	rs4881499	704460	C	A	1.368172e-4
10	rs3853288	707782	T	C	-6.294558e-5
10	rs17136375	708293	A	G	3.077335e-4
10	rs3853290	708360	T	C	-1.110483e-4
10	rs11253308	708697	C	T	8.57772e-5
10	rs17136372	712617	A	C	-6.426005e-6
10	rs4880737	719803	T	G	-2.353656e-5
10	rs4881505	723116	A	G	-1.019644e-4
10	rs1890677	729762	A	C	9.700846e-6
10	rs1769236	734229	G	T	1.253253e-4
10	rs1750792	738630	T	C	1.062778e-4
10	rs574112	739162	A	G	9.862833e-5
10	rs481441	741015	G	A	3.375774e-5
10	rs11253324	743836	G	T	-7.094304e-5
10	rs816304	744039	A	G	4.351675e-6
10	rs553326	749238	T	G	3.081008e-4
10	rs1581843	752193	C	T	7.784485e-5
10	rs2265090	754033	A	C	-2.470204e-4
10	rs7092652	756109	A	G	2.232274e-4
10	rs11253333	756187	C	T	-1.648406e-4
10	rs816306	756996	A	C	-9.978567e-5
10	rs11253337	758971	T	G	-4.017868e-4
10	rs7916968	759268	G	A	1.728632e-4
10	rs527970	759276	T	C	2.862363e-5
10	rs12359731	759497	C	T	1.243161e-4
10	rs2486581	761907	T	C	-1.066221e-4
10	rs11599917	762288	A	G	9.683644e-5
10	rs816314	762872	A	G	6.989759e-4
10	rs7906313	766105	C	T	-1.577904e-4
10	rs7092691	766909	G	A	9.263957e-5
10	rs816318	767395	A	G	-6.15336e-5
10	rs11253362	770979	A	C	1.680969e-4
10	rs877282	771532	A	G	3.157528e-4
10	rs10904549	771769	A	C	-1.504772e-4
10	rs11253370	773712	A	G	3.457853e-4
10	rs11599215	775824	T	C	1.953751e-4
10	rs11253380	776394	G	A	3.337274e-4
10	rs943204	776544	A	G	2.830396e-4
10	rs754037	778091	T	C	1.013805e-4
10	rs2265092	780293	C	T	3.855305e-4
10	rs2246654	781124	T	C	6.075919e-5
10	rs2478247	785157	T	C	-1.744957e-4
10	rs1769242	787896	C	T	3.276443e-4
10	rs1750787	788524	A	G	2.379579e-4
10	rs10904557	797490	C	T	2.643444e-4
10	rs10904558	797509	T	C	3.838449e-5
10	rs2254501	800213	G	A	9.377163e-5
10	rs2265527	800368	A	G	-3.422769e-5
10	rs2790381	803721	C	T	7.066022e-4
10	rs497338	804315	T	C	-4.923404e-5
10	rs12414585	811876	A	G	-1.057194e-4
10	rs11253424	813426	T	C	5.284872e-6
10	rs9971028	814216	T	C	-3.345725e-4
10	rs7084027	815149	A	G	5.860932e-4
10	rs7084148	815221	A	G	5.342016e-4
10	rs7069728	818851	T	C	3.89232e-4
10	rs17159886	819904	A	G	-8.649798e-5
10	rs10752019	820868	T	C	-1.891439e-4
10	rs17159892	821035	A	G	-4.934636e-4
10	rs11815869	824693	C	T	-3.267971e-4
10	rs11253441	828288	G	A	7.947103e-6
10	rs4881527	831747	T	C	1.210095e-4
10	rs4881529	834626	A	G	-8.268416e-5
10	rs4881530	834736	A	G	1.286402e-4
10	rs11253444	836115	G	A	-4.14958e-5
10	rs12772869	837079	T	C	3.840152e-4
10	rs4881531	837450	A	G	-7.226807e-5
10	rs1536337	838179	C	T	4.938245e-4
10	rs1536338	838378	G	A	6.432055e-6
10	rs12413228	849230	A	C	6.635427e-5
10	rs2274375	849979	A	G	2.053433e-5
10	rs10904571	850762	G	A	-7.312114e-6
10	rs7071801	854011	C	T	-3.299614e-5
10	rs11816921	857151	G	A	3.109663e-4
10	rs11253452	858033	A	G	-5.916981e-4
10	rs7703	858394	T	C	1.224349e-4
10	rs3763722	859270	T	C	4.703936e-5
10	rs12243303	861390	T	C	1.720163e-4
10	rs749297	861837	G	A	1.432684e-4
10	rs2296625	863964	C	T	3.138769e-6
10	rs997615	865214	C	T	1.895629e-4
10	rs4362075	865476	G	A	7.579983e-5
10	rs11817793	878895	A	G	2.247043e-5
10	rs13377166	886259	A	G	1.25207e-4
10	rs1341741	888073	G	A	-3.978793e-5
10	rs12249828	894838	T	C	-1.940233e-4
10	rs11253467	901244	G	A	1.547464e-4
10	rs11253471	903950	A	G	-2.410731e-5
10	rs10508208	910983	T	C	6.418371e-5
10	rs7077278	911291	A	G	1.754538e-5
10	rs17221428	912172	T	G	-8.424565e-5
10	rs10128148	916818	T	C	2.10553e-4
10	rs11253486	920441	G	A	-1.905734e-4
10	rs11253489	927331	A	G	2.284452e-4
10	rs12260800	927933	C	T	3.560628e-5
10	rs12254002	929133	A	G	8.864428e-5
10	rs17221435	936103	A	G	-3.994238e-6
10	rs11253494	937047	T	C	3.443817e-5
10	rs7077992	944496	C	A	6.271105e-6
10	rs10904578	944641	G	T	1.433538e-4
10	rs7069505	956400	T	C	-2.573482e-4
10	rs11253509	964306	T	C	-7.389519e-5
10	rs12761424	967295	T	C	-4.5497800000000003e-05
10	rs12259338	969377	T	C	-8.635981e-5
10	rs11253516	970426	G	A	-5.881277e-5
10	rs11253517	970524	A	G	-5.124589e-5
10	rs34405399	981015	A	G	1.706504e-4
10	rs10904583	983498	C	T	-5.296001e-5
10	rs11253527	989533	T	C	-8.767448e-5
10	rs10904588	991737	G	A	7.299222e-5
10	rs12242982	991966	T	C	5.94557e-4
10	rs6560861	994753	G	A	-5.562529e-4
10	rs11253536	1008627	A	G	4.127027e-5
10	rs11253540	1011958	C	T	-8.547577e-5
10	rs6560863	1013535	C	A	-1.083438e-4
10	rs1904671	1014603	G	A	5.35708e-5
10	rs7094905	1015247	T	G	-2.694353e-4
10	rs11253542	1016110	G	A	-4.145455e-4
10	rs947403	1016601	G	A	-4.129026e-4
10	rs11253543	1017325	A	C	-3.398329e-4
10	rs11599792	1017914	G	A	-2.557488e-4
10	rs4880745	1018585	T	G	-2.331491e-4
10	rs10795305	1019115	C	T	-3.838694e-4
10	rs7069123	1024214	T	C	-1.592136e-4
10	rs7920922	1028179	A	G	-2.617943e-4
10	rs17131826	1030987	A	G	-9.392861e-5
10	rs11253552	1032568	C	A	1.055135e-4
10	rs12772979	1034412	T	C	1.628258e-5
10	rs17293580	1034895	C	T	2.743823e-5
10	rs7094916	1037091	T	C	-4.118857e-4
10	rs7070724	1040138	G	A	-8.539313e-5
10	rs7095853	1040798	T	C	-3.358157e-5
10	rs7918118	1042823	C	A	-6.928378e-5
10	rs2242271	1043469	C	T	-3.413871e-4
10	rs10752022	1043798	C	T	-3.533947e-5
10	rs2306409	1046712	G	A	-4.264035e-4
10	rs11253560	1047226	G	T	-1.180254e-4
10	rs7099607	1048343	T	C	-2.210784e-4
10	rs2620942	1048398	A	G	-3.895083e-5
10	rs2306408	1052950	A	G	-2.491565e-4
10	rs17293608	1056252	T	C	-1.978664e-4
10	rs2306404	1058837	G	T	-2.857187e-4
10	rs3207775	1060218	A	G	4.580914e-5
10	rs2306406	1061862	G	A	-1.591561e-4
10	rs17221491	1065191	G	A	-1.221289e-4
10	rs1044261	1065710	T	C	3.074267e-4
10	rs3812656	1067284	G	A	-2.81071e-6
10	rs13377037	1068639	T	C	-2.032863e-4
10	rs3750729	1068802	G	A	3.01012e-4
10	rs3793777	1070461	C	T	1.487549e-4
10	rs17155821	1071701	G	A	-1.180653e-4
10	rs10751789	1073684	A	G	-1.101617e-4
10	rs10508206	1075777	G	T	-6.776105e-5
10	rs3793781	1081293	T	G	-4.88201e-5
10	rs7075695	1081882	C	T	-1.038357e-4
10	rs10508204	1084360	C	T	-9.643151e-5
10	rs12768746	1087551	C	T	2.072425e-4
10	rs7075188	1088746	G	T	4.967445e-5
10	rs11250238	1089616	T	C	8.262242e-5
10	rs7072554	1090988	T	C	9.802603e-5
10	rs7075141	1091195	G	A	4.284963e-5
10	rs12359250	1096538	C	A	5.443295e-5
10	rs11250242	1100064	A	C	3.302969e-5
10	rs7101191	1105019	C	A	-1.753958e-4
10	rs7093915	1107341	T	C	-1.704179e-4
10	rs12247818	1110464	A	G	-2.60349e-4
10	rs4519019	1116294	G	A	-2.405289e-4
10	rs2387217	1116671	G	A	-1.427171e-4
10	rs11250249	1116999	C	T	1.246996e-4
10	rs11250250	1117514	C	T	-3.812666e-5
10	rs10508203	1119203	G	A	1.553162e-4
10	rs7091030	1124531	T	C	-7.369309e-5
10	rs11250253	1125769	C	A	-2.496647e-4
10	rs7087381	1126293	C	T	-8.56411e-5
10	rs7074721	1128216	G	A	-3.360943e-4
10	rs7080072	1129527	T	G	2.120412e-4
10	rs7080500	1129814	A	G	-1.392081e-4
10	rs7914308	1132132	C	T	-3.043812e-6
10	rs11250255	1132215	T	C	-1.46669e-4
10	rs4880474	1135248	T	C	-2.149709e-4
10	rs7921047	1138620	A	G	3.065969e-4
10	rs10159718	1139183	G	A	-3.811786e-5
10	rs3816735	1141749	G	A	-2.473897e-4
10	rs10794717	1142424	G	A	-1.074326e-4
10	rs10794718	1142750	T	C	5.90499e-6
10	rs3793774	1144630	A	G	7.55871e-5
10	rs17155886	1145182	G	A	1.722515e-5
10	rs4880765	1151620	G	A	4.701898e-6
10	rs11250264	1151723	C	A	-6.947069e-5
10	rs10794720	1156165	T	C	-1.591645e-4
10	rs10903370	1156864	G	A	-1.799195e-4
10	rs11250268	1159566	A	C	1.08477e-4
10	rs1871626	1166400	C	T	-1.648615e-4
10	rs7899518	1168267	C	A	1.163641e-4
10	rs6560711	1168563	G	A	4.681513e-6
10	rs2127608	1169052	T	C	2.90901e-4
10	rs10903372	1171734	T	C	3.366874e-5
10	rs11250275	1171823	A	G	1.853152e-4
10	rs4880770	1173670	A	G	-2.490191e-4
10	rs7924182	1179519	A	G	-1.568936e-4
10	rs6560712	1181623	G	A	-1.197203e-4
10	rs1912333	1182123	C	T	-1.306367e-4
10	rs1912334	1182447	C	T	-6.099216e-5
10	rs7918800	1183713	T	G	2.63234e-4
10	rs11250283	1183739	T	C	6.558032e-5
10	rs6560713	1185306	C	T	-7.066145e-5
10	rs4880476	1187512	T	C	2.838842e-4
10	rs4880479	1188555	C	T	1.660151e-4
10	rs4310544	1195959	T	C	9.397888e-5
10	rs10903380	1197752	T	C	7.880786e-5
10	rs10903382	1199313	C	A	4.6642e-5
10	rs4450107	1199671	C	T	4.946745e-5
10	rs1876899	1200445	A	C	7.962252e-5
10	rs11250293	1201564	G	A	2.101892e-4
10	rs6560714	1201717	A	G	1.14945e-4
10	rs7923725	1202057	A	G	5.527633e-5
10	rs7090425	1203168	A	G	-8.452286e-5
10	rs7090678	1203312	A	G	-7.110324e-5
10	rs11250298	1206798	T	C	-7.643715e-5
10	rs883660	1206834	G	A	1.11371e-4
10	rs10903387	1207809	A	G	-5.967465e-5
10	rs7095843	1208148	G	A	3.249757e-5
10	rs10794727	1208271	C	T	-2.569525e-5
10	rs10903392	1209724	C	T	5.81664e-5
10	rs11250304	1211558	T	C	-1.498567e-4
10	rs2387301	1212635	C	A	1.102477e-4
10	rs17221561	1214078	C	T	-2.914021e-4
10	rs10903395	1216861	A	G	-5.278999e-5
10	rs12771555	1219013	A	G	-1.074387e-4
10	rs4880782	1219153	A	G	9.894782e-5
10	rs7077795	1219371	T	C	-2.834383e-5
10	rs4880783	1223742	G	T	-1.598758e-4
10	rs6560716	1224336	T	C	-2.263654e-4
10	rs1500966	1224459	C	T	-1.586041e-4
10	rs7901513	1224599	C	T	6.984196e-5
10	rs7098887	1226436	T	C	3.056084e-5
10	rs17293692	1226783	T	C	-1.172094e-4
10	rs4880484	1226944	C	T	5.249645e-5
10	rs10903399	1227868	C	T	2.461034e-5
10	rs1046914	1228206	C	T	-5.908535e-5
10	rs904957	1228296	G	A	-5.422017e-5
10	rs11250317	1228905	G	A	6.171915e-5
10	rs904960	1229009	G	A	-2.144323e-6
10	rs882311	1229548	C	T	-1.70812e-4
10	rs882312	1229663	T	C	-2.325287e-4
10	rs10903401	1229868	A	G	1.439851e-4
10	rs2271275	1230968	C	T	1.587021e-6
10	rs7909417	1232009	G	A	-1.995437e-4
10	rs7924253	1232500	A	G	-3.201686e-5
10	rs6560718	1232664	T	G	1.355592e-5
10	rs11250323	1235393	A	G	-6.67867e-5
10	rs10903403	1239549	G	A	1.32434e-4
10	rs7081523	1240519	T	C	-1.603613e-4
10	rs7099511	1240966	A	G	1.070657e-5
10	rs7087154	1244020	T	G	1.052784e-4
10	rs1392827	1244414	G	A	-5.946723e-5
10	rs4880487	1246883	T	C	-1.210018e-4
10	rs10794730	1247022	T	C	-1.516756e-4
10	rs883248	1250184	C	T	-5.08908e-4
10	rs4880788	1254141	T	C	-7.721917e-5
10	rs2279780	1256160	A	G	-1.052164e-4
10	rs3817043	1256632	T	C	8.070292e-5
10	rs2387308	1259485	A	G	-3.193148e-5
10	rs3750677	1263076	T	C	3.836598e-4
10	rs1015393	1273841	G	T	8.641767e-5
10	rs11250349	1274538	T	C	-4.957722e-5
10	rs867748	1276186	G	A	-2.289516e-4
10	rs1995852	1277716	A	G	2.125436e-4
10	rs4880799	1279272	A	G	3.820395e-5
10	rs4880802	1280409	T	G	-1.915122e-4
10	rs3793739	1282530	A	C	2.611759e-4
10	rs3793735	1282828	C	T	2.807542e-4
10	rs7900341	1286740	T	C	-5.304951e-5
10	rs7100066	1293100	G	A	-3.150952e-5
10	rs12359356	1296968	G	T	1.168125e-4
10	rs6560721	1300253	C	A	-5.503784e-5
10	rs3849973	1306220	G	T	3.177555e-4
10	rs4880807	1306745	A	G	1.831191e-4
10	rs11250372	1307456	A	G	-1.773322e-4
10	rs4880494	1310657	G	A	1.012978e-4
10	rs10903412	1314548	C	T	-3.328268e-4
10	rs2805560	1315446	A	G	2.208431e-4
10	rs11250378	1316520	A	G	1.273758e-5
10	rs17156146	1322617	T	C	2.091715e-4
10	rs2804102	1325411	T	C	1.813665e-4
10	rs2651486	1327807	C	T	9.293306e-5
10	rs4880810	1332599	G	A	2.37245e-4
10	rs4880811	1332768	G	A	-3.106308e-5
10	rs2387639	1333590	G	A	-8.028034e-5
10	rs1027604	1335849	A	G	-5.182587e-5
10	rs1542874	1337709	C	T	-3.622987e-4
10	rs904954	1338152	T	C	-1.208778e-5
10	rs4880813	1338168	A	G	1.976723e-4
10	rs11250389	1339022	T	C	-2.169527e-4
10	rs3849975	1340620	A	C	-8.41773e-6
10	rs4471349	1341691	C	A	-1.146898e-4
10	rs12220563	1341958	C	T	-6.362277e-5
10	rs11599315	1343017	C	T	3.663757e-5
10	rs11594721	1343198	G	A	-5.740055e-6
10	rs10903420	1343726	A	G	6.732298e-7
10	rs883793	1351779	C	T	-1.585249e-5
10	rs17156189	1352152	G	A	2.234947e-5
10	rs17293755	1353714	T	C	-3.033659e-5
10	rs17221631	1357992	A	G	-1.76183e-4
10	rs2242422	1360092	T	C	-4.331054e-4
10	rs7908181	1366888	C	T	7.493238e-5
10	rs2805562	1367514	A	G	1.236264e-5
10	rs4880820	1368024	A	C	4.162531e-4
10	rs10903426	1371386	G	A	-3.475194e-4
10	rs884949	1371610	A	C	2.790928e-5
10	rs904962	1372501	C	T	-1.294262e-4
10	rs7476580	1376089	T	C	-1.701736e-5
10	rs2387649	1376105	A	C	-2.316868e-4
10	rs7084512	1376968	A	G	-4.690981e-5
10	rs4880824	1378936	G	A	4.508142e-5
10	rs2387650	1380128	A	G	3.425449e-5
10	rs6560724	1381224	C	T	-3.097054e-4
10	rs7082890	1381763	T	G	-1.017703e-4
10	rs2805533	1384633	G	A	-2.09533e-4
10	rs2820644	1385851	A	G	-4.983094e-5
10	rs11596382	1386039	A	G	-2.442333e-5
10	rs11250434	1387508	A	G	3.185835e-4
10	rs2892333	1396155	T	C	4.785625e-4
10	rs7906343	1401584	C	T	9.823999e-4
10	rs4880498	1402884	T	G	-2.668107e-5
10	rs11250458	1403092	T	C	-1.71827e-4
10	rs4880830	1403965	A	C	2.28109e-4
10	rs11250460	1404314	T	C	-3.150027e-6
10	rs11250461	1404502	A	G	1.432158e-4
10	rs11250464	1406364	C	T	4.103155e-5
10	rs4554799	1407728	A	G	-6.55544e-5
10	rs2387653	1407826	T	C	8.439747e-6
10	rs12764264	1411526	G	A	6.82171e-5
10	rs5013178	1412163	C	T	-1.3806e-6
10	rs5013176	1412238	T	C	2.164644e-4
10	rs2805499	1414544	C	T	1.662279e-4
10	rs12766316	1415366	A	C	2.079854e-4
10	rs11250483	1416962	T	C	-2.030455e-4
10	rs12356157	1418857	T	C	-4.640943e-4
10	rs3793733	1421326	T	C	-4.806087e-4
10	rs10794748	1421516	A	G	-2.227254e-6
10	rs4622180	1422160	A	G	1.059802e-5
10	rs2387657	1423649	T	C	-1.598098e-4
10	rs2387658	1423905	A	C	3.933906e-5
10	rs17293789	1426013	T	C	2.942627e-5
10	rs2387659	1426485	T	C	-1.23636e-4
10	rs2387660	1426760	T	C	-6.673193e-5
10	rs2387662	1427083	T	C	1.694369e-4
10	rs7084367	1427548	A	G	-1.329001e-4
10	rs10794749	1430022	A	C	1.566586e-4
10	rs2387667	1430761	C	T	8.385691e-5
10	rs1986608	1436204	A	G	3.84902e-4
10	rs4880503	1436858	C	A	-5.065567e-5
10	rs12771141	1442709	G	A	-1.014414e-4
10	rs2820590	1443016	T	C	-3.589966e-5
10	rs11250496	1447105	T	G	-2.774222e-5
10	rs2001197	1447951	C	A	2.970495e-5
10	rs4880848	1449849	A	G	2.827726e-4
10	rs17293817	1452786	A	G	-3.055648e-4
10	rs12765994	1454457	A	G	3.275302e-4
10	rs10903443	1454864	T	C	1.412338e-4
10	rs2255595	1455543	C	T	-2.924893e-4
10	rs2387673	1459379	G	A	-7.283573e-5
10	rs2805535	1460432	C	T	3.875023e-5
10	rs2892336	1460688	C	T	2.091241e-4
10	rs2997983	1461116	C	T	1.46943e-4
10	rs9787568	1462457	C	T	3.072003e-4
10	rs7079958	1463208	T	C	-2.948958e-4
10	rs2805543	1464892	C	T	2.796539e-4
10	rs4448619	1468196	T	C	6.049359e-5
10	rs17156303	1468978	A	G	5.749064e-5
10	rs2820651	1471765	A	C	9.678601e-5
10	rs7923036	1475811	C	T	2.945705e-4
10	rs17156334	1477677	A	G	1.550409e-4
10	rs4880508	1478107	C	T	2.878718e-5
10	rs4880851	1478154	C	T	3.051605e-4
10	rs12267070	1478171	A	C	8.221375e-5
10	rs10508209	1479049	G	A	3.04448e-4
10	rs4880853	1479478	G	T	-3.632623e-4
10	rs2820602	1488339	T	C	-4.697384e-4
10	rs10751801	1488444	T	C	8.987715e-6
10	rs1533484	1491339	T	C	2.703942e-4
10	rs2820623	1491872	G	T	2.317602e-4
10	rs10903450	1492512	A	G	3.387973e-4
10	rs2813427	1492807	A	G	4.66382e-5
10	rs2820627	1493450	C	T	-1.535387e-4
10	rs4880856	1494258	A	G	-3.865701e-4
10	rs2820629	1495331	G	A	-6.784721e-4
10	rs10903458	1503564	G	A	-1.208761e-4
10	rs11250536	1505197	A	G	-1.979599e-4
10	rs2676192	1505474	C	T	1.621155e-4
10	rs10903459	1505491	G	A	7.687502e-5
10	rs17156353	1505573	A	G	-1.363725e-5
10	rs11250544	1507960	A	G	-2.473218e-4
10	rs11250545	1508572	G	T	-1.061146e-4
10	rs12782764	1509658	A	G	1.871653e-4
10	rs12778089	1510208	T	C	-4.096368e-5
10	rs1533486	1511786	G	T	-1.411379e-4
10	rs5024862	1512546	A	G	3.273803e-4
10	rs6560737	1512856	T	C	-5.963656e-5
10	rs12775292	1513349	G	A	-6.782261e-5
10	rs2676199	1515126	C	T	-2.643421e-4
10	rs2676753	1517243	C	T	-4.910538e-5
10	rs7906088	1518682	T	C	2.501637e-4
10	rs3849976	1519151	G	A	-3.785276e-4
10	rs2813404	1521858	T	G	-6.079432e-5
10	rs2176377	1524409	A	C	-1.58716e-5
10	rs2138690	1524715	A	G	4.749473e-5
10	rs4880510	1530815	G	T	1.539555e-4
10	rs4880511	1530884	A	C	2.91129e-4
10	rs4353199	1531776	G	A	2.027906e-4
10	rs11817394	1535202	T	C	4.259613e-4
10	rs10903467	1535739	T	C	-2.331841e-5
10	rs11593993	1537451	A	G	-9.160049e-5
10	rs10903468	1541477	T	C	3.133009e-5
10	rs12243246	1546496	T	C	3.889896e-4
10	rs2813432	1546669	C	T	1.500938e-4
10	rs2813433	1546782	T	C	9.688113e-5
10	rs2676719	1549881	A	G	-3.274024e-5
10	rs2676774	1553772	A	G	3.526141e-4
10	rs17221750	1560338	T	C	-2.656857e-5
10	rs11250578	1560743	C	T	-2.454141e-4
10	rs4880858	1561211	A	G	-1.172256e-4
10	rs952843	1562364	C	T	-1.924897e-4
10	rs10508211	1563135	A	G	6.08357e-5
10	rs2813449	1564771	T	C	1.365268e-4
10	rs11250582	1566851	A	C	-1.501966e-4
10	rs2813451	1567138	G	A	1.013729e-4
10	rs2813452	1567300	T	C	7.35341e-5
10	rs2676776	1570086	T	C	-2.601352e-5
10	rs2813456	1572250	T	C	1.093762e-4
10	rs17293886	1573320	T	C	-6.3759e-5
10	rs10903470	1576292	T	G	-9.087095e-6
10	rs11250596	1577950	C	T	1.330879e-4
10	rs10903472	1578691	A	G	-1.688953e-4
10	rs2138692	1581728	C	T	7.250329e-5
10	rs2813462	1581875	T	C	-1.018768e-4
10	rs4376829	1582085	T	G	2.888394e-5
10	rs12411802	1586644	T	C	2.601429e-6
10	rs4880863	1588114	T	G	-1.125742e-5
10	rs10794756	1588730	A	C	-1.714517e-4
10	rs11250608	1588977	T	C	-7.825345e-5
10	rs11250609	1590440	A	G	2.975339e-5
10	rs11250610	1590985	A	G	2.197502e-5
10	rs10903477	1591800	C	T	-3.719884e-5
10	rs10903478	1591836	G	A	-3.119968e-5
10	rs4880516	1595155	T	C	4.333175e-5
10	rs4528239	1595373	A	G	-1.088951e-4
10	rs7087167	1595481	G	T	-6.577979e-5
10	rs872824	1600254	C	T	-1.455544e-4
10	rs872823	1600335	T	C	-3.636557e-4
10	rs10903486	1601316	A	C	-7.024331e-5
10	rs10903487	1601335	G	A	-3.32988e-5
10	rs4440958	1601900	T	C	1.362211e-5
10	rs2813363	1601990	G	A	8.108695e-5
10	rs7918979	1602635	T	G	-2.407262e-5
10	rs12268030	1605715	G	A	9.258846e-5
10	rs12260411	1605741	T	C	-5.927685e-5
10	rs2813368	1607140	T	C	1.563767e-5
10	rs11250633	1610839	T	C	-1.877144e-5
10	rs10508213	1611165	T	G	-3.847352e-5
10	rs17156488	1612272	G	T	-1.417859e-4
10	rs17293949	1612405	G	T	2.554713e-4
10	rs2676760	1612952	A	G	-2.12415e-4
10	rs2676759	1613026	A	G	-1.080863e-4
10	rs17293956	1616438	A	G	2.406428e-4
10	rs1574269	1618717	T	G	-1.657713e-4
10	rs1320077	1618731	A	G	-9.377845e-5
10	rs6560740	1620356	T	G	-4.285461e-5
10	rs2813381	1620625	A	G	-1.313952e-4
10	rs4880875	1621219	T	C	-2.70949e-5
10	rs4880876	1621412	T	C	1.478233e-4
10	rs7894920	1621911	T	C	2.361895e-4
10	rs17156544	1622189	A	G	1.075178e-4
10	rs11250642	1622644	T	C	7.2126e-5
10	rs11816776	1622660	A	G	1.166005e-5
10	rs7095757	1623348	A	G	-9.405099e-5
10	rs10903495	1623406	T	G	2.434773e-4
10	rs10903496	1623734	G	A	3.33073e-6
10	rs4880878	1624284	G	A	1.460944e-4
10	rs10903497	1624900	C	T	1.271192e-4
10	rs10794765	1625294	T	C	-2.868707e-4
10	rs2813392	1628905	C	A	1.242098e-4
10	rs4880882	1630612	G	T	3.502242e-4
10	rs2999399	1630821	C	T	-1.749189e-4
10	rs2813396	1634430	A	G	-9.044146e-5
10	rs2676186	1637345	T	G	-1.301896e-4
10	rs7090242	1638527	A	G	-1.509268e-4
10	rs7903852	1639362	G	A	9.442745e-5
10	rs7918273	1639427	T	G	1.067235e-4
10	rs7079955	1641383	T	C	2.819895e-4
10	rs2813397	1641948	T	C	1.43049e-4
10	rs4880885	1642428	T	G	-1.779948e-4
10	rs2813400	1642998	C	A	3.684043e-5
10	rs7898120	1643368	A	C	-3.978565e-5
10	rs1533482	1644363	T	C	-2.066117e-4
10	rs12240301	1645025	A	C	4.985452e-4
10	rs1112787	1646899	T	C	5.833625e-4
10	rs1112786	1646959	A	G	-4.662871e-6
10	rs10437529	1647114	G	A	-1.530676e-5
10	rs10903510	1649762	T	C	1.514861e-4
10	rs17156607	1650460	T	C	7.161813e-5
10	rs11250664	1653960	A	C	-6.386555e-5
10	rs10903512	1654912	G	A	-5.122959e-4
10	rs17293991	1655755	C	T	-1.689674e-4
10	rs6560744	1655849	T	G	-4.716382e-4
10	rs1874995	1657184	C	T	-2.627879e-4
10	rs1875005	1661398	T	C	-1.508942e-4
10	rs7094094	1662840	G	T	1.601462e-4
10	rs7077892	1663908	A	C	-4.268813e-5
10	rs1909437	1664242	G	A	2.046201e-4
10	rs10082419	1665211	C	T	-3.580834e-4
10	rs11250672	1665466	A	G	1.422003e-4
10	rs1875006	1665794	A	C	-3.866017e-4
10	rs7086346	1665821	A	G	3.557076e-4
10	rs7915296	1666497	A	C	-1.729703e-4
10	rs2387952	1667365	G	A	-1.582582e-4
10	rs12572078	1669110	T	C	5.680874e-5
10	rs17294019	1669347	T	C	5.461039e-5
10	rs1875008	1669412	A	G	1.050218e-4
10	rs6560748	1670434	T	C	3.682966e-4
10	rs11250681	1670999	T	C	4.783592e-5
10	rs7078498	1672408	A	G	-2.562733e-5
10	rs1909440	1674132	A	G	1.479865e-4
10	rs7092046	1674607	T	C	-8.797884e-5
10	rs12267329	1675548	G	A	-1.155463e-4
10	rs7903381	1676185	A	G	2.595678e-4
10	rs7920777	1676417	G	A	-1.48947e-4
10	rs6560749	1676531	T	G	-1.393613e-4
10	rs11250686	1677579	C	T	4.607373e-4
10	rs10794774	1678572	T	C	2.347744e-5
10	rs7917694	1679189	C	A	-2.886901e-4
10	rs10903516	1680786	T	C	6.738634e-7
10	rs4880890	1681656	A	G	3.112453e-4
10	rs10903523	1683795	C	T	-6.116932e-5
10	rs4880897	1684797	G	T	-4.935401e-5
10	rs10903525	1685050	T	C	-3.332136e-5
10	rs7097535	1685180	T	C	1.052105e-4
10	rs10903528	1685508	A	G	-1.571191e-4
10	rs10794776	1685758	A	G	-5.402742e-5
10	rs6560752	1686615	G	A	-2.715259e-4
10	rs10751811	1687171	A	G	-1.062366e-4
10	rs11250696	1687505	C	A	2.630715e-4
10	rs2173524	1687799	T	G	-3.309807e-4
10	rs11595576	1688497	T	C	-2.238438e-4
10	rs10794781	1688805	G	A	-8.799505e-5
10	rs11250700	1688904	T	G	-1.288867e-4
10	rs10903532	1690721	T	G	-6.271286e-5
10	rs11250702	1691116	C	T	1.340964e-5
10	rs10903534	1692663	G	T	-2.672696e-4
10	rs7072699	1692796	T	C	1.974137e-4
10	rs10903536	1693901	A	G	5.061398e-6
10	rs11814112	1694750	T	C	-1.591679e-4
10	rs4880902	1695331	A	G	-2.281675e-4
10	rs4303163	1696510	G	A	-5.223274e-5
10	rs11250705	1696936	A	G	-3.820037e-4
10	rs7904615	1697676	G	A	1.479007e-4
10	rs11250708	1698010	G	T	-1.123588e-4
10	rs1875012	1700702	C	T	-1.137593e-4
10	rs11250713	1701872	T	C	4.68586e-5
10	rs4478909	1703542	T	G	-1.313493e-4
10	rs1909428	1705247	G	A	1.395427e-4
10	rs1909430	1705466	T	C	3.083585e-4
10	rs4880904	1705508	G	A	2.178389e-4
10	rs11250717	1706725	C	A	-5.80084e-5
10	rs4880908	1709803	T	C	1.993027e-4
10	rs7073272	1710729	A	G	1.819929e-4
10	rs3750685	1712209	T	C	4.677038e-5
10	rs2291871	1713043	C	T	-1.039238e-4
10	rs4345891	1714379	A	C	1.614852e-4
10	rs10219144	1715867	T	C	5.658843e-5
10	rs10903539	1716614	G	A	8.949394e-5
10	rs7076664	1718040	G	A	2.096982e-4
10	rs17294054	1719372	A	G	2.894913e-4
10	rs4880530	1720319	A	G	8.156686e-5
10	rs12781572	1720840	A	G	-6.856528e-5
10	rs7089727	1722488	A	G	1.070943e-4
10	rs11250724	1723565	C	T	-1.676801e-4
10	rs12766674	1724276	C	T	4.622847e-4
10	rs11250728	1727152	T	G	1.046076e-4
10	rs4880531	1727178	A	G	2.685402e-4
10	rs7896371	1729026	T	C	5.877828e-5
10	rs7915178	1734473	T	C	-5.32842e-4
10	rs2173523	1735559	C	A	-1.120869e-4
10	rs4880912	1735619	C	T	5.806968e-5
10	rs10903541	1736049	A	G	-3.875997e-5
10	rs7923745	1736305	T	G	-2.68659e-5
10	rs7924155	1736632	G	T	-2.351258e-4
10	rs11250736	1736783	T	G	-1.585798e-5
10	rs11250739	1737244	C	A	3.954951e-5
10	rs1909436	1739611	T	C	3.979453e-4
10	rs12779596	1739627	T	C	-2.072234e-4
10	rs2892394	1740278	C	A	6.11969e-5
10	rs11250748	1744971	C	A	-1.485465e-5
10	rs6560762	1745254	G	A	-1.022564e-4
10	rs7905989	1745694	G	A	6.053993e-5
10	rs4880914	1746219	A	G	-1.251165e-4
10	rs1909434	1747614	A	G	-7.535534e-5
10	rs10508215	1747749	A	G	8.978443e-5
10	rs10903547	1750075	A	G	7.377095e-5
10	rs7909125	1751657	G	A	1.640684e-4
10	rs17221972	1751710	A	G	4.235565e-5
10	rs11250754	1751842	A	G	1.691683e-5
10	rs9702737	1753194	T	C	-5.345805e-5
10	rs12219445	1754055	C	T	-6.989551e-5
10	rs4880535	1755177	T	G	2.490729e-5
10	rs12251808	1756420	T	C	-3.915599e-4
10	rs11250757	1756440	A	G	2.238548e-4
10	rs12253635	1757007	T	C	-2.628077e-5
10	rs7476614	1758621	G	A	4.99373e-4
10	rs4561123	1758815	G	T	-2.577274e-4
10	rs866987	1758915	C	A	3.675779e-4
10	rs1874989	1759201	C	T	2.872497e-4
10	rs17294110	1760190	G	A	2.9639e-5
10	rs7900140	1763825	A	G	3.398282e-4
10	rs7921712	1764966	A	G	2.264875e-5
10	rs7907903	1765025	G	T	1.467227e-4
10	rs4880916	1771798	A	G	-1.320924e-4
10	rs1316273	1774564	A	G	-1.998881e-4
10	rs884862	1775708	C	T	-2.694127e-5
10	rs3750683	1779498	C	T	1.089965e-5
10	rs6560767	1784653	T	C	-5.711038e-5
10	rs11250769	1785731	G	T	-2.363518e-5
10	rs4471348	1791836	A	G	-8.339983e-5
10	rs997934	1795194	T	C	-8.649869e-5
10	rs6560768	1799598	C	A	1.207669e-4
10	rs4442466	1803525	C	T	-7.743118e-5
10	rs7095591	1805990	T	C	7.737992e-6
10	rs12570664	1816298	G	A	2.575883e-5
10	rs11250783	1820854	A	G	-8.043768e-6
10	rs7099342	1821202	T	C	8.484864e-5
10	rs11250784	1821897	C	T	-2.615942e-6
10	rs4444002	1829825	G	A	-5.842741e-5
10	rs7923476	1830144	A	G	6.072176e-5
10	rs4076747	1830815	C	A	2.093555e-4
10	rs4076746	1830848	C	T	9.989165e-5
10	rs4627005	1830917	G	A	7.259629e-5
10	rs17156936	1831369	A	G	3.051635e-5
10	rs4457675	1831930	C	T	-1.347014e-5
10	rs11250787	1831994	C	T	2.1732e-4
10	rs3890753	1838096	G	A	4.914453e-4
10	rs4880919	1838343	A	G	-5.258483e-5
10	rs7475202	1840995	C	T	2.569079e-4
10	rs11250792	1841344	A	G	7.86289e-5
10	rs4345892	1844321	C	T	3.221036e-4
10	rs4367871	1845059	C	T	2.457573e-4
10	rs11250795	1846654	A	G	5.701681e-4
10	rs7070304	1847006	A	G	-5.000382e-5
10	rs4880925	1848263	T	G	4.171108e-4
10	rs17157011	1852791	T	C	8.603627e-6
10	rs12570407	1854773	T	C	-5.065524e-4
10	rs4540774	1857187	T	C	-8.697118e-5
10	rs12569978	1863068	T	C	5.136057e-4
10	rs17157052	1863551	G	A	-1.757319e-4
10	rs10903564	1863720	G	A	6.568463e-4
10	rs11250811	1866108	A	C	-2.137657e-4
10	rs6560772	1872726	G	A	-3.466993e-4
10	rs7912438	1874354	T	C	-5.67619e-5
10	rs11250815	1875945	A	G	-2.638747e-4
10	rs7904909	1882338	T	C	1.123048e-4
10	rs7094780	1885349	C	T	6.230159e-5
10	rs11250825	1890245	A	G	6.378475e-5
10	rs6560779	1891174	A	G	-7.300978e-5
10	rs10903566	1893149	C	A	3.7938e-6
10	rs7893262	1895851	A	G	-1.543911e-4
10	rs10794792	1896555	G	A	-2.205737e-5
10	rs10903569	1897722	G	A	2.139278e-4
10	rs11250832	1898716	T	C	1.240871e-4
10	rs10508219	1899620	G	A	-8.011233e-5
10	rs7085399	1901079	A	G	1.212312e-4
10	rs12768776	1901587	T	C	-9.047659e-5
10	rs9919410	1902486	T	C	-1.149851e-4
10	rs7080557	1907280	A	G	-1.465862e-4
10	rs4880939	1911598	A	G	-9.606813e-6
10	rs4603227	1912006	T	C	7.836732e-5
10	rs4298832	1912338	A	C	1.473164e-4
10	rs4880540	1913123	A	G	-7.786935e-5
10	rs10903582	1913345	T	C	-5.940943e-5
10	rs11250865	1913841	C	T	-9.883459e-5
10	rs4314987	1914417	A	G	-1.845259e-4
10	rs11250870	1918480	G	A	5.495619e-5
10	rs17222168	1921146	G	A	1.349139e-4
10	rs7098283	1921530	C	T	1.122735e-4
10	rs2492866	1922296	T	C	1.090536e-5
10	rs962762	1923115	A	G	-8.926807e-5
10	rs962761	1923396	C	A	1.231855e-4
10	rs962760	1923557	T	C	6.522945e-5
10	rs11250876	1923685	A	G	1.871945e-6
10	rs7073281	1923792	T	G	3.003307e-5
10	rs11250877	1923821	G	T	9.213311e-5
10	rs9888007	1924785	T	C	-1.75306e-4
10	rs10903586	1925702	A	G	3.568231e-5
10	rs10903587	1925816	T	C	-2.352185e-5
10	rs11250880	1926697	T	C	9.257944e-5
10	rs7088760	1926738	T	C	-8.844558e-5
10	rs12784760	1928380	G	A	-4.695853e-5
10	rs12259059	1931476	G	T	8.935668e-5
10	rs2387965	1932182	G	A	2.9741e-5
10	rs7923512	1934068	A	C	1.580379e-5
10	rs12354635	1934824	A	G	4.906326e-5
10	rs2492867	1935387	C	T	1.745468e-5
10	rs10128507	1935529	T	C	2.748936e-5
10	rs4880544	1936350	A	C	-6.248594e-5
10	rs7067990	1942800	C	T	7.574012e-5
10	rs10751821	1944907	A	G	2.179774e-6
10	rs10903593	1945296	T	C	1.547573e-4
10	rs10794799	1945387	C	T	4.336448e-4
10	rs10794801	1948064	G	A	2.594084e-4
10	rs1360817	1948864	A	G	-7.404779e-5
10	rs10903594	1951723	G	T	2.299916e-4
10	rs17222231	1953471	G	A	1.274337e-4
10	rs2039568	1953525	A	G	6.798833e-5
10	rs2039567	1953549	G	T	1.559444e-5
10	rs2039566	1953826	A	C	5.984015e-4
10	rs11250911	1957364	A	G	-2.793855e-4
10	rs12413921	1958188	C	T	7.198607e-6
10	rs10903595	1959231	C	T	-1.005882e-4
10	rs1414126	1961298	T	G	5.809065e-5
10	rs7923586	1962477	G	A	4.694582e-5
10	rs7923705	1962508	G	A	2.822358e-4
10	rs11592109	1963068	T	C	-8.545636e-6
10	rs7917256	1963407	T	G	-2.385749e-4
10	rs10751824	1969373	G	A	1.177119e-4
10	rs7909259	1969555	A	G	7.838471e-5
10	rs10794806	1970892	G	A	1.089546e-4
10	rs10751825	1972320	A	G	1.831495e-4
10	rs2387960	1972657	G	A	3.772787e-6
10	rs12220734	1975035	C	A	-8.571637e-5
10	rs10903599	1975142	G	T	3.16743e-4
10	rs10903601	1975754	T	C	-1.70992e-4
10	rs915265	1976399	G	A	0.001062211
10	rs915267	1976876	G	A	-6.375116e-5
10	rs11250933	1977041	T	C	-2.756808e-4
10	rs7079003	1977135	A	G	-8.199916e-5
10	rs11250935	1977686	T	G	2.358233e-4
10	rs12765700	1978262	T	C	2.071422e-4
10	rs12775018	1981679	T	C	3.150612e-4
10	rs10903603	1981965	G	T	-2.514895e-5
10	rs7100162	1982527	C	T	1.713184e-4
10	rs12762467	1983341	A	G	5.70249e-4
10	rs7912903	1984760	T	C	1.738556e-4
10	rs11250944	1985515	G	T	1.669661e-4
10	rs7073023	1988598	A	G	1.494871e-4
10	rs11595740	1992646	T	G	-2.314688e-4
10	rs11250954	1993586	T	G	-7.051724e-5
10	rs12414918	1994126	A	G	5.0883e-5
10	rs11250955	1994789	G	A	1.693297e-5
10	rs12415378	1995891	A	G	-1.224389e-4
10	rs17294368	1997959	G	A	5.235248e-5
10	rs4362074	2000068	C	T	1.735754e-4
10	rs2892403	2003368	G	A	-3.522592e-5
10	rs11250964	2005553	G	A	1.439281e-7
10	rs7912369	2005604	A	G	1.577526e-5
10	rs7895688	2005963	T	G	-2.26844e-4
10	rs7919602	2006209	G	T	-1.699821e-4
10	rs7893323	2007658	T	G	-1.416189e-4
10	rs12218258	2008013	A	G	-4.338184e-4
10	rs11250965	2008811	A	C	-7.829929e-6
10	rs11250967	2009368	A	G	-2.318284e-4
10	rs6560783	2011233	T	G	5.058446e-4
10	rs11250969	2014089	G	A	2.431194e-4
10	rs3763685	2015854	C	A	1.844325e-4
10	rs10794809	2016264	C	A	1.406568e-4
10	rs7903154	2019437	T	C	-1.712685e-4
10	rs1335314	2021054	T	C	-1.044659e-4
10	rs11250972	2022323	T	C	1.734044e-4
10	rs10508220	2024591	T	C	3.100935e-5
10	rs1010571	2026408	C	T	4.778944e-5
10	rs10794816	2027281	G	A	-4.775298e-5
10	rs7915592	2027751	C	T	-1.930016e-4
10	rs10794818	2029945	A	G	1.160427e-4
10	rs10903618	2029994	T	C	-7.108122e-5
10	rs10751831	2031896	G	T	4.437534e-5
10	rs4880547	2035387	G	T	-3.089813e-5
10	rs1414129	2042174	C	T	-6.101015e-5
10	rs1414128	2045821	C	T	1.567167e-4
10	rs11591721	2047386	A	C	1.212219e-5
10	rs10794825	2048903	A	G	-4.829898e-5
10	rs11250988	2049668	T	C	-6.070532e-5
10	rs6560784	2050279	G	A	-1.649965e-4
10	rs6560785	2051048	T	C	4.022439e-5
10	rs12355620	2054959	A	C	1.790525e-4
10	rs1414125	2055591	A	C	1.194876e-4
10	rs10751832	2056743	A	G	-2.779221e-4
10	rs12260734	2057048	T	C	-2.542118e-4
10	rs6560787	2061961	A	G	-8.074444e-5
10	rs4880548	2063060	G	A	6.151414e-5
10	rs7091573	2063806	C	T	6.759192e-5
10	rs7073333	2064203	A	G	4.614038e-5
10	rs12220122	2065094	T	C	3.907578e-4
10	rs6560789	2066238	T	C	1.810565e-4
10	rs11250995	2067523	G	A	5.09301e-5
10	rs17234214	2069021	T	C	3.575217e-5
10	rs7921627	2070008	T	C	1.759016e-4
10	rs17808220	2072663	C	A	-1.431049e-4
10	rs10430746	2073711	T	C	3.601076e-4
10	rs10430747	2073927	G	A	-1.635545e-4
10	rs4880956	2076253	C	T	-0.00017070830000000001
10	rs4880959	2078596	A	G	1.866599e-4
10	rs7083890	2080204	C	A	9.447786e-6
10	rs7099247	2080271	T	G	-1.304584e-4
10	rs11251010	2080342	C	T	-9.093697e-5
10	rs10903636	2081226	T	G	3.189821e-5
10	rs12250820	2081463	C	A	-7.261751e-5
10	rs17808539	2082702	G	A	1.512881e-4
10	rs10903638	2082769	T	C	-2.237916e-4
10	rs10903639	2082974	A	G	-1.648032e-4
10	rs10903640	2083067	T	C	-6.930767e-5
10	rs1335310	2084135	A	G	-5.067318e-4
10	rs870041	2085671	T	C	6.218978e-6
10	rs870040	2085750	A	C	-7.285421e-5
10	rs10794839	2086923	A	G	2.983791e-6
10	rs11251015	2087246	G	A	1.424778e-4
10	rs10903646	2087959	G	A	-4.492311e-5
10	rs10903647	2088393	T	C	-6.043667e-5
10	rs10794843	2089841	A	C	-1.400038e-4
10	rs10903651	2089982	G	A	2.565373e-6
10	rs7913242	2090551	T	C	-1.419776e-4
10	rs17157564	2091021	A	G	4.677452e-5
10	rs12266113	2093110	C	T	5.934249e-5
10	rs7895736	2093997	T	C	2.578326e-4
10	rs11251021	2094235	T	C	2.749839e-4
10	rs945255	2095116	A	G	1.269807e-4
10	rs945254	2095216	C	A	1.446623e-4
10	rs7920017	2095430	G	A	1.749788e-4
10	rs7923330	2095466	C	T	1.10963e-4
10	rs17235747	2095580	C	A	3.525269e-4
10	rs11251024	2095726	G	A	9.450205e-5
10	rs1999692	2096399	A	G	1.07418e-5
10	rs7902045	2098466	C	A	4.2631e-5
10	rs7085405	2099227	C	T	1.107358e-4
10	rs4880970	2101561	C	T	-9.061875e-6
10	rs4880550	2101863	T	C	1.227007e-4
10	rs4342949	2104199	C	T	1.08967e-4
10	rs2388121	2104415	G	A	-1.770398e-4
10	rs10794844	2108182	C	A	-2.838577e-4
10	rs10794847	2109625	A	C	3.240462e-4
10	rs7908959	2110955	A	G	1.701382e-4
10	rs7895097	2111030	A	G	-8.4535e-5
10	rs11251044	2112174	T	C	4.928581e-5
10	rs964291	2117537	T	C	3.450333e-5
10	rs11251048	2120407	A	G	-2.051806e-4
10	rs7923187	2125479	T	C	6.663249e-5
10	rs10903667	2126016	T	C	-6.059697e-5
10	rs10903668	2126066	C	T	-3.543321e-4
10	rs7924123	2126324	A	G	-3.300714e-5
10	rs11251055	2128355	T	C	1.079696e-5
10	rs10794850	2128951	A	C	-1.09754e-4
10	rs7096214	2134606	A	G	-1.603161e-4
10	rs7101173	2135810	T	G	-1.342817e-4
10	rs17157634	2140808	T	C	-1.987187e-4
10	rs11251057	2143308	C	T	-2.532382e-4
10	rs12356322	2144362	T	C	-6.685744e-5
10	rs10903673	2148963	G	T	1.151378e-4
10	rs10508221	2149120	A	G	3.75574e-4
10	rs10751840	2151328	G	A	-7.022152e-5
10	rs10751841	2151354	C	T	2.259568e-6
10	rs4880974	2154212	T	C	-1.356913e-4
10	rs12776254	2154862	G	A	-1.560865e-4
10	rs11251062	2154917	G	A	-9.605071e-5
10	rs7922523	2155052	T	C	-2.907097e-4
10	rs7080520	2158398	T	C	1.28715e-4
10	rs11251066	2159058	T	C	-1.319843e-5
10	rs10794854	2159703	G	A	1.781817e-4
10	rs11251067	2159967	T	C	5.341655e-4
10	rs7911954	2160519	C	T	3.415367e-5
10	rs7896779	2160549	A	G	-8.595964e-5
10	rs4426068	2162385	G	T	4.684261e-5
10	rs10903679	2165018	C	T	4.805763e-4
10	rs12569383	2165353	C	T	7.977453e-4
10	rs11251070	2165442	G	A	-7.981862e-5
10	rs1412914	2165774	T	C	3.653979e-4
10	rs4357617	2165880	C	T	4.917205e-5
10	rs7071544	2167727	A	G	-4.009651e-5
10	rs12413439	2168400	T	G	1.086151e-4
10	rs7904907	2169284	A	G	-1.044263e-4
10	rs1999531	2172881	A	G	-2.730853e-5
10	rs10903680	2173156	T	C	4.118201e-5
10	rs11592097	2176806	A	C	2.154489e-4
10	rs2210553	2177862	C	T	1.277014e-4
10	rs10751852	2179553	G	A	-1.577623e-4
10	rs10794864	2182085	C	T	-9.800568e-5
10	rs10794865	2182120	C	A	-1.176064e-4
10	rs10903683	2183307	C	T	-4.58744e-5
10	rs1041595	2184223	T	C	1.421598e-4
10	rs1333199	2185200	G	T	-1.375322e-4
10	rs7088792	2185839	A	G	6.467411e-4
10	rs17238839	2186900	A	G	3.459909e-5
10	rs7085369	2187043	T	C	-9.296004e-5
10	rs7086690	2187995	C	T	1.410774e-4
10	rs10159898	2188486	T	C	2.258038e-5
10	rs7068690	2188538	A	G	1.1731e-4
10	rs12769468	2188816	G	A	2.03628e-4
10	rs12268123	2189064	T	C	-1.626935e-5
10	rs12780291	2189155	C	T	-1.358481e-5
10	rs7095667	2189585	C	T	6.266339e-4
10	rs7074107	2189971	A	G	2.056293e-4
10	rs10903684	2190850	T	G	-3.443214e-4
10	rs1333200	2190873	T	C	2.274878e-4
10	rs1930656	2191007	T	C	9.722264e-5
10	rs17157767	2191227	C	T	-2.507029e-4
10	rs17157772	2191783	C	T	-1.435902e-4
10	rs17817879	2192149	G	A	-1.633982e-4
10	rs6560802	2195461	A	G	1.875434e-4
10	rs12570606	2199165	C	T	2.953493e-4
10	rs4880977	2199966	C	T	-5.540858e-5
10	rs10508223	2200068	C	T	-2.122313e-4
10	rs10903687	2200592	A	G	2.196521e-4
10	rs10508224	2200634	A	G	7.407133e-4
10	rs7068946	2202095	A	G	1.363119e-4
10	rs7918782	2204321	C	T	-1.396346e-6
10	rs4145044	2205113	C	T	1.891409e-4
10	rs10794870	2205948	A	G	8.427788e-5
10	rs4880981	2208010	C	T	4.875584e-5
10	rs1333201	2208519	T	C	1.883667e-4
10	rs1984070	2212037	A	G	3.49951e-4
10	rs1475704	2213781	C	T	1.193111e-4
10	rs10444197	2215931	A	G	-5.5728740000000003e-05
10	rs12761870	2217847	T	C	-2.189496e-4
10	rs12781711	2219930	C	T	-1.59101e-4
10	rs12570845	2220201	A	C	5.712385e-4
10	rs12413933	2222546	T	C	6.028204e-6
10	rs11251084	2226082	A	G	-1.780824e-4
10	rs10903694	2227746	C	T	1.991609e-4
10	rs11251086	2233638	G	A	9.078339e-5
10	rs2151358	2241511	G	A	-7.785249e-5
10	rs1412915	2249005	C	T	6.944363e-5
10	rs11251091	2249853	T	C	1.083033e-4
10	rs11251092	2250307	T	C	1.456425e-4
10	rs11251093	2250556	A	G	3.255142e-4
10	rs11251096	2252327	A	G	5.348133e-5
10	rs6560804	2256239	G	A	6.741442e-5
10	rs10903698	2256452	A	C	2.020904e-4
10	rs1000416	2256731	T	C	-1.053244e-4
10	rs11592542	2258513	C	A	2.533837e-5
10	rs914817	2260774	T	C	1.992109e-5
10	rs17157889	2265880	C	T	2.868483e-4
10	rs10903700	2265952	C	T	5.646923e-5
10	rs10903701	2267314	A	G	4.606998e-4
10	rs10903702	2267433	C	T	-8.006124e-5
10	rs11251104	2268160	T	C	-9.178245e-5
10	rs10794877	2268247	T	C	-5.888007e-5
10	rs11251105	2268262	G	T	-9.010653e-5
10	rs10903704	2269665	C	T	4.379146e-5
10	rs12573685	2270504	T	C	7.143402e-6
10	rs10903705	2271111	A	G	-7.460112e-6
10	rs10732917	2276040	A	C	7.378749e-5
10	rs2014892	2281519	C	T	1.834649e-5
10	rs7914519	2286053	A	G	1.015806e-4
10	rs7915509	2286078	T	C	2.464075e-4
10	rs4880987	2286134	C	T	-7.770896e-5
10	rs7477375	2286432	G	T	4.398693e-5
10	rs7916063	2286495	C	A	-2.809413e-4
10	rs12359244	2287367	G	T	4.178458e-5
10	rs1547290	2287865	C	T	-3.181955e-5
10	rs17819557	2290244	T	C	-6.613825e-5
10	rs1041598	2290492	C	A	-6.526624e-5
10	rs11817443	2291522	C	T	-1.131533e-4
10	rs2065528	2291574	G	A	-1.121049e-4
10	rs2065527	2291632	G	T	1.896336e-4
10	rs10903713	2292180	G	A	-1.032068e-4
10	rs10903714	2292684	T	C	1.812199e-4
10	rs11251116	2292862	A	C	-1.901699e-4
10	rs11251118	2294528	C	T	-1.794273e-5
10	rs10903715	2294754	A	G	1.419961e-4
10	rs10903717	2296183	T	C	6.374422e-6
10	rs7909838	2297365	A	C	-1.028241e-4
10	rs4356150	2298827	A	C	3.476678e-4
10	rs7919805	2301039	C	A	1.209624e-5
10	rs10903719	2305056	T	C	3.911961e-5
10	rs7087032	2306308	C	A	4.58794e-5
10	rs4111008	2314901	G	A	5.518005e-5
10	rs11251130	2316795	C	T	1.081062e-4
10	rs1926038	2317343	A	G	-1.467493e-4
10	rs10903726	2317526	T	G	-1.744942e-4
10	rs10903727	2317738	C	T	-1.354725e-4
10	rs12243279	2319476	T	G	7.503162e-6
10	rs10751862	2321173	G	A	-2.130279e-4
10	rs6560806	2321752	T	C	1.382087e-4
10	rs10751863	2322871	T	C	-2.966686e-5
10	rs10751864	2322896	A	G	6.544862e-5
10	rs2148201	2323505	A	G	1.096178e-4
10	rs10903729	2324132	A	G	2.624719e-4
10	rs2148202	2326416	T	C	-2.920968e-4
10	rs11251139	2328469	T	G	-6.024329e-4
10	rs2104473	2330989	A	G	-4.116227e-4
10	rs2025685	2331425	C	T	-6.81829e-4
10	rs10903735	2332465	T	C	-2.684656e-4
10	rs12256419	2336035	A	G	1.876923e-5
10	rs7904173	2338795	T	C	-5.927186e-4
10	rs7919956	2340038	T	C	-1.175761e-4
10	rs10508226	2341722	T	C	-2.282983e-4
10	rs11251149	2341947	C	A	2.262267e-4
10	rs11251150	2342262	T	G	2.593153e-4
10	rs12412405	2343764	T	C	-1.701213e-5
10	rs4559611	2345326	C	T	1.021546e-4
10	rs10903740	2347825	G	T	4.612801e-5
10	rs10751867	2349064	C	T	1.168369e-4
10	rs10751868	2349357	G	T	2.270184e-4
10	rs10794901	2351551	C	A	-2.703208e-4
10	rs768628	2351833	C	T	-6.1734e-5
10	rs11251155	2355317	C	T	1.584662e-4
10	rs7093387	2355384	A	G	-3.455134e-5
10	rs1570951	2356008	A	G	-5.1203e-5
10	rs7904884	2356196	C	A	-1.489166e-5
10	rs1570953	2357121	C	T	-1.830856e-4
10	rs12412942	2357702	G	A	1.677658e-5
10	rs17243233	2358911	A	G	2.085371e-4
10	rs12570649	2360003	A	C	1.348955e-4
10	rs11251158	2361308	A	G	-3.217551e-5
10	rs11251161	2363481	A	G	5.303741e-6
10	rs7099701	2363832	A	C	-8.396534e-5
10	rs7089055	2368260	C	A	-1.062621e-4
10	rs11812300	2372307	C	A	2.380504e-4
10	rs11817977	2372335	T	C	1.091315e-4
10	rs7087615	2373295	T	C	4.609144e-5
10	rs17832702	2374315	T	C	-1.191711e-5
10	rs17158158	2374890	T	C	8.50121e-5
10	rs11251170	2375069	T	G	-7.89847e-5
10	rs10903743	2375506	G	A	6.44851e-6
10	rs1540996	2376937	T	C	8.69806e-5
10	rs12251822	2377838	G	A	-4.739513e-6
10	rs6560813	2378183	A	G	-1.942194e-5
10	rs7095513	2378501	A	G	-3.038296e-5
10	rs10508227	2383461	C	A	1.417221e-5
10	rs10444195	2383782	A	C	1.844679e-4
10	rs17833073	2384613	A	G	1.695523e-4
10	rs11251185	2386983	A	G	5.915921e-5
10	rs12779267	2387282	A	G	3.800427e-4
10	rs4506560	2387307	C	A	-1.604549e-5
10	rs12780579	2387895	A	G	7.601738e-5
10	rs12764167	2390581	A	G	-1.060384e-4
10	rs10508229	2391642	C	T	1.173456e-4
10	rs11819081	2392189	A	G	4.387022e-4
10	rs11251187	2392242	C	A	-4.602546e-5
10	rs10508230	2393152	T	C	9.863836e-5
10	rs17158178	2393384	G	A	2.437409e-4
10	rs7922224	2393598	C	T	4.055088e-5
10	rs10508232	2393931	G	A	-7.049606e-5
10	rs12411602	2394016	A	G	1.048942e-4
10	rs4611129	2394389	C	T	1.639091e-4
10	rs12257283	2394444	T	C	1.137838e-4
10	rs17158208	2395177	T	G	-1.673109e-4
10	rs7076264	2398458	T	C	-1.357441e-4
10	rs7088654	2398765	A	G	1.624568e-4
10	rs717328	2399303	A	G	-5.143568e-5
10	rs7076753	2401207	G	A	-1.118141e-4
10	rs7075295	2403764	T	C	-2.880947e-4
10	rs7072008	2403908	C	A	-4.592807e-5
10	rs11813772	2404079	C	T	3.049371e-4
10	rs17245311	2404365	G	A	-2.342762e-5
10	rs7084211	2405229	T	C	-1.509501e-4
10	rs826473	2408713	T	C	-1.470418e-4
10	rs826474	2408852	A	G	1.321748e-5
10	rs1325999	2411034	G	A	1.160359e-4
10	rs2765682	2412971	C	A	-2.075197e-4
10	rs862282	2415439	C	T	-1.693897e-4
10	rs12416348	2417102	T	G	4.131935e-5
10	rs12772107	2421536	T	C	1.001672e-4
10	rs2765675	2423107	C	T	1.884957e-5
10	rs12571964	2424556	T	C	-1.061142e-5
10	rs2638460	2424742	T	C	1.970835e-4
10	rs2638458	2424806	G	A	-5.184351e-5
10	rs17158233	2427843	A	G	8.235825e-5
10	rs826489	2429307	G	T	-1.951051e-5
10	rs7895038	2432266	T	C	2.307124e-4
10	rs10903756	2436043	G	A	-5.41147e-5
10	rs17158243	2437962	T	C	2.895738e-5
10	rs826478	2439441	A	G	9.314485e-5
10	rs826479	2439846	T	C	2.120353e-4
10	rs10794907	2440084	C	T	-8.33625e-5
10	rs1886950	2440211	A	G	-3.632801e-5
10	rs7069544	2445563	G	A	-6.412191e-5
10	rs2765695	2447161	T	C	1.407395e-4
10	rs2638449	2447411	C	T	4.94349e-5
10	rs11251228	2448609	C	T	-1.694698e-4
10	rs2765690	2449259	A	G	3.585697e-6
10	rs12769875	2450019	C	T	4.181886e-5
10	rs2765689	2450237	T	C	3.890607e-4
10	rs826498	2453789	A	C	1.689223e-4
10	rs11251231	2454195	A	G	-1.13568e-5
10	rs7070243	2460241	C	T	1.033055e-4
10	rs10903762	2461205	T	C	-2.54464e-5
10	rs4880562	2463585	G	A	1.590067e-4
10	rs7097362	2463955	A	G	-1.57872e-4
10	rs12785032	2463990	T	C	1.610095e-5
10	rs7906049	2467249	A	G	-1.281409e-4
10	rs17247535	2467481	A	G	-1.578653e-4
10	rs11251234	2468358	C	T	1.194037e-5
10	rs10903763	2468408	A	G	2.721607e-4
10	rs10751873	2469378	C	T	-1.145252e-5
10	rs11251237	2472145	C	T	5.417448e-5
10	rs11251240	2476773	C	T	4.571847e-5
10	rs12780201	2480445	G	A	1.392499e-5
10	rs2029602	2480963	T	C	1.470677e-4
10	rs10751876	2481488	T	C	1.60108e-4
10	rs10736955	2482518	G	T	1.767471e-5
10	rs7900071	2483585	T	C	6.248647e-5
10	rs7910547	2488754	C	T	1.76371e-4
10	rs7090973	2489486	G	T	3.008125e-4
10	rs11251245	2490169	C	A	5.792895e-6
10	rs6560821	2493744	T	C	-5.830025e-5
10	rs12265744	2494461	C	T	8.978175e-5
10	rs17158368	2500330	A	G	4.086253e-6
10	rs11251257	2503394	T	G	1.298489e-4
10	rs993651	2505690	C	T	2.051693e-5
10	rs17158371	2509159	T	C	-1.080148e-6
10	rs2452215	2510527	T	G	-2.711677e-5
10	rs4880566	2511284	C	T	-7.43065e-6
10	rs12768012	2512174	T	C	1.516081e-4
10	rs2452213	2512919	A	G	2.853601e-4
10	rs2458707	2521597	G	T	1.226563e-4
10	rs9423540	2524045	C	A	-3.858617e-4
10	rs2452209	2527236	A	C	1.518002e-4
10	rs2046948	2527615	C	T	-5.274156e-5
10	rs2046949	2528527	T	C	-7.549451e-6
10	rs9419445	2529326	C	T	-3.071389e-4
10	rs9419446	2532247	A	G	3.770222e-4
10	rs2452204	2532669	T	C	2.589357e-4
10	rs2452200	2536538	T	C	3.9687e-4
10	rs2452199	2537042	A	G	5.16445e-4
10	rs10903783	2540623	C	T	8.805368e-5
10	rs2458706	2541270	T	C	-1.958576e-4
10	rs2458705	2541377	A	G	-3.961448e-5
10	rs17177195	2541409	C	T	1.163278e-4
10	rs10903784	2541943	T	G	8.53857e-5
10	rs9329290	2542751	G	T	2.486495e-5
10	rs9663489	2544480	A	C	2.417293e-4
10	rs9423666	2547022	T	C	1.512769e-4
10	rs9423457	2548174	T	C	1.313942e-4
10	rs2458698	2548452	C	T	-1.281261e-4
10	rs2458696	2548914	A	G	3.348567e-4
10	rs11596010	2549157	C	A	-9.127083e-5
10	rs1492184	2549436	C	T	1.258535e-4
10	rs9419526	2550683	G	T	2.816282e-4
10	rs9733402	2551532	G	A	-8.424908e-5
10	rs9423671	2553108	G	A	8.333478e-6
10	rs1155447	2553240	C	T	1.202801e-4
10	rs9329295	2554313	T	C	-1.059392e-4
10	rs10903786	2555629	A	G	5.216724e-5
10	rs9665557	2555773	G	A	7.5163e-5
10	rs2458688	2557076	A	G	-1.073424e-4
10	rs9329298	2557531	A	G	2.843391e-5
10	rs2458686	2558037	A	C	1.982263e-4
10	rs1388722	2559338	G	A	-2.069851e-4
10	rs11251294	2562328	T	C	2.069479e-4
10	rs1472135	2562642	C	T	4.570196e-4
10	rs1472138	2562836	T	C	-1.75881e-4
10	rs2388097	2566085	C	T	4.062914e-5
10	rs12416281	2571734	G	A	4.176258e-4
10	rs10903794	2571838	T	C	-2.636618e-5
10	rs11251309	2572140	T	C	-1.287745e-4
10	rs11251320	2573796	G	A	-1.306987e-4
10	rs11251322	2573937	T	G	-7.197574e-5
10	rs17158495	2577639	C	T	6.39068e-4
10	rs11251328	2580216	T	C	-1.342747e-4
10	rs11251340	2582995	A	G	4.231978e-5
10	rs11251343	2583581	C	T	2.884938e-4
10	rs2388257	2584073	T	C	1.671774e-4
10	rs2388258	2584375	G	A	7.73152e-5
10	rs11251347	2585456	C	T	3.797021e-4
10	rs11251348	2585627	C	T	3.870549e-4
10	rs10508237	2589776	G	A	-1.245641e-4
10	rs2388260	2590305	G	A	6.325951e-5
10	rs7093049	2593077	G	A	-5.800146e-5
10	rs2388263	2593161	T	G	-3.121512e-5
10	rs2388264	2593967	G	A	1.409186e-4
10	rs2388266	2595038	G	A	-7.565645e-5
10	rs4880569	2595301	C	T	-2.787881e-4
10	rs2388268	2595331	T	C	5.060014e-5
10	rs10794921	2595553	T	C	5.405602e-5
10	rs4420173	2601820	T	C	-9.981907e-5
10	rs2892471	2602155	T	C	-9.130581e-5
10	rs2388273	2602415	G	T	1.265044e-4
10	rs7081724	2603122	A	G	3.503296e-5
10	rs4344386	2604368	G	A	-1.205296e-4
10	rs17179961	2605786	G	A	-7.797573e-5
10	rs4433480	2606133	C	A	2.138647e-5
10	rs2388279	2606565	T	G	1.349385e-5
10	rs2388282	2606931	A	G	4.433635e-4
10	rs11595982	2607487	A	G	5.217714e-5
10	rs11251367	2607655	T	C	-2.82639e-4
10	rs17158651	2610176	A	G	6.610824e-5
10	rs10903809	2610523	A	G	-2.130316e-4
10	rs12783377	2611192	C	T	-3.326199e-5
10	rs10903811	2611903	C	T	3.395989e-4
10	rs12049737	2614502	A	G	5.994217e-5
10	rs7918919	2616253	C	A	4.846842e-4
10	rs2388287	2619314	C	T	9.193907e-5
10	rs2892473	2619547	T	G	2.490231e-4
10	rs7920309	2619695	G	A	3.606934e-4
10	rs2388251	2620997	G	A	5.454423e-5
10	rs10903814	2621182	A	C	3.737834e-5
10	rs11251373	2621379	G	A	3.656978e-5
10	rs11251374	2621756	G	A	-2.037935e-4
10	rs11251377	2625209	C	T	-1.107127e-4
10	rs2388288	2627161	A	G	3.649259e-5
10	rs10047370	2628101	C	T	2.586689e-5
10	rs7085508	2631518	T	C	1.6241e-4
10	rs11251389	2634260	T	C	-1.118236e-4
10	rs11251390	2634375	A	G	6.663324e-4
10	rs6601756	2634804	C	T	-5.318033e-5
10	rs11251392	2635863	C	T	-6.017596e-5
10	rs17155640	2636063	T	C	-1.032021e-4
10	rs17158677	2639732	G	A	7.051304e-5
10	rs17158687	2645905	T	C	-1.539085e-4
10	rs10903830	2648164	T	C	6.287052e-5
10	rs2388384	2649957	C	A	-4.712267e-5
10	rs7092368	2651420	G	A	1.610188e-5
10	rs7081466	2654462	C	A	1.375609e-4
10	rs11251400	2657127	A	G	1.167637e-4
10	rs2892500	2658061	G	A	-3.044522e-5
10	rs6601797	2661196	A	G	-1.269352e-4
10	rs12240387	2664712	A	G	-9.589842e-5
10	rs7080305	2666834	A	G	-1.03212e-4
10	rs12570182	2669310	T	C	-1.783562e-4
10	rs2388391	2671265	C	T	-1.353794e-4
10	rs4881006	2671537	A	G	-8.485043e-5
10	rs17158714	2672202	A	G	-2.476879e-4
10	rs17158718	2673499	T	C	3.997173e-5
10	rs6601818	2674458	C	T	6.203893e-5
10	rs2388392	2674678	C	T	-1.242056e-4
10	rs10903834	2676299	A	G	1.239072e-4
10	rs12221422	2676345	T	C	1.352656e-4
10	rs7073016	2677411	G	A	1.178439e-4
10	rs7915957	2678825	A	G	1.120279e-4
10	rs7900654	2679240	T	C	3.641751e-5
10	rs9971092	2680853	C	T	1.087844e-4
10	rs17158735	2681064	T	C	1.255269e-4
10	rs12413601	2684075	G	A	2.487155e-4
10	rs10508239	2686476	G	A	8.163844e-5
10	rs7074375	2691576	T	C	9.664451e-6
10	rs7079384	2692656	T	C	-5.40208e-5
10	rs4339939	2692793	A	G	-2.054757e-4
10	rs10466265	2695056	A	G	-1.518751e-4
10	rs7899257	2695158	G	A	1.667563e-4
10	rs2068455	2697071	G	A	-4.535131e-4
10	rs11251416	2699914	T	C	1.410964e-4
10	rs1413759	2701181	A	G	-1.884084e-5
10	rs11592860	2702805	A	G	-1.022616e-4
10	rs7072489	2704059	C	T	2.692447e-4
10	rs1537613	2706013	G	A	-4.358055e-5
10	rs7072084	2706717	T	C	-1.407348e-5
10	rs10903840	2707468	T	C	-1.466747e-4
10	rs7893477	2711041	G	A	8.623773e-5
10	rs10794932	2713713	A	G	2.108705e-5
10	rs17158795	2714278	T	C	4.09273e-5
10	rs884289	2714749	G	A	7.594127e-4
10	rs11597478	2715418	A	G	-6.706684e-6
10	rs17182415	2715700	A	G	4.207636e-5
10	rs12359239	2721782	A	G	5.277292e-6
10	rs11594872	2723241	T	C	2.708839e-5
10	rs17182743	2723493	A	G	-4.538302e-5
10	rs12269274	2724048	A	G	-3.016999e-4
10	rs11251434	2729235	A	G	-4.49228e-5
10	rs10508240	2729953	A	G	-2.023575e-4
10	rs7074424	2730150	A	G	1.12903e-4
10	rs10794934	2730631	A	G	8.669393e-5
10	rs11817995	2733495	T	C	1.723607e-4
10	rs1008859	2737238	T	G	-5.646091e-6
10	rs17274849	2738294	G	T	-2.867988e-4
10	rs11251436	2738665	C	T	-3.205414e-5
10	rs6601863	2739606	T	C	-2.19626e-4
10	rs7920763	2740608	A	G	2.646872e-4
10	rs7893911	2740918	T	G	1.545816e-4
10	rs12414084	2742172	A	G	-2.04404e-4
10	rs2050343	2743897	G	A	-2.537373e-5
10	rs2050342	2744009	T	C	1.231366e-4
10	rs11592580	2744038	T	C	4.719302e-6
10	rs17158861	2746093	C	T	1.762894e-4
10	rs17158867	2746308	T	C	2.295192e-4
10	rs10903846	2746750	C	T	4.458881e-5
10	rs1556634	2746959	G	A	-6.702667e-5
10	rs1556633	2747013	G	A	6.059739e-5
10	rs1556632	2747193	G	A	2.137857e-5
10	rs2065682	2747283	T	G	2.577256e-5
10	rs12763319	2748771	C	T	1.190002e-4
10	rs7909413	2749234	C	T	-1.2893e-5
10	rs11251440	2749491	C	T	6.826965e-5
10	rs12219610	2751062	C	T	9.7859e-5
10	rs1931865	2753676	G	A	3.079997e-6
10	rs7904477	2754463	G	A	1.65485e-4
10	rs1004641	2754671	A	C	8.550921e-5
10	rs945142	2755927	T	C	-1.471221e-5
10	rs10903851	2757108	C	T	1.333947e-4
10	rs11251447	2757337	G	A	-1.480203e-4
10	rs11593477	2758071	A	G	-2.295775e-4
10	rs11251458	2761708	C	T	3.000228e-4
10	rs1413764	2761819	G	A	1.889988e-4
10	rs11596779	2762003	C	T	-3.058686e-5
10	rs1889507	2762427	T	C	7.975319e-5
10	rs11251469	2766921	G	A	2.762702e-4
10	rs11251471	2768530	G	A	2.807027e-4
10	rs2388394	2769716	C	T	1.153071e-5
10	rs11251473	2770582	T	C	2.945186e-4
10	rs11251475	2773039	T	G	1.248351e-4
10	rs7914704	2774367	G	A	1.226915e-4
10	rs11251480	2779797	T	C	1.604837e-4
10	rs7904050	2780603	T	C	9.999168e-5
10	rs17158961	2780813	T	C	-1.033652e-5
10	rs17158966	2780877	G	A	-2.708201e-5
10	rs11599371	2781027	T	C	-1.790656e-5
10	rs1556638	2781282	T	C	6.582102e-4
10	rs11251481	2781386	C	T	3.065306e-5
10	rs1106272	2782045	A	G	1.122549e-4
10	rs7922357	2782179	G	T	-1.126604e-4
10	rs17158994	2782359	A	G	-2.165333e-4
10	rs7922626	2782413	G	T	-5.726173e-5
10	rs1537615	2782741	T	C	-3.942909e-4
10	rs1537616	2782787	G	T	-2.358739e-4
10	rs7093433	2783225	T	C	-1.162539e-4
10	rs7093443	2783249	T	C	-5.61253e-5
10	rs7070602	2783324	C	T	-3.910212e-5
10	rs7094332	2784947	A	G	1.546062e-4
10	rs12357850	2786447	G	A	1.122795e-4
10	rs11251489	2787865	G	A	3.620406e-5
10	rs1931859	2792489	C	A	-6.869405e-5
10	rs2892502	2792805	C	T	-2.840093e-5
10	rs2388398	2792880	G	T	-1.619168e-4
10	rs2388399	2792892	G	A	1.020209e-4
10	rs4330995	2793120	C	T	-1.909482e-4
10	rs11251491	2794762	C	T	8.069319e-5
10	rs7902082	2795366	T	G	-9.151819e-6
10	rs12762797	2798314	C	T	-5.740846e-7
10	rs11251494	2800027	G	T	-7.04801e-5
10	rs4881023	2800696	G	A	6.886474e-5
10	rs2152001	2804109	A	G	2.603137e-4
10	rs2065683	2804898	T	G	2.418719e-4
10	rs2184413	2804997	A	G	1.474646e-4
10	rs2065685	2805185	C	T	-7.023717e-5
10	rs2184412	2805409	A	G	4.060318e-6
10	rs928594	2808104	G	T	-4.91384e-5
10	rs1108028	2808756	A	G	-1.642675e-5
10	rs7095226	2809279	G	T	2.093582e-4
10	rs11251502	2810427	G	T	7.835487e-5
10	rs7912465	2815824	C	T	7.891017e-5
10	rs7895748	2817535	A	C	-5.300161e-5
10	rs11251504	2818244	G	A	-8.610371e-5
10	rs7898310	2819460	T	C	-1.939235e-4
10	rs7908533	2819554	C	T	1.685516e-4
10	rs7921348	2820234	G	A	-2.150337e-4
10	rs2388505	2823334	G	A	-3.282689e-4
10	rs7915938	2823407	A	C	-1.526825e-4
10	rs11594792	2823801	A	C	-2.61269e-5
10	rs9943312	2826548	A	G	-5.27489e-4
10	rs11251508	2828596	T	C	1.071828e-4
10	rs11251509	2828634	G	A	1.669511e-4
10	rs1334693	2828890	A	C	-1.219336e-5
10	rs10736960	2831743	A	G	3.865627e-5
10	rs945141	2835293	A	C	-3.121367e-4
10	rs1889504	2835603	T	C	-1.312085e-5
10	rs1577249	2836854	G	A	1.538641e-4
10	rs4311958	2838128	T	C	1.178678e-4
10	rs1577253	2839343	C	T	2.54442e-4
10	rs1577255	2839591	A	G	5.404231e-5
10	rs1591313	2840150	T	C	8.70545e-5
10	rs12356656	2840785	A	G	4.296351e-5
10	rs1999647	2842782	T	C	1.343568e-4
10	rs4132076	2845542	G	T	2.207826e-4
10	rs2388507	2848009	A	G	2.522046e-5
10	rs10794947	2854697	C	T	3.361891e-4
10	rs10903874	2863045	C	T	2.681906e-4
10	rs4881029	2863659	G	T	2.039438e-4
10	rs7080882	2864447	G	A	2.284586e-4
10	rs10794949	2865170	G	A	2.55946e-4
10	rs1931864	2869001	C	A	1.20877e-4
10	rs10736962	2869096	G	A	1.817319e-4
10	rs9633756	2875792	T	C	2.917286e-4
10	rs7098771	2876202	A	G	1.072081e-4
10	rs11251532	2877311	C	T	3.955493e-4
10	rs2065681	2877343	A	G	3.218448e-5
10	rs11593983	2877503	C	T	8.425841e-5
10	rs11818509	2880009	T	C	3.66332e-5
10	rs12220754	2880121	A	C	-5.296629e-4
10	rs10903880	2881331	C	T	-9.423646e-5
10	rs7911151	2882338	T	C	-2.008585e-4
10	rs7899347	2882816	G	T	-2.585249e-6
10	rs10903883	2886808	C	T	-2.337575e-4
10	rs7910162	2887594	T	C	3.10619e-5
10	rs4436465	2887947	C	A	-1.65694e-4
10	rs4459189	2888042	A	G	5.765773e-5
10	rs1909692	2891279	A	G	5.800301e-5
10	rs10751894	2898875	G	A	2.764624e-4
10	rs6601988	2901165	C	T	4.013691e-5
10	rs7093545	2901275	C	T	4.246785e-4
10	rs6601989	2901320	T	C	1.528027e-4
10	rs17280619	2909457	A	G	4.077406e-5
10	rs1909690	2910624	T	C	1.094663e-4
10	rs10751895	2912898	C	T	-1.000501e-4
10	rs11251554	2914486	T	G	2.086722e-4
10	rs4370836	2914753	C	A	-1.634906e-4
10	rs7906872	2917342	T	G	1.134868e-4
10	rs7097439	2922766	C	T	3.837154e-4
10	rs7918187	2929751	T	C	3.828095e-5
10	rs10794964	2933230	G	A	2.156156e-4
10	rs4242741	2933969	T	C	6.964287e-5
10	rs10751897	2937138	G	A	-9.670278e-5
10	rs7917068	2937184	G	T	-1.448485e-4
10	rs10794968	2939241	C	A	-4.911691e-5
10	rs11598573	2940562	A	C	4.837198e-5
10	rs17281225	2943710	A	G	1.696748e-4
10	rs10508243	2944715	A	G	2.690131e-4
10	rs11251562	2946169	T	C	1.480351e-5
10	rs10794969	2952837	A	G	-1.705809e-4
10	rs7091014	2957286	G	A	-7.33446e-5
10	rs11251566	2959731	A	G	3.572313e-4
10	rs10751898	2960317	T	C	2.315698e-4
10	rs11251567	2961101	G	A	1.384882e-4
10	rs7904324	2964727	A	G	7.545512e-5
10	rs7084464	2965692	G	A	-5.616853e-5
10	rs7098080	2965865	C	A	-1.584693e-4
10	rs1909682	2966188	A	G	-8.987071e-5
10	rs1909684	2966418	A	G	-2.077462e-4
10	rs1574317	2967402	G	A	3.859582e-4
10	rs11251569	2967419	A	C	-4.023367e-5
10	rs11251570	2967536	A	G	-5.015617e-5
10	rs1574318	2967596	C	T	5.918268e-4
10	rs11813223	2967660	A	G	-9.527145e-5
10	rs1875167	2967899	T	C	-2.355258e-4
10	rs1875172	2971227	G	T	-3.603913e-4
10	rs1875173	2971405	C	T	-3.670618e-5
10	rs2454829	2972144	G	A	-2.376413e-5
10	rs2936896	2972261	A	G	-8.957467e-5
10	rs3003514	2973425	G	A	-2.297579e-5
10	rs3003518	2974824	G	T	-1.42884e-4
10	rs11251582	2976757	T	C	2.613439e-5
10	rs2502068	2977047	T	C	5.169433e-5
10	rs7095637	2977379	C	T	-4.42456e-4
10	rs7073091	2978321	A	G	-3.887975e-4
10	rs11251583	2979537	A	G	-4.416056e-4
10	rs2454824	2979826	T	C	2.301778e-5
10	rs7087799	2981486	A	G	2.784531e-4
10	rs7923826	2983047	C	T	-2.81774e-4
10	rs2454823	2983081	T	C	3.20418e-4
10	rs17159312	2984991	T	C	6.470338e-4
10	rs11251588	2986450	G	A	9.49089e-5
10	rs2454841	2986526	A	G	-1.301049e-4
10	rs4408225	2987064	C	T	1.340429e-4
10	rs17281966	2987086	G	T	-4.714261e-5
10	rs10794975	2988202	C	T	-9.030245e-5
10	rs7094170	2989555	T	C	-1.171717e-4
10	rs12220191	2989572	G	A	3.624305e-4
10	rs11251594	2990190	C	T	-4.055283e-4
10	rs10903900	2990261	A	G	-1.853209e-4
10	rs1909675	2990680	T	C	4.651451e-4
10	rs2454837	2991774	T	C	1.737108e-4
10	rs2936891	2992399	A	G	-7.494312e-7
10	rs2454838	2992761	T	C	2.107338e-4
10	rs11251597	2993334	C	T	1.360509e-5
10	rs3003516	3004093	G	A	-1.886711e-4
10	rs12769869	3004796	C	T	-5.537066e-5
10	rs7080980	3009063	T	C	3.878364e-5
10	rs12357696	3013810	A	G	1.67691e-5
10	rs12357510	3016174	G	A	1.532217e-5
10	rs11251610	3016451	G	A	-7.749198e-5
10	rs7069972	3019310	T	C	8.599059e-5
10	rs10794978	3020453	G	A	-5.445799e-5
10	rs12784956	3021935	G	A	7.554178e-5
10	rs7358205	3024721	T	G	1.056724e-4
10	rs4072812	3027807	C	T	2.771607e-6
10	rs10903906	3030355	C	T	-2.593055e-4
10	rs4598565	3031204	G	A	-2.777271e-4
10	rs4506536	3031361	T	C	-2.293859e-4
10	rs4353181	3031753	A	G	-1.160211e-4
10	rs7920865	3034260	G	A	-1.644125e-4
10	rs11251626	3036318	G	A	-7.845345e-5
10	rs7073415	3040889	A	G	-1.530519e-4
10	rs10903911	3041749	C	T	1.371145e-5
10	rs10903913	3042256	G	A	-7.190892e-7
10	rs10794983	3043018	G	T	9.95611e-5
10	rs7914892	3045244	G	A	1.958763e-4
10	rs9664019	3049073	T	C	7.686048e-5
10	rs11251635	3049561	C	T	1.717911e-4
10	rs11251639	3051112	C	T	1.4919e-4
10	rs11251641	3051579	C	T	5.655406e-5
10	rs7918385	3052170	G	T	2.042691e-4
10	rs2279222	3052273	A	G	6.22035e-5
10	rs12771338	3052436	C	T	2.687845e-5
10	rs11251645	3054495	G	A	1.38196e-4
10	rs10794986	3055645	A	G	-3.780903e-6
10	rs10794988	3055699	C	T	1.930211e-4
10	rs7918185	3056011	A	G	-7.639492e-5
10	rs7902402	3056044	T	C	2.116753e-4
10	rs12098591	3056078	T	C	2.156751e-4
10	rs10903929	3058348	G	A	5.367332e-5
10	rs10903930	3058375	G	A	-1.29158e-5
10	rs7088342	3058738	T	C	1.116427e-4
10	rs7095234	3058952	G	A	-2.733511e-5
10	rs7904119	3059714	T	G	-1.062012e-4
10	rs7070854	3060901	G	A	5.213822e-5
10	rs6602008	3062601	C	A	1.880322e-4
10	rs10794989	3067312	G	A	-3.162611e-4
10	rs7087749	3068685	T	C	-2.017519e-4
10	rs7080732	3069077	T	C	-3.120083e-6
10	rs7081142	3069355	C	T	1.573868e-4
10	rs7067978	3071547	C	T	-7.744409e-5
10	rs6422398	3071566	A	G	5.072282e-4
10	rs6602012	3071763	A	G	2.890346e-5
10	rs7072632	3073036	A	C	1.56219e-4
10	rs4881060	3074289	T	G	2.811458e-4
10	rs17135074	3075076	A	G	-1.212212e-4
10	rs11251654	3075772	A	G	6.142097e-5
10	rs7096174	3075870	C	T	1.176685e-4
10	rs11251656	3076977	A	G	2.416369e-5
10	rs10903938	3077299	C	T	3.041389e-4
10	rs10903939	3077464	G	T	1.241791e-4
10	rs12242262	3079141	A	G	2.41058e-5
10	rs12265069	3079252	G	A	-3.167343e-5
10	rs7089499	3083649	T	C	-5.130998e-5
10	rs7100356	3083768	T	C	1.472238e-4
10	rs12360349	3086486	C	A	2.269925e-4
10	rs6602020	3092050	A	C	-2.295715e-5
10	rs7893752	3094580	C	T	1.51027e-6
10	rs3814582	3095046	A	G	3.715453e-6
10	rs3829910	3095281	C	A	9.897291e-5
10	rs7087613	3096702	A	G	2.837515e-4
10	rs10732921	3097212	C	T	-6.944186e-5
10	rs10903949	3097745	T	C	3.099294e-4
10	rs7091953	3099351	T	C	2.754048e-4
10	rs17212411	3100437	T	C	2.702279e-4
10	rs7923030	3106857	C	A	2.369397e-4
10	rs11251693	3112621	G	A	1.024467e-4
10	rs17284739	3112709	G	A	2.087773e-4
10	rs11251694	3114645	C	T	4.671096e-4
10	rs10795000	3114994	G	A	2.656852e-4
10	rs7909171	3118871	G	A	-1.842059e-4
10	rs882849	3123433	C	T	7.227988e-5
10	rs11251702	3124319	A	G	2.666093e-5
10	rs4881074	3124516	G	A	-8.522306e-5
10	rs4881075	3129472	A	G	7.751971e-5
10	rs9630129	3129645	T	C	1.091642e-4
10	rs11251710	3130773	T	C	-2.173411e-5
10	rs10795002	3131553	C	T	7.911414e-6
10	rs4881077	3133541	C	A	-1.687015e-4
10	rs10903959	3133648	T	G	-5.239706e-5
10	rs11251711	3134083	G	A	5.140386e-5
10	rs7090199	3134681	T	C	-8.303506e-5
10	rs7076989	3137472	G	A	5.676118e-5
10	rs2388595	3138009	T	C	3.596563e-4
10	rs7074733	3138265	C	T	-4.075674e-5
10	rs10903962	3138339	G	A	5.609392e-4
10	rs12357621	3138558	T	C	-1.714998e-5
10	rs10903963	3139701	T	C	-1.362388e-4
10	rs17131897	3141086	T	C	-2.821453e-4
10	rs11542777	3143667	T	C	-2.845711e-5
10	rs2892550	3145541	G	T	-1.742815e-5
10	rs11251719	3145906	A	C	-2.023776e-4
10	rs4256893	3147192	A	G	-7.207148e-6
10	rs4271292	3147456	T	C	-1.859502e-5
10	rs2388569	3148116	T	C	2.502257e-4
10	rs10903967	3149402	A	G	-3.363783e-4
10	rs17212803	3150314	T	C	-1.569663e-5
10	rs1132173	3150973	T	C	-1.335426e-4
10	rs10903969	3153864	A	G	1.773107e-4
10	rs10508245	3153888	T	G	1.717252e-4
10	rs2306299	3154267	A	G	4.314794e-5
10	rs2306302	3154461	A	G	3.042121e-5
10	rs2306304	3154534	A	G	-2.070796e-4
10	rs6602023	3155217	T	C	-2.636273e-4
10	rs6602024	3155237	A	G	-3.447502e-4
10	rs3816698	3155285	A	G	8.178598e-5
10	rs3816699	3155353	T	C	1.287501e-5
10	rs3816701	3155428	C	T	-1.864455e-4
10	rs4881085	3155540	A	G	-1.591783e-4
10	rs4881086	3155698	T	C	1.244904e-4
10	rs4881088	3155770	A	G	5.707593e-5
10	rs4881089	3155790	T	C	-1.549295e-4
10	rs2388567	3156168	C	T	-1.094609e-5
10	rs2388566	3156214	C	T	2.740716e-5
10	rs7916889	3158646	A	G	-1.103206e-4
10	rs12257705	3160127	T	C	1.414468e-4
10	rs9423462	3160726	C	T	-4.184867e-4
10	rs4881098	3160847	G	A	7.671263e-4
10	rs3829914	3161131	C	T	-3.011537e-4
10	rs3829916	3161216	G	A	-7.713939e-5
10	rs9423464	3161253	A	G	-2.000884e-4
10	rs10903970	3161474	T	C	1.781694e-4
10	rs6602026	3162423	G	A	3.374519e-4
10	rs3814590	3162525	T	C	-2.165205e-4
10	rs9423466	3162669	C	T	3.629677e-4
10	rs7086721	3163068	T	C	5.240359e-4
10	rs7096334	3163087	A	G	3.094422e-5
10	rs7082863	3163283	G	A	-3.680185e-5
10	rs12268267	3165316	T	C	2.492202e-4
10	rs9423690	3165972	T	C	5.353785e-4
10	rs9423477	3166221	A	G	1.126831e-4
10	rs9423479	3166345	A	G	1.388141e-4
10	rs11591441	3166624	T	C	1.06519e-4
10	rs2306309	3167463	C	T	-1.769705e-4
10	rs6602032	3169771	G	A	7.708366e-5
10	rs7080240	3169803	T	C	-3.917635e-5
10	rs2279208	3171043	A	G	-4.083857e-4
10	rs2279211	3171995	T	G	2.032896e-5
10	rs1052333	3172121	T	C	-7.414627e-5
10	rs4598574	3172229	A	G	-7.766055e-5
10	rs4611105	3173364	A	G	2.554009e-4
10	rs4880592	3173581	G	A	-2.307459e-4
10	rs3740612	3175763	T	C	-5.103462e-5
10	rs2306310	3176363	C	A	-2.446107e-5
10	rs2306311	3176389	T	C	5.056516e-6
10	rs9423490	3177320	C	T	6.683657e-5
10	rs1053000	3178881	T	C	7.355765e-5
10	rs11251744	3179663	A	G	1.138139e-4
10	rs2306319	3179842	T	C	2.483632e-4
10	rs12678	3180175	T	C	6.648802e-6
10	rs6901	3180227	T	C	-1.49754e-5
10	rs10175	3180298	T	C	9.502444e-5
10	rs2388559	3180343	G	A	-1.390074e-4
10	rs9423495	3180759	A	G	4.608306e-4
10	rs2279216	3180951	A	G	7.93834e-5
10	rs2279217	3181003	A	G	-2.852302e-4
10	rs17849904	3181126	T	C	-4.497566e-4
10	rs2279220	3181282	G	A	-2.434032e-4
10	rs9423702	3182686	A	C	1.534115e-4
10	rs7094698	3183747	A	G	-5.372179e-5
10	rs7898695	3184507	A	G	1.819888e-4
10	rs4881109	3185237	G	A	-4.815733e-5
10	rs3758631	3187924	T	C	-3.172323e-5
10	rs3758630	3188071	T	G	-8.311599e-6
10	rs7924157	3189115	C	T	-1.584451e-4
10	rs3740607	3189380	C	T	-2.477245e-4
10	rs4881111	3190265	A	G	-1.814881e-4
10	rs4881112	3190298	C	T	-5.268348e-5
10	rs2291103	3190797	C	T	3.763431e-4
10	rs4881113	3190853	G	T	3.105355e-4
10	rs2388557	3191527	T	C	-3.905241e-5
10	rs2388556	3191823	T	C	2.546911e-5
10	rs3765099	3197592	A	G	2.265392e-4
10	rs3182535	3200292	G	A	-9.841491e-6
10	rs3814592	3201010	C	T	-1.941601e-4
10	rs3814593	3201072	T	G	-1.563407e-5
10	rs3814594	3201097	T	C	-6.851475e-5
10	rs3814595	3201679	A	G	-4.819694e-5
10	rs4242746	3202065	T	C	2.704843e-4
10	rs4242747	3202140	C	T	-1.416496e-4
10	rs9423709	3202682	A	G	-9.961055e-5
10	rs7912487	3204561	C	T	-1.436082e-5
10	rs7070745	3205745	C	T	-1.582373e-4
10	rs4609511	3206027	A	G	4.233271e-5
10	rs4497305	3206256	C	A	1.237402e-4
10	rs4620624	3206365	T	C	6.68109e-5
10	rs1127047	3208512	A	G	6.253913e-4
10	rs12359035	3208557	A	G	1.799617e-4
10	rs4242748	3208583	A	C	-3.874307e-5
10	rs10508249	3211780	C	T	-3.733625e-5
10	rs17133560	3212425	G	T	1.195718e-4
10	rs9423506	3218457	C	T	-8.063912e-5
10	rs9423508	3219171	T	C	8.665245e-5
10	rs7078068	3219445	T	C	-1.810461e-4
10	rs6602036	3219794	A	G	-1.398269e-4
10	rs17131865	3230337	T	C	2.642149e-4
10	rs4375352	3245325	T	C	-2.124837e-4
10	rs7906143	3245448	T	C	-1.255388e-4
10	rs10751916	3245862	T	G	-2.103007e-4
10	rs2814900	3248061	T	C	-3.467544e-4
10	rs7087863	3249638	A	G	-2.243136e-4
10	rs2765005	3255069	G	A	-1.896403e-4
10	rs2814906	3256587	T	C	1.014477e-4
10	rs2477765	3260462	G	A	-1.301394e-4
10	rs2814913	3262561	C	T	-2.449242e-5
10	rs7905690	3262682	C	T	4.248632e-5
10	rs9423522	3264448	T	C	4.207512e-5
10	rs7099179	3264590	C	T	1.10279e-4
10	rs7075005	3264644	T	G	-1.269688e-4
10	rs7088720	3264809	T	C	5.926285e-5
10	rs2814918	3266295	T	C	2.354145e-4
10	rs2281854	3269317	T	C	1.184025e-4
10	rs12269271	3271675	T	C	-8.828712e-5
10	rs7084176	3273550	G	A	7.577549e-5
10	rs10795014	3274756	T	C	1.951779e-4
10	rs10903992	3275130	A	C	1.146604e-4
10	rs6602039	3280416	A	G	-2.513323e-5
10	rs10795016	3280590	G	A	7.315792e-5
10	rs3814600	3281354	G	A	5.246569e-4
10	rs11251793	3282738	G	A	1.21576e-4
10	rs2764980	3284007	A	G	-1.615591e-4
10	rs2814925	3284061	A	G	-2.120728e-4
10	rs11251795	3284639	A	G	1.486835e-4
10	rs2764981	3285729	T	C	-1.336083e-4
10	rs2764986	3286815	A	G	-2.808513e-4
10	rs11251799	3287305	T	G	2.516552e-4
10	rs11251800	3288594	G	T	4.83236e-4
10	rs2814930	3289771	G	A	7.266991e-5
10	rs10508250	3290142	T	C	-4.813295e-4
10	rs11251803	3290827	A	G	-5.324559e-4
10	rs10903998	3291933	C	T	-1.129864e-4
10	rs4881131	3295673	A	G	6.599328e-4
10	rs11593966	3297282	G	A	1.443748e-4
10	rs912826	3303486	C	T	1.596476e-4
10	rs4489652	3304955	A	G	-9.837227e-6
10	rs12220117	3307294	C	T	-2.036208e-5
10	rs10904000	3307540	C	T	4.028871e-4
10	rs11251813	3307885	A	G	2.399082e-4
10	rs7078918	3307920	C	T	-5.542681e-6
10	rs10751917	3308507	A	G	-6.193622e-5
10	rs963355	3308846	A	G	-1.450996e-5
10	rs2296462	3309328	T	C	-9.818252e-6
10	rs2296463	3309482	A	G	-3.33491e-4
10	rs2296465	3309647	G	A	1.125549e-5
10	rs12784859	3310378	G	A	9.939231e-5
10	rs12766168	3310566	C	T	6.891109e-5
10	rs11251818	3313145	T	C	1.324071e-4
10	rs9804298	3313456	T	C	1.040759e-4
10	rs11251823	3316592	T	C	1.299159e-4
10	rs1009543	3319474	G	A	-1.572641e-4
10	rs1570856	3319978	T	C	-1.534876e-4
10	rs912837	3320113	G	A	-1.004577e-4
10	rs2147939	3322307	C	A	-1.266598e-4
10	rs12355652	3322365	A	G	1.503602e-4
10	rs11251827	3323315	A	G	1.631365e-5
10	rs1325586	3323773	T	C	-1.342014e-4
10	rs11251829	3325026	T	C	-1.257956e-4
10	rs10904017	3327813	C	T	1.937099e-5
10	rs17135001	3327931	A	C	-3.85814e-4
10	rs10904018	3330360	T	G	-2.128098e-4
10	rs7070200	3330587	T	C	-1.641592e-4
10	rs736052	3331318	G	A	-6.394115e-5
10	rs17135017	3333530	A	G	-1.249984e-4
10	rs12766986	3335061	C	T	9.474925e-5
10	rs11251836	3335447	T	G	-6.696611e-5
10	rs17135046	3338089	T	C	-1.465316e-4
10	rs12256076	3339212	T	C	6.544131e-5
10	rs12764839	3339394	T	C	1.409073e-4
10	rs4881147	3342774	T	C	-1.434001e-4
10	rs4881151	3345509	A	C	-1.742113e-4
10	rs10751919	3346457	G	A	1.062784e-4
10	rs549676	3348124	C	T	-2.710858e-4
10	rs17219363	3352233	C	T	4.885045e-5
10	rs1337382	3355303	T	G	8.884394e-5
10	rs4881152	3355368	A	G	-5.063616e-4
10	rs7075325	3359961	A	G	2.013598e-4
10	rs737533	3363137	A	G	3.861544e-5
10	rs1807437	3363208	C	T	2.576275e-4
10	rs11594429	3368555	G	A	1.602124e-4
10	rs4881155	3368595	C	T	1.475896e-4
10	rs4881157	3373977	T	C	-9.327861e-5
10	rs10795026	3375666	G	A	1.810294e-4
10	rs10751920	3381474	C	T	-9.676429e-5
10	rs11251857	3382156	G	A	1.085725e-4
10	rs10795029	3383158	G	A	6.783147e-5
10	rs7895490	3384133	G	A	4.062627e-5
10	rs7903644	3387978	C	T	-3.399075e-4
10	rs7894937	3388334	G	A	-3.868465e-4
10	rs722828	3389934	A	C	-2.810893e-4
10	rs1337381	3390320	C	T	-1.107225e-4
10	rs7069744	3390506	C	T	1.104083e-4
10	rs1359526	3390982	A	G	1.414539e-4
10	rs2182195	3395216	C	A	3.523614e-4
10	rs7893931	3396130	A	G	2.151137e-4
10	rs11251861	3397728	G	T	-3.219467e-5
10	rs7901930	3399877	T	C	1.733959e-4
10	rs12415036	3399934	A	G	2.299722e-4
10	rs4881160	3402248	A	G	8.816961e-6
10	rs10508252	3402591	C	T	1.853113e-4
10	rs2065936	3405527	T	C	-1.28519e-4
10	rs10795030	3406037	T	C	1.595721e-4
10	rs7071864	3406355	T	C	-3.864611e-5
10	rs12773260	3407329	T	C	2.04211e-4
10	rs12779983	3407661	C	T	-2.68852e-5
10	rs10904027	3408316	A	C	4.701431e-4
10	rs11251868	3411423	T	C	4.808301e-4
10	rs4881164	3415022	G	A	-2.298715e-5
10	rs927750	3415125	G	T	-7.188893e-6
10	rs7090790	3416737	G	A	8.113164e-5
10	rs1570854	3418124	C	T	2.511657e-6
10	rs7085371	3419952	A	G	-4.996786e-5
10	rs7904349	3421055	A	G	-1.155515e-4
10	rs7080295	3421414	A	G	-7.792685e-5
10	rs10904029	3429289	T	G	1.238065e-4
10	rs7898173	3429328	A	G	-0.001434829
10	rs10508253	3430951	G	T	2.532883e-4
10	rs7894960	3431825	G	A	1.610588e-4
10	rs945799	3438335	A	G	-2.906072e-4
10	rs17135209	3442533	T	C	1.260696e-4
10	rs10508254	3444489	A	G	-1.761106e-4
10	rs7079024	3445668	C	T	-1.100732e-4
10	rs7094002	3446177	T	G	4.499152e-5
10	rs10795033	3447072	C	T	-7.522612e-5
10	rs11591499	3448187	G	A	1.667267e-4
10	rs1538098	3454147	A	G	2.585708e-4
10	rs7915980	3456223	G	A	4.309727e-5
10	rs4880615	3457047	A	G	-6.157053e-5
10	rs7901480	3457288	C	T	-3.890304e-4
10	rs2210964	3460926	C	T	-1.69815e-5
10	rs945797	3467189	C	T	-2.495427e-5
10	rs10904040	3475318	A	G	4.710584e-5
10	rs7098116	3482093	A	G	8.571261e-5
10	rs7084941	3482498	G	A	1.1692e-4
10	rs12415614	3484416	C	T	4.821522e-4
10	rs7920115	3484881	T	C	-1.402247e-4
10	rs7067778	3485920	C	A	2.369825e-4
10	rs7068025	3490398	C	T	1.71496e-4
10	rs7894316	3490932	C	T	1.169641e-4
10	rs10795049	3493718	T	C	1.562638e-4
10	rs10904044	3494097	T	C	2.71738e-4
10	rs17135269	3496426	T	C	8.014912e-6
10	rs4881173	3502282	A	G	1.959112e-4
10	rs4881176	3504711	A	G	3.547764e-4
10	rs1964428	3505030	G	A	2.164236e-4
10	rs1036747	3506070	G	A	2.678025e-4
10	rs4881177	3507739	T	G	1.421904e-4
10	rs2053889	3509300	T	G	2.132074e-4
10	rs11251910	3518880	A	G	1.455444e-4
10	rs1543836	3518893	G	T	3.332551e-4
10	rs483881	3520151	G	A	4.571953e-4
10	rs622898	3522302	A	G	2.639209e-4
10	rs7088080	3523623	C	A	-2.121122e-4
10	rs10904048	3523872	C	T	1.931012e-5
10	rs664760	3524823	T	C	-1.23344e-4
10	rs1962663	3524893	T	G	8.040923e-6
10	rs17313838	3524970	T	G	3.797814e-4
10	rs17135292	3526096	A	G	8.219251e-5
10	rs11251914	3526686	T	C	-4.35328e-5
10	rs7099538	3527900	G	A	-2.441847e-4
10	rs7095342	3530108	C	T	2.362509e-5
[truncated: 998,000+ more rows]
